# Supplementary material for: Self-patterning of human stem cells into post-implantation lineages
Source: Nature. 2023 Jun 27;622(7983):574–83. doi: 10.1038/s41586-023-06354-4 (PMC10584676; doi:10.1038/s41586-023-06354-4)
Supplement: Supplementary file 3 — Metadata of human extra-embryoids single cell RNA sequencing. Table showing cell type, time point and cell cycle. [file 41586_2023_6354_MOESM3_ESM.zip]

Archive with 1 entries (1 files):
- Supplementary note 2.xls
