# Supplementary material for: Self-patterning of human stem cells into post-implantation lineages
Source: Nature. 2023 Jun 27;622(7983):574–83. doi: 10.1038/s41586-023-06354-4 (PMC10584676; doi:10.1038/s41586-023-06354-4)
Supplement: Supplementary file 3 — Metadata of human extra-embryoids single cell RNA sequencing. Table showing cell type, time point and cell cycle. [file 41586_2023_6354_MOESM3_ESM.zip › Supplementary note 2.xls]

## Sheet: hEE_metadata
cell.ID	Timepoint	Cell Cycle Phase	Sub-clusters	Cell.type	UMAP_1	UMAP_2	refUMAP_1	refUMAP_2	PC_1	PC_2	PC_3	PC_4	PC_5	PC_6	PC_7	PC_8	PC_9	PC_10	PC_11	PC_12	PC_13	PC_14	PC_15	PC_16	PC_17	PC_18	PC_19	PC_20
D4_AAACCCAAGCCAAGCA-1	D4	G2M	Epi_1	PI-Epi	-7.48571	2.25027	-8.74157	-5.54901	15.5885	0.00722741	-0.435606	2.9245	-0.69784	0.536727	-1.55249	2.45234	3.35088	0.870142	-1.18119	0.56469	-1.40726	-2.78182	-3.10264	2.0356	0.85998	-1.12532	-0.496198	0.401321
D4_AAACCCAAGTAAACGT-1	D4	G2M	Epi_2	PI-Epi	-5.92596	-1.05896	-8.64512	-5.77417	15.5633	4.48945	1.50483	-1.96345	2.48141	0.210547	0.838434	-0.221434	-1.21738	-1.21495	4.74126	-2.41503	1.17762	1.59376	0.975642	3.81535	-2.20981	0.528875	0.160484	-2.45205
D4_AAACCCAAGTAGTGCG-1	D4	S	Epi_1	PI-Epi	-7.17316	0.975814	-8.6194	-5.39887	12.1568	1.92403	0.521593	1.30514	0.311076	0.682431	-0.293525	0.363522	-1.99983	0.62109	-2.64354	-0.525062	0.601489	-3.14644	-0.589266	0.686805	-0.234726	-1.29453	-0.283766	1.23029
D4_AAACCCACAATGTCAC-1	D4	G2M	Epi_0	PI-Epi	-4.4463	2.07279	-8.59638	-5.49392	19.3117	-3.58542	-2.28409	2.80654	-1.88383	1.99365	-0.349812	1.16012	-0.600038	0.00363746	1.65768	-1.06801	-2.11873	1.0992	0.987271	-0.119646	-0.303851	1.47274	-1.61738	-2.25657
D4_AAACCCACAATGTCTG-1	D4	S	Epi_3	PI-Epi.L	-7.86831	-3.27615	-6.00133	-3.77674	8.88706	-1.15582	1.60096	0.548464	0.308161	-7.03064	-1.77403	0.155247	3.89937	-1.43533	0.527636	0.465876	2.76752	0.290624	-2.38001	1.15384	-1.09693	0.539729	1.41933	1.56837
D4_AAACCCAGTGCACGCT-1	D4	S	Epi_3	PI-Epi.L	-8.18392	-3.32928	-5.18918	-3.35362	5.75923	2.78516	0.386167	-0.392377	-0.290294	-5.33627	-1.16678	-2.70995	2.40782	-2.89093	-0.928	-2.27204	0.83495	-3.14121	-3.56921	1.87927	-3.83034	-2.73086	-2.27911	1.06
D4_AAACCCAGTGGCTGAA-1	D4	G2M	Epi_0	PI-Epi	-6.62914	2.59015	-7.62119	-3.77037	18.3812	-3.43716	0.678721	-0.0445419	1.18519	0.901709	-0.730738	3.69821	3.20734	3.17122	-1.12198	0.315055	0.043747	-1.76499	-0.604054	-1.71914	-0.608783	0.423839	-1.31046	0.117054
D4_AAACGAAAGCCAGACA-1	D4	G2M	Epi_2	PI-Epi	-7.48169	-0.651657	-8.41977	-4.94175	18.2833	3.9794	1.70428	-2.16259	4.10673	-0.545075	0.242251	-1.27178	0.82141	0.654021	-1.81329	0.194644	0.792894	-0.73694	-0.138711	0.0121023	-2.13844	0.349608	-0.0769785	-0.382735
D4_AAACGAAAGGCCACCT-1	D4	G2M	Epi_3	PI-Epi.L	-6.46614	3.41475	-8.44243	-4.94859	18.243	-0.885838	2.09233	2.58493	-3.80773	-1.37499	-1.65176	0.0981062	1.81362	0.455531	-0.032414	1.16472	0.719705	0.870863	-0.0646163	-0.178193	0.65916	2.15179	-0.790125	-2.16016
D4_AAACGAAAGTTGCCTA-1	D4	G1	Epi_0	PI-Epi	-6.17444	0.325326	-8.51827	-5.72297	14.0932	4.39709	0.60676	1.37972	-2.48126	0.614653	0.189595	0.842897	-3.10496	-3.13315	3.12916	-1.81863	-1.62809	-0.376454	0.415828	1.01255	-0.075255	0.258713	-1.60772	1.09548
D4_AAACGAAGTCACATTG-1	D4	S	Epi_1	PI-Epi	-4.5522	-0.249172	-8.71643	-5.4387	11.4218	1.03902	-3.07681	2.29493	-2.36781	1.10252	0.762209	-2.15943	-5.08217	-1.55963	-3.51873	1.15742	-4.15948	-1.16182	2.50323	2.81956	2.14559	0.0613307	0.0405093	1.4059
D4_AAACGAAGTCATGACT-1	D4	G2M	Epi_0	PI-Epi	-4.80418	1.11968	-8.13981	-4.60917	21.4825	-0.766351	-1.59126	2.94377	-1.85887	1.12917	-0.0605718	-1.77645	-2.644	-1.86917	2.3859	0.125208	-0.874752	-1.69199	-0.561887	-0.310422	1.24076	0.564265	-0.0267876	-0.668359
D4_AAACGCTGTATGCGTT-1	D4	S	Epi_2	PI-Epi	-7.44344	-0.81668	-8.67161	-5.46501	8.55594	-0.687597	0.959868	-1.68952	4.03116	-0.929001	0.386144	0.740449	2.36141	1.96627	-2.19985	-0.423053	2.61954	0.131828	0.44941	1.3081	-1.4583	-0.156962	-2.0099	-0.221656
D4_AAAGAACAGCGAGTAC-1	D4	G2M	Epi_0	PI-Epi	-4.77914	0.0335316	-8.4808	-5.36225	17.5657	3.11492	-0.51391	0.55624	-3.13952	-0.770943	-1.24776	-6.76596	-1.95583	-5.44617	5.20554	0.285587	-3.31488	0.232077	-1.90133	0.0298773	-0.928657	-1.46556	-2.49726	-1.3136
D4_AAAGAACCAAGCGCAA-1	D4	S	Epi_0	PI-Epi	-6.79028	-0.585616	-6.21276	-3.84971	10.1263	1.18707	0.0200904	-1.54628	1.67648	-0.826275	0.809624	-0.760705	0.375936	0.404615	-0.900655	-0.420232	0.328403	1.66089	1.02537	1.33321	-1.32289	0.330256	-2.41549	-0.153716
D4_AAAGAACGTCGATTCA-1	D4	G2M	Epi_3	PI-Epi.L	-7.60945	1.21796	-7.75295	-3.93005	20.1917	4.08814	1.45279	1.32482	-1.44681	-0.210942	-1.16195	-1.55437	2.50642	-0.552753	-0.920622	1.51649	-2.99129	1.87028	1.17623	-0.980353	1.45988	1.50335	-0.0479877	1.37391
D4_AAAGAACGTTCAACGT-1	D4	G2M	Epi_0	PI-Epi	-6.3739	0.958697	-6.41708	-3.81322	14.3452	1.62285	-0.604818	3.99334	0.21944	0.147285	0.0443591	-1.8169	0.23465	-1.85623	0.222422	-3.23067	-1.53634	-4.63114	-1.20666	1.97266	0.601148	-0.637284	-2.05547	1.28978
D4_AAAGGATCATACACCA-1	D4	G2M	Epi_1	PI-Epi	-7.66823	0.545242	-8.61828	-5.4632	11.286	2.09504	0.4811	-0.269432	-0.372655	2.04319	-1.20869	-0.201021	0.474639	-0.625959	-1.8709	-1.18909	-4.25542	-0.810195	1.9893	0.947219	-1.32657	-0.103716	-1.73918	0.0592266
D4_AAAGGATGTTCTCCCA-1	D4	G2M	Epi_0	PI-Epi	-5.44392	1.75589	-8.17239	-4.66044	23.6814	-0.573302	-0.106755	1.14511	-1.29322	1.691	-1.3289	0.110953	1.617	-0.55025	5.7936	0.686611	-1.17363	0.663243	1.36022	-1.70162	0.195305	1.6973	0.506163	1.13673
D4_AAAGGGCAGCAGTACG-1	D4	G1	Epi_2	PI-Epi	-8.24575	-0.967467	-8.47157	-5.73184	12.5962	4.63469	4.46174	-1.1616	0.796531	-2.16812	-1.70873	1.02214	3.96201	0.12736	-0.436837	-0.524873	-1.19115	0.218616	0.462798	1.13967	-1.09145	0.584676	0.0631827	2.32903
D4_AAAGGGCCAAATGCGG-1	D4	G2M	Epi_3	PI-Epi.L	-7.26331	1.70186	-7.85325	-4.00308	17.1723	0.363454	3.87898	0.340935	-0.755983	-0.878266	-1.57601	2.62402	4.74165	0.0564073	-2.07659	-1.54751	-1.72786	-1.9231	-2.22689	-1.95533	0.900805	-1.93457	-2.53849	0.73656
D4_AAAGGGCCACATACGT-1	D4	G2M	Epi_0	PI-Epi	-5.88131	2.57431	-8.46853	-5.00084	16.9713	-3.16673	-0.901675	3.24141	-0.109732	1.22351	0.810448	1.17845	0.632207	1.74144	1.16367	0.500249	-0.818447	-2.37736	0.664998	-1.2236	0.271465	-0.169648	0.532643	-1.72948
D4_AAAGGGCGTACGCGTC-1	D4	S	Epi_2	PI-Epi	-6.34968	-0.662626	-8.44224	-5.80423	11.385	2.59083	0.215206	0.997911	2.5379	1.68624	0.594059	-0.526202	-0.830274	0.638092	1.92955	-0.386559	-0.465185	2.57076	0.665068	1.04362	-0.116543	0.919147	-1.24945	0.729072
D4_AAAGGGCGTCAGTCGC-1	D4	S	Epi_2	PI-Epi	-7.59238	-0.859709	-8.75408	-5.78926	7.23333	3.80281	-0.343399	-0.512109	4.34482	0.245636	0.774188	-0.562009	-1.23393	-0.106914	-2.74051	-0.211014	-1.0807	-1.80729	1.20917	3.14514	-2.02684	-0.690326	-1.151	-0.32452
D4_AAAGGGCGTCGGTGAA-1	D4	S	Epi_1	PI-Epi	-8.76647	-0.0486352	-5.96854	-3.54102	10.874	3.55964	1.74246	-0.738589	2.92705	2.14093	-0.406381	0.197692	1.3291	1.56934	-3.90984	-1.00098	-2.61614	-1.27392	2.08473	1.19455	-0.238486	-0.218035	1.06281	0.725475
D4_AAAGGGCGTTGTCCCT-1	D4	G1	Epi_0	PI-Epi	-5.32206	-0.755367	-8.36501	-5.36156	10.6699	5.0736	-0.419244	0.390438	-1.35983	-1.66214	-0.46373	-3.97638	-2.82882	-3.16288	2.1655	0.65691	-2.03297	0.0310213	0.25525	2.25609	2.2391	0.500784	-0.553164	2.23529
D4_AAAGGGCTCCGTGGTG-1	D4	G2M	Epi_0	PI-Epi	-6.98598	0.911102	-8.19899	-4.73816	19.5096	2.75207	1.40305	1.59441	0.880577	0.751484	0.0232224	0.259919	0.498138	0.525334	-0.0138239	1.63531	-0.489939	-0.883187	-0.191584	-0.367825	-1.08504	-0.424225	-0.683603	-1.49272
D4_AAAGGGCTCCTTCAGC-1	D4	S	Epi_0	PI-Epi	-4.90684	3.14819	-8.16839	-4.72152	11.7048	-0.574437	0.199685	1.33132	-0.583084	-1.84844	-0.602055	-2.1688	2.30767	-1.33504	0.993766	0.326558	1.40439	3.79105	-1.90705	0.70613	-1.30475	0.3118	-0.238519	-2.00784
D4_AAAGGGCTCTCATGGA-1	D4	S	Epi_2	PI-Epi	-7.14916	-1.562	-8.44519	-5.1863	11.0385	3.29381	1.98423	-2.19919	4.18611	-1.21275	1.49689	-1.18881	0.512658	0.767195	0.972933	-0.911309	0.267191	-0.389997	-0.465041	0.860635	-2.44217	-0.300826	0.163041	0.681567
D4_AAAGGTAAGATAGTCA-1	D4	G2M	Epi_1	PI-Epi	-8.28711	0.712863	-8.42228	-5.52901	15.1234	3.122	4.07982	0.751329	-1.23171	-2.13193	-0.684099	1.37927	4.40365	-0.11897	-0.610873	-2.38682	-1.51755	-0.298431	3.68096	2.54795	0.381971	1.6916	0.41861	0.705384
D4_AAAGGTAAGCCTCTTC-1	D4	G2M	Epi_0	PI-Epi	-5.99297	3.06876	-7.65674	-3.86216	17.0409	-3.37891	0.00155976	4.48107	-2.1598	0.784602	-1.3952	1.07098	1.37035	0.832649	0.160631	0.70115	-0.0588108	-2.6713	0.481634	-1.33949	-0.190524	-0.794736	0.380704	-0.368904
D4_AAAGGTACACGAGGTA-1	D4	S	Epi_2	PI-Epi	-6.83471	-0.959179	-8.43371	-5.64095	10.0856	1.34292	1.23684	-1.06942	3.408	-1.20586	0.377347	-0.176705	1.51564	1.72903	0.848596	-0.490252	3.75861	1.73189	0.292922	1.11049	-2.47371	0.903758	-0.438902	-2.61383
D4_AAAGGTACATGACTGT-1	D4	S	Epi_3	PI-Epi.L	-8.16352	-2.57908	-8.57399	-5.41627	9.00092	0.417	1.06873	-1.22873	0.964559	-4.15585	-1.97659	-0.812189	5.70034	0.873305	-1.44712	-0.128949	0.361702	0.104067	-1.95761	-0.0167415	-1.71406	0.588852	-1.91335	0.215361
D4_AAAGGTAGTATCTTCT-1	D4	G2M	Epi_1	PI-Epi	-7.74823	0.795496	-8.44048	-5.15284	10.7211	2.75019	-1.40663	3.16427	-4.38602	0.775178	-1.02239	-2.68702	1.43039	-0.567753	0.00858221	-0.767718	-5.19105	-0.511582	2.22692	1.22926	1.23046	-0.198031	1.25467	3.94486
D4_AAAGGTATCAGCCTCT-1	D4	S	Epi_1	PI-Epi	-7.51772	2.79194	-8.55186	-5.27271	9.79942	-3.60888	-1.58663	2.71054	-0.962901	0.935507	-1.52113	3.03489	-0.0235895	1.35007	-3.55913	0.853624	-4.09365	-0.476347	4.8346	1.38542	1.81841	0.728322	0.861439	0.557035
D4_AAAGGTATCCCTCAAC-1	D4	S	Epi_1	PI-Epi	-7.82737	2.67525	-8.64249	-5.58651	10.5477	-0.683061	-1.13615	1.69891	-1.26693	2.96608	-0.165885	3.13475	-0.398084	2.89181	-2.37765	-1.25421	0.0104805	0.489627	0.788834	0.372062	1.38189	-0.116706	0.691236	-1.10675
D4_AAAGGTATCGAAGCCC-1	D4	S	Epi_0	PI-Epi	-4.20805	1.44926	-8.68329	-5.54381	8.54627	-3.04953	-3.57367	1.21512	1.87067	0.243352	0.722184	-0.749872	-3.0196	0.909637	-1.92236	0.571955	0.0224948	-0.0549594	1.06832	1.23518	-1.66482	0.502405	-0.0922323	-2.72021
D4_AAAGGTATCGACACCG-1	D4	S	Epi_2	PI-Epi	-7.21458	-1.35253	-8.65096	-5.66202	10.5317	1.77948	0.725494	-2.40078	4.12854	0.830144	0.224695	-0.448477	0.31597	0.617515	0.502152	-0.947199	0.0131104	2.28133	1.48442	0.832204	-1.33136	1.04098	-1.21812	1.16881
D4_AAAGTCCAGAGCCTGA-1	D4	G2M	Epi_2	PI-Epi	-7.92544	-1.87239	-8.52509	-5.07963	14.2179	4.04272	4.56863	0.234317	1.95994	-4.09381	-0.0894951	0.444829	2.45789	0.194897	-0.108251	0.717447	1.01942	-1.30468	-0.503774	0.718159	-1.14799	-0.437571	-0.558649	0.744602
D4_AAAGTCCAGGTAAAGG-1	D4	S	Epi_1	PI-Epi	-8.21429	0.527082	-8.65208	-5.52708	11.77	4.55073	-1.45604	0.896774	1.5202	2.46287	0.482015	-0.122158	0.0771859	1.09235	-3.24479	-2.80045	-4.55145	-1.17861	1.78948	2.40208	0.223646	-1.0668	0.298786	-1.65565
D4_AAAGTCCCAGATCACT-1	D4	G2M	Epi_3	PI-Epi.L	-8.14428	-3.75569	-5.40593	-3.4779	8.90258	2.135	3.28318	1.81616	-7.08826	-10.2192	-2.98022	-3.10581	4.57176	-6.49055	-1.111	-1.62432	0.894435	-3.06106	-4.05002	2.9865	-0.675132	-1.51576	2.49716	1.66953
D4_AAAGTCCCATCATTTC-1	D4	S	Epi_1	PI-Epi	-7.04343	2.23634	-5.48449	-3.42741	7.86936	-1.85448	-1.91343	3.31588	1.55292	1.74269	1.21634	1.43854	-1.29357	1.09208	-3.32778	-1.66847	2.00649	-3.87629	-1.70412	1.18283	-1.14376	-0.00576579	0.260086	-0.326053
D4_AAAGTCCCATTAAGCC-1	D4	S	Epi_0	PI-Epi	-6.28699	1.31785	-8.71308	-5.41662	10.7359	-0.707571	-2.10649	2.34193	-0.769698	2.12735	0.13937	-0.459788	-2.07965	-0.101441	-1.61771	-0.159042	-2.48915	-0.793162	1.61586	2.25073	0.849836	1.05339	-1.29754	-0.120145
D4_AAAGTCCGTGTTCCTC-1	D4	S	Epi_2	PI-Epi	-7.12007	-2.08535	-4.81698	-3.53999	7.69997	1.62949	0.919415	-0.584781	4.1216	-0.473517	0.761505	0.675549	2.45518	-0.799841	-0.944919	-2.44293	2.43004	-2.53137	-2.44418	2.57728	-2.99658	-1.55448	-0.434881	0.0642624
D4_AAAGTCCTCAGCGCAC-1	D4	S	Epi_2	PI-Epi	-6.06498	-0.522809	-8.4174	-5.31966	10.3345	1.38242	0.744987	-0.719372	1.36934	-0.113467	0.0161545	-1.75311	0.353093	-0.109296	2.23133	-1.90621	0.302504	0.287589	0.80957	1.77838	-1.66511	1.36134	-0.180532	1.16521
D4_AAAGTGAAGCGGTAAC-1	D4	S	Epi_2	PI-Epi	-7.63834	-1.5286	-8.16714	-5.72411	7.84831	4.83632	3.56976	-3.51214	3.2934	-0.650779	1.09257	0.431101	2.09598	2.92177	0.136125	-1.45373	1.38258	0.0143303	-1.16163	1.35312	-1.09568	1.767	1.9584	0.522417
D4_AAAGTGAAGTCTTGGT-1	D4	G2M	Epi_0	PI-Epi	-6.9163	1.74316	-5.33713	-3.63358	18.2112	0.476393	2.77206	1.81588	0.592329	-3.22011	-0.362426	2.61428	3.11091	1.81219	-0.054741	-1.59094	3.88738	-3.6638	-1.45996	0.077419	-2.9484	0.629734	-1.75749	-0.970891
D4_AAAGTGAAGTGCCCGT-1	D4	S	Epi_1	PI-Epi	-7.73572	1.79895	-5.56912	-3.18702	11.3463	0.0107602	1.52492	1.23748	0.011553	-2.18822	0.10933	1.83313	2.52749	0.255648	-3.82235	0.66583	-0.788836	-1.90889	-0.355199	1.36179	-0.232396	-0.350322	0.251612	-1.18136
D4_AAAGTGAGTCAACGCC-1	D4	S	Epi_0	PI-Epi	-4.47491	0.431294	-8.73357	-5.73734	13.2747	-1.01819	-0.0276739	1.90403	0.130921	0.619447	0.127562	0.258953	-1.7593	-1.4531	4.48179	-2.38977	0.650377	1.82723	0.268084	1.80538	-0.634771	0.669723	-1.76001	-0.175145
D4_AAAGTGAGTTAGGACG-1	D4	S	Epi_2	PI-Epi	-8.1422	-1.28951	-8.31722	-5.52892	11.3469	4.8518	3.39863	-2.87878	4.8393	0.818372	0.128665	0.803424	1.95269	3.8372	-1.91164	0.381254	-0.231904	1.3647	0.219251	0.301152	-1.02145	0.962065	1.68528	0.0967482
D4_AAATGGAAGTCGGGAT-1	D4	G2M	Epi_1	PI-Epi	-8.16639	1.54717	-8.4265	-4.9714	16.0331	2.93385	2.22813	1.035	-5.03936	-0.140649	-0.751387	0.969224	0.58543	-1.08061	-0.0718051	1.73681	-1.99568	2.98409	2.15199	-1.59202	3.02903	1.50903	0.140995	0.901701
D4_AAATGGAGTGACAGGT-1	D4	G2M	Epi_2	PI-Epi	-8.74198	-0.504569	-8.67044	-5.67843	13.3617	6.25572	2.27119	-0.860096	1.69277	2.09637	-0.0298834	-0.243726	0.549244	0.00609225	-1.6263	-0.436732	-3.2679	0.966474	2.49089	0.575843	0.924477	-0.0978595	0.379501	1.53277
D4_AAATGGAGTGTTACAC-1	D4	G2M	Epi_2	PI-Epi	-7.01855	-1.58007	-8.16577	-5.37371	12.0952	4.36584	2.96784	-5.27848	3.32202	-2.25521	1.55176	-1.36593	0.557979	-1.51131	3.65786	-1.86578	0.97967	0.145953	0.052414	1.66508	-1.74241	-0.14856	-0.0166542	1.96792
D4_AAATGGAGTTTGTTCT-1	D4	S	Epi_1	PI-Epi	-7.89221	0.610736	-8.46813	-5.63668	11.795	1.63665	-0.355676	0.618833	1.28883	3.49552	0.833989	-0.112639	-0.129484	0.963601	-1.5732	-0.258813	-1.3402	1.43029	1.28938	2.29896	-0.774529	0.923541	-1.02724	-0.648443
D4_AACAAAGAGAGGGTCT-1	D4	S	Epi_2	PI-Epi	-7.13395	-0.90398	-8.24026	-5.36833	10.4766	2.0344	1.60589	-0.312856	2.06499	-1.62905	-1.09244	0.599811	3.3659	-0.0507587	1.94598	-0.476881	1.32584	0.985547	-1.07553	-0.10304	-1.70617	-0.493917	-0.613246	-0.248095
D4_AACAAAGGTCGTAATC-1	D4	S	Epi_3	PI-Epi.L	-7.00992	2.54598	-8.68198	-5.44352	9.20704	0.655913	-0.569959	1.48398	0.877937	-0.53334	-0.863623	-0.0825114	2.11433	1.11356	-1.19166	0.278221	-1.79352	2.25043	-1.49253	-0.727218	-0.0747477	0.072171	1.0065	-0.500272
D4_AACAAAGTCCCAGGCA-1	D4	G2M	Epi_0	PI-Epi	-6.77415	0.854819	-8.47975	-4.82387	17.5123	0.287454	0.457984	0.297829	0.257795	1.1634	0.881269	-1.95706	-2.17498	0.0467236	-2.24272	1.4785	-2.82439	-1.91319	2.02575	0.560442	0.73344	1.00601	-0.532544	0.0238296
D4_AACAACCAGCATTGTC-1	D4	S	Epi_0	PI-Epi	-5.21604	-0.720826	-8.3737	-5.28855	9.26916	-1.2446	-0.536717	-1.27015	2.62565	-0.804402	1.1976	0.69858	-2.17541	-0.736491	1.04593	-1.90103	0.853202	0.324282	0.174081	1.33703	-0.735728	1.04987	-2.53617	0.220274
D4_AACAACCAGGCTTTCA-1	D4	G2M	Epi_3	PI-Epi.L	-6.48577	2.28885	-7.96084	-4.22635	19.3341	-2.33801	0.430995	0.349675	1.93314	-2.7023	-1.33955	0.748762	5.03693	0.230164	1.53132	0.646149	-0.311152	-0.446277	-1.2769	-1.55943	-0.326965	-0.463712	-0.619041	0.726323
D4_AACAACCAGGGAGTTC-1	D4	G2M	Epi_0	PI-Epi	-6.5971	0.789395	-8.06947	-4.48502	20.2675	3.3361	1.14103	2.32835	-0.434567	1.30106	-0.0818328	-0.738286	-0.48549	-1.11506	0.717468	0.778247	-2.18973	-0.39941	0.53495	0.694808	0.131106	-0.000753441	-0.679738	-0.147887
D4_AACAACCCAAAGACTA-1	D4	G2M	Epi_0	PI-Epi	-5.96348	0.836543	-7.76685	-3.90228	20.6996	0.700553	-0.241885	1.68671	0.0302031	0.384151	-0.493705	-1.46403	-0.994895	-0.571464	0.197135	0.0542361	-2.47633	-1.51541	0.0747537	-0.116811	0.102439	-0.340385	0.23764	0.121648
D4_AACAACCCAAGTTGGG-1	D4	S	Epi_0	PI-Epi	-5.07226	3.58968	-8.48737	-5.26734	7.28465	-1.55823	-0.284628	2.06722	-1.60325	-0.977665	-0.633259	-0.709653	1.78175	-0.759537	0.0207536	1.73552	-1.30939	2.08943	1.69629	0.822889	2.95372	-0.346058	-0.955381	-0.809402
D4_AACAACCGTCGAGCTC-1	D4	S	Epi_0	PI-Epi	-5.85787	-0.439252	-8.5979	-5.53843	11.8414	1.91283	-0.219541	-1.30036	1.6936	1.12776	-0.625569	-2.14929	-1.20266	-1.11892	1.78699	-0.224515	-0.953169	1.66768	0.474727	1.29444	-1.47252	-0.668773	-0.0084107	-1.1206
D4_AACAAGAGTAGGGTAC-1	D4	S	Epi_0	PI-Epi	-6.15493	-0.298324	-8.75032	-5.70501	11.535	1.95295	0.070784	-0.885476	2.14948	0.235664	-1.01639	-1.91907	1.25782	-1.27637	2.67261	-1.46961	-1.24555	0.168776	2.43904	0.824924	-0.327657	0.370572	-0.479089	1.78882
D4_AACAAGATCGCTGCGA-1	D4	G2M	Epi_1	PI-Epi	-7.95628	1.24037	-8.56824	-5.50013	15.4095	1.93082	0.856044	2.62518	-2.12279	2.95495	0.110254	-0.0944831	0.379709	-0.0327533	-0.756454	-0.402808	-3.92569	-0.597833	1.84019	1.58661	2.21603	-1.2375	0.555227	0.541727
D4_AACAAGATCGGCTTCT-1	D4	S	Epi_0	PI-Epi	-5.46284	2.92822	-8.01163	-4.56503	11.2964	-3.6134	-0.621542	2.26404	1.85237	-0.437962	0.480891	2.09894	2.98018	1.73786	0.43216	-1.83641	0.170796	0.113662	-1.13746	0.621285	-0.301988	-0.965388	-0.79216	-0.392305
D4_AACACACCATTCTCCG-1	D4	S	Epi_1	PI-Epi	-7.07351	2.28767	-8.39508	-4.98258	12.9514	-2.2542	-1.72994	2.3303	-1.66607	1.31178	-0.719946	0.438787	-1.87273	1.01916	-1.63847	-0.108767	-2.17167	-0.871863	3.16469	1.71969	1.49168	-0.0190132	1.27144	-0.408857
D4_AACACACTCCTAAGTG-1	D4	G2M	Epi_1	PI-Epi	-8.19728	1.32295	-8.78287	-5.46324	18.6647	1.11522	1.29101	0.630192	0.0809627	2.53403	0.100009	1.44397	0.646034	0.618133	-1.41651	-1.55756	-1.67759	-1.39542	4.00203	0.82322	1.14482	0.530012	0.419083	-0.617806
D4_AACAGGGCACACGGTC-1	D4	G2M	Epi_0	PI-Epi	-5.33343	0.963123	-8.13881	-4.72068	19.0135	-1.24863	-1.54319	1.52773	0.273917	1.81406	1.37896	-1.15672	-2.53835	-0.123861	0.868053	-0.172028	-2.00803	-2.09791	0.339109	0.665883	-0.0241235	0.592565	-0.534391	-0.767722
D4_AACAGGGCATGTTCAG-1	D4	G2M	Epi_2	PI-Epi	-6.29935	0.295993	-8.62346	-5.77711	14.0379	2.68801	1.33816	-1.14051	2.67795	0.318982	-1.22961	0.537193	2.40574	1.04088	4.35446	-0.192878	0.273755	3.7114	0.939171	0.21375	0.230025	1.85538	0.839856	0.370773
D4_AACAGGGGTCAAAGAT-1	D4	S	Epi_2	PI-Epi	-6.7163	-1.78063	-5.94192	-3.61472	6.16978	4.16814	1.09847	-3.12795	4.97292	-1.43912	0.862297	-2.99825	-1.61661	-0.172762	-1.68347	0.711958	-1.86574	0.667018	0.905006	2.51565	-0.494509	-0.747675	-2.79178	0.385286
D4_AACAGGGGTCACTCAA-1	D4	S	Epi_0	PI-Epi	-4.97442	0.905785	-8.4465	-5.23372	12.6763	-0.735509	-0.885359	2.66256	-0.364929	0.947584	-0.472456	-0.630704	1.17384	-1.09711	5.10845	-1.44429	-3.13197	1.69427	1.20167	0.761601	0.640197	-1.20811	0.0422619	0.514768
D4_AACAGGGTCCGTATGA-1	D4	G2M	Epi_2	PI-Epi	-7.56283	-1.02228	-8.56954	-5.39674	13.902	3.67974	3.73012	-2.10937	4.13805	-0.779164	-0.739195	1.0658	4.05004	1.13548	0.433801	0.92956	1.65623	3.09877	1.47458	0.994478	0.303083	1.24021	1.47647	0.246255
D4_AACCAACAGTAATTGG-1	D4	G2M	Epi_3	PI-Epi.L	-6.81039	1.94052	-8.8057	-5.63646	15.8763	0.806389	2.42419	0.375898	0.355586	-2.56657	-0.776463	-0.556176	3.8954	0.613531	3.84158	-0.346874	0.200745	1.27752	0.54651	1.79278	0.191255	2.29357	2.5719	-0.87847
D4_AACCAACCAGGTTTAC-1	D4	S	Epi_1	PI-Epi	-8.24006	-0.647318	-8.51588	-5.75114	11.0304	2.72844	1.50234	-1.95082	2.78162	-0.24788	-0.158808	0.836371	0.938271	0.695403	-1.90394	-1.97022	-4.9676	-2.24697	2.28136	3.29756	-1.12088	-0.605204	-0.97122	1.28331
D4_AACCAACCATGGTACT-1	D4	G2M	Epi_3	PI-Epi.L	-8.21292	-3.11554	-5.36889	-3.33745	14.8007	7.2522	6.41705	-3.65418	0.552864	-10.5706	-0.895332	0.118262	6.73848	-2.90462	-2.61672	-3.06745	3.98047	-2.00938	-4.13227	3.45656	-3.1161	1.84238	-2.47374	1.34155
D4_AACCAACGTGCGTCGT-1	D4	G2M	Epi_3	PI-Epi.L	-8.13188	-3.70414	-5.13902	-3.39829	10.493	3.54118	4.791	-2.2231	-0.374073	-10.3094	-1.22037	0.866748	5.32205	-1.92904	0.267392	-4.92543	3.09624	-3.78456	-4.31963	2.63766	-0.831128	-0.249529	-0.848062	0.726262
D4_AACCACAAGGGCGAAG-1	D4	S	Epi_2	PI-Epi	-8.47911	-0.868299	-8.68167	-5.54648	12.3909	5.38918	2.27711	-2.06013	2.21454	-0.328826	-1.19055	-1.79929	2.10145	0.339762	-3.12043	0.530573	-2.16344	2.5915	1.11036	1.10614	1.2121	0.343518	2.13521	2.36615
D4_AACCACACACTTGAAC-1	D4	G2M	Epi_1	PI-Epi	-6.32507	1.21449	-6.45671	-3.56311	17.7464	0.312824	-1.04046	2.46953	-1.19831	0.530227	1.85161	-0.0624051	-3.89689	-0.439059	-2.11211	-1.09957	-1.41837	-3.23502	-1.70084	2.03027	-0.562907	-1.63802	-2.6239	-0.457034
D4_AACCACACAGTTGTTG-1	D4	G2M	Epi_1	PI-Epi	-6.9077	1.57371	-8.69366	-5.59521	19.0533	-0.239783	-0.375747	1.9623	-1.77139	1.24755	0.121379	-0.0243658	-2.01069	-0.608744	-1.36699	-0.188681	-2.87517	-1.80481	3.3518	0.746928	1.49914	-0.371247	-1.40365	-1.16043
D4_AACCACACATGACGAG-1	D4	S	Epi_2	PI-Epi	-6.3077	-0.977645	-8.54326	-5.76507	13.1955	2.28551	1.01398	0.179991	3.47785	-0.253948	1.07118	-1.3243	-1.24612	0.349063	1.75267	-0.58234	1.45727	0.944224	-0.175506	3.05918	-0.00436235	0.731708	-1.62484	0.496193
D4_AACCACAGTCATCCCT-1	D4	S	Epi_0	PI-Epi	-4.31644	2.79412	-8.29663	-4.89603	13.7257	-4.1717	-2.83559	2.79029	-2.39657	0.225722	-0.129298	-0.234831	1.56173	-0.077121	2.70284	0.197868	-0.646661	0.00292358	-0.722026	-0.597518	-0.847065	0.338911	-0.495396	-1.33286
D4_AACCACAGTTTACGTG-1	D4	S	Epi_0	PI-Epi	-4.76456	0.613854	-8.44227	-5.65416	11.0526	0.100626	-0.617665	2.37248	-0.369343	0.514289	0.179378	-2.29125	-0.656966	-1.60908	2.27282	-0.658636	-1.00222	1.74382	-0.15906	0.763147	0.689503	0.363526	0.252476	0.615891
D4_AACCACATCGCGAAGA-1	D4	G2M	Epi_2	PI-Epi	-7.30324	-1.15022	-8.52541	-5.62647	13.1454	4.0372	0.446546	-1.50392	4.89485	2.35448	1.42273	-1.11849	-0.483895	0.315306	-1.0634	-0.235306	-0.723966	-0.819999	0.759933	1.59051	0.192805	0.784641	-0.763816	2.25877
D4_AACCATGAGATACTGA-1	D4	G2M	Epi_0	PI-Epi	-5.5044	1.89997	-8.43143	-5.19106	19.1977	-2.86262	-2.30211	1.44097	-2.92777	1.88036	0.317346	0.213765	0.282347	-0.770333	2.7491	-1.93366	-5.44256	-1.40324	-0.452794	-0.346129	1.71224	0.349944	-3.90405	-0.585298
D4_AACCATGAGTACGAGC-1	D4	S	Epi_0	PI-Epi	-4.56955	-0.375461	-8.42398	-5.47768	9.83232	0.670145	-1.29524	1.25271	0.670483	-0.397858	1.10122	-1.25627	-3.06569	-1.71603	0.270991	-1.43113	0.120015	1.67962	-0.297572	4.45715	-0.48348	0.245985	-1.29922	-0.85103
D4_AACCATGGTCACCTTC-1	D4	G2M	Epi_0	PI-Epi	-5.2256	1.99895	-8.0072	-4.24646	25.9653	-2.04906	-1.19405	2.74788	-3.54297	1.25088	-1.64039	-1.36471	0.63041	-2.02901	4.86544	0.185963	-2.11979	-1.014	-0.489641	-1.91135	0.1649	0.421325	-0.823582	0.872353
D4_AACCCAAAGCATACTC-1	D4	S	Epi_0	PI-Epi	-7.33744	3.11979	-8.61061	-5.32097	11.6701	0.0882924	1.33302	1.89898	-4.89471	-0.812713	-2.4031	3.23383	4.54027	-0.423715	-0.338279	-2.11868	-1.79097	0.871519	2.77594	0.629908	0.869973	2.41473	-0.382679	-2.0524
D4_AACCCAATCTCGCGTT-1	D4	S	Epi_0	PI-Epi	-4.65095	-0.364808	-8.16297	-4.98428	6.92898	1.17891	-2.35316	1.32383	1.30352	0.273217	-0.233424	-2.32759	-0.891011	-1.62521	3.03488	-1.79189	-1.19199	-1.30241	1.05946	3.79519	1.12528	-0.26193	-1.21602	-1.67633
D4_AACCTGAAGAAACCCG-1	D4	G2M	Epi_1	PI-Epi	-8.15801	0.9663	-8.75491	-5.49549	14.2059	3.01411	0.589982	-0.135302	-2.36971	3.98888	0.0073159	-0.780625	-0.72986	-0.897869	-2.75195	-1.12212	-1.93077	1.10057	0.427337	-0.399682	-0.0018862	-0.505993	-0.0672252	0.751262
D4_AACCTGAAGGAAAGTG-1	D4	S	Epi_1	PI-Epi	-7.97037	0.387767	-8.669	-5.43387	10.9743	2.71489	-0.856109	0.574912	0.968826	1.5832	1.23237	-0.600592	-3.13337	-0.0559043	-2.41698	0.647821	-2.19047	-2.32904	1.08036	2.88848	1.84173	1.0723	-2.08913	0.665899
D4_AACCTGAAGGGAGGAC-1	D4	S	Epi_0	PI-Epi	-5.08814	-0.675097	-8.67959	-5.28888	7.30745	1.35773	-1.36884	0.259955	1.09508	-0.213973	0.441969	-2.97975	-4.12669	-1.14765	-3.45249	0.481732	-3.41882	0.0204862	0.8594	2.52212	1.23381	-0.969144	-1.40842	2.02401
D4_AACCTGACAGTCGCTG-1	D4	G2M	Epi_2	PI-Epi	-7.67795	-1.40045	-8.54745	-5.71052	16.0208	3.6736	3.00132	-3.27186	5.15621	0.444568	0.630245	2.32754	2.34178	2.71813	-0.526489	-1.52865	-0.468231	-2.53231	-0.303643	0.118606	-1.29285	-0.0281586	-1.25525	0.977309
D4_AACCTGACATATGAAG-1	D4	S	Epi_2	PI-Epi	-7.26556	-1.58063	-8.40596	-5.77955	9.46659	1.636	1.78311	-1.14444	2.74325	0.248304	0.923284	2.33098	2.74181	1.31998	-0.478471	-1.45843	1.87794	-1.11837	-1.46643	1.76087	-1.24724	0.347888	-1.78292	-0.215272
D4_AACCTGAGTAAGATAC-1	D4	G2M	Epi_2	PI-Epi	-8.16025	-0.149357	-8.80193	-5.55155	17.4677	4.44739	2.94839	-2.33911	2.70646	0.996103	-1.37539	0.367867	2.76243	1.73645	-0.778089	1.01647	-2.29028	-0.0803312	1.35995	-0.460258	0.521731	0.756966	-0.0402762	1.15361
D4_AACCTGATCCTCCACA-1	D4	G2M	Epi_0	PI-Epi	-4.69701	2.00426	-8.29069	-4.71996	20.8184	-5.49383	-2.47183	3.09056	-2.7883	0.86833	-0.591992	-0.0814729	-1.8444	-0.467807	1.60378	1.88625	-1.06126	-1.54978	1.69956	-1.06002	1.96447	1.48054	0.0121198	-0.707537
D4_AACCTGATCGTGTTCC-1	D4	S	Epi_1	PI-Epi	-7.76314	1.22417	-8.50741	-5.5837	11.4905	-0.197537	-1.7792	1.42625	1.29929	1.72861	0.210982	-0.136008	0.153017	0.956382	-1.70544	-1.34349	-2.17055	-1.95316	2.13388	1.42744	1.34165	-1.56256	2.13094	2.14462
D4_AACCTGATCTATTTCG-1	D4	S	Epi_0	PI-Epi	-4.42446	1.59983	-8.58091	-5.51363	13.1196	-1.51273	-2.27986	1.99723	-0.909173	-0.73458	0.572482	-0.412937	0.245888	-2.10449	3.6918	-1.89232	1.10972	0.177672	-1.23208	0.535649	0.0818571	-0.920294	0.549259	-0.932163
D4_AACCTTTAGCGGACAT-1	D4	S	Epi_0	PI-Epi	-6.73042	1.26836	-8.4836	-5.09261	13.5974	-0.0641141	1.01577	0.635661	0.787341	2.1232	-0.772614	-0.146274	1.58858	1.44417	-0.534472	2.05156	-0.000822098	1.41608	-0.283654	-0.033192	-1.50535	-0.38687	-1.47335	-1.57166
D4_AACCTTTGTGGCTTAT-1	D4	G2M	Epi_1	PI-Epi	-8.44238	1.39644	-8.70126	-5.3234	16.4938	1.78065	0.609539	1.26491	-0.0381821	2.75098	0.257223	0.59648	0.697795	1.96749	-3.90752	-0.0119031	-2.08065	0.976004	3.36069	1.55686	0.126602	0.548753	-0.455855	-0.739748
D4_AACCTTTTCGATGCAT-1	D4	G1	Epi_5	PS-like	-7.01738	0.445512	-7.65859	-4.86484	10.7408	4.02223	1.39927	0.345084	-0.176172	-0.517164	1.05788	0.621598	2.47193	-1.02294	2.35584	-1.83845	-3.03327	-3.13356	-2.81	-0.991368	0.415515	-2.01093	1.10196	2.14124
D4_AACGAAAAGATGCTGG-1	D4	G2M	Epi_2	PI-Epi	-7.68104	-1.07581	-8.37782	-5.63989	17.9576	4.73123	2.43447	-4.78573	5.32631	0.510184	1.41845	-2.28646	0.337753	1.2974	-0.676117	-0.744821	-2.41381	-1.70651	2.65875	0.690278	-1.65424	-0.300631	-0.181177	1.05613
D4_AACGAAACATTATGCG-1	D4	G2M	Epi_0	PI-Epi	-6.23388	0.692068	-7.16183	-3.61844	16.9554	1.17439	-0.450156	-0.0611211	0.265147	0.518918	-0.855921	-1.30878	0.643952	-0.741549	-1.25954	-0.0467433	-2.83788	-2.36211	-0.0586886	0.105744	0.712015	-1.10321	-0.553839	0.362922
D4_AACGAAAGTCTGCATA-1	D4	S	Epi_1	PI-Epi	-8.63449	0.550553	-8.51863	-5.38961	8.80182	1.74115	-0.649705	0.245599	2.33234	2.48225	1.05722	0.229854	-0.996072	2.36487	-4.14218	0.121994	-3.01737	0.159792	1.51658	0.534311	1.28903	0.12624	0.315871	-0.209295
D4_AACGAAATCATTTCGT-1	D4	S	Epi_3	PI-Epi.L	-7.85167	-3.55426	-7.76177	-4.15978	10.0839	-2.57075	1.29811	0.653074	-1.91928	-4.42698	-1.78097	2.68759	4.15977	-0.363655	-2.2075	-1.86819	3.24581	-3.9959	-1.01541	3.46642	0.0643879	-0.24587	1.16469	-2.39493
D4_AACGAAATCCACTGAA-1	D4	S	Epi_0	PI-Epi	-3.71265	1.05028	-8.2906	-4.93947	9.16502	-3.25008	-2.87452	0.551296	-0.302508	2.06677	1.26845	-0.851125	-2.17125	-0.532864	2.34518	0.359881	-0.747657	-0.130154	0.54478	-0.586311	-0.392024	0.239113	-1.9255	0.159828
D4_AACGGGAAGAGAACCC-1	D4	G2M	Epi_2	PI-Epi	-6.36488	-0.735134	-8.59416	-5.14777	15.5726	3.57647	-0.303777	-1.29199	2.67596	-0.243804	-0.303963	-2.87994	-4.41441	-0.853851	-1.99252	0.884938	-3.47649	-1.67422	1.86911	2.1313	0.372989	-0.861069	-1.07535	0.358232
D4_AACGGGAAGTCCGCGT-1	D4	G2M	Epi_2	PI-Epi	-7.31794	-0.587966	-8.42376	-5.43624	19.2237	5.14944	2.21039	-1.14442	2.0555	0.945086	0.664958	0.570837	-0.82099	0.496643	-0.561635	-1.69103	-0.58198	-2.37665	-0.676808	1.30694	-1.9633	0.737407	-1.33742	0.452987
D4_AACGGGAGTCCTCAGG-1	D4	S	Epi_2	PI-Epi	-6.65377	-1.34741	-8.7458	-5.71122	10.5712	4.13592	2.2706	-2.5851	2.3861	-0.300828	1.02971	-1.9437	-0.0897229	0.0106026	4.01764	-0.332397	-1.01828	1.39671	1.81913	2.01083	-1.24681	0.0465534	0.242986	0.225257
D4_AACGGGATCGACATAC-1	D4	G2M	Epi_3	PI-Epi.L	-5.91599	3.31311	-7.8056	-4.04731	21.7805	-3.60742	0.77802	3.93446	-2.36101	-1.15429	-2.67463	-1.2758	3.2021	-1.36965	2.34245	2.54998	-1.00126	-0.193388	0.359543	-2.49491	1.09961	0.228294	-0.431469	0.556253
D4_AACGGGATCTGTTCAT-1	D4	S	Epi_1	PI-Epi	-7.41482	1.42979	-5.8701	-4.08774	12.0121	0.0473845	-0.536012	1.36255	3.18525	0.924063	1.96255	1.66883	-1.62272	1.6632	-4.36596	-1.79618	1.02981	-3.85094	-1.03354	2.74731	-0.580877	-0.481702	-1.00719	-0.117915
D4_AACGTCAAGTATAGAC-1	D4	S	Epi_3	PI-Epi.L	-8.01196	-4.71342	-7.78805	-5.01739	6.22285	0.243647	5.18817	0.250954	-4.65792	-15.3931	-1.13083	0.288952	3.93673	-2.75826	-2.00018	-1.57991	5.92492	-0.643237	5.15626	7.16818	5.71657	7.01781	4.74568	-0.932268
D4_AACGTCACACGTCGGT-1	D4	S	Epi_0	PI-Epi	-5.41393	0.0939844	-8.72288	-5.55952	11.1593	0.0450043	-0.713029	-0.607022	0.908042	0.983953	0.405033	-0.591766	-1.3943	-0.80699	1.43929	-1.13281	-3.73514	1.92296	1.59435	1.44196	-0.989027	-1.93466	-0.193525	-2.50693
D4_AACGTCAGTCTGTTAG-1	D4	S	Epi_3	PI-Epi.L	-5.22411	3.26859	-8.46703	-4.92091	13.9342	-2.88644	0.484562	0.544123	-0.320292	-0.104607	-1.48295	0.20443	3.05846	1.14628	1.99718	0.625059	-0.393803	2.70362	-1.2385	-0.637224	0.604543	1.31711	0.179977	-1.88184
D4_AACGTCATCATTGAGC-1	D4	S	Epi_0	PI-Epi	-3.88451	1.29742	-8.70914	-5.57903	12.2006	-2.02828	-0.469139	2.38609	-1.75657	0.104982	0.434858	-0.95686	-1.21647	-1.24613	2.10311	-0.68554	0.638471	1.40283	0.689115	0.87779	-0.833362	1.29589	-2.09392	-1.94835
D4_AACTTCTAGCAGGTCA-1	D4	S	Epi_0	PI-Epi	-5.16262	2.10418	-8.56049	-5.62972	15.4145	-1.21875	0.163882	1.3495	0.145502	-0.496169	-0.365727	2.83324	2.35004	0.985924	3.10599	-1.44426	-0.285267	1.80876	3.08443	0.880171	0.329957	2.7027	-0.655398	-0.259898
D4_AACTTCTAGGCTCACC-1	D4	S	Epi_1	PI-Epi	-7.0405	2.71153	-8.59217	-5.37288	14.0813	-3.45406	-2.83977	3.72222	-1.40494	2.71469	0.00290585	0.396966	-1.30329	1.4731	-2.33515	-0.406327	-2.48282	-0.218946	1.56338	0.821098	0.804405	1.13146	-0.235938	-2.62033
D4_AACTTCTCATGACGTT-1	D4	S	Epi_0	PI-Epi	-4.34595	1.88221	-8.67766	-5.53133	12.7819	-1.78716	-1.39013	1.82847	-0.229586	0.425752	-0.0561667	2.27756	-0.790336	0.496165	0.884751	-0.902939	0.890015	1.55206	0.85075	2.06498	-0.600815	2.48588	-1.81132	-1.47695
D4_AACTTCTGTAGAGGAA-1	D4	G2M	Epi_2	PI-Epi	-7.00777	-0.480959	-8.07875	-4.57402	18.376	3.24524	1.4036	-1.15332	3.22209	-0.00219322	0.341722	-0.81288	-0.209102	-0.0930202	0.93822	0.575165	-2.64866	-2.44432	0.360332	0.18007	0.253438	-0.014806	-0.8835	1.66008
D4_AACTTCTGTGAGATTA-1	D4	G2M	Epi_0	PI-Epi	-4.60395	0.568255	-8.44002	-5.03331	16.4443	-0.496397	-2.62842	3.04566	-3.8809	-1.02686	-1.72488	-3.26724	-2.65176	-3.45505	1.15845	1.27115	-3.77569	-2.36607	-0.895779	0.270755	1.59296	-0.753225	-1.54493	0.178881
D4_AACTTCTGTTGCTAGT-1	D4	G2M	Epi_3	PI-Epi.L	-5.9007	2.29069	-7.72991	-4.10253	19.2811	-2.92829	-0.784322	-0.255815	-2.33533	0.30243	-0.544545	1.86149	0.546931	1.04564	0.717857	-1.55288	-0.634764	-4.15786	-3.08493	-2.21977	1.6691	-1.08984	-2.97303	-1.9877
D4_AACTTCTTCCTCTAGC-1	D4	S	Epi_3	PI-Epi.L	-8.18072	-4.58173	-4.54171	-3.79687	8.30811	0.605988	7.73021	-2.01155	-4.2887	-28.7483	-1.06815	2.34319	8.7434	-6.99005	-7.45841	-6.855	15.0702	-10.6141	1.27237	12.3717	1.0393	6.27911	3.45324	0.307081
D4_AACTTCTTCGACGTCG-1	D4	G2M	Epi_0	PI-Epi	-6.39003	1.61375	-6.18907	-3.80945	15.4926	-1.52677	0.862588	1.96056	1.70381	-2.74254	0.834206	0.352532	1.39993	-0.0425294	-1.34159	-1.11819	1.97654	-3.29714	-3.30678	1.12803	-2.87096	-1.5789	-0.197481	-0.485263
D4_AAGAACACACCCTAAA-1	D4	S	Epi_1	PI-Epi	-7.74746	1.69871	-8.54746	-5.50222	13.127	0.359642	1.49113	1.44732	-0.685222	2.01228	0.185477	2.95352	2.38941	1.12684	-0.809791	-1.47955	-1.34561	-0.930526	2.09497	1.44517	-2.55037	1.44912	-2.29328	-0.0977077
D4_AAGAACACAGAACGCA-1	D4	G2M	Epi_1	PI-Epi	-6.22544	2.63538	-8.01058	-4.39572	19.7909	-2.37743	-0.728883	3.69424	-2.46061	0.540221	-0.456747	0.547	1.77861	0.612939	0.346233	0.324147	-2.08828	-2.07776	0.280733	-0.28193	-0.24115	-0.197695	-0.425558	-1.55722
D4_AAGAACAGTCTGATAC-1	D4	G2M	Epi_0	PI-Epi	-5.086	-0.663595	-8.64208	-5.83962	11.9834	3.59655	-0.938369	-0.0434535	-0.176181	-0.0594272	0.846824	-2.90147	-3.06428	-2.03785	2.12793	-0.183962	0.0211183	0.972331	-1.87057	1.53506	0.69697	0.398996	-1.30367	-0.175218
D4_AAGAACATCAACGTGT-1	D4	S	Epi_3	PI-Epi.L	-6.47766	1.79383	-8.65764	-5.43307	9.5465	-0.032736	0.528575	-0.542414	-0.058207	-0.574856	-1.84957	0.423195	1.87695	0.971934	-0.0951495	-1.35589	0.383471	1.06436	-1.23426	-0.878496	-0.0250004	-1.01919	1.20158	0.512801
D4_AAGAACATCGGCATTA-1	D4	S	Epi_0	PI-Epi	-4.46671	1.48872	-8.32738	-5.49718	11.4408	-1.58485	-0.538785	0.444511	0.823836	0.270081	0.251064	-0.238245	-1.27877	1.06657	0.743624	-0.0176479	0.313883	2.27464	0.76226	0.756971	-1.08863	1.87093	-1.25557	-1.0949
D4_AAGACAAAGCTGGTGA-1	D4	S	Epi_0	PI-Epi	-5.51842	-0.901238	-8.52145	-5.45086	11.1423	5.2205	1.27173	0.828117	-0.353431	-0.814927	0.579569	-3.79058	-1.50974	-3.60682	2.13896	-0.139689	-3.30496	-1.36384	-0.824349	1.76334	0.580151	0.643416	-3.37098	1.70521
D4_AAGACAACACCGCTAG-1	D4	G2M	Epi_0	PI-Epi	-5.79579	3.12575	-6.82842	-3.55229	21.0028	-4.52755	1.92371	2.9254	-2.64315	-0.134026	-0.523397	4.09064	4.38969	2.99977	1.22356	-0.0763901	1.68469	-1.38836	-0.0869845	-1.0793	-1.58194	1.75257	-0.401048	-3.23116
D4_AAGACAACACGCGTGT-1	D4	G2M	Epi_0	PI-Epi	-5.20015	2.21392	-8.43838	-5.22178	16.4558	-0.786468	-0.252254	0.420862	-0.881922	-0.447684	-0.578683	1.26373	2.3202	-0.709889	4.63002	-1.58867	0.604631	2.42026	-2.50694	-2.62368	-0.471958	0.000593543	-2.15718	-0.775231
D4_AAGACAACAGAGTGAC-1	D4	S	Epi_0	PI-Epi	-4.20807	0.413293	-8.65702	-5.38024	11.2708	-0.900931	-0.904533	1.50357	0.129078	0.78368	0.993811	-0.395412	-3.51894	-1.16349	4.64362	-0.0934658	-0.449523	0.939071	-0.686883	2.13021	-0.336909	0.0058299	-2.82705	-0.932614
D4_AAGACAACAGCGGTTC-1	D4	G2M	Epi_2	PI-Epi	-7.4636	-0.295388	-8.53067	-5.65759	13.3538	3.37775	1.67804	0.200184	2.49236	0.926647	1.1824	1.63213	0.29001	1.41674	-2.09805	-1.2326	1.08916	-1.68634	-0.186358	1.02249	-1.13779	-0.290811	-0.360771	-0.5889
D4_AAGACAAGTCGTACTA-1	D4	G2M	Epi_1	PI-Epi	-8.52533	-0.208246	-8.25012	-4.91627	13.5973	4.79951	1.38683	-1.52292	1.07991	3.36164	0.0617706	0.211371	-1.25942	1.37683	-1.45764	-0.132522	-3.78985	-0.798653	2.80793	2.64743	-0.0173145	-0.00769093	-0.242952	0.235302
D4_AAGACTCAGTCACTGT-1	D4	S	Epi_0	PI-Epi	-4.68679	-0.249404	-8.51788	-5.69114	8.62749	0.208306	-3.54133	2.91783	-1.16524	0.264169	0.851328	-0.257206	-4.55967	-1.04154	-4.03673	-1.07231	-3.38798	-1.52687	0.241052	2.5899	1.8213	0.575069	-0.948964	-0.652241
D4_AAGACTCCAAGTGGCA-1	D4	S	Epi_0	PI-Epi	-3.8581	1.0855	-8.37964	-4.94059	11.3607	-2.52175	-2.61188	2.02895	0.124739	2.53505	-0.608443	-1.11532	-1.11796	-0.841791	2.48246	-0.430839	-0.557727	0.305006	0.103038	1.20322	-0.0556057	2.31992	-0.974564	1.56311
D4_AAGACTCCACATGTTG-1	D4	S	Epi_1	PI-Epi	-6.81875	2.04794	-8.01581	-5.04755	13.8962	-1.98183	-1.70118	3.52339	-0.478701	2.24522	0.232478	2.73906	-1.61646	1.92367	-1.87776	-0.558072	-0.179701	-2.52486	-0.794377	1.24253	-0.472409	-0.0344286	-0.755525	-0.194893
D4_AAGACTCCATTCGGGC-1	D4	G2M	Epi_1	PI-Epi	-8.49308	0.224815	-8.63514	-5.72064	12.9205	3.11852	2.96018	-0.373574	1.69599	-0.253355	-0.788297	1.61946	2.48869	0.997731	-1.29603	0.861405	-2.23315	1.25253	1.84751	0.529653	1.45159	1.36817	0.638649	0.910857
D4_AAGACTCCATTCTCCG-1	D4	S	Epi_0	PI-Epi	-3.80606	1.46138	-8.74858	-5.62505	10.675	-3.85317	-1.96736	2.55036	-0.00987152	1.82733	0.54156	2.08238	-2.4659	-0.765276	-0.528852	0.255446	-0.56404	-0.62645	-0.118517	1.43154	0.868615	0.401688	-3.66609	-1.40145
D4_AAGACTCTCAATCTCT-1	D4	G2M	Epi_0	PI-Epi	-5.19272	2.30321	-8.4228	-5.26533	17.343	-4.14074	-1.64154	2.51813	1.4667	-0.250193	1.16236	2.04434	-0.176228	1.33265	1.29803	0.203019	3.60534	-2.87809	-0.801841	0.351304	-2.41132	1.26381	-1.22894	-2.88413
D4_AAGATAGAGGTACAGC-1	D4	G2M	Epi_0	PI-Epi	-7.12313	1.96454	-8.45721	-5.04725	19.0558	-0.0232358	-0.0942049	1.78062	-0.0186815	2.03988	-1.19452	1.70817	1.70119	1.68387	0.387411	1.24932	-2.50411	-1.41851	1.27526	-0.761769	0.797169	0.105375	-0.0279955	1.37866
D4_AAGATAGCAGGCCTGT-1	D4	G2M	Epi_0	PI-Epi	-5.25765	1.8927	-7.96402	-4.07005	26.3859	-2.80236	-0.978243	2.7871	-2.31101	1.6727	-0.590476	0.452643	-1.01942	-0.907757	2.71632	0.839285	-1.8937	-1.52075	1.71292	-0.230342	0.878173	0.307065	0.445812	-1.16593
D4_AAGATAGTCCAAGCAT-1	D4	G2M	Epi_1	PI-Epi	-8.30806	0.0586684	-8.57391	-5.46795	14.093	2.61436	1.04285	0.0131005	2.15325	0.927106	-0.409222	-1.39772	-1.95499	0.119694	-2.08832	-0.443113	-1.69182	0.290313	2.56653	3.18742	-0.0613433	1.71639	-0.991229	0.588876
D4_AAGATAGTCGGAACTT-1	D4	G2M	Epi_3	PI-Epi.L	-8.2611	-4.09841	-8.40395	-5.51337	10.6049	6.92441	4.18365	0.722743	-2.11836	-12.8699	-1.11237	-0.504751	5.35655	-4.39779	-2.70151	-2.52375	2.09555	-1.67418	-1.1249	6.05892	0.546786	1.17	1.25346	1.25884
D4_AAGCATCGTACCCGAC-1	D4	S	Epi_0	PI-Epi	-6.19954	0.979992	-8.64696	-5.49314	9.61261	1.4819	-0.868974	1.83606	0.628908	1.1627	0.143745	-0.98961	1.8881	0.42696	-0.01661	-0.112877	-1.43797	0.729006	0.866746	1.25951	-0.456462	-0.100546	-1.47741	0.705503
D4_AAGCATCGTCCTACAA-1	D4	G2M	Epi_0	PI-Epi	-5.98678	0.607416	-7.7197	-4.03187	21.2757	0.365806	-0.527497	-0.120022	0.945346	0.675036	0.0704315	-1.24396	-1.16933	-1.06897	0.854386	-0.206691	-2.00587	-3.35132	0.675385	0.286031	0.189154	-0.160796	0.0296685	0.101113
D4_AAGCCATCAGTGTGCC-1	D4	S	Epi_1	PI-Epi	-7.31914	3.51969	-8.2777	-5.40472	11.8242	0.504117	0.26729	2.11902	-3.50527	-0.308959	-2.59151	0.0436841	1.50657	-0.946912	-1.64795	1.81811	-2.98359	2.02214	0.790358	-0.364724	-0.584831	-1.00099	0.662867	-1.8964
D4_AAGCGAGAGACACACG-1	D4	S	Epi_3	PI-Epi.L	-6.03552	-2.79201	-8.35363	-5.25978	8.96588	1.64495	2.8366	-3.18913	-1.26104	-1.81718	4.23588	-1.35009	1.21313	-1.32394	-0.321506	-3.81825	4.37045	-2.47499	5.69156	-0.187533	-3.96355	0.616178	-1.47471	8.22919
D4_AAGCGAGAGTTACGTC-1	D4	S	Epi_2	PI-Epi	-8.67945	-0.857351	-8.4933	-5.86095	8.40608	5.88641	2.86788	-3.27073	3.40377	2.30564	-0.368706	0.0148854	0.746503	1.84065	-2.85557	0.125174	-3.39728	-0.966827	3.69996	1.34649	0.525723	0.0788544	-0.650764	2.77665
D4_AAGCGAGCAATGTCAC-1	D4	G2M	Epi_0	PI-Epi	-6.89922	1.07981	-7.92736	-4.28187	18.5981	2.06694	1.34684	0.582084	1.36919	-0.491106	-0.118164	0.336579	2.20754	0.994764	0.440262	-0.870751	-0.097755	-1.43252	-1.26724	-0.995832	-0.452353	-1.00761	-0.0686995	-0.475946
D4_AAGCGAGGTGACGTCC-1	D4	G2M	Epi_0	PI-Epi	-5.92733	0.230728	-8.13063	-4.61418	16.2799	-0.1852	-0.78529	0.898059	1.16386	0.196454	-0.0228455	-2.01984	-3.13598	-0.677979	0.340011	-0.00722107	-3.32316	-2.59374	1.61642	0.671247	0.184464	0.449568	-1.58367	-0.0727173
D4_AAGCGAGGTGTCATTG-1	D4	G2M	Epi_3	PI-Epi.L	-8.18837	-3.3113	-7.96453	-4.53611	14.7546	7.48241	6.95978	-0.803387	0.341293	-10.1509	-1.01445	0.177864	5.28156	-1.1571	-4.83468	-2.33805	2.38919	-2.30247	-0.904156	6.68492	-3.7094	1.12199	-0.561069	0.315882
D4_AAGCGAGGTTCTCACC-1	D4	G2M	Epi_0	PI-Epi	-5.72696	0.679359	-8.5175	-4.91974	18.1738	0.894561	-1.28637	0.310633	-0.791934	-0.468922	-0.652902	-3.04806	-1.53179	-1.35634	1.05467	0.915988	-3.17007	-2.51381	1.94794	0.0970184	2.56138	0.123976	-1.02393	1.33605
D4_AAGCGAGTCTATCACT-1	D4	S	Epi_1	PI-Epi	-8.19161	2.17405	-8.48658	-5.13683	12.475	-0.385841	-0.866242	1.44404	0.691748	0.364747	-0.580279	1.61654	1.09642	2.11026	-3.52745	0.927721	-2.44939	-1.84605	1.88235	0.383152	0.791585	1.12611	1.38837	2.76956
D4_AAGCGTTCAGAACTAA-1	D4	S	Epi_0	PI-Epi	-5.01468	0.0523399	-8.78721	-5.46338	6.8537	-0.872201	-0.96277	-0.887156	1.6478	0.75846	1.12292	0.828509	0.73903	-0.19196	4.36622	-2.16557	0.471025	0.344292	-1.08102	-0.589629	1.3428	0.429528	-0.665666	-0.390764
D4_AAGCGTTGTAACTGCT-1	D4	S	Epi_1	PI-Epi	-7.62558	1.72786	-8.55654	-5.91157	13.0376	0.00252555	2.51992	0.678057	0.480001	-0.91871	0.122408	3.37923	1.52944	1.19791	-3.45747	-0.821105	2.30957	-3.00926	-2.21125	2.56363	-0.594227	-1.48122	-0.921383	0.235782
D4_AAGCGTTGTGGCTGCT-1	D4	G2M	Epi_3	PI-Epi.L	-8.05911	-3.04202	-7.82374	-4.05489	16.309	2.2898	5.59316	1.08665	-0.86323	-8.26018	-2.89085	0.157721	4.1509	-3.55335	0.254239	-1.74709	2.63974	-2.64516	-3.71799	0.868806	-1.09001	0.100043	-0.232502	0.522078
D4_AAGCGTTTCGACGATT-1	D4	G2M	Epi_0	PI-Epi	-4.79247	-0.732126	-8.48114	-5.67681	14.6357	2.58548	-0.953619	0.37126	1.92162	0.839827	2.04734	-3.35749	-4.92359	-2.26188	2.95003	-2.04669	-1.20351	-0.0834321	0.109458	1.64908	0.635026	1.51735	-4.07299	0.157901
D4_AAGGAATAGAACTTCC-1	D4	S	Epi_1	PI-Epi	-7.9524	2.35849	-8.53063	-5.43104	11.4065	-0.324153	-1.57335	2.2912	-0.147084	3.62776	0.475122	2.50994	0.0477918	2.21219	-1.56859	-0.562193	-0.420551	-1.15466	1.0315	0.463183	0.712224	0.0657964	0.577631	0.931454
D4_AAGGAATCAGAGTCAG-1	D4	G2M	Epi_3	PI-Epi.L	-8.30898	-3.85416	-4.78698	-3.64384	6.90257	9.23241	9.96047	-5.80772	1.24109	-18.2396	-1.66577	-2.97081	6.96725	-4.21145	-5.00986	-3.32535	6.46876	-7.88533	-4.54349	5.61214	-3.66845	0.111279	-0.558147	1.76722
D4_AAGGAATGTAGACAGC-1	D4	G2M	Epi_3	PI-Epi.L	-8.18695	-3.67751	-5.537	-3.51618	13.9221	3.47778	6.34003	-0.544916	-0.198561	-11.9639	-1.67082	1.07522	5.50387	-1.08136	-1.7673	-1.61518	3.90005	-2.11717	-0.358776	3.32891	-1.27866	1.90908	1.35866	0.362372
D4_AAGGTAAAGACTAAGT-1	D4	G2M	Epi_0	PI-Epi	-6.81966	0.852917	-8.28331	-4.92851	16.4416	1.05697	0.209064	0.424098	0.81945	1.97965	0.256638	0.421667	-1.22262	2.23722	-0.460495	-0.406469	-2.27891	-1.66961	3.36024	-0.644674	1.62298	0.357085	0.36227	1.96981
D4_AAGGTAACAGACTGCC-1	D4	G2M	Epi_0	PI-Epi	-4.49012	0.747069	-8.53694	-4.91861	17.1315	0.328214	-1.39318	1.83407	-2.19716	0.483375	-0.75343	-2.87445	-1.66735	-1.52697	4.9499	-0.49994	-0.168256	1.60211	-0.30127	0.277507	-1.31871	0.0428472	-0.624592	0.0551017
D4_AAGGTAACATGGCACC-1	D4	G2M	Epi_3	PI-Epi.L	-5.76906	3.25187	-8.48908	-5.19642	16.9152	-3.39021	0.312261	2.61167	-1.69986	-3.17148	-1.39739	2.03794	4.19084	-0.398117	2.7543	0.237943	1.81623	0.681411	-0.514648	-0.567786	0.384756	1.91314	0.340911	-0.635248
D4_AAGGTAATCACGAACT-1	D4	S	Epi_2	PI-Epi	-7.98253	-0.349017	-8.47087	-5.54867	8.64205	0.196622	0.770052	-2.17218	3.77788	0.918979	1.25188	0.645478	-0.770398	1.52887	-3.0586	-0.661941	-2.01296	0.535754	3.09936	1.48374	0.41015	0.908742	-2.15176	-0.0225222
D4_AAGGTAATCGTGCGAC-1	D4	G2M	Epi_0	PI-Epi	-4.72423	0.604673	-8.54273	-5.35547	13.235	1.00158	-2.33514	2.6848	0.205396	-0.96331	0.961333	-2.76215	-2.29091	-1.13445	3.06675	-0.671369	0.533088	1.01104	-1.31545	1.55986	-1.6952	-0.764925	-0.272226	-1.66528
D4_AAGGTAATCTGTCAGA-1	D4	G2M	Epi_1	PI-Epi	-8.52592	0.776554	-8.80467	-5.59067	17.4771	6.9978	4.60473	-0.0467915	-4.50328	0.479929	-1.60511	0.753732	1.32553	-0.00229066	1.31972	1.22248	-3.92492	1.92434	3.92172	1.43142	1.56866	2.49499	-1.23187	1.60042
D4_AAGTACCAGGGTACGT-1	D4	S	Epi_1	PI-Epi	-8.69761	0.785975	-8.641	-5.6391	10.8143	-0.162216	0.488547	-1.1155	0.416237	0.403006	0.0287738	1.26124	-0.245862	1.06704	-4.54051	0.534197	-4.158	-0.999739	2.62446	0.702917	1.65412	-0.352037	-0.483118	0.637173
D4_AAGTACCAGTCACTGT-1	D4	G2M	Epi_1	PI-Epi	-7.26419	2.30845	-6.35883	-3.73822	13.9011	0.325341	1.94197	0.857196	-1.45601	-3.94912	-1.38993	1.98476	3.76719	-0.561211	-1.55765	-0.677803	-0.220813	-1.8383	0.391756	0.857951	-0.59381	-0.513568	-0.309497	2.61329
D4_AAGTACCCAGAACTAA-1	D4	S	Epi_0	PI-Epi	-3.82122	0.673891	-8.69265	-5.37407	13.5284	-2.70227	-1.84307	1.76659	-1.42416	0.889399	0.835571	-1.23003	-4.2026	-1.20649	1.65066	0.294367	-1.4196	-0.982633	0.168208	0.247855	-0.141399	-0.0629322	-1.21755	-1.50017
D4_AAGTACCTCAAGCCCG-1	D4	S	Epi_0	PI-Epi	-3.72236	-0.137329	-8.70746	-5.51665	10.3746	-1.29877	-3.13352	1.66877	0.843631	-0.504925	0.754995	-2.11297	-3.91966	-2.02083	-0.700545	-0.0808432	-0.800478	-0.753669	-0.372733	2.5651	0.641269	0.945187	-2.35163	0.385358
D4_AAGTACCTCTGCTCTG-1	D4	G2M	Epi_1	PI-Epi	-6.30863	2.80074	-8.44112	-5.22051	18.6388	-3.25228	-0.453216	2.55596	-2.1022	0.667691	-0.872221	2.07009	0.00208327	1.49541	-0.556421	-0.123306	-2.91255	-3.17152	-0.130573	-1.01175	-1.44405	-0.399566	-1.80639	-1.39457
D4_AAGTCGTAGAGCCATG-1	D4	G2M	Epi_0	PI-Epi	-6.87371	1.1768	-7.05357	-3.6906	19.4635	1.93297	2.36886	1.72976	0.328861	-1.4177	0.0225015	0.0507989	1.9642	0.467086	0.540804	-0.374911	-0.174399	-1.47725	0.0805796	-0.112976	-1.00719	-0.544406	-0.980652	-0.881904
D4_AAGTCGTAGCGCTGAA-1	D4	G2M	Epi_2	PI-Epi	-8.69999	-1.07215	-7.594	-5.10667	11.6766	7.30334	3.21124	-0.771854	3.19431	-0.235155	0.442167	-1.06101	1.0372	0.735497	-1.4089	-1.99523	-3.18797	0.736946	2.35132	3.28012	-0.118565	1.20187	-1.54558	1.50557
D4_AAGTCGTAGTATTCCG-1	D4	G2M	Epi_0	PI-Epi	-6.81015	0.87099	-8.4495	-5.29397	18.6356	2.2578	-0.262505	0.655924	-0.34799	2.41373	-0.360894	-0.31624	0.511551	-0.218372	0.0534151	0.723511	-2.41503	-1.07113	2.49903	-0.261501	1.47476	0.826316	-0.00557148	0.907092
D4_AAGTCGTCAGTCAGTT-1	D4	G2M	Epi_3	PI-Epi.L	-6.95258	2.69894	-8.55153	-4.96054	19.1007	-0.849724	1.59738	0.495302	-2.21694	0.162064	-1.70338	0.16153	2.8551	1.13903	-0.356012	1.54767	-2.40137	-0.551793	0.197039	-1.97287	0.334912	0.287246	0.434753	0.198393
D4_AAGTCGTGTCATCAGT-1	D4	G1	Epi_3	PI-Epi.L	-8.12342	-3.29781	-6.23133	-3.68807	9.44204	4.87919	5.7053	-1.62165	1.59919	-8.0799	-1.0637	1.81607	4.55265	-0.691307	-4.36773	-3.442	2.39516	-4.25519	-2.98032	3.42609	-3.80232	-0.514653	-2.19944	-1.31412
D4_AAGTGAACACTGCGAC-1	D4	S	Epi_2	PI-Epi	-7.92879	0.112883	-6.00368	-3.5166	10.3871	2.60457	1.31324	0.218691	2.57938	0.69663	-0.723803	-0.753698	3.72003	1.63236	-1.54643	-0.816283	-0.790317	0.920823	0.655446	1.45736	0.0541574	0.718193	0.724812	-0.183139
D4_AAGTGAACAGTGCGCT-1	D4	G2M	Epi_3	PI-Epi.L	-6.98878	0.90758	-8.72425	-5.46513	13.3524	3.5632	0.821161	1.04741	-0.94804	-2.30404	-1.90387	-2.68353	3.64601	-1.95915	2.72129	1.18212	-2.38141	3.36429	0.601015	0.217264	1.24339	-0.149134	-0.918803	0.910144
D4_AAGTGAAGTAATGCTC-1	D4	S	Epi_1	PI-Epi	-8.21467	0.622779	-8.71314	-5.63998	8.30735	2.00234	0.21416	1.09416	1.05901	2.5623	1.61334	1.3877	-3.33858	0.915153	-3.05766	-0.792255	-2.304	-1.09912	3.33093	3.68637	0.649977	0.529982	-0.7646	0.944911
D4_AAGTTCGAGCAAGTCG-1	D4	G2M	Epi_0	PI-Epi	-5.4421	0.895352	-8.48325	-5.40698	13.0374	0.868018	-2.15315	1.73251	2.21096	2.52391	0.665077	-0.369546	-0.229828	0.113129	2.35827	-1.76624	-1.35283	-1.19595	-1.76743	0.482417	0.85338	-1.46508	-0.728061	-1.26699
D4_AAGTTCGCAACCACAT-1	D4	S	Epi_1	PI-Epi	-7.51156	1.5612	-8.57345	-5.62961	13.5735	-0.240014	-0.162792	1.45158	1.62246	3.59548	1.08702	1.49525	-1.91723	2.6448	-3.14712	-0.936557	0.650062	-1.30654	1.06994	0.475909	-0.731049	0.761613	0.110531	-0.684436
D4_AAGTTCGCATAGGTAA-1	D4	G2M	Epi_0	PI-Epi	-5.4788	1.59838	-6.9977	-3.61533	21.0877	-0.108684	-0.907983	3.09676	-0.244561	-0.174436	-0.151088	-0.627939	0.174279	-0.507348	1.77168	0.941546	0.875682	-2.52325	-0.458853	0.493795	-0.320743	-0.351083	-1.1125	-1.57386
D4_AAGTTCGCATAGTCGT-1	D4	S	Epi_2	PI-Epi	-7.37458	-0.776768	-8.66414	-5.6933	10.709	3.45958	1.55821	-1.35028	1.72469	0.712892	-0.734119	-0.867447	1.24654	-0.372272	2.02925	-1.13349	-1.56915	-0.110621	0.856012	0.787991	-0.714046	0.623541	-1.42669	1.55019
D4_AAGTTCGGTAGACAAT-1	D4	S	Epi_0	PI-Epi	-5.66685	-0.729614	-8.67662	-5.76265	6.4838	1.19156	-0.729265	-1.67279	0.255248	-1.73287	-0.347191	-3.26071	-0.0650199	-2.53832	1.64596	-1.45793	-2.50987	-1.08785	0.691671	1.07059	1.26275	-0.843068	0.106693	2.24487
D4_AAGTTCGGTAGCTAAA-1	D4	S	Epi_2	PI-Epi	-5.5158	-0.170356	-8.57324	-5.76398	11.8199	1.17712	-1.53588	-0.146881	2.40127	1.96815	2.10652	-1.21032	-1.97084	0.442638	-0.0906931	-1.41068	0.130989	1.82841	-0.427297	1.22264	0.258693	1.45659	-2.97444	-1.11102
D4_AAGTTCGGTATCGTAC-1	D4	S	Epi_1	PI-Epi	-8.09763	-0.727326	-8.74765	-5.52176	9.01365	3.01271	1.46794	-1.74097	-0.238589	0.671877	-0.105215	-0.0414661	0.0424956	-0.218111	0.444366	-1.59059	-2.54714	1.69459	1.39815	3.14629	0.889436	0.260312	-2.06098	-2.05456
D4_AAGTTCGGTGGAACCA-1	D4	G2M	Epi_2	PI-Epi	-7.51855	-1.22478	-8.57014	-5.59524	14.641	3.12787	2.14867	-2.887	3.63229	-2.13675	-1.15359	-0.0573303	3.85886	1.00191	1.03354	-2.20639	-0.854411	0.127726	0.247325	0.463574	-1.90681	0.437649	-0.675858	1.94821
D4_AAGTTCGGTTATCTGG-1	D4	G2M	Epi_1	PI-Epi	-8.10813	-0.00850204	-8.65315	-5.5505	13.6258	4.65652	1.28862	-0.296027	0.371019	1.79085	0.844199	-1.77372	-1.23703	0.418064	-2.04289	-0.624267	-2.55948	-0.970305	0.801423	3.02693	-0.171981	-1.69599	1.12713	-0.0930178
D4_AATAGAGAGAGTAACT-1	D4	G2M	Epi_1	PI-Epi	-8.8118	0.542657	-8.70363	-5.70249	13.4466	3.21466	4.18591	-0.0292269	0.829171	-0.342063	-0.725493	1.80233	0.2649	0.965807	-1.36149	-0.819278	-1.25548	0.789352	4.11792	2.3049	-0.433561	0.594422	3.23204	0.662407
D4_AATAGAGCAAGCGCAA-1	D4	G2M	Epi_2	PI-Epi	-6.13415	-0.0797734	-8.37934	-5.25204	14.4783	3.64037	-1.02445	0.414518	2.63558	1.8269	-0.0465442	-3.54618	-0.185797	-0.362933	1.31307	-0.580448	-3.30344	-0.972479	-0.10323	-0.101487	-0.308677	-1.5996	0.647163	-0.877423
D4_AATAGAGCAGTCAGCC-1	D4	S	Epi_2	PI-Epi	-6.51685	-0.868667	-8.79808	-5.51035	9.35673	2.62654	-0.16451	-1.67752	1.80093	1.51793	0.393938	-2.08234	-1.38677	-0.445293	-0.415569	0.327334	-0.654695	1.91297	1.12907	0.821871	-0.623155	0.10324	-1.33772	0.426939
D4_AATAGAGGTTACAGCT-1	D4	S	Epi_2	PI-Epi	-8.32431	-0.308986	-8.72084	-5.67922	13.0623	4.11542	2.23525	-2.27771	2.36606	0.29192	0.556462	1.84732	1.01387	0.974847	-2.70793	-1.60197	-3.83365	-3.0303	3.07399	2.27732	-1.12618	0.994932	-1.19151	2.2172
D4_AATAGAGTCAGACAAA-1	D4	G2M	Epi_2	PI-Epi	-7.76797	0.139902	-6.08322	-3.62601	12.6778	4.72251	1.53288	1.60495	0.692916	-0.572985	1.74231	-0.148355	-0.284911	0.993371	0.26742	-0.804146	1.226	0.366286	-0.320356	2.3323	0.115428	-0.538377	0.232241	-1.57288
D4_AATCACGAGTCGTCTA-1	D4	G2M	Epi_2	PI-Epi	-6.92235	-0.700924	-6.96978	-3.63555	17.336	2.17525	0.938777	-0.592446	4.21947	-0.198438	0.953505	-2.07499	-1.16372	-0.174766	-0.399658	0.52418	0.549803	-1.11271	1.67362	1.57265	-1.31594	0.433161	0.224359	1.25135
D4_AATCACGAGTGCCGAA-1	D4	S	Epi_3	PI-Epi.L	-7.25174	1.08506	-8.57753	-5.38745	11.5663	1.30654	2.8605	-0.0237865	-0.125535	-2.52188	-1.89277	1.74232	4.02962	0.60424	0.898991	-1.91147	-0.121434	0.463189	1.41895	0.534193	0.181918	-0.620149	1.18139	2.12924
D4_AATCACGCAGTTTGGT-1	D4	S	Epi_0	PI-Epi	-3.89628	-0.266833	-8.78681	-5.38392	8.87974	-1.31146	-2.91753	0.551139	1.09963	-1.02018	0.276886	-3.39335	-3.27969	-2.30553	1.35363	-1.8132	-0.464017	1.01924	-0.0765132	1.27049	-1.88608	-1.09814	-2.3765	-1.124
D4_AATCACGCATCATCTT-1	D4	G2M	Epi_5	PS-like	-5.24058	-1.27303	-5.2068	-3.54845	14.4955	-1.47436	-0.560614	1.15734	0.862402	-0.773879	1.49872	2.18336	0.350515	-0.146275	0.906052	-2.27628	2.97631	-3.93982	-4.01503	-0.492142	-0.43947	-0.0357539	-2.89386	-2.04568
D4_AATCGACAGCTACTAC-1	D4	S	Epi_0	PI-Epi	-5.67635	2.09315	-7.89286	-4.94158	8.09826	0.0846137	-1.29717	0.733895	1.33401	0.743477	0.51909	0.401561	1.09832	1.04475	0.461449	0.032305	-1.69106	-0.494473	-0.700589	-1.0359	0.995511	-0.362449	-1.33786	-1.0966
D4_AATCGACCAGTGTGGA-1	D4	G2M	Epi_0	PI-Epi	-5.19715	0.89489	-6.58153	-3.72464	15.7946	-0.409348	-0.123125	1.66915	1.40436	-0.415694	1.20861	0.657057	-1.33004	-0.288144	1.83026	-0.342784	1.63643	-0.874238	-1.4993	0.415989	-1.18016	0.386586	0.286442	-0.83387
D4_AATCGACCATCTCGTC-1	D4	S	Epi_0	PI-Epi	-5.5114	-0.0480461	-8.75323	-5.61814	5.90203	-0.805989	-1.03916	-1.11509	2.4883	0.866879	0.801008	-0.624891	0.691666	-0.254614	1.56151	-1.45647	-1.9988	-1.51241	1.27974	0.701708	1.25823	0.0378318	-1.83027	0.362927
D4_AATCGTGAGAGACAAG-1	D4	G2M	Epi_0	PI-Epi	-6.14979	0.387983	-8.74798	-5.55138	15.7578	3.25271	-0.307675	1.10494	1.04399	1.90944	0.315553	-1.34152	1.04515	-0.870646	1.13337	-0.262443	-1.34601	-0.199075	-0.52536	-0.124449	0.293579	0.410964	-0.835163	-0.66598
D4_AATCGTGCACATACTG-1	D4	S	Epi_2	PI-Epi	-6.69251	-1.3061	-8.73964	-5.57193	7.53851	3.47259	1.18085	-2.25105	0.501775	-0.771746	-0.664091	-2.13825	-1.83723	-0.836108	1.09689	-0.216773	-1.98129	0.907358	2.60164	0.568928	-0.754533	-0.141308	-3.09172	-0.132363
D4_AATCGTGTCAGACAAA-1	D4	G1	Epi_0	PI-Epi	-5.7178	0.723119	-8.5324	-5.78365	13.5055	1.45015	1.44701	0.0693997	0.168789	0.57558	0.260485	1.45381	2.48072	-0.00031133	3.84414	-1.49511	-0.686322	2.95092	2.44861	1.06171	0.226366	2.44905	0.423749	1.40984
D4_AATCGTGTCATGTCTT-1	D4	G2M	Epi_2	PI-Epi	-7.09207	-1.18657	-8.48352	-5.3887	16.503	4.05623	2.50213	-2.30971	4.25836	0.71329	1.64224	-0.833078	1.14226	0.805256	3.22241	-1.40062	-1.24091	-0.725892	2.70784	2.49594	-0.0965082	1.18737	1.53817	1.11722
D4_AATCGTGTCGCTTTAT-1	D4	S	Epi_2	PI-Epi	-7.17912	-2.15297	-8.7412	-5.75582	6.9789	2.1075	1.01708	-1.65379	2.27738	-3.51122	0.826571	0.579556	-0.360315	-0.221845	0.818212	-3.71924	0.747007	-2.12372	-1.06965	3.63327	-2.18709	-0.466638	-4.34229	-0.774915
D4_AATGAAGAGATCACCT-1	D4	S	Epi_3	PI-Epi.L	-7.88212	-2.24861	-5.5531	-3.4435	11.4905	0.839683	2.41888	-0.876258	2.44562	-3.82922	-0.686786	1.68199	3.28157	0.482269	-0.855437	-1.33647	0.626285	-1.14499	-1.05962	1.21948	-2.03022	-0.072998	0.176087	0.712262
D4_AATGAAGAGTCTGTAC-1	D4	G1	Epi_3	PI-Epi.L	-8.34054	-3.89562	-5.01809	-3.47323	7.43728	4.2611	6.26706	-2.58151	-1.63712	-10.8674	-1.41217	-1.61781	2.01825	-3.17973	-2.32562	-1.67105	1.27434	-3.50011	-2.90406	5.20268	-1.09208	-0.494673	0.508037	0.315218
D4_AATGAAGCACGTCTCT-1	D4	S	Epi_3	PI-Epi.L	-8.12486	-4.82906	-7.0267	-4.12923	8.79357	0.845447	5.69165	-0.0937016	-2.51308	-16.7512	-3.03421	-0.586851	7.78124	-4.37068	-0.762416	-2.72458	7.49242	-2.99822	4.84312	7.24313	3.6726	5.78053	3.49961	2.03745
D4_AATGAAGGTTAACAGA-1	D4	G1	Epi_3	PI-Epi.L	-8.07446	-4.71173	-5.35674	-4.1499	6.87736	0.554911	3.4637	3.38455	-6.714	-18.7882	-2.29217	2.37846	7.59138	-4.41187	-2.65263	-4.33668	7.23038	-5.06109	-0.192289	8.84868	3.65394	5.33745	2.49812	1.03817
D4_AATGACCAGACATAAC-1	D4	S	Epi_3	PI-Epi.L	-8.23259	-3.96779	-5.61367	-3.74338	8.85067	1.40595	3.21549	-0.715167	1.33345	-12.4048	-1.04224	0.637018	4.693	-1.9575	-2.19969	-2.22519	6.3828	-2.19871	-1.15198	6.38081	-2.49454	2.66003	-0.622267	-0.507794
D4_AATGACCGTATGAAGT-1	D4	S	Epi_1	PI-Epi	-7.68531	0.236905	-8.33193	-5.01259	11.7549	2.30687	0.588286	0.260445	0.515912	0.909638	0.291224	-1.32783	-2.37456	-0.391358	-4.0863	-2.05399	-1.35557	-0.612074	0.484507	1.52528	-0.364839	-0.616233	-0.125854	0.834822
D4_AATGACCGTCAGACGA-1	D4	G2M	Epi_1	PI-Epi	-8.71006	0.733025	-8.74213	-5.65114	16.1976	3.89237	3.04033	0.0901092	-0.987118	1.65948	-2.18713	1.17797	-0.0545352	1.63168	-2.21299	0.395021	-3.69341	0.517489	2.30895	0.932934	0.472083	1.41674	-0.719085	0.659995
D4_AATGACCGTGCGTCGT-1	D4	S	Epi_3	PI-Epi.L	-8.28842	-3.59151	-8.58643	-5.57884	8.25635	2.2672	4.00305	-1.27916	-2.34221	-9.09065	-3.37776	0.0321886	3.73612	-1.49285	-4.1928	-0.18807	2.21671	-0.0902665	-1.56473	2.75972	-2.09779	0.108196	-0.401021	0.319565
D4_AATGACCTCCCTTTGG-1	D4	G2M	Epi_0	PI-Epi	-4.70232	1.81732	-8.18718	-4.66989	15.8385	-2.01329	-0.195457	0.859002	1.36193	1.2116	-0.145672	0.53499	1.47817	0.391679	4.27224	-0.56264	1.87288	1.25396	-1.25857	-0.0376861	-1.61114	-0.705898	-1.08218	-1.58948
D4_AATGCCAAGAACAGGA-1	D4	G1	Epi_3	PI-Epi.L	-8.28476	-3.98831	-8.34472	-5.10193	5.60592	5.18123	6.20341	-2.21995	-2.82467	-12.7924	-2.32971	-1.07827	4.3926	-2.37136	-2.85388	-1.90621	2.60611	-1.70653	-1.10868	3.48625	-0.881839	1.65227	0.98814	0.83203
D4_AATGCCATCGGTGTAT-1	D4	G2M	Epi_1	PI-Epi	-8.45553	0.603033	-8.69613	-5.5473	19.0488	4.29996	2.33441	-0.103722	-0.421576	2.57683	-1.76502	-1.02112	0.822214	0.813722	-0.512424	-1.19649	-2.72475	0.477158	2.24889	-0.545626	-0.413159	0.772258	0.849881	3.12751
D4_AATGGAAAGCATCGAG-1	D4	G2M	Epi_1	PI-Epi	-8.53008	0.1332	-8.71382	-5.46981	13.9873	3.97886	3.2404	0.537037	0.250535	-0.272137	0.629607	0.682686	-0.79537	0.844237	-1.01171	-0.722596	-2.48579	1.21583	1.21517	1.81982	0.214373	1.66758	-2.57503	0.738544
D4_AATGGAACAATTGAGA-1	D4	G2M	Epi_0	PI-Epi	-5.60566	0.922227	-8.27427	-4.64955	17.4186	-0.455978	-0.737125	1.13376	0.519308	1.04127	0.979777	0.266227	-1.82092	0.225034	0.00111343	-0.38039	1.12151	-2.82992	-0.216613	-0.237026	-0.33851	0.631428	-0.580246	0.745373
D4_AATGGAACAGCCGTCA-1	D4	S	Epi_2	PI-Epi	-8.01146	-1.13951	-8.07417	-5.01205	8.79659	3.39591	2.86533	-1.59163	2.18366	-0.132871	0.349184	1.27975	2.56524	2.03328	-2.62677	-0.233406	-1.32757	1.35016	-0.529812	-0.494166	-0.81058	0.270033	0.65285	-0.504542
D4_AATGGCTGTACAAGCG-1	D4	S	Epi_2	PI-Epi	-7.79381	-0.955268	-8.42651	-6.01869	10.8125	1.95421	2.06922	-3.24131	3.76976	1.2192	0.0484536	0.582454	2.34318	1.58295	-0.285253	-0.531983	-0.11476	1.33186	1.40426	-0.96529	-1.25101	1.0599	-0.00519447	-0.819222
D4_AATGGCTTCTGCCCTA-1	D4	S	Epi_0	PI-Epi	-6.25012	0.0556091	-8.55193	-5.73691	10.3194	1.65162	1.07297	1.04446	1.49359	1.70356	-0.550356	-0.992303	1.87262	0.675116	2.19497	-0.501177	-2.12161	0.527955	1.31463	0.330692	0.257884	-0.156506	0.206506	1.6775
D4_AATTCCTCAAAGGTTA-1	D4	S	Epi_1	PI-Epi	-6.82464	0.780043	-8.52668	-5.37319	9.63518	0.718368	0.412536	1.94994	-0.629178	1.52791	1.13681	0.514576	-2.43091	0.0318855	-1.31835	-0.819352	-0.652135	-0.577381	2.78474	3.61766	-1.30666	-2.21118	0.377813	-0.947525
D4_AATTCCTCAACACGAG-1	D4	S	Epi_0	PI-Epi	-3.98331	0.785783	-8.65474	-5.68776	12.692	-1.74256	-2.59923	1.93796	0.895739	1.0899	0.999229	-0.904582	-2.87731	-1.66784	4.32603	-1.9437	-0.442798	0.203815	1.02062	2.04845	0.438275	2.65276	-2.46722	1.08943
D4_AATTCCTCAATCCTAG-1	D4	G2M	Epi_0	PI-Epi	-5.75503	3.07687	-8.61364	-5.39938	20.274	-3.64209	-0.390436	2.72942	-1.69325	1.00717	-0.7378	2.26242	2.24688	1.71958	-0.820955	1.74658	-0.543751	0.158726	-0.805956	-2.0659	-0.796347	0.678917	-0.0331062	-3.2342
D4_AATTCCTCAGACTCTA-1	D4	S	Epi_0	PI-Epi	-4.64915	2.16669	-5.65438	-3.32828	9.30115	-3.5286	-1.15185	0.152491	2.42538	-0.0521025	-0.279104	0.417809	0.0139106	1.65877	-1.19783	0.0782244	1.1608	0.639511	0.257422	0.548091	-2.0438	0.968376	-0.521716	-1.72339
D4_AATTCCTCAGCGTACC-1	D4	S	Epi_1	PI-Epi	-7.33184	1.95398	-8.70763	-5.53448	9.16855	-1.02213	-1.26073	0.939887	0.171092	0.796849	-0.586885	0.406222	-0.395712	0.724397	-1.29077	-0.804002	-1.08417	0.224559	0.390203	0.429752	1.62526	0.549069	-1.85329	1.44341
D4_AATTCCTCAGCTACCG-1	D4	G2M	Epi_0	PI-Epi	-6.13449	2.96703	-7.98248	-4.43402	16.9828	-4.169	-1.99541	3.95977	-1.73889	2.03223	-0.29218	0.486427	-0.14608	1.80011	-1.00178	0.634918	-1.80145	-3.17579	-0.167295	-1.3739	0.288396	0.361754	-0.586732	-1.67158
D4_AATTCCTGTAGGCAAC-1	D4	S	Epi_3	PI-Epi.L	-7.47307	-2.62135	-6.58166	-3.6219	10.0645	-2.03099	0.571913	1.06853	0.477911	-2.93023	-0.915444	1.48626	3.3154	0.395395	-0.742927	-1.48333	2.65725	0.583049	-0.748249	1.61316	-2.47196	-0.910382	0.738813	-2.70588
D4_AATTCCTGTTCTCCTG-1	D4	G2M	Epi_0	PI-Epi	-6.27944	1.86904	-5.84573	-3.5569	16.4249	-1.49513	0.331073	0.322708	2.68688	0.397658	0.781485	1.91451	0.981132	1.82853	-0.211812	-0.107615	1.26973	-1.68755	-0.784287	-0.300192	-1.50364	0.388308	-0.998875	-1.8988
D4_AATTTCCCATCATCCC-1	D4	G2M	Epi_0	PI-Epi	-4.42385	2.20808	-8.189	-4.60853	15.5235	-3.23414	-1.17228	2.18703	-2.56386	-0.180805	-0.526147	-0.43291	-0.116045	-2.03852	3.9045	-0.510878	-0.515955	1.90996	2.48581	0.0114076	0.902376	1.90421	-1.62773	0.0678022
D4_AATTTCCGTGACCTGC-1	D4	G2M	Epi_0	PI-Epi	-5.35903	1.84245	-8.01009	-4.45359	19.0876	-3.25735	-1.09585	2.00072	-1.01842	2.97579	-0.209927	0.363436	-1.64085	0.822201	0.640251	-0.0648811	-2.07296	-1.72416	2.13111	-0.171996	0.502612	0.741485	0.156588	-0.967369
D4_AATTTCCTCATTTCCA-1	D4	S	Epi_0	PI-Epi	-3.54709	0.853832	-8.74056	-5.5328	13.7928	-2.46548	-3.06721	2.28246	-0.878387	1.38488	0.797363	-0.76992	-4.23015	-1.11249	1.89148	-1.47379	0.92056	-0.990229	-1.24684	1.38035	-0.604758	0.486225	-1.50259	-2.66797
D4_ACAAAGAAGAGCATAT-1	D4	G2M	Epi_0	PI-Epi	-7.05164	1.89685	-8.43913	-5.02742	16.1384	-1.191	0.717812	1.31482	1.5027	2.05536	0.517684	1.73627	2.69431	2.59374	-1.09678	0.468959	-0.893145	-1.07993	-0.314547	-1.24549	-0.217201	-0.802473	0.934765	-0.929125
D4_ACAAAGAAGCTAATCC-1	D4	S	Epi_0	PI-Epi	-4.83649	-0.0255796	-8.50725	-5.57662	9.30027	-1.21015	-2.56063	-0.497367	1.96795	1.76796	0.863071	-1.07473	-2.86432	0.0955367	0.439273	-0.156347	-1.9388	0.45629	2.10432	1.5616	1.78865	0.522253	-1.3881	0.763089
D4_ACAAAGAAGTCCCAAT-1	D4	S	Epi_3	PI-Epi.L	-6.95936	1.67024	-7.99622	-4.41473	13.1094	-1.29838	1.91333	1.41086	1.40704	-5.17675	-0.0294452	1.15369	3.62474	0.0490359	-1.32786	-0.117789	1.38831	-3.20815	-2.23288	-0.390638	-1.90422	-1.36386	0.0650455	-0.175965
D4_ACAAAGACATTGACTG-1	D4	G2M	Epi_1	PI-Epi	-7.13921	3.07414	-8.13884	-4.53723	17.987	3.07774	1.05202	2.89675	-2.53539	-2.90091	-3.02512	-0.505425	4.23252	-0.707783	0.298935	-0.280841	-3.35885	0.935636	-0.464051	0.0163069	1.45531	1.48019	1.14752	3.12427
D4_ACAAAGAGTGACATCT-1	D4	S	Epi_2	PI-Epi	-7.78208	-1.24549	-8.54069	-5.45262	8.43717	1.70531	2.36797	-2.40785	4.13131	0.789855	0.564187	1.18455	3.13361	0.997809	-0.675392	-1.84915	-0.191339	-0.469774	0.665512	-0.758003	-0.85563	-0.302245	-0.135435	1.41312
D4_ACAAAGATCTCCCTAG-1	D4	S	Epi_1	PI-Epi	-7.56004	1.97001	-8.51001	-5.4037	8.75651	0.0896193	0.785365	1.85594	-2.16277	0.331063	-0.966016	1.20408	0.532714	0.0331042	-2.02388	1.41679	-2.70875	-0.776115	1.39013	-0.240784	-0.534628	-0.0594745	-1.27426	0.105309
D4_ACAACCAAGGTTGGTG-1	D4	G2M	Epi_0	PI-Epi	-5.32737	1.87488	-7.97329	-4.39819	18.3241	-2.46806	-0.228494	3.57145	0.91916	-0.937471	0.364271	0.422513	-1.46388	0.696622	-0.15475	1.32756	0.161652	-3.36296	-0.700818	0.114433	-0.46736	0.130981	-2.23635	-0.257425
D4_ACAACCATCTGCTCTG-1	D4	S	Epi_0	PI-Epi	-4.52273	0.851984	-8.7349	-5.5614	15.0159	-1.35799	-1.04923	1.75742	1.11391	1.04681	0.84697	-0.220062	-2.6333	-0.173997	3.60244	-0.664491	0.746905	-1.95484	-1.04383	0.820052	-1.38496	0.368461	-2.4965	-0.98497
D4_ACAAGCTGTTGAAGTA-1	D4	S	Epi_1	PI-Epi	-8.1794	-0.806484	-8.61179	-5.6242	6.26766	5.60388	1.56757	-0.339653	-0.417122	0.783942	1.65869	-1.9549	-1.90676	-0.934443	0.352448	-0.100305	-4.07641	-0.0902167	2.60269	1.02179	0.0882787	0.208217	-1.4529	1.18118
D4_ACACAGTAGAGCCGTA-1	D4	S	Epi_1	PI-Epi	-8.45142	-0.38963	-8.60956	-5.85964	10.9636	4.67766	1.70148	-0.253805	0.34753	1.88166	0.386258	-0.157329	-0.82475	0.459131	-2.1632	-1.27045	-4.11274	0.410454	1.41884	1.63978	-0.411712	0.0577235	-1.28288	1.82408
D4_ACACAGTAGTAACCTC-1	D4	S	Epi_0	PI-Epi	-5.8684	-0.847986	-8.67279	-5.45767	8.75722	1.20019	0.00961113	-1.62572	2.10031	0.566841	0.733099	-0.625481	-1.59257	-1.73566	2.44664	-1.40945	-1.50353	-0.107349	1.37246	2.86282	-0.854977	1.48325	-3.34189	-0.642375
D4_ACACAGTGTAAGATAC-1	D4	S	Epi_3	PI-Epi.L	-8.05282	-4.78375	-5.34127	-3.29674	5.5304	0.143129	3.41422	1.0288	-4.18708	-18.8647	-1.26794	-0.59185	6.06252	-4.68617	-2.136	-2.70964	8.19619	-3.74952	5.72745	8.67729	5.78635	7.44352	7.48884	1.05427
D4_ACACAGTGTTTCTATC-1	D4	G2M	Epi_0	PI-Epi	-4.29841	0.766938	-7.98771	-4.45777	17.888	-0.0530215	-1.5479	2.5406	-1.37999	0.167349	-0.380327	-1.84898	-1.20849	-1.83412	5.46544	-1.30873	-0.172166	-0.299569	0.63648	1.50858	-0.862365	0.989692	-2.20979	-0.741195
D4_ACACAGTTCGCCTTTG-1	D4	S	Epi_3	PI-Epi.L	-7.94165	-3.67188	-5.58463	-3.73116	9.01995	-1.78256	1.59808	0.595282	-0.296903	-8.66436	-0.58126	1.43506	4.32139	-1.77312	-0.368802	-2.80968	5.07109	-2.59344	-1.92325	3.74783	-0.0381165	2.14536	1.35596	-1.08309
D4_ACACCAAAGAGGTATT-1	D4	G2M	Epi_1	PI-Epi	-7.81536	-0.445926	-5.52979	-3.35761	12.4952	3.63657	1.58114	-1.52293	2.68367	0.576253	1.50517	-0.256997	-2.377	0.659274	-2.31772	-0.0836452	-2.05463	-1.12396	1.09142	2.26016	-0.463048	0.688842	-0.284493	-0.881601
D4_ACACCAAAGGACTAAT-1	D4	S	Epi_1	PI-Epi	-7.14501	2.12456	-7.95773	-4.76199	12.7806	0.302083	-0.387804	2.74742	-2.31152	0.196095	-0.325075	0.812677	-1.20451	-0.225088	-2.64734	1.10696	-1.15858	-0.327632	0.765405	1.53622	0.482415	0.9871	-0.964978	0.0398557
D4_ACACCAACATGGCACC-1	D4	G2M	Epi_0	PI-Epi	-3.6678	0.718407	-8.08112	-4.56125	13.8264	-2.95666	-3.89489	1.49744	0.409762	-0.0734343	1.15185	-2.91768	-3.15567	-1.64202	3.46626	-0.120753	-0.986347	-0.174319	-0.327412	0.360516	-0.477232	0.114011	-0.744838	-2.05773
D4_ACACCAAGTATGTGTC-1	D4	S	Epi_2	PI-Epi	-6.89671	-1.18773	-7.6129	-4.78566	11.9817	3.28805	0.887127	-0.107689	2.71542	-0.825918	0.477257	-0.512669	1.7918	0.313986	1.64784	0.128483	0.79093	2.35066	0.130957	0.73829	-0.567786	1.0596	-0.512706	-0.264971
D4_ACACCAAGTCTAGGTT-1	D4	G2M	Epi_0	PI-Epi	-4.25263	1.97414	-8.56194	-5.25585	14.1002	-3.87313	-3.1474	3.02521	-4.24704	-0.466775	-1.81566	-2.76105	-1.45777	-3.30679	4.14251	-0.377188	-0.655311	1.53885	0.389254	0.420433	0.517737	0.542844	-2.21232	0.0283713
D4_ACACCAAGTTGCATAC-1	D4	S	Epi_2	PI-Epi	-6.45652	1.82975	-5.57015	-3.39326	9.73416	1.53724	0.587769	0.792429	-0.64093	-0.454275	-0.700493	2.38167	1.54612	1.46871	-0.786749	-3.03064	1.52021	-0.270634	-1.96178	0.945035	-1.49597	-0.111446	-0.133352	-0.915544
D4_ACACGCGCATCTCAAG-1	D4	G2M	Epi_3	PI-Epi.L	-8.24958	-2.93521	-7.88951	-4.03397	16.2447	3.90364	3.66385	-1.31063	-2.05907	-10.0511	-3.02418	-1.1326	4.22422	-2.24833	-2.25431	1.20935	1.99879	-1.1664	-3.83051	0.405465	-2.03256	1.03591	-2.51369	-0.823245
D4_ACACGCGGTCACCGAC-1	D4	G2M	Epi_0	PI-Epi	-6.04775	2.24919	-8.52457	-5.08504	22.0638	-1.90228	-0.0981276	1.01806	-1.25185	0.830941	-0.763081	0.939578	2.63288	0.743054	3.42026	0.466953	-1.53303	-1.60691	1.08982	-1.44031	-0.260738	-0.335961	-1.72382	0.108865
D4_ACACGCGGTCCCTAAA-1	D4	S	Epi_3	PI-Epi.L	-8.05678	-3.80329	-5.09088	-3.67381	7.11923	0.145928	2.78602	-0.819142	0.933151	-9.63594	-1.25185	1.96709	5.74735	-0.564666	-3.56412	-4.51574	2.44359	-4.36819	-2.55218	3.85525	-1.70697	0.192622	1.16371	1.50367
D4_ACACGCGTCGAAACAA-1	D4	S	Epi_2	PI-Epi	-8.12154	-1.53746	-8.39792	-5.93276	7.53526	6.97592	3.48516	-2.62737	5.74172	1.92503	2.05815	-1.26395	0.27292	0.61928	1.07415	-0.291934	-0.947876	1.43673	0.784499	1.01812	-0.486304	-1.09549	1.34215	4.0717
D4_ACACTGAAGCCACCGT-1	D4	S	Epi_3	PI-Epi.L	-6.93368	4.43876	-6.61485	-3.84533	11.7818	-2.73398	0.75803	0.90037	-4.42494	-5.68138	-3.46496	0.588125	2.21829	-1.25997	-6.13084	1.47692	-1.09295	-0.257501	-1.77571	-0.718296	-0.43284	-2.22148	-1.62972	-0.972578
D4_ACACTGAAGGTTGGTG-1	D4	G2M	Epi_2	PI-Epi	-6.56125	-0.558832	-8.73108	-5.37075	15.7112	2.82199	0.801059	-0.174813	1.99983	-0.486499	-0.435302	-1.01841	1.10681	-0.288238	2.85749	-1.80109	-0.705443	-0.839748	1.04113	1.58529	-0.39963	-0.630588	0.61067	0.0727095
D4_ACACTGAAGTGCAACG-1	D4	G2M	Epi_0	PI-Epi	-7.10052	-0.141164	-8.55427	-5.28009	14.3266	-0.0143991	1.12206	-0.250554	3.81479	0.032669	1.92224	0.632112	-1.67221	1.43021	-1.44099	0.283923	0.587081	-3.96624	1.83239	1.13561	-0.105116	-0.773721	0.164645	-0.893032
D4_ACACTGAAGTGGCAGT-1	D4	G2M	Epi_0	PI-Epi	-6.79516	1.96378	-6.22862	-3.48159	17.9858	-0.925519	1.81422	-0.689995	-0.683579	-1.5167	-0.370694	2.2647	4.23715	1.26883	-0.185585	-0.0400158	-0.170422	-1.10605	1.58966	-1.76674	-0.0568035	-0.422915	-0.682833	1.17993
D4_ACACTGACAACTCCCT-1	D4	G2M	Epi_0	PI-Epi	-4.57056	2.48596	-7.89252	-4.29226	17.3641	-2.46665	0.0533958	4.44601	-1.75815	-1.991	-0.333127	0.778521	2.29516	-0.918676	4.26456	-0.494173	2.95623	1.90971	-3.39743	0.350634	-2.63204	-0.64982	-1.25368	-1.79598
D4_ACACTGACAGTCGAGA-1	D4	S	Epi_5	PS-like	-6.01762	-2.02948	-5.66983	-3.85808	9.61717	3.11101	-0.0891672	-0.631522	2.951	-0.661219	1.10007	1.1558	1.69767	0.134537	0.833353	-3.91754	0.439098	-0.626111	-3.80556	2.14004	-0.558882	-2.10161	-0.742051	-0.536575
D4_ACACTGACAGTGCGCT-1	D4	S	Epi_2	PI-Epi	-7.6953	0.829719	-8.43338	-5.23364	11.5848	0.437772	2.56316	0.783454	2.10928	-0.504442	-0.277961	2.1584	3.47834	2.31285	-2.51955	0.0262017	0.384992	-0.980202	-0.21016	1.34066	-1.00749	-0.758717	-0.555685	-0.848414
D4_ACACTGAGTCCCGGTA-1	D4	S	Epi_2	PI-Epi	-7.00578	0.492998	-8.44607	-6.01553	12.95	-0.409598	1.84391	-1.03985	3.20319	-1.55851	0.343736	2.11253	3.16688	1.7098	-0.804129	-1.65252	2.59627	-0.634384	-0.544002	0.580117	-2.63795	0.12026	-0.929699	-2.84299
D4_ACACTGATCACTTGGA-1	D4	G2M	Epi_0	PI-Epi	-6.84493	1.75756	-7.66185	-3.84558	17.9685	-0.623463	1.01463	0.188432	0.886362	0.673193	-1.07551	1.50843	2.51956	1.42517	-0.162028	-0.382396	-1.57614	-2.10926	1.14015	-2.00259	-0.624445	-0.453541	0.241632	1.6257
D4_ACACTGATCCTGTTAT-1	D4	S	Epi_3	PI-Epi.L	-8.09912	-2.69701	-5.9464	-3.77868	9.65676	0.138327	1.43846	0.801846	-3.50055	-5.57708	-1.12043	-0.611712	1.39862	-1.45308	-2.32562	0.495168	1.03677	2.6676	-0.92413	1.56965	-1.29433	-0.618868	0.555919	-0.816593
D4_ACAGCCGCAAGTGGTG-1	D4	G2M	Epi_1	PI-Epi	-8.24407	1.34281	-8.55604	-5.30916	14.8334	2.12406	0.42777	1.08883	-0.0520878	1.77587	-0.348163	0.439174	0.226164	0.749932	-1.49775	-0.901191	-0.471523	0.460778	1.11365	0.512406	0.251228	-0.605201	-0.232851	-0.936936
D4_ACAGCCGGTTAGTCGT-1	D4	S	Epi_0	PI-Epi	-5.75804	0.722631	-8.65919	-5.37457	6.7873	0.156097	-0.58388	0.669651	-1.69433	-0.108831	-0.644591	-0.856266	0.137294	-0.905885	0.0912786	-0.317492	-4.06915	-1.04266	1.1527	0.311716	-0.368161	-1.95857	-1.03647	-0.618393
D4_ACAGCCGTCGCATTGA-1	D4	G2M	Epi_0	PI-Epi	-6.40438	2.28699	-6.68043	-3.67316	19.6208	-1.37749	1.12773	3.63643	-1.20722	-1.517	-0.463449	2.29962	2.40195	1.20721	-1.38361	0.353288	2.06887	-4.1203	-4.66332	-0.558913	-2.71644	-0.81426	0.615669	-0.91911
D4_ACAGGGAAGCTGACAG-1	D4	G2M	Epi_3	PI-Epi.L	-6.50465	2.74278	-8.37387	-4.76098	21.9472	-1.92522	1.50203	0.905091	-2.61193	0.0877318	-2.68637	0.225054	2.5036	0.555244	1.35418	0.738495	-1.89432	1.80146	0.166985	-2.45581	2.87363	2.82709	1.13451	-0.883148
D4_ACAGGGAAGGATCATA-1	D4	S	Epi_2	PI-Epi	-8.53292	-0.253088	-8.61022	-5.79608	10.7167	3.82363	2.59615	-1.79979	0.289282	-0.67241	-0.860199	1.30679	2.69263	0.224414	-1.0551	-1.0416	-3.04935	0.672746	3.81115	1.24516	0.821025	1.50208	-2.14596	2.93474
D4_ACAGGGAAGGTTTGAA-1	D4	G2M	Epi_1	PI-Epi	-8.24713	-0.0742299	-8.59088	-5.49531	16.0445	5.41836	1.80498	-0.101617	1.58146	1.15705	2.84339	-0.247748	-0.759553	-0.254727	-1.3582	-1.13843	-1.0237	0.75577	1.08442	2.14574	0.0218225	0.538813	0.784638	1.46004
D4_ACAGGGACACCGTGCA-1	D4	G2M	Epi_0	PI-Epi	-5.78201	1.32682	-7.10957	-3.53677	18.5872	-0.767709	-0.0352007	1.43315	0.872147	1.61318	1.24312	1.36731	-0.869312	-0.14286	0.867109	-0.10363	-0.301532	-2.05086	-0.432434	-0.843379	-0.853285	-0.389618	-1.70248	-1.15192
D4_ACAGGGACAGAGAATT-1	D4	S	Epi_1	PI-Epi	-6.98463	0.519093	-8.71176	-5.6847	9.96021	0.567709	-1.22404	-0.680538	0.0935436	1.11978	-0.0487264	-1.01514	-3.26119	-0.0389116	-3.03017	-2.15049	-4.53493	-3.0463	1.91768	2.21624	0.596954	-1.0994	-1.16297	-0.141888
D4_ACAGGGACATCCAATG-1	D4	S	Epi_3	PI-Epi.L	-6.18721	3.32049	-8.62322	-5.60455	10.0875	-3.1787	1.36078	1.19824	0.518966	-4.44189	-1.73795	1.01076	2.76388	1.59644	0.758225	-0.962252	2.33822	0.558018	-0.141166	1.60864	0.376018	1.10597	1.10875	-1.1605
D4_ACATCCCAGAGCATAT-1	D4	S	Epi_1	PI-Epi	-7.40126	2.11126	-8.68524	-5.34067	10.2421	-1.52316	-0.627953	3.28742	-1.71775	3.33772	0.778442	1.67487	-1.37806	1.01768	-2.39925	-0.945671	-2.604	-2.46387	0.528794	0.550033	1.64693	-0.470798	-1.55709	2.09907
D4_ACATCCCAGCACGATG-1	D4	G2M	Epi_0	PI-Epi	-6.48053	0.335048	-8.67416	-5.22431	19.8399	1.96026	1.44668	0.0272172	0.209858	-0.176164	-0.609901	-0.160423	-0.063569	-0.388899	1.92546	0.188096	-3.05759	-2.41598	2.04762	0.0685991	0.848124	0.796994	-1.31013	1.74236
D4_ACATCCCAGCACTCCG-1	D4	S	Epi_1	PI-Epi	-7.41099	0.630125	-8.71656	-5.39696	12.4065	1.43141	-1.35067	-1.12717	1.90759	2.15806	1.50113	-0.354937	-4.5215	0.53932	-3.70451	0.194319	-0.480176	-1.21063	2.53391	1.21241	-0.29223	-0.315364	0.861778	-0.753864
D4_ACATCCCAGTAACCTC-1	D4	G2M	Epi_0	PI-Epi	-5.23212	1.60767	-7.98897	-4.30157	18.6455	-3.20965	-2.09368	2.09389	-0.801834	1.17037	-0.489223	0.646003	-2.18312	0.475551	0.198632	0.933909	-2.03968	-3.34591	2.80215	0.639395	0.660291	0.544033	1.30261	0.3278
D4_ACATCCCGTTGGGACA-1	D4	S	Epi_0	PI-Epi	-7.52956	-2.58651	-6.11665	-3.3329	10.8539	-3.18788	-0.171921	0.227368	-0.680781	-3.80682	-1.4994	1.54199	4.53541	0.620384	1.18699	0.475474	0.599946	0.636509	-1.69097	0.628522	-0.927981	1.49783	-2.71529	-0.626206
D4_ACATCGACAACCCGCA-1	D4	G2M	Epi_5	PS-like	-6.40694	2.4299	-7.84365	-4.87078	14.0061	-2.88306	0.778742	1.34692	0.141469	-1.79624	-0.0387624	2.55584	2.32373	0.275203	-0.696782	-1.95457	1.9911	-3.88435	-3.03437	-2.45956	0.4815	0.872611	0.253997	0.622706
D4_ACATCGAGTATTGACC-1	D4	G2M	Epi_1	PI-Epi	-8.25954	0.714086	-8.66142	-5.64847	14.6551	5.38403	1.26933	1.37058	-4.55917	0.330173	-0.992144	-1.23494	0.165324	-0.99108	0.725391	-1.8474	-3.9549	0.330383	1.52628	1.88808	-1.33648	1.46145	-0.977523	1.51078
D4_ACATCGAGTGACAGCA-1	D4	S	Epi_2	PI-Epi	-7.97519	-1.33803	-8.6428	-5.77455	8.38478	2.79091	3.05192	-3.48237	3.23422	-0.541575	-0.493448	-1.08553	3.4911	1.66675	-1.65714	0.940674	-0.634942	3.16962	-0.070573	-0.911862	-1.63094	-0.0380821	-0.952125	0.427409
D4_ACATCGATCTGATTCT-1	D4	S	Epi_0	PI-Epi	-4.26726	2.30671	-8.14153	-4.44889	11.4341	-3.73188	-1.5121	0.452112	0.799225	0.318669	-0.269358	0.593437	0.800933	0.743734	2.55109	-1.19076	0.113172	2.3647	0.68623	0.438857	0.970805	1.16221	0.61319	-2.12831
D4_ACATGCAAGCTGACTT-1	D4	G2M	Epi_5	PS-like	-5.96878	-2.38791	-4.93182	-3.6471	11.5411	1.51096	3.76268	-4.2837	-1.10086	-5.3148	3.22878	4.30243	1.18858	-0.647508	-1.54209	-4.60447	1.63423	-3.91614	-6.44782	-0.409017	0.777293	-1.17361	0.858161	0.393065
D4_ACATGCAAGGCGAACT-1	D4	G2M	Epi_1	PI-Epi	-8.07096	-0.163876	-8.73462	-5.7695	14.1412	2.66261	0.300271	-1.84027	2.10403	-0.825622	0.189057	-0.386883	-2.3004	0.210375	-3.06447	-0.84224	-4.69562	-0.606539	1.54098	2.57507	-1.5573	0.585432	-2.09116	0.374873
D4_ACATGCACAAGAAATC-1	D4	G2M	Epi_0	PI-Epi	-6.01462	1.15518	-8.70158	-5.61252	16.1851	1.34851	2.23361	-0.73564	0.628546	-0.552745	0.0915504	3.10047	3.18553	0.703632	4.51851	-1.59796	1.66269	0.856644	0.192974	0.787709	-0.338831	1.77593	-0.518215	-1.69273
D4_ACATGCAGTGAAGCGT-1	D4	S	Epi_2	PI-Epi	-8.14627	-1.27919	-8.61766	-5.56218	7.13379	2.93852	1.46326	-2.63241	2.76389	-0.99236	0.046018	-1.07326	0.751442	0.0397505	0.310827	-0.286001	-2.08485	-1.28006	1.87251	-0.0430187	1.63609	0.405663	-1.48064	1.92733
D4_ACATGCAGTTAGAAGT-1	D4	S	Epi_0	PI-Epi	-4.78628	-0.77284	-8.43172	-5.30273	9.22839	2.96936	-0.554309	0.484649	1.126	-0.472053	0.401954	-3.72251	-3.42737	-2.38644	1.90359	-0.567964	-0.885166	-0.40748	-0.795328	2.77253	-1.00269	0.483418	-2.77923	0.00233855
D4_ACATTTCTCAGACATC-1	D4	G2M	Epi_3	PI-Epi.L	-7.79017	-3.06851	-5.62202	-3.48258	14.1049	-2.96261	4.02832	-0.0346942	-1.21265	-7.82535	-1.64126	3.43172	5.25523	-0.410348	-3.79536	-1.95698	2.56838	-4.77758	-4.82306	1.09635	-1.28738	-1.9615	-1.80527	-1.53353
D4_ACCAAACAGAAGAACG-1	D4	S	Epi_0	PI-Epi	-5.11559	-0.552686	-8.75681	-5.49302	10.5855	1.66319	-0.502594	0.484825	0.0531825	0.904793	0.85855	-2.05637	-2.05954	-1.09033	1.79601	-0.706555	-1.54708	1.89903	1.37823	3.27062	0.281297	-0.158874	-1.14853	-1.00205
D4_ACCAAACAGTGCGTCC-1	D4	S	Epi_5	PS-like	-7.66694	-2.85063	-5.80069	-3.56345	9.69214	0.934998	1.22472	-0.775693	-0.111996	-4.73179	-0.20099	0.671155	3.48178	-2.37005	0.566682	-2.30606	2.28199	-1.63153	-5.22299	1.69824	-2.0879	-1.22927	-2.96097	-0.618241
D4_ACCAAACCACATCCCT-1	D4	S	Epi_0	PI-Epi	-4.70717	1.80269	-8.47612	-5.68317	13.7784	-2.5041	-1.21551	2.47073	1.64936	1.00373	0.960068	1.77228	-1.24235	0.793007	1.11152	-2.20198	1.54843	-0.617165	-1.86196	2.61114	-0.857375	0.921218	-1.95583	-1.36061
D4_ACCAAACCAGTCGGTC-1	D4	S	Epi_1	PI-Epi	-7.04526	2.2932	-8.3713	-4.90913	7.85574	0.281229	-3.42959	2.89287	1.06955	1.91614	0.417864	0.844774	0.582534	0.488207	-2.3893	-1.91398	-2.81281	1.42315	-0.95153	1.87009	0.0837026	0.537865	-1.92432	-1.67015
D4_ACCAAACGTGTTATCG-1	D4	G2M	Epi_2	PI-Epi	-6.74278	-0.1149	-8.41591	-5.20952	17.2535	1.90336	-0.197934	-0.675675	2.2821	1.08164	0.348576	-1.63425	-0.418496	0.214593	-2.15715	1.11252	-2.65308	-1.44649	2.03568	0.564455	-0.30361	0.369919	0.0447484	-0.186149
D4_ACCAAACTCCAAGCAT-1	D4	S	Epi_0	PI-Epi	-4.05136	1.92871	-7.68808	-3.87971	15.3961	-3.46317	-2.51696	2.93691	0.277775	1.10043	-0.0483224	0.487769	-0.301938	0.562911	2.4179	0.202781	0.956553	-0.472312	-0.332436	0.378238	-1.64242	-0.194417	-0.887518	-3.35336
D4_ACCAAACTCGACACTA-1	D4	S	Epi_0	PI-Epi	-4.31668	2.34797	-8.7607	-5.34789	13.2831	-3.31467	-2.00685	2.66272	-3.00416	0.2699	-1.27405	-0.349301	0.821898	-1.60694	4.84184	-1.83371	-1.59161	0.371679	0.918795	0.0378983	0.315176	0.139732	-1.43825	-0.993455
D4_ACCAACAAGTCCCGGT-1	D4	S	Epi_0	PI-Epi	-4.7381	2.90607	-8.60109	-5.52749	12.7014	-2.47773	-1.26382	2.66641	-0.634186	1.57438	-1.0526	-0.06206	2.26335	1.23374	1.33616	1.01853	0.29154	4.21544	-0.271584	-0.52716	-0.218693	1.04908	-0.122552	-2.46285
D4_ACCAACAAGTGACACG-1	D4	S	Epi_0	PI-Epi	-5.46109	0.617192	-8.60038	-5.44869	9.88924	0.226964	-0.666177	1.77157	0.176956	0.533892	0.771809	-0.329012	-0.125861	-0.469734	0.735115	-0.00959831	-1.86372	1.12494	0.400793	1.29186	0.419435	0.590483	-1.42991	-0.0874521
D4_ACCAACACATACAGAA-1	D4	G2M	Epi_5	PS-like	-5.80878	-2.14353	-4.95331	-3.44315	10.8742	1.31707	3.63208	-2.40645	-1.57319	3.19918	1.5558	3.95949	-2.01805	-0.712781	-1.63093	-4.01292	1.10034	-1.73637	-8.14803	-0.0641996	-2.48996	-2.9053	1.27479	-3.50443
D4_ACCAACAGTCAACGCC-1	D4	S	Epi_0	PI-Epi	-3.68391	1.39819	-8.50588	-5.22979	10.1384	-3.19	-2.43973	2.28142	-0.0639283	0.859699	-0.247472	-2.0555	-0.496217	-1.11242	2.79866	-0.597326	-0.346169	1.40874	-0.452872	0.92856	-0.596233	0.614161	-0.61233	-2.22468
D4_ACCAACATCTCTGCTG-1	D4	S	Epi_1	PI-Epi	-6.27513	2.03748	-8.01666	-4.29502	12.4035	-2.45798	-0.547278	2.22333	0.451779	1.12343	-0.167149	0.538544	-1.61702	1.70509	-2.06511	0.800891	1.10068	-1.08138	2.38172	1.05437	-0.739628	-0.416856	1.16963	-1.67668
D4_ACCAACATCTGGACTA-1	D4	S	Epi_3	PI-Epi.L	-6.13336	2.67316	-8.17002	-4.93175	6.574	-2.39108	-0.900119	1.2589	-1.85771	0.741599	-0.823095	3.31981	1.16109	-0.584223	1.5245	-2.57393	-1.50771	-2.86937	0.115179	-1.26607	1.58318	-0.582982	-2.18137	1.70602
D4_ACCACAAAGACCCTTA-1	D4	G2M	Epi_0	PI-Epi	-5.40175	0.948853	-5.77933	-3.32298	15.1765	-1.87234	0.0838423	0.619596	2.48212	-1.37385	1.36673	0.465969	1.10102	0.806907	2.00153	-1.37317	2.96859	-1.79043	0.131836	0.477932	-1.73357	0.364047	-1.43034	0.526195
D4_ACCACAAAGGCATTTC-1	D4	G2M	Epi_3	PI-Epi.L	-5.47182	-3.15493	4.26235	5.09291	3.20733	-8.23575	1.25366	-10.1863	-10.5543	-7.42592	18.2952	-6.52407	1.90266	-8.79348	-1.7035	-6.18536	11.2963	-2.5759	9.63406	-5.17673	-2.75107	-1.89891	-6.04466	12.8775
D4_ACCACAATCGTTGTGA-1	D4	G2M	Epi_0	PI-Epi	-6.60414	2.62659	-7.88955	-4.02161	19.2198	-1.61655	0.934661	1.99298	-2.37749	-1.3158	-0.961063	-0.669146	3.96453	-0.43666	0.331203	0.886748	-2.29374	-1.2244	1.54178	-0.263652	0.93272	0.717783	1.0665	0.21859
D4_ACCATTTAGGTTACCT-1	D4	S	Epi_1	PI-Epi	-7.48048	3.52898	-7.84444	-4.10801	12.4	-3.25189	-0.269744	2.57234	-1.8192	-2.34812	-2.7107	0.577531	3.41612	1.01183	-4.50757	0.568535	-1.07759	-0.914231	0.351499	0.818565	0.865225	-0.0778116	0.519779	0.0853755
D4_ACCATTTCAGTCTTCC-1	D4	G2M	Epi_5	PS-like	-5.6465	-1.84957	-8.28149	-4.90262	18.4742	-0.237419	-0.720242	-1.36369	-5.96511	2.59163	-0.655487	4.49419	-0.517151	-0.713521	1.31062	-4.88231	0.50542	-2.86814	-4.99403	-2.26166	3.22274	1.49152	-0.83646	-0.408954
D4_ACCATTTGTAGACTGG-1	D4	S	Epi_0	PI-Epi	-4.86056	-0.320421	-8.2542	-4.5951	13.8796	1.47991	-0.498157	2.50862	1.49554	-1.21013	-0.089076	-4.25962	-2.96086	-1.78493	4.31689	1.17577	-1.11825	-0.354284	-0.592885	1.32998	1.953	0.635606	-0.843692	0.818084
D4_ACCATTTGTGAGAGGG-1	D4	G2M	Epi_1	PI-Epi	-7.04537	1.02692	-8.42584	-5.3717	18.2936	2.05537	2.20154	-0.250716	0.670133	-0.936035	0.941617	-0.349992	2.87569	0.0936732	-0.922226	-0.894667	-1.27008	-2.59288	-0.87261	-0.899276	-0.856414	0.0212777	-0.97841	2.02822
D4_ACCCAAACACCAGGTC-1	D4	G2M	Epi_2	PI-Epi	-7.70062	-1.44416	-6.01599	-3.5112	16.4698	4.53594	4.13509	-3.16405	3.01546	-3.11126	0.718678	1.17496	2.54545	1.21983	-1.55539	0.427488	1.83112	-0.469001	1.55594	0.943904	-0.60854	2.64151	0.0638753	0.569148
D4_ACCCAAACAGAGCGTA-1	D4	S	Epi_2	PI-Epi	-6.00439	-0.460208	-8.71803	-5.36062	10.3929	3.05597	-0.701288	0.950364	2.14709	0.946107	0.051759	-0.216907	0.0435702	0.518567	1.29095	-0.704974	-0.336104	2.28878	1.02293	1.6626	0.315864	1.88995	-0.830135	0.322077
D4_ACCCTCAAGACTAGAT-1	D4	S	Epi_0	PI-Epi	-4.98657	3.2424	-8.72096	-5.65889	11.9577	-4.62532	-1.93632	2.29528	-1.15496	0.766387	-0.158014	1.39747	2.8358	0.551061	0.399345	-1.11585	0.0961673	1.62518	1.31401	-0.194691	0.348037	1.78366	-0.846768	-1.25497
D4_ACCCTCAAGAGCCGTA-1	D4	S	Epi_0	PI-Epi	-5.34371	0.351078	-8.38035	-5.51044	13.3473	0.280477	-1.73572	0.980644	1.37674	1.17351	0.909377	-1.66184	0.133042	-0.159432	2.55158	0.184971	-0.284264	2.23086	-0.0524911	1.59183	-1.17974	0.106326	1.01967	-2.0743
D4_ACCCTCACACCAACAT-1	D4	S	Epi_0	PI-Epi	-5.89804	2.44244	-8.61323	-5.55421	10.4637	-2.53035	-1.34799	2.61956	-4.36471	1.40882	-1.75523	1.21117	-0.900151	-0.817093	-0.762806	-1.35922	-4.34747	-2.82658	0.599195	1.03473	-1.31041	0.110364	-3.17776	-1.10097
D4_ACCCTCAGTAGGACTG-1	D4	G2M	Epi_2	PI-Epi	-8.35792	-1.04388	-8.67582	-5.73422	11.286	7.06883	2.75358	-3.18138	1.41459	2.22965	0.707932	-1.22626	0.46592	-1.03039	1.32819	-0.351471	-0.803194	2.36084	0.839213	0.0325835	-0.843269	-0.714075	-1.51742	0.368017
D4_ACCCTCATCGTTCGCT-1	D4	S	Epi_3	PI-Epi.L	-7.96046	-4.75161	-6.24054	-3.61899	6.87107	-1.21289	3.60617	-0.157758	-1.42312	-11.5044	-0.473758	3.5351	2.81484	-1.31054	-5.71777	-1.23733	6.28398	-3.29213	5.90856	6.64385	4.16701	4.62421	5.15617	-0.507485
D4_ACCCTTGAGGATACCG-1	D4	G2M	Epi_2	PI-Epi	-8.70251	-0.157082	-6.30538	-3.81119	15.2676	6.21323	2.81136	-2.69374	0.63009	1.43282	-0.790642	0.881114	1.09689	1.64195	-1.87127	-1.45388	-3.48285	1.65806	0.529383	1.17992	-0.607455	-0.734073	-2.45135	0.89072
D4_ACCCTTGCAAAGGTTA-1	D4	G2M	Epi_0	PI-Epi	-5.30169	-0.339845	-8.01641	-5.1305	14.0407	2.68516	-0.499218	2.27937	-0.335929	0.53185	-0.685686	-3.19147	-2.88066	-2.33844	3.61949	-0.518687	-1.26535	0.896828	0.268141	3.57957	-1.56548	-1.37513	-1.56992	-1.09998
D4_ACCCTTGCAATCTGCA-1	D4	S	Epi_0	PI-Epi	-4.11252	1.0682	-7.8364	-4.35979	8.80793	-2.38993	-1.21909	3.7325	-0.144907	-1.57387	-1.18679	-1.21172	-0.871778	-0.276526	4.50586	0.937373	-1.45515	-3.46046	0.846728	0.350479	-1.57687	0.486531	-0.562878	2.39496
D4_ACCCTTGCAATTTCTC-1	D4	S	Epi_0	PI-Epi	-4.77998	1.88048	-6.85091	-3.83466	13.3096	-3.80948	-0.859502	0.769224	2.16363	-0.0884194	1.1183	3.25369	2.77111	0.315703	3.44752	-1.78663	5.23118	-0.246322	-3.5886	0.240042	-1.89849	-0.239872	-0.0086431	0.562562
D4_ACCCTTGGTCAGACTT-1	D4	S	Epi_0	PI-Epi	-6.50258	2.90544	-8.00581	-4.33505	9.92243	-4.5237	-2.03019	2.1154	0.648796	-0.296447	1.75944	1.70472	-1.32501	1.05171	-2.44295	-1.66095	2.32088	-3.52768	1.17348	1.62611	-1.78419	-0.937193	0.835776	-2.11862
D4_ACCCTTGGTCCCGCAA-1	D4	G2M	Epi_3	PI-Epi.L	-8.03972	-2.9176	-5.11708	-3.32501	17.5519	3.52651	4.86741	-0.917774	0.0856946	-9.01422	-1.36037	0.497819	5.05624	-2.09941	-2.68937	-1.01811	3.2267	-2.6843	-2.88339	1.89605	-2.71683	0.099604	-2.48093	0.798487
D4_ACCGTTCTCTCCGAAA-1	D4	S	Epi_1	PI-Epi	-7.87948	3.202	-8.68782	-5.58033	12.3927	-2.08138	0.533909	2.4467	-1.43645	0.883272	-1.95441	3.91939	2.56708	3.01205	-3.08586	-0.0979297	-1.36313	0.0831787	2.10976	-0.161745	-0.062509	0.525841	1.64032	-0.876416
D4_ACCTACCCACAGTATC-1	D4	G2M	Epi_0	PI-Epi	-6.22277	1.33828	-8.07868	-4.45014	21.1137	0.537594	-0.848578	4.09508	-0.962852	1.68946	0.0112582	-0.364108	-1.72865	0.527875	0.697151	0.314725	-0.585334	-2.00756	1.09455	0.87572	-0.132699	1.51065	-1.23681	-1.02442
D4_ACCTACCGTAATTAGG-1	D4	G2M	Epi_0	PI-Epi	-6.13452	1.29783	-7.64985	-3.8145	16.0739	-1.83709	-0.976042	1.06802	2.18416	0.0417508	0.294732	0.325898	-0.381451	1.25988	-2.44286	1.02822	0.354159	-3.33491	-0.0721731	0.787968	-0.775107	-0.252647	-0.394098	-0.47809
D4_ACCTACCGTACCGTGC-1	D4	G2M	Epi_0	PI-Epi	-5.43125	1.28125	-8.01227	-4.35549	20.4515	-2.08332	-1.83669	1.39477	0.695206	2.29708	1.05961	-0.669802	-1.73209	0.289442	0.0796993	0.175215	-1.75857	-1.78404	1.68778	1.01361	0.168898	0.5126	-0.470706	-0.0905903
D4_ACCTACCGTTCTCGTC-1	D4	S	Epi_0	PI-Epi	-4.89997	3.31835	-8.52159	-5.46714	13.0739	-2.84251	-1.00838	2.22572	-0.924851	-0.683936	-1.20239	0.601474	2.12146	0.164087	1.1582	0.490316	0.637756	2.5088	-0.745733	0.110454	0.218324	0.0968506	0.321016	-1.27862
D4_ACCTACCTCACGACTA-1	D4	S	Epi_0	PI-Epi	-4.50192	2.78527	-8.63167	-5.58495	12.2274	-4.37786	-1.18361	1.74289	0.934036	1.01138	-0.44369	1.75473	2.29887	0.965277	0.653019	-0.549875	0.428933	2.05823	-0.484639	1.40125	-0.763097	2.10291	-2.22645	-1.56239
D4_ACCTACCTCTTCGGTC-1	D4	G2M	Epi_0	PI-Epi	-5.64065	2.182	-7.64843	-3.94271	22.7011	-2.43627	-0.716405	1.98162	-0.601503	1.82908	-0.655802	1.18176	1.82735	1.2765	2.96483	-2.47835	-1.82207	-2.47952	-0.190088	0.337733	-1.48878	-1.2956	0.290608	-2.04415
D4_ACCTGAAAGGGTTGCA-1	D4	G2M	Epi_2	PI-Epi	-6.88318	-0.999997	-8.5388	-5.74096	12.6636	3.1176	1.7246	-1.10382	2.65012	-0.202146	0.0237155	-1.1572	1.35062	-0.827181	2.60943	-0.753682	-2.58554	1.11954	2.07793	0.676388	-0.505335	0.933452	1.1465	1.06211
D4_ACCTGAACATGACTGT-1	D4	G2M	Epi_0	PI-Epi	-5.03245	1.07021	-8.36905	-4.85901	20.0292	-1.04203	-2.55107	2.81655	-1.28409	0.939032	0.57654	-3.28833	-2.56581	-2.57074	1.79798	0.0297273	-1.37334	-2.73542	1.01268	0.349157	0.984093	-0.156559	0.0590069	0.744098
D4_ACCTGAATCTCGAACA-1	D4	G2M	Epi_0	PI-Epi	-5.45116	2.23001	-8.3617	-4.83732	20.904	-3.97306	-2.20286	3.99512	-2.89759	2.02511	-0.410134	0.916974	0.3661	-0.450779	1.58712	0.356946	-3.19791	-1.20482	0.791192	-0.291832	1.63862	-0.125385	1.00136	-0.73214
D4_ACCTGTCAGGTTGACG-1	D4	S	Epi_1	PI-Epi	-7.18449	1.65562	-8.50249	-5.68487	11.7492	0.669998	-0.214959	1.05493	-0.965095	2.1045	-0.537132	1.44801	-0.0450376	-0.0707361	0.352156	-0.944751	-0.735879	-0.827602	0.503879	0.888222	-0.820327	0.970535	-2.13914	-0.020773
D4_ACCTGTCGTAATTGGA-1	D4	S	Epi_1	PI-Epi	-8.56744	0.131748	-8.5182	-5.83223	11.0013	2.50442	0.962523	-0.311312	2.25875	2.83707	0.316529	1.97153	-0.240633	1.92929	-2.70965	-1.17897	-2.77118	-1.68939	2.87852	1.59852	0.101626	0.0412016	0.368262	0.990251
D4_ACGATCACAATACGAA-1	D4	G2M	Epi_1	PI-Epi	-8.75052	1.30169	-8.75963	-5.78631	13.7013	2.1455	1.55853	1.10931	0.596207	2.5206	-1.38923	1.60868	3.45595	2.83621	-1.30274	-0.232818	-1.75329	1.39833	1.20537	-0.0907144	1.38712	-0.171836	2.36082	1.12563
D4_ACGATCACAATCTCGA-1	D4	S	Epi_1	PI-Epi	-7.28635	2.71931	-8.62966	-5.53175	10.0232	-3.62009	-1.69557	2.30162	0.398833	1.69678	1.92195	2.19035	-1.85494	2.2499	-2.04829	-0.208147	-0.219227	-1.59193	1.87802	1.12905	0.964976	0.784452	-0.152774	-0.774191
D4_ACGATCAGTAAGGTCG-1	D4	G2M	Epi_2	PI-Epi	-6.89552	0.633765	-8.63696	-5.44621	18.8613	2.28131	0.998725	-0.753079	0.0921169	0.969954	-0.138855	-0.276544	-0.983794	0.107908	-0.845975	1.12909	-3.35259	-0.824736	0.837001	-1.262	1.89961	1.94972	-2.26757	1.05252
D4_ACGATCAGTATCGATC-1	D4	S	Epi_1	PI-Epi	-8.31664	0.244417	-8.3151	-4.8987	11.1036	3.30715	-0.697984	0.107252	1.39514	3.35465	0.241208	-1.06312	-2.05563	1.13362	-2.13418	-0.563384	-3.84066	-0.65029	3.02918	2.01966	1.68004	1.53711	1.36576	2.29481
D4_ACGATCAGTGCTTATG-1	D4	S	Epi_2	PI-Epi	-7.76244	-2.13933	-7.91442	-4.52834	9.87839	2.13737	1.96852	-1.22884	3.03603	-3.27702	0.0377647	-0.218272	2.45831	-0.567231	-0.313288	-0.859531	2.64669	-0.0729596	0.323816	2.1107	-1.61892	0.819224	0.85208	0.29063
D4_ACGATCATCCGTATGA-1	D4	S	Epi_3	PI-Epi.L	-6.61577	2.73958	-8.67008	-5.59754	11.4603	-0.76263	2.40129	0.494848	0.802725	-2.88022	-2.11504	0.0353877	3.11873	-0.196871	1.606	0.279722	0.982117	1.51366	0.303871	0.534028	0.609412	-0.00718128	1.99148	0.314207
D4_ACGATCATCGATACAC-1	D4	S	Epi_0	PI-Epi	-5.60415	3.1403	-8.37875	-5.23511	12.9665	-3.58586	-1.46005	3.26779	-0.172936	0.992954	0.140982	1.6953	0.874044	1.07513	1.12978	-0.471157	-0.357972	-0.379627	1.18206	0.534709	0.261608	1.19366	0.0888061	-0.786125
D4_ACGATGTAGCTAGATA-1	D4	S	Epi_1	PI-Epi	-8.1589	2.67794	-8.86904	-5.52045	12.0595	-0.112483	-0.194753	1.79276	-1.16194	1.86866	-1.6406	1.58045	2.64382	2.77069	-2.0418	-0.481672	-2.43091	-0.0711077	0.77985	0.509471	1.82471	0.971674	0.544564	-0.188135
D4_ACGATGTCAAAGGCTG-1	D4	S	Epi_2	PI-Epi	-7.53536	-0.987784	-8.29104	-5.27417	9.14869	2.97173	0.267858	0.800809	3.37755	1.09988	0.165809	-0.452042	1.39843	1.46493	-0.368508	-0.805915	-0.362977	-0.683156	0.787831	0.913454	0.410389	0.36119	0.35714	1.52032
D4_ACGATGTGTCGATTAC-1	D4	G2M	Epi_0	PI-Epi	-6.18669	1.30188	-8.47085	-5.20914	20.1496	0.756042	0.165331	1.48391	1.10582	0.495314	-0.503462	-1.4377	1.41812	-0.455215	1.44175	0.857414	-1.37133	0.449979	0.897002	-0.607774	1.96292	0.749095	1.09222	1.2132
D4_ACGATGTTCTGACAGT-1	D4	S	Epi_0	PI-Epi	-6.42122	-0.420934	-8.7094	-5.59095	12.5543	2.56048	0.342569	-0.0589498	0.835827	0.668466	-0.291236	-0.378758	-0.592	-1.17256	1.99483	0.0221888	-2.92233	0.297273	2.69334	1.59183	1.20034	1.85205	-0.983948	1.47859
D4_ACGCACGAGGCTGTAG-1	D4	G2M	Epi_0	PI-Epi	-5.80768	0.697704	-7.61124	-3.7862	21.1218	-0.951262	-0.0661716	0.290734	0.854138	-0.150544	-0.00205566	-1.59771	-2.07851	0.134639	0.830799	0.391963	-1.22799	-3.09464	1.78789	-0.0781928	1.27868	1.56309	0.394573	0.760436
D4_ACGCACGCAATAGTCC-1	D4	S	Epi_0	PI-Epi	-4.3862	2.4605	-8.66458	-5.44091	14.5195	-3.49013	-1.40963	3.20506	-0.0675199	0.817604	-0.869472	1.03671	1.53876	0.999576	2.7558	0.432862	1.19152	2.53317	0.775431	0.990432	-1.3463	1.27978	-1.31326	-2.24029
D4_ACGCACGCAGGACTTT-1	D4	S	Epi_0	PI-Epi	-6.79901	-0.877575	-8.67377	-5.71665	9.72146	0.0425327	0.172195	-2.23219	2.23871	-0.801003	-0.284399	-1.36204	1.46672	1.51889	0.732352	-0.515438	-0.463476	3.51073	0.280679	2.50275	-1.57787	-0.283043	-1.02512	-1.331
D4_ACGCACGCATCATTGG-1	D4	S	Epi_1	PI-Epi	-6.9116	0.750089	-7.77979	-5.01965	11.8007	0.975113	-1.03548	1.38113	1.2906	0.944642	1.44873	-0.341367	-3.52804	0.722848	-3.15949	0.551929	-0.792871	-3.05214	0.691043	1.14602	-0.872034	-0.59139	0.573197	-1.12247
D4_ACGCACGGTTGAAGTA-1	D4	G2M	Epi_1	PI-Epi	-8.16855	0.288262	-8.64663	-5.17045	14.0597	4.36269	1.58026	0.575657	0.648175	2.4883	0.91489	0.560893	-2.7323	0.370202	-2.38508	-0.597359	-0.201275	0.570253	0.541219	1.78923	0.555601	0.988353	-1.58751	0.828534
D4_ACGGAAGCAATCTGCA-1	D4	S	Epi_0	PI-Epi	-7.73041	-0.84475	-8.78695	-5.60878	11.6266	1.57105	3.21745	-1.15515	1.03344	-3.01386	-1.89848	0.326608	5.91493	-0.109881	1.65958	0.237954	0.116814	2.38832	1.27297	-0.344006	1.52391	1.44282	-0.0525738	1.1059
D4_ACGGAAGGTAGTAAGT-1	D4	G2M	Epi_0	PI-Epi	-6.15973	1.55282	-7.90427	-4.17713	16.8213	-0.308343	0.775686	1.20584	1.16608	-0.956459	-0.307549	0.744965	2.36342	1.02084	1.89109	0.957691	0.345478	-2.13207	2.04904	-1.00707	1.59788	0.217646	3.41522	3.24825
D4_ACGGAAGTCCTGCCAT-1	D4	G2M	Epi_5	PS-like	-6.44464	1.38327	-6.46476	-3.47379	18.7914	-1.47478	0.310437	-0.0681593	3.23086	0.442449	1.00802	3.14523	0.954232	1.26513	0.71855	-0.407021	1.86871	-3.34125	-2.22791	-1.00333	-0.816723	-1.00076	0.359267	-0.605818
D4_ACGGGTCAGGTGCTAG-1	D4	S	Epi_0	PI-Epi	-6.66352	0.60839	-8.61197	-5.30947	12.4406	-1.41417	-1.24566	-1.16434	4.36934	-0.151874	1.83437	-0.528018	1.4921	0.854425	0.398852	-0.223443	1.14608	-1.16389	-0.634309	-0.649794	0.0660181	-2.08878	-1.53508	-0.690937
D4_ACGGGTCCATAGTCAC-1	D4	G2M	Epi_0	PI-Epi	-5.72876	1.27519	-7.92689	-4.21412	19.3765	0.622138	-1.63887	3.90242	-2.2046	1.25188	0.143137	-1.66806	-2.32768	-2.13452	0.731418	-0.0343655	-3.65041	-2.2706	0.949259	2.04746	1.42574	0.875382	-0.812957	0.203284
D4_ACGGGTCTCAAACTGC-1	D4	G2M	Epi_0	PI-Epi	-5.05831	1.6999	-8.1916	-4.43604	19.2423	-2.83716	-2.68812	3.84574	0.220044	2.66165	-0.0402591	-0.775867	-1.71472	0.182175	0.197733	0.413389	-2.64898	-2.46428	-0.226117	0.105453	-0.616166	0.752707	-0.204683	-2.62538
D4_ACGGTCGGTTAACCTG-1	D4	G2M	Epi_5	PS-like	-6.57544	1.62049	-8.71476	-5.65858	16.1292	-0.710763	0.433646	-0.0722087	-0.603839	-0.782966	0.156266	3.45579	-0.0514465	-0.100318	-2.13684	-1.30408	-0.0446707	-3.80653	-3.50057	1.21595	-1.63594	-1.78814	-1.42935	-0.793386
D4_ACGGTCGTCGCATAGT-1	D4	G2M	Epi_2	PI-Epi	-7.76538	-0.685618	-8.34327	-4.84623	13.869	2.93362	2.49505	-0.913658	3.83381	0.668388	1.85027	2.34227	0.651677	2.21695	-2.66292	-0.165807	0.751207	-1.1665	-0.431432	0.459199	-1.46888	0.155353	-1.38147	-0.036974
D4_ACGGTTACATAGGAGC-1	D4	S	Epi_1	PI-Epi	-7.49705	1.50592	-8.65211	-5.57929	9.47542	0.692227	-0.595416	1.47429	-0.441422	2.18211	-0.198818	1.15492	-2.09234	0.81227	-2.97272	0.133791	-3.78904	-0.634698	1.02567	0.402038	0.673185	0.10563	0.124723	1.37778
D4_ACGGTTAGTTATGGTC-1	D4	G2M	Epi_3	PI-Epi.L	-8.27806	-3.81062	-7.02876	-3.66214	13.1742	2.97305	7.40893	-2.94483	-1.91395	-14.7837	-3.22399	1.04012	4.68583	-2.09296	-3.66542	-2.26704	3.82367	-2.1466	-2.35637	4.66022	-2.51241	3.28927	0.0820265	-0.864137
D4_ACGGTTATCTCGTCGT-1	D4	S	Epi_4	AME	-5.6146	-1.417	-8.73137	-5.6623	9.33491	3.91948	0.360548	-1.77217	2.72403	-0.29508	1.6796	-1.9605	-4.7804	-1.89799	1.5191	-0.757525	0.0741445	0.0739089	-0.25428	2.4808	-1.16157	0.505351	-1.41066	2.09664
D4_ACGGTTATCTGCGGGT-1	D4	S	Epi_2	PI-Epi	-7.68102	-2.09762	-5.24831	-3.24326	8.53848	4.52974	2.86556	-4.883	4.5567	-3.28494	1.00353	-0.325715	2.60625	-0.733453	-0.41669	-1.16827	0.56836	1.25783	-2.7711	1.44684	-1.91474	-0.932426	-0.957196	-0.965615
D4_ACGTAACAGACAGTCG-1	D4	S	Epi_3	PI-Epi.L	-8.10631	-3.84782	-7.91955	-5.06778	8.8823	1.71497	3.98985	-0.373452	-3.09799	-9.00897	-2.2742	-0.894592	3.80861	-2.43536	-0.278399	-0.636328	2.569	0.496007	-0.407189	1.82757	0.242434	1.53746	0.853811	-0.276577
D4_ACGTAACTCTGTACAG-1	D4	G2M	Epi_1	PI-Epi	-7.78757	1.54301	-8.77577	-5.58083	14.9425	1.72635	1.32438	1.949	-5.01189	1.10797	-1.94489	1.33287	0.833982	-0.260836	0.536547	-0.0292329	-2.40115	2.98089	3.46733	-0.877102	3.87872	1.7537	0.596939	3.92872
D4_ACGTACAAGCATGATA-1	D4	G2M	Epi_0	PI-Epi	-5.81384	1.6355	-8.08048	-4.40396	19.9118	-3.55063	-1.13001	0.799673	-0.0946944	0.76997	-0.87549	0.99482	-1.41525	0.266281	-1.64569	0.562346	-3.18414	-4.04149	2.82166	0.759475	-0.0466781	0.347671	-0.101258	-1.07079
D4_ACGTACAAGTGACACG-1	D4	S	Epi_0	PI-Epi	-4.4117	0.606473	-8.62097	-5.79416	12.4941	0.353773	-1.65804	2.4011	-1.03004	-0.177768	-0.793427	-1.65143	0.200783	-1.62048	3.20193	-0.258299	-1.62714	-0.444971	0.54279	1.22901	0.976858	0.128264	-1.07603	0.399608
D4_ACGTACACACAACCGC-1	D4	S	Epi_1	PI-Epi	-7.54715	1.86673	-8.6306	-5.54462	8.76931	0.871924	-0.406097	2.04396	-4.1173	0.382069	-0.701392	2.47932	2.61295	-0.375589	-0.0153575	-1.97676	-3.04457	-1.44385	0.00435844	1.11442	0.276325	-2.71456	-1.79729	-0.253124
D4_ACGTACAGTGTATTGC-1	D4	G2M	Epi_2	PI-Epi	-7.22582	-0.147496	-8.14355	-4.52754	18.9654	2.85359	1.8555	-0.954467	2.09065	-1.94728	-1.34082	-1.48621	2.55766	-0.0232807	0.361601	-0.383277	-2.6643	-2.15374	0.436395	-0.876904	-0.249251	-0.598719	-2.07163	2.39372
D4_ACGTACATCATGCTAG-1	D4	G2M	Epi_1	PI-Epi	-8.1404	1.38586	-8.4999	-5.22656	16.4114	1.50202	0.406726	0.829048	-1.64958	3.04451	-0.84192	0.277465	-0.772784	1.27033	-1.43034	0.137615	-1.59236	0.22469	1.05778	0.124366	0.164617	0.374601	-0.075376	-0.649744
D4_ACGTAGTAGAGATCGC-1	D4	S	Epi_2	PI-Epi	-8.68043	-1.01603	-6.03392	-3.32473	9.86357	7.64432	1.78031	-0.839166	2.23512	0.615427	0.360978	-0.38443	1.16306	0.0855097	-2.17964	-3.06037	-2.63928	-0.585381	-0.450407	3.65065	0.00262473	-0.504836	-1.02971	-0.28012
D4_ACGTAGTCATTGCCTC-1	D4	S	Epi_2	PI-Epi	-7.57535	-2.84794	-5.49007	-3.31265	12.2938	0.77352	2.58063	-0.426056	-0.485646	-3.75041	-2.11014	4.54659	4.73703	-1.58639	-0.603231	-2.50302	2.86185	-1.51693	-3.35872	1.6426	-1.80071	-0.348586	-2.43426	0.26279
D4_ACGTAGTGTGGAACAC-1	D4	S	Epi_0	PI-Epi	-5.06363	1.94776	-8.77248	-5.24765	13.2853	-1.87592	-1.46041	3.89256	-3.16864	1.88244	-1.54545	-0.43601	-2.17868	-0.113214	1.37651	-0.150461	-2.98756	-2.85721	0.178274	1.42548	-0.84302	-1.45389	-1.74282	-1.91806
D4_ACGTAGTTCACTGTTT-1	D4	G2M	Epi_0	PI-Epi	-6.14522	2.97925	-7.87202	-4.15706	18.0099	-3.03215	-0.897462	1.93972	-1.00367	-0.810825	-1.7206	0.950549	2.53521	1.05358	-0.688223	2.15382	-0.873397	-1.29771	-0.0625334	-1.67616	1.66401	1.16972	2.20291	0.824421
D4_ACGTCCTAGATAGCAT-1	D4	S	Epi_2	PI-Epi	-6.58413	-0.64297	-8.65366	-5.41572	12.2152	1.9464	-0.179452	-1.38626	2.34342	0.718349	0.558247	-1.751	0.964875	-0.779677	1.85465	-0.764633	-0.708862	0.523591	1.02263	1.48402	1.41495	1.37293	0.799725	0.841296
D4_ACGTCCTAGCGTGAGT-1	D4	S	Epi_1	PI-Epi	-8.05453	1.36371	-5.41619	-3.26894	10.3737	2.13049	1.91223	2.56447	2.29885	0.668794	-0.237108	1.20454	1.81019	2.35508	-2.3266	-1.46704	-1.22268	-0.977185	-1.06883	0.407447	-1.37679	-2.08491	-0.667294	-1.22854
D4_ACGTCCTCAACGCATT-1	D4	G2M	Epi_2	PI-Epi	-6.21495	0.686121	-7.6428	-3.94389	18.1083	-0.741859	-1.09566	-1.49771	2.18553	0.244966	-0.203896	-0.554995	-0.486308	1.10802	-0.113989	0.107835	-2.03003	-1.22974	1.46359	0.00249819	-0.612846	1.08325	-1.34472	0.0512842
D4_ACGTCCTGTGTGTCGC-1	D4	S	Epi_2	PI-Epi	-6.97751	-1.14143	-8.42876	-5.66417	9.86891	3.31335	0.549744	-1.22529	3.16047	-0.34399	0.346229	-2.26833	0.557414	0.275695	0.719797	0.308849	0.00432887	1.62412	0.370931	1.58883	-0.908029	-0.913648	0.803507	-0.473386
D4_ACGTTCCCAGCTGCCA-1	D4	S	Epi_0	PI-Epi	-6.51688	-0.571858	-8.70246	-5.51257	11.4754	3.02132	0.385279	-1.71969	1.32791	0.905731	-0.806396	-0.298762	0.108382	-0.29201	4.16185	-1.0513	-0.733908	0.683706	2.33695	-0.408257	1.6769	2.67215	-0.639586	2.28721
D4_ACGTTCCTCACTCCGT-1	D4	G2M	Epi_0	PI-Epi	-6.66551	2.33014	-6.79284	-3.6169	18.4409	-1.96184	-0.804252	2.07243	1.00652	1.31169	0.378696	2.65287	0.0622882	2.68659	-1.10595	0.041868	-0.114379	-3.7727	0.770231	-0.225773	0.763148	1.22181	0.781562	-0.335015
D4_ACGTTCCTCGACACCG-1	D4	S	Epi_0	PI-Epi	-4.08165	1.73082	-8.12837	-4.56455	12.6095	-1.43354	-1.48975	2.60899	-0.355818	0.712979	-0.468187	0.0480265	-0.932676	-1.02503	3.97458	-0.639386	1.8505	0.953045	0.328238	0.587283	-0.273445	0.24442	0.552696	-0.111743
D4_ACTACGACAATTGCAC-1	D4	G2M	Epi_3	PI-Epi.L	-4.91576	3.22877	-6.64579	-3.74461	15.9052	-4.20418	-1.49425	2.23618	-2.59089	-1.51351	-1.76652	-0.436755	2.23087	-0.452512	1.46709	0.229374	0.937507	1.86725	-1.38613	-1.15062	-1.30352	0.741507	-0.956047	-1.67953
D4_ACTACGACACTAACCA-1	D4	G2M	Epi_1	PI-Epi	-6.34498	1.94294	-8.02358	-4.54322	16.5068	-3.41794	-2.28261	2.66838	-1.50092	1.80196	0.978862	1.89929	-3.08223	1.0776	-1.85344	-0.445917	-0.551981	-3.7401	0.351149	2.74815	-0.387485	0.118603	-1.04979	-0.700038
D4_ACTACGACAGCACAGA-1	D4	G2M	Epi_1	PI-Epi	-7.24586	1.02109	-8.17385	-4.55935	18.1652	0.431667	0.337553	0.955055	1.02572	1.33625	0.59505	-0.19363	-0.373841	1.517	-2.82063	0.524746	-1.88888	-2.32197	2.45028	0.962829	-0.2468	1.03512	-0.773173	-0.385334
D4_ACTACGAGTCGCTCGA-1	D4	G2M	Epi_3	PI-Epi.L	-7.29799	3.91465	-7.98727	-4.33615	18.3509	3.75269	2.18874	-0.932651	-0.122874	-2.34568	-3.0742	-2.95219	3.68609	-0.438288	-0.641467	1.98155	-3.16308	1.34434	-2.63205	-0.641124	-0.13047	0.0196304	-0.0859036	1.16827
D4_ACTACGATCAGACATC-1	D4	S	Epi_0	PI-Epi	-3.77519	1.02131	-8.48654	-5.63958	9.3214	-2.85712	-1.81717	-0.746027	3.26928	0.483123	1.43855	-0.35388	-3.85245	-0.355877	2.01839	-1.3321	3.1377	1.97522	-0.673359	0.995224	-2.94918	1.1171	-2.60792	-1.89659
D4_ACTACGATCGAGTACT-1	D4	S	Epi_0	PI-Epi	-5.24646	0.433697	-8.24524	-5.09711	14.6893	0.628458	0.461899	2.08562	-1.47427	-0.4419	-2.22557	-2.37425	1.68259	-1.67429	4.9784	0.649772	-0.534455	3.57077	1.74938	-0.328761	1.08129	1.60684	-0.879954	1.67477
D4_ACTATCTAGACATAGT-1	D4	S	Epi_0	PI-Epi	-4.60493	0.720245	-8.44837	-5.30919	12.518	0.500936	-1.01456	2.60191	-2.25107	0.673689	-0.467292	-2.58958	-0.23521	-0.639361	1.15602	-0.948195	-2.13395	0.955221	2.31754	2.13789	0.126655	0.208957	-0.283637	0.45643
D4_ACTATCTCAGCCATTA-1	D4	G2M	Epi_0	PI-Epi	-5.4775	1.88654	-7.76408	-3.70923	24.1694	-2.95253	-1.1814	3.58912	-1.98663	0.491094	-0.497197	-0.480712	0.283999	-0.597104	2.12177	-0.430134	-2.10207	-2.29856	1.74998	0.423046	1.87908	-0.131276	-1.29846	0.637428
D4_ACTATCTGTAGCACAG-1	D4	S	Epi_1	PI-Epi	-8.19444	2.00777	-8.27997	-5.34585	10.466	-0.133501	0.510803	0.826977	-1.07911	1.1105	-0.771855	0.966947	-0.12879	0.564605	-2.58383	1.06265	-2.14156	0.298899	3.82861	0.582899	1.78089	-0.239502	2.13908	2.12867
D4_ACTATGGAGAGTGGCT-1	D4	G2M	Epi_2	PI-Epi	-8.33899	0.253359	-8.1951	-4.63931	17.3243	3.89399	3.47384	-2.39022	0.521583	0.297936	-1.51747	1.09694	3.42682	0.866942	-1.42151	-0.396344	-1.44878	0.965257	2.61099	-0.995153	0.520847	1.42983	-0.348066	-0.48228
D4_ACTATGGCACAAGCAG-1	D4	G2M	Epi_0	PI-Epi	-5.91239	2.3681	-7.67287	-3.82824	17.4033	-2.34118	-2.3399	4.11179	-2.74086	-0.310954	-1.28272	1.03573	0.614402	-0.271086	-1.8328	0.451944	-2.47374	-3.59258	-1.47453	-0.76248	-0.176248	-0.114941	-0.709854	0.221871
D4_ACTATGGGTGTTACAC-1	D4	S	Epi_1	PI-Epi	-7.86649	1.84904	-8.42442	-5.12639	10.3868	-0.570255	-0.00814545	0.231405	0.589834	-1.0599	0.399477	2.54634	1.68465	2.55497	-3.00694	-1.1045	0.34412	-1.49524	-1.22345	0.565321	-1.41696	-0.569119	0.838444	-1.55691
D4_ACTATTCAGATTGGGC-1	D4	S	Epi_0	PI-Epi	-4.84896	0.387362	-8.37568	-5.09109	8.0425	0.504166	-0.839405	0.731205	0.0758079	-1.45713	0.387724	-0.291823	-1.48183	-0.609778	2.35017	-0.722298	1.01387	0.55281	0.242713	0.211627	0.698101	0.156337	0.708923	1.94463
D4_ACTATTCAGCGTCTGC-1	D4	S	Epi_5	PS-like	-6.61036	-1.63004	-5.21665	-3.49482	9.64209	-0.454196	0.154701	1.25344	2.83086	-0.0322369	1.14735	3.33296	0.785304	1.06331	-2.54594	-2.77521	1.62047	-3.7821	-2.73741	1.81649	-1.26091	-1.09011	-0.549917	1.76996
D4_ACTATTCCATACAGCT-1	D4	S	Epi_3	PI-Epi.L	-7.07281	0.787832	-8.5022	-5.70417	11.1396	-0.214535	2.08904	1.47707	1.20862	-2.35323	-1.33311	1.53414	5.07943	1.27978	0.413974	0.109308	0.89987	0.378767	-1.42614	1.01121	-0.192093	0.17399	-0.119225	-0.0396199
D4_ACTATTCCATGTTACG-1	D4	S	Epi_1	PI-Epi	-8.35476	2.01648	-8.72582	-5.12853	11.3342	-1.78678	1.34522	0.927457	0.870444	0.02717	-0.106587	2.69042	3.02669	1.66864	-1.33735	-0.885927	0.413939	2.61747	0.83808	1.01927	1.67955	2.02084	1.52047	-0.0718605
D4_ACTCCCACACGCGTGT-1	D4	S	Epi_3	PI-Epi.L	-8.04518	-4.71317	-5.45156	-3.54207	7.93348	-1.65074	2.52059	2.74882	-5.42294	-12.6852	-0.848264	2.11551	3.64563	-2.85839	-3.46899	-4.2771	4.03496	-4.34497	0.360284	7.42251	3.91104	2.06432	4.05924	0.529106
D4_ACTCCCACAGACATCT-1	D4	G2M	Epi_0	PI-Epi	-5.20979	2.0275	-8.27256	-4.95868	18.2325	-1.53825	0.0935146	0.0962536	-0.174116	0.703843	-0.952591	1.35478	2.25462	-0.526963	3.30756	-0.926139	-1.73625	1.41308	-0.464865	-0.665074	-0.773463	-0.0819171	-2.818	-1.57206
D4_ACTCCCATCAACTTTC-1	D4	G2M	Epi_5	PS-like	-5.46779	-2.17853	-4.79053	-3.53802	10.3955	1.45308	1.52913	-0.886955	0.568881	-0.494499	4.2006	3.66851	-2.07884	-1.02504	-0.682055	-4.08993	1.70153	-3.38256	-3.39733	-0.0115321	0.379988	-0.742884	-1.90653	1.41444
D4_ACTCCCATCTGGTGCG-1	D4	G2M	Epi_2	PI-Epi	-7.05712	0.260839	-8.74816	-5.47256	14.6094	0.527409	2.22306	-1.87691	1.81552	-0.928265	-1.39842	1.80319	3.15244	2.19968	1.85582	-0.755329	-1.28036	3.44031	0.626394	-0.166635	0.143326	2.20186	-0.294046	-0.856944
D4_ACTCCCATCTTCCCAG-1	D4	S	Epi_0	PI-Epi	-4.03287	1.89719	-7.91179	-4.41991	12.8819	-3.2283	-1.63581	4.55441	-1.07814	1.12077	0.494496	1.11911	-0.940225	0.289234	2.53477	0.244736	0.784159	-0.885251	-0.281042	0.363166	-0.0871209	-0.0936845	-1.53387	-1.31364
D4_ACTCTCGCAAGCTCTA-1	D4	G2M	Epi_0	PI-Epi	-5.34747	1.35447	-7.9387	-4.11773	16.7563	1.20889	-3.41638	4.23246	-0.394082	1.22836	0.0372782	-2.68864	0.844077	-1.76345	1.03797	0.000434831	-2.64	-2.05074	-0.404946	2.56612	-0.736173	2.2701	-2.2171	-1.90503
D4_ACTGATGCAGGTAGTG-1	D4	S	Epi_0	PI-Epi	-5.64521	0.539274	-6.38936	-3.97842	10.113	1.39445	-0.0643652	-0.935691	1.17818	-1.50271	-0.566575	0.477923	2.03067	-0.708372	6.67936	-2.34662	1.69263	0.26273	0.450016	-0.880854	0.697854	-1.10005	-0.520654	2.39222
D4_ACTGCAACAAAGCTCT-1	D4	G2M	Epi_1	PI-Epi	-8.55754	1.63744	-8.67893	-5.66231	15.2105	0.973762	1.59006	0.27906	0.711207	-0.598106	-0.646112	1.44068	1.55471	1.78014	-1.92127	0.963293	-1.03432	2.41596	2.23087	0.531001	0.425666	2.51483	1.87464	0.553495
D4_ACTGCAACACAACGTT-1	D4	G2M	Epi_3	PI-Epi.L	-8.16821	-3.17108	-5.0861	-3.43307	11.5841	6.2502	2.61053	-0.00614471	-1.54315	-6.26289	-1.83777	-3.04149	3.34065	-3.77805	1.01835	-3.72609	1.67118	-1.50273	-5.55724	2.61779	-3.83972	-1.36833	-0.258886	1.41979
D4_ACTGCAACACCCTGTT-1	D4	G2M	Epi_2	PI-Epi	-6.17975	-1.16956	-4.97542	-3.50513	15.5796	2.03714	1.90064	-1.82258	3.48683	-3.11539	3.61366	1.98897	-2.52765	-0.0778189	1.128	-2.40588	3.00791	-4.4396	-2.04845	0.88823	-1.25707	-0.134167	-0.519188	0.644763
D4_ACTGTCCAGCGGGTTA-1	D4	S	Epi_3	PI-Epi.L	-7.82294	-3.70171	-8.14368	-4.77412	7.6099	0.0440286	2.31644	1.07254	-2.49303	-8.69647	-2.7103	2.40195	5.33399	-2.60107	-0.526792	-2.09016	2.25353	-1.93035	-2.49649	3.7035	-0.408355	-0.595858	-1.24217	-0.196328
D4_ACTGTCCAGTTCGCAT-1	D4	G2M	Epi_0	PI-Epi	-5.16795	0.613112	-8.75358	-5.35918	16.3573	1.16199	-0.957824	0.456609	-1.43524	0.861147	-2.34262	-1.3542	0.489816	-2.01959	5.54839	0.551835	-1.89699	2.05234	1.20957	-0.228878	0.636182	1.21843	-0.267856	1.57117
D4_ACTGTCCTCACCATCC-1	D4	S	Epi_0	PI-Epi	-6.99424	3.81601	-8.70074	-5.16582	13.4136	-2.85318	0.573141	2.72169	-4.68459	-2.31281	-2.50286	1.82874	3.2731	-0.473531	-2.23155	1.76139	0.0603078	1.47461	0.419933	0.589511	2.16631	1.14631	1.5406	0.483147
D4_ACTGTGAAGAAGCGCT-1	D4	G2M	Epi_0	PI-Epi	-6.93688	-0.255279	-6.96683	-3.65226	16.1148	0.00832537	0.795415	0.742182	3.83127	0.217703	0.624656	0.00269848	1.01862	0.887292	0.11943	0.556575	-0.391871	-4.11661	-1.47329	-0.970632	-2.7634	-2.16128	0.871199	1.58487
D4_ACTGTGAAGATCACCT-1	D4	S	Epi_1	PI-Epi	-7.37603	2.25802	-8.53987	-5.43313	10.9188	-1.69588	-0.761088	1.4034	0.0634806	1.1359	0.640676	2.01063	-1.11137	1.11292	-3.2852	-0.980984	-1.06126	-1.54816	0.225229	0.487073	0.579246	0.472805	-0.978485	-0.413115
D4_ACTGTGAAGGTATTGA-1	D4	G2M	Epi_2	PI-Epi	-7.4818	-0.51676	-8.55781	-5.26286	13.6377	2.40699	2.47461	-2.26578	1.24913	-0.437394	-1.22642	-0.270244	4.28753	0.4661	1.09364	-0.985504	-1.43385	1.26096	1.01713	0.543204	-0.538623	1.4387	-1.3562	0.65898
D4_ACTGTGACACCGCTAG-1	D4	S	Epi_2	PI-Epi	-6.90411	-0.298358	-8.41841	-5.13216	12.5404	1.1308	1.85991	-0.758513	1.75307	-0.245787	-0.68902	1.023	2.27799	0.771082	2.15149	-0.90258	-0.0723716	0.889615	0.544251	0.497782	1.2231	2.06886	-0.648939	0.878417
D4_ACTGTGACAGAGGTAC-1	D4	G2M	Epi_2	PI-Epi	-7.75596	1.21542	-8.501	-5.36949	17.1497	2.46599	3.45538	-0.565889	-0.224202	-1.38915	-2.05531	0.762465	3.33215	-0.321063	-2.1841	1.69461	-1.03849	-0.392245	-1.99549	-0.447912	-0.736459	-1.66146	-0.045334	2.45293
D4_ACTGTGACAGCGTTGC-1	D4	G2M	Epi_2	PI-Epi	-7.53424	-0.244912	-8.73848	-5.67425	14.7756	2.49412	0.575226	-0.144539	2.99341	1.40187	1.01876	-0.243423	-1.30598	1.77408	-1.10539	-0.273261	-1.90696	-3.13438	1.70457	-0.0443778	0.861232	1.1364	-0.956992	1.4168
D4_ACTGTGACATCAGTCA-1	D4	G2M	Epi_2	PI-Epi	-8.48827	0.0258432	-8.57351	-5.65472	15.7991	3.86818	2.38064	-1.18904	2.53591	1.15884	0.338656	1.48146	-0.76877	0.929253	-1.32721	-0.720142	-2.54224	-0.570913	3.07636	2.67635	1.09343	2.58586	-0.134568	1.78857
D4_ACTGTGAGTATCACGT-1	D4	G2M	Epi_0	PI-Epi	-5.46066	1.41198	-7.88375	-4.06992	20.6655	-1.16993	0.536981	1.94443	-1.824	-0.298475	-0.73077	0.21579	0.836024	-1.6151	2.67368	-1.50007	-0.707425	-1.9097	1.36458	-0.151722	-0.329599	-0.834806	2.77746	0.328716
D4_ACTTAGGAGAGTCCGA-1	D4	G2M	Epi_2	PI-Epi	-8.20005	-0.199497	-8.64969	-5.35924	16.7475	5.62671	4.51293	-1.11787	0.132973	1.09626	-1.82258	0.869261	4.00203	-0.0100674	0.866588	-0.087614	-3.42372	1.37946	0.295437	-1.09946	0.683514	-0.773082	-1.05554	2.94532
D4_ACTTAGGCAAGCGGAT-1	D4	S	Epi_2	PI-Epi	-8.51511	-0.8233	-8.74334	-5.78453	11.0967	5.83381	2.28356	-1.52798	2.61775	-0.851905	-0.437517	-0.558194	0.224568	1.13921	-2.23139	0.602863	-2.08708	-0.0161609	2.87728	1.53518	0.53149	-0.0311605	1.48666	2.7602
D4_ACTTAGGGTCCAATCA-1	D4	S	Epi_0	PI-Epi	-3.74563	0.825768	-8.59007	-5.47207	9.35143	-2.42241	-2.1315	1.94266	-0.56716	0.969764	1.01316	-0.867344	-2.37052	0.0617686	0.392577	-0.839664	-0.724914	-0.398405	1.25289	2.06273	2.19916	1.93748	-2.43765	-1.16873
D4_ACTTATCAGGTTTGAA-1	D4	S	Epi_1	PI-Epi	-7.47633	1.23657	-6.71942	-3.78454	14.1561	2.21872	-0.287929	2.83802	-0.761946	0.900937	0.387273	-0.23205	1.11538	0.201164	-0.661967	-0.766627	-1.64615	0.262349	0.694302	2.248	1.18909	-0.713854	0.58555	0.062596
D4_ACTTATCAGTAAATGC-1	D4	G2M	Epi_0	PI-Epi	-5.3631	2.7767	-8.62153	-5.57515	16.6232	-3.42133	-0.442474	0.816395	-0.391685	0.014445	-1.47006	0.727671	2.40221	-0.797102	1.36162	0.201993	-0.721156	1.90079	0.253678	-1.32343	0.374615	1.94352	-2.24313	-0.640444
D4_ACTTATCCATCATCTT-1	D4	G2M	Epi_1	PI-Epi	-7.70592	2.7141	-6.15557	-3.78475	13.7772	-1.70409	1.69229	2.76351	-1.35458	1.5017	-0.781081	3.55135	-0.0474097	1.76728	-2.9521	-1.76638	0.644613	-1.53026	0.587921	0.455591	-0.287756	-0.703009	-0.594897	-0.588902
D4_ACTTATCGTGCACATT-1	D4	S	Epi_1	PI-Epi	-7.85016	2.83541	-8.6128	-5.46007	13.5929	0.329031	-0.511216	2.9254	-2.65913	1.56511	-2.49185	0.283137	2.49872	0.30462	-2.88696	1.29147	-3.65489	0.128394	1.41822	-0.443289	2.59714	1.18499	-0.16042	0.97098
D4_ACTTATCGTTCCTACC-1	D4	G2M	Epi_0	PI-Epi	-4.65646	2.23629	-8.33109	-4.94031	17.9627	-2.55856	-0.142915	3.15297	-0.60651	-0.371766	0.930221	2.51385	2.16989	0.395849	1.62114	-0.55487	4.11147	0.363869	-1.09256	0.910617	-2.06289	0.678146	-1.30312	-3.90722
D4_ACTTCCGCATAATCGC-1	D4	G2M	Epi_0	PI-Epi	-4.69683	0.774273	-8.39754	-5.56529	20.4018	-3.30176	-3.04956	2.05714	0.893209	1.33382	1.90099	0.0208551	-4.42426	-0.614056	2.56414	-1.63212	0.556144	-4.30421	-0.573723	1.13201	-1.04827	0.207199	-0.706002	-0.996277
D4_ACTTCCGCATTCCTCG-1	D4	S	Epi_3	PI-Epi.L	-4.75742	2.82202	-8.07791	-4.5078	12.3217	-5.45736	-0.408498	1.92322	0.396893	-0.81561	-0.524083	2.10452	1.96389	2.48275	0.956847	-0.431701	2.78405	2.96129	-2.00526	-0.551462	-1.90158	0.612515	0.900348	-3.66658
D4_ACTTCCGGTATTGCCA-1	D4	S	Epi_1	PI-Epi	-5.67465	-1.73796	-8.61489	-5.38125	9.74303	0.249069	-0.897316	1.05038	-0.438256	2.47281	1.48304	3.16609	-0.918401	1.57624	-2.29448	-0.717154	-0.970446	-2.42214	-2.71372	0.0405266	0.568952	-1.60092	-1.00414	-1.98078
D4_ACTTCCGTCGATACTG-1	D4	S	Epi_2	PI-Epi	-6.77391	-0.992338	-8.54422	-5.69642	13.1444	1.82389	0.997751	-0.617655	3.93949	1.4032	0.520862	0.989094	0.771819	1.76237	0.40726	-0.764946	1.2547	2.36401	-0.48027	1.15477	-2.09371	0.390274	-0.82089	-1.15233
D4_ACTTCCGTCGTGCTCT-1	D4	S	Epi_0	PI-Epi	-5.45971	-0.314561	-8.66418	-5.59544	12.326	-0.312865	-1.30245	-0.990514	2.04512	2.05204	1.18392	-1.22558	-1.62865	0.0952725	3.27581	-1.05205	-1.31152	1.86858	0.559254	0.805148	0.437687	1.68409	-0.969896	1.49282
D4_ACTTCCGTCTTGCAAG-1	D4	S	Epi_0	PI-Epi	-4.01708	-0.643594	-5.45392	-3.77079	6.99684	0.313126	-1.46636	-0.320028	1.01011	-1.97613	0.340479	-2.43918	-3.0551	-1.7892	1.68639	-1.91167	-0.532426	-1.74604	-1.93561	2.4932	-1.4074	-1.84236	-2.05263	1.38924
D4_ACTTCGCAGATGCTTC-1	D4	G2M	Epi_3	PI-Epi.L	-8.16383	-2.08501	-8.40879	-5.27275	13.1034	1.37132	0.825147	-0.648085	-1.06375	-4.13626	0.0799163	1.7217	0.561842	0.445256	-3.37649	0.0686298	1.51412	-0.0631325	-1.29246	1.0417	-1.16515	-0.454973	1.10206	-2.05597
D4_ACTTCGCCATGACACT-1	D4	S	Epi_0	PI-Epi	-4.58495	1.7212	-8.37988	-5.1195	13.8067	-1.21678	-1.79439	1.59227	-0.763116	1.61866	-0.457082	-0.0710728	1.21883	-0.739648	3.83939	-0.159517	0.361916	1.95326	0.0546674	0.59455	-0.412293	2.5504	-0.496278	0.023208
D4_ACTTCGCGTTAATCGC-1	D4	S	Epi_0	PI-Epi	-4.1314	1.91111	-8.59613	-5.75359	12.1914	-4.18316	-1.98332	1.97714	-1.54229	1.1134	0.480096	1.05169	-0.309067	-1.09862	4.89863	-2.92941	0.721542	-0.854509	-1.62086	1.67446	0.554339	0.37861	-2.70198	-0.949429
D4_ACTTCGCTCACCTGTC-1	D4	S	Epi_1	PI-Epi	-7.27828	3.39426	-8.7478	-5.49827	9.77924	-5.11574	-1.45828	3.80182	-1.36338	0.627026	-1.07667	3.9054	3.57799	2.64883	-2.99142	-0.403446	-1.26194	-1.85382	1.02972	-0.349674	1.56469	-1.02235	-0.267247	-0.535066
D4_ACTTTCAAGTTCTCTT-1	D4	S	Epi_1	PI-Epi	-7.45684	0.562641	-8.69845	-5.58935	10.5288	-1.02074	1.85431	-2.04745	2.2199	0.696257	-0.296748	1.71771	2.72889	2.21704	-0.285616	-0.923341	0.751826	1.70299	0.307224	0.506041	0.528856	0.506874	1.02149	0.833718
D4_ACTTTCACACATTACG-1	D4	S	Epi_0	PI-Epi	-3.51123	1.55441	-8.80231	-5.53763	8.4859	-4.54759	-3.58582	2.31172	-0.642929	0.65739	0.509062	0.563363	-1.76362	0.13622	0.82589	0.0636545	-0.143337	0.998451	1.2625	1.49825	0.349848	1.67482	-0.559295	-2.38873
D4_ACTTTCAGTGCCCGTA-1	D4	G2M	Epi_0	PI-Epi	-5.93283	2.17206	-7.83913	-4.12849	19.9983	-2.44594	0.645472	1.02309	-0.744717	-1.00473	0.23613	1.50514	2.85121	-0.0517135	2.7899	0.198358	-3.41078	-2.71015	3.50611	-0.898306	1.28736	0.0642746	-0.150003	0.469616
D4_ACTTTGTCAACCACAT-1	D4	G2M	Epi_1	PI-Epi	-7.16635	1.15398	-8.12095	-4.46987	16.6188	1.58114	0.613974	1.55346	-1.78159	3.20031	-0.135309	-0.87834	-1.77202	0.671756	-1.03214	-0.740917	-2.62941	-2.0733	-0.376439	0.991313	-0.709273	-0.769744	0.00247566	-0.333749
D4_ACTTTGTCAAGATGTA-1	D4	G2M	Epi_1	PI-Epi	-8.26038	1.7273	-8.50632	-5.17214	13.9149	0.0615228	0.425798	0.26701	-1.01432	-1.00638	-1.35533	0.800893	1.03036	1.30424	-2.69667	-0.434166	-2.18542	-0.558856	2.24483	0.784087	1.35922	-0.650649	1.63836	2.46104
D4_ACTTTGTCACCGGTCA-1	D4	S	Epi_3	PI-Epi.L	-7.55245	-3.93586	-8.29215	-4.51978	9.63428	-5.96888	0.208364	2.43401	-4.31368	-5.88205	-2.01756	1.60394	1.39095	-0.557567	-1.71865	0.187176	1.77362	0.130406	3.58813	1.77323	4.9222	2.85808	4.75591	-0.336765
D4_AGAAATGAGAGTGAAG-1	D4	S	Epi_3	PI-Epi.L	-7.43754	3.83799	-8.5567	-5.24286	9.24631	1.9494	0.679416	2.03186	-2.3827	-3.83633	-3.36781	-1.04716	2.44864	-0.981683	-4.48197	0.33188	-2.70063	-0.737909	-1.1793	0.651793	0.29212	-2.07922	0.932759	1.80498
D4_AGAAATGAGCCTCACG-1	D4	S	Epi_3	PI-Epi.L	-5.12467	2.69825	-8.30367	-5.2163	8.05079	-2.1223	0.172782	0.544064	0.678205	-1.01375	-0.830757	1.78656	2.79139	2.19744	1.51789	-0.786048	0.163331	1.1759	-1.99538	-1.26475	-1.01278	-1.11707	0.560974	-1.12588
D4_AGAAATGCAAAGCACG-1	D4	G2M	Epi_3	PI-Epi.L	-6.55603	1.33125	-8.0274	-4.62188	18.2248	0.322997	0.904448	1.62768	0.177784	-1.52244	-0.663149	0.833819	2.51537	1.78463	-0.408917	0.724548	2.88813	0.645836	-2.88318	-0.242311	-2.98251	0.00439799	1.0069	-2.65922
D4_AGAAATGCACGGATCC-1	D4	S	Epi_0	PI-Epi	-3.80799	0.132418	-8.65518	-5.3957	12.5673	-2.06178	-2.85058	0.921691	-0.649815	-0.796268	-0.235476	-3.11502	-4.83338	-2.39976	2.61898	1.17245	-1.41908	-0.0604966	-0.519919	0.445618	1.35803	0.884745	-0.708665	-0.1576
D4_AGAAATGTCACTTGTT-1	D4	G2M	Epi_2	PI-Epi	-6.76455	-0.587466	-8.61838	-5.58014	16.3852	0.635389	2.07464	-1.07742	2.53943	-1.17156	0.131453	-1.1053	0.450935	0.205809	0.537081	0.436516	1.03532	-1.66841	-1.27478	0.729908	-2.91975	-0.744928	-1.7682	1.0928
D4_AGAACAAAGCCTATCA-1	D4	G2M	Epi_0	PI-Epi	-4.41118	2.17763	-8.23612	-4.83859	17.1501	-4.75235	-2.05721	3.46779	-1.3181	0.381892	-0.359368	-0.208314	0.333779	-0.361732	1.04406	1.10284	-1.28279	0.702918	-0.0391022	0.128338	0.25346	0.368375	-0.594395	-1.72241
D4_AGAACAAAGGTTTGAA-1	D4	S	Epi_1	PI-Epi	-7.6128	3.0128	-7.12701	-3.65967	14.1394	-1.28588	0.42954	3.27495	-1.33032	-1.40046	-1.44942	1.45843	3.49724	1.53078	-2.34776	-0.121878	-0.849334	0.359186	0.494657	0.59899	0.227476	0.487268	-0.280807	-0.281857
D4_AGAACAAGTAATGATG-1	D4	G2M	Epi_2	PI-Epi	-7.19493	-0.0732374	-8.25235	-4.92911	15.7646	1.27701	1.46032	-1.10093	2.16303	-0.0891322	1.2074	0.0663958	-1.49315	0.812831	-0.823055	0.0958163	-1.35387	-2.95983	3.47355	1.34584	-0.131615	1.54603	-1.78497	0.233844
D4_AGAACAATCGAGAAAT-1	D4	G2M	Epi_0	PI-Epi	-7.20569	0.927767	-8.3423	-5.55983	16.7452	1.22963	1.4154	0.949563	1.19679	1.98141	-0.0279053	0.747212	1.03986	1.2925	-0.662717	-0.666192	-2.95593	-2.29595	1.44275	-0.547842	-0.47838	-0.378142	-0.998767	0.00638927
D4_AGAACCTCACTTCCTG-1	D4	G2M	Epi_0	PI-Epi	-6.16318	1.99075	-8.72903	-5.61138	19.6452	-1.05021	1.34982	0.691156	0.609077	-0.351788	0.121524	2.38032	1.8034	1.14907	2.19914	-0.489328	2.65764	0.404501	0.281174	0.213683	-0.402713	0.906689	0.338265	-3.24272
D4_AGAACCTCAGAGAGGG-1	D4	G2M	Epi_0	PI-Epi	-5.71751	1.07223	-8.28316	-4.61623	22.7995	-1.16987	-0.157433	0.771217	-0.80905	1.69265	-0.897068	-0.896195	-0.597277	-0.866498	2.16801	0.538906	-2.18083	-1.42979	2.06692	-0.492631	1.17463	0.931016	0.111363	0.781641
D4_AGAACCTGTATGCTAC-1	D4	G2M	Epi_1	PI-Epi	-7.2076	2.22248	-8.59855	-5.21115	15.5427	-2.7421	-1.53429	3.39925	-2.20567	2.08181	0.15632	0.752814	-0.423679	1.51945	-1.86858	0.391907	-3.86259	-2.05157	3.15617	0.968509	1.8711	-0.364513	1.18389	-0.751402
D4_AGAAGCGAGAGCTGAC-1	D4	G2M	Epi_0	PI-Epi	-5.97029	-0.470282	-8.43644	-5.58443	13.0909	2.22053	0.486862	0.143801	2.075	0.128374	0.0643881	-2.13947	0.824909	-0.896319	3.61395	-1.0226	-0.733266	1.72638	0.541187	0.175451	0.0852156	-0.144154	-0.0625747	0.435753
D4_AGAAGCGAGGATGCGT-1	D4	S	Epi_0	PI-Epi	-5.43727	-0.539456	-8.67321	-5.4787	11.9824	3.62277	-0.694607	0.0794773	1.54075	1.54753	0.904159	-3.43589	-0.797592	-2.05869	4.6731	-0.988708	-2.96989	1.30041	0.347858	1.88662	-0.658345	-1.4064	-0.0478034	0.220797
D4_AGAAGCGTCGCCTTTG-1	D4	S	Epi_2	PI-Epi	-7.40453	-1.33533	-8.54459	-5.46626	11.2251	7.34861	0.378673	-1.03576	1.98708	1.53117	0.152166	-2.61092	-0.465153	-0.410039	-0.368906	-0.318918	-1.55711	2.038	0.253519	1.79947	-0.939867	0.329997	-1.06962	-0.270051
D4_AGAAGTAAGCATAGGC-1	D4	S	Epi_2	PI-Epi	-8.41454	-0.997305	-8.21864	-4.57655	10.654	5.4642	1.76939	-2.43778	4.13208	0.93864	1.08928	0.742844	0.29307	2.80876	-2.93937	-0.953264	-0.10129	-0.80246	1.58375	1.47934	-0.818481	-1.13343	0.424534	0.85899
D4_AGAAGTACAAAGCACG-1	D4	G2M	Epi_1	PI-Epi	-7.01259	1.84399	-8.78675	-5.55214	16.8601	0.418888	-0.175406	2.9792	-1.91445	1.0318	0.217243	2.32686	0.796171	0.898833	-0.812544	-0.887474	-2.78087	-1.67809	-1.09733	0.386989	1.17056	-1.05172	-1.69154	-0.430263
D4_AGAAGTAGTCATCACA-1	D4	G2M	Epi_0	PI-Epi	-5.53282	-0.256539	-8.62646	-5.58397	15.1502	1.35342	-0.432325	0.963884	2.0931	0.182695	0.985129	-2.67105	-1.2287	-0.776835	2.88492	-0.501228	-0.488701	0.82866	0.479505	1.06218	1.17683	0.688031	0.445271	1.10508
D4_AGAAGTAGTTCCGCTT-1	D4	G2M	Epi_2	PI-Epi	-8.48752	-0.204714	-8.71377	-5.51244	14.4216	6.0605	2.93166	-3.36334	-0.463328	-1.2541	-3.0608	-1.12465	2.92476	-0.581975	0.218721	-0.59383	-5.65158	0.403852	3.68003	-0.288895	0.949804	0.842127	-0.250499	2.36128
D4_AGAAGTATCAAAGCCT-1	D4	G2M	Epi_2	PI-Epi	-8.01224	-2.10828	-5.75812	-3.32037	15.9737	3.9569	3.38167	-2.64946	2.40376	-4.13677	-0.38006	0.535302	4.80954	0.477106	-2.63013	-0.0795115	1.36373	-0.530988	-1.89539	1.48588	-2.88767	-0.621311	-0.722767	1.14858
D4_AGACAAAAGCAATTCC-1	D4	G2M	Epi_0	PI-Epi	-5.86974	-0.645549	-8.55624	-5.61452	12.5986	4.09532	1.11665	0.00188885	0.972135	0.26325	-1.00789	-3.88624	0.668772	-1.36584	2.05728	-2.19025	-1.93963	1.9644	1.5443	3.50862	-0.910183	0.717833	0.222456	-0.227375
D4_AGACAAACACAACGCC-1	D4	S	Epi_0	PI-Epi	-4.41525	2.99627	-8.66688	-5.47687	9.95073	-4.85272	-1.8917	2.78125	1.17827	0.677714	1.26201	1.87856	1.25282	0.865979	1.77972	-0.657564	1.35944	-0.695317	-0.185456	0.048398	0.983827	0.661085	-1.28499	-2.68553
D4_AGACAAACACGACGTC-1	D4	G2M	Epi_2	PI-Epi	-8.3445	-1.00576	-8.75046	-5.67479	12.8475	7.7493	1.91464	-2.18408	3.72653	1.58463	0.672587	-1.84745	-2.16044	-0.542213	-0.75316	-1.49899	-2.92352	-0.524597	2.453	3.08695	1.43176	0.719134	-0.733398	2.05158
D4_AGACAAAGTCGAGCTC-1	D4	G2M	Epi_0	PI-Epi	-5.4199	2.19006	-7.93331	-4.50053	15.7837	-1.82369	-0.0667654	2.08345	-0.300267	0.894225	-0.471463	-0.0355688	1.61811	-0.907124	2.7408	1.59954	-0.833721	1.29056	-0.434964	-1.35198	0.297028	0.936749	-1.03132	0.325638
D4_AGACAAAGTGCATGTT-1	D4	G2M	Epi_0	PI-Epi	-4.75933	0.470008	-8.36	-5.16174	15.2476	0.230953	-0.99459	2.51127	-2.61075	1.79435	-0.0629872	-2.00042	-0.619827	-2.56161	5.82194	0.0050141	-2.47615	-1.02776	-0.872632	0.0914752	-1.99331	-1.92672	-2.1151	-0.30455
D4_AGACAAATCAAGTCTG-1	D4	G2M	Epi_3	PI-Epi.L	-7.44751	1.67147	-7.71805	-3.94304	13.9548	1.38606	0.901246	-0.62067	-3.38144	-0.25438	-0.267283	1.87913	1.69317	1.05115	-1.40328	-1.12793	-1.90172	-2.1813	0.195131	-0.704488	1.97234	0.715635	-2.01857	1.01809
D4_AGACAAATCTCAGTCC-1	D4	S	Epi_3	PI-Epi.L	-7.62925	-2.90313	-8.2055	-4.73733	11.3221	-2.53828	0.172771	1.38477	-0.937918	-5.90995	-2.31318	0.309855	4.23208	-0.970214	1.50041	0.246541	2.77999	1.96764	-0.356196	1.0222	-0.657207	0.934804	0.583317	-1.01488
D4_AGACAAATCTCCGAGG-1	D4	S	Epi_2	PI-Epi	-7.6352	-0.274107	-8.65605	-5.58334	10.3156	2.93918	1.45938	-1.60167	0.997105	0.00409721	-1.93916	-0.962524	1.81498	-0.352199	0.463397	-0.289503	-3.49798	3.62929	1.61326	0.478809	-0.0576342	0.566	-1.51911	0.890395
D4_AGACACTAGGCACTAG-1	D4	S	Epi_1	PI-Epi	-8.6161	0.0694898	-8.75347	-5.70073	11.1124	2.3336	1.47218	-0.0034517	3.49996	-0.432523	0.579507	-0.0269087	0.296637	1.82426	-3.81135	0.393687	-1.4836	-1.21016	3.58049	3.31802	1.09389	3.12877	0.176314	0.518941
D4_AGACACTAGTCATCGT-1	D4	S	Epi_3	PI-Epi.L	-7.72402	3.28576	-8.6667	-5.4017	11.4088	-0.600894	0.671907	2.39749	-4.31323	-0.293101	-1.46399	0.95238	1.7256	0.100058	-3.2222	0.442676	-2.91996	1.87249	1.26847	-1.01697	3.37751	1.35888	1.57067	-1.79909
D4_AGACAGGAGGGAGTGG-1	D4	S	Epi_0	PI-Epi	-5.30799	-0.0680007	-8.46088	-5.26406	9.38711	0.950231	-0.740279	0.514323	0.596896	-0.343492	0.435801	-1.31049	0.443928	-1.24628	3.2237	-1.61599	-1.30358	2.13931	-0.750328	1.24361	0.181552	0.0803735	-1.10176	-0.390903
D4_AGACAGGGTCTGGTTA-1	D4	G2M	Epi_0	PI-Epi	-6.543	1.33005	-7.87626	-4.09295	20.1098	-1.22799	0.995987	-0.783454	2.07793	1.26954	-0.1826	0.523301	2.68942	1.65939	1.30677	-0.00962333	-1.94062	-2.60635	1.89157	-1.01359	0.81316	0.514063	1.46114	1.63996
D4_AGACAGGTCACTTGTT-1	D4	S	Epi_3	PI-Epi.L	-5.38034	2.83677	-8.38534	-5.32146	12.8209	-2.23543	0.605334	1.35841	0.134997	-2.32647	-1.0689	3.12646	4.48925	1.38857	1.24438	-1.44502	1.69203	1.25734	-0.852827	0.937104	-0.37553	1.28006	0.188391	-2.59235
D4_AGACAGGTCCAAGGGA-1	D4	G2M	Epi_0	PI-Epi	-5.73283	1.16085	-8.22539	-5.04633	20.4502	-0.564932	-1.15523	1.35329	-1.86108	0.287405	-0.555856	-1.83061	0.0194997	-1.38707	0.306188	-0.24508	-1.60721	-1.35177	0.286331	-0.593426	-0.259956	-0.12332	-0.116283	0.0410033
D4_AGACCATAGCACTCCG-1	D4	G2M	Epi_0	PI-Epi	-4.89457	1.72181	-8.0723	-4.24088	24.1539	-4.90279	-2.13904	2.91468	-3.26145	0.223256	-1.67868	-1.38644	-2.37628	-1.147	0.803847	1.80527	-3.34176	-2.75249	0.807411	-0.171177	1.08491	0.553241	-0.397293	-2.46636
D4_AGACCATCAATTAGGA-1	D4	S	Epi_1	PI-Epi	-7.90829	2.88462	-8.6745	-5.45507	8.11405	-2.12551	0.7577	0.534616	0.621158	0.561492	-1.28749	2.18472	1.52258	2.88533	-2.42659	-0.959886	-2.54332	0.83352	2.682	0.591379	1.4071	1.79241	0.287339	-0.782993
D4_AGACCATTCAAGTTGC-1	D4	S	Epi_1	PI-Epi	-6.46671	1.08553	-8.40723	-5.45415	13.8284	0.323247	-0.595396	1.08088	-0.395565	1.76085	1.0759	0.610266	-2.43689	0.302954	-0.295999	-1.80075	-0.0731092	-0.96843	0.464194	1.65469	-0.400068	1.3559	-2.67398	0.00696688
D4_AGACCATTCTACGCGG-1	D4	G2M	Epi_1	PI-Epi	-6.85771	1.64982	-8.08074	-4.2559	15.0049	-1.45795	-1.37821	1.91928	-1.20622	0.0663798	-1.20373	0.450321	-0.707626	0.91125	-2.3236	0.166139	-4.08608	-2.71221	2.36295	1.22602	0.246954	-0.561807	-0.162452	-1.48907
D4_AGACTCAAGCATTTCG-1	D4	S	Epi_1	PI-Epi	-6.64499	3.23317	-8.7269	-5.59868	6.89019	-4.11588	-2.40835	1.65744	-0.744255	1.66984	-0.958477	2.12839	0.65909	1.64123	-1.29956	-2.02207	-3.8574	-0.206027	2.4975	-0.760946	1.19251	0.898059	-1.72681	-1.27708
D4_AGACTCAAGTGTGTTC-1	D4	G2M	Epi_5	PS-like	-5.35171	-1.5596	-5.19413	-3.65704	12.5307	1.74421	-0.078398	0.24642	-0.530893	-1.97912	1.69399	-0.620125	-2.75197	-2.08316	4.34435	-2.56526	0.47597	-1.03031	-5.39726	0.199492	-0.846595	-1.88569	-2.41851	-0.642928
D4_AGACTCACAGCACGAA-1	D4	G2M	Epi_3	PI-Epi.L	-6.42446	3.96673	-8.0494	-4.40265	16.1849	-1.17132	1.18393	1.81228	-2.51158	-2.8614	-1.85562	-0.79672	2.62573	-1.37928	0.186893	2.31094	-1.07873	0.0369243	-0.507683	-1.08755	1.46567	0.761426	0.269902	1.06698
D4_AGACTCATCCGCATAA-1	D4	S	Epi_3	PI-Epi.L	-7.9855	-2.12477	-8.58495	-5.41782	9.76303	-0.100112	0.753131	-0.669302	2.24065	-2.03894	-1.84084	0.529129	3.24499	0.748125	-1.18975	-0.559511	0.660762	2.17766	-1.07843	-0.0980811	-0.594798	0.328883	0.160846	-0.359456
D4_AGAGAATGTGCGGCTT-1	D4	G2M	Epi_0	PI-Epi	-6.1148	1.09682	-5.21281	-3.43895	19.309	0.566544	0.906562	2.62025	0.199789	0.358052	1.74527	0.325049	-0.0762785	-0.105758	1.44147	-0.377597	0.273835	-3.20995	-1.0525	0.526293	-0.289989	0.493897	-0.326954	0.905553
D4_AGAGAGCGTCTCACGG-1	D4	G2M	Epi_0	PI-Epi	-5.65757	0.500139	-8.60572	-5.88759	17.8291	2.97497	0.963597	0.713169	-1.45009	2.48479	0.413619	-0.634512	-0.103566	-1.02825	5.20407	0.257446	-0.303605	2.75197	-0.533154	-1.37388	0.714309	0.709559	-1.08549	-0.0854374
D4_AGAGCAGCAGGATCTT-1	D4	G2M	Epi_0	PI-Epi	-5.94368	1.35201	-7.9512	-4.12432	20.849	1.47505	-0.35717	1.98131	-2.27149	1.84126	-0.834234	-2.00615	1.0388	-0.68873	1.93346	1.86211	-4.00135	-0.350005	1.69662	0.263182	1.59424	-0.126403	0.251553	-0.926119
D4_AGAGCAGCATGGCCCA-1	D4	G2M	Epi_0	PI-Epi	-4.59181	-0.334109	-8.56656	-5.29421	15.0977	2.90305	-2.08376	2.97973	-1.19307	-0.541677	0.35951	-3.81264	-5.2172	-3.32451	3.64666	-0.7774	-2.70203	-1.85131	1.8625	2.56297	0.802377	0.0327149	-0.201256	1.57698
D4_AGAGCAGGTAGGAGGG-1	D4	G2M	Epi_0	PI-Epi	-5.52429	1.0802	-7.51746	-3.92061	16.7462	0.686301	-1.68828	3.55254	1.2646	1.04869	1.1318	-1.32631	-2.19163	-1.09417	0.0830831	0.0537549	-1.5732	-3.16281	-0.970015	1.52446	0.228859	-0.659521	1.15784	-0.00156314
D4_AGAGCAGGTGGATTTC-1	D4	G2M	Epi_3	PI-Epi.L	-6.46807	2.1614	-8.22817	-4.60181	18.5526	0.495307	0.747156	1.16817	-1.74434	-1.49497	-1.98148	-0.363571	5.31488	-0.816084	1.19397	-0.35447	-0.898408	1.6251	0.833028	-0.0308542	-0.309117	-0.406063	1.74637	1.08185
D4_AGAGCAGGTTGCAAGG-1	D4	G2M	Epi_0	PI-Epi	-6.68036	1.6764	-8.29921	-4.60311	19.7191	0.67688	1.45242	0.444327	-1.73023	-0.926941	-1.55792	-1.46989	1.46363	-1.78988	-0.834433	2.25404	-0.57977	-0.66571	0.416167	-1.46427	2.87076	0.846771	1.30353	3.33674
D4_AGAGCAGTCACATTGG-1	D4	S	Epi_5	PS-like	-5.79653	-1.97167	-8.40735	-5.86602	8.32824	2.93781	0.275342	-0.44915	0.431138	2.10245	0.870272	1.45512	-2.3985	-0.1245	-1.11994	-1.65326	-2.09535	-3.1827	-1.87448	1.23747	0.571593	-1.17295	-2.5529	-0.0321211
D4_AGAGCCCAGAGAGAAC-1	D4	S	Epi_2	PI-Epi	-6.56879	-1.61926	-8.70353	-5.64941	7.11303	1.84396	-0.474103	-1.48543	3.62298	1.35653	1.90047	-1.26653	-2.02809	0.405471	0.302202	-2.36469	0.789247	1.20451	-1.18947	1.78783	0.135642	-0.413118	-0.0167564	0.50877
D4_AGAGCCCAGCTGTTCA-1	D4	G2M	Epi_2	PI-Epi	-8.4197	-0.913972	-8.59045	-5.7891	10.996	8.12621	0.617029	-1.57545	1.13377	0.0628931	-0.130258	-4.13304	-2.02474	-1.62082	-0.326076	-0.0939101	-2.68359	1.88416	2.72701	2.8746	0.0259668	1.20354	0.694689	1.84008
D4_AGAGCCCGTGAGCTCC-1	D4	S	Epi_3	PI-Epi.L	-7.96395	1.06414	-8.69508	-5.55507	12.5417	0.343244	1.92537	0.596504	0.590275	-2.63182	-1.31767	0.97964	1.26173	1.48546	-3.92912	-0.188934	1.90333	-1.24682	-0.224852	0.89612	-2.69481	-1.67968	3.38134	-0.382347
D4_AGAGCCCTCAGTCCGG-1	D4	S	Epi_0	PI-Epi	-6.01812	3.19062	-7.64627	-4.14738	12.425	-1.25854	0.926825	2.62086	-3.44053	-3.90268	-2.47326	0.00941785	3.46065	-1.039	1.65558	0.105063	-0.327982	-0.0517295	1.11186	0.343425	-0.33391	-0.911688	-0.211678	1.85334
D4_AGAGCCCTCGGTCTAA-1	D4	S	Epi_1	PI-Epi	-7.71335	0.222637	-8.67167	-5.47804	10.6468	1.84257	1.19341	0.271602	-2.20832	1.21507	0.414335	-1.43321	0.486172	-0.224352	-1.53924	-1.19543	-3.45522	0.369565	2.00463	1.67234	0.526972	0.122214	-2.61487	0.705196
D4_AGATAGAAGGATCACG-1	D4	S	Epi_2	PI-Epi	-8.23248	-1.24071	-8.54586	-5.88102	10.248	6.69771	1.32474	-2.777	2.44123	0.658334	0.487316	-2.63082	-0.759241	-0.210956	-0.796418	0.408086	-0.565052	0.895112	0.70154	2.38087	-0.95486	0.408559	0.983863	1.09269
D4_AGATAGACATGCGTGC-1	D4	S	Epi_0	PI-Epi	-4.59171	1.51181	-8.50405	-5.5904	12.9202	-2.64881	-1.6056	1.63621	1.43713	-0.392567	0.314103	-1.00854	-0.170929	-0.575098	1.85542	0.478429	0.252134	0.30769	-1.35119	0.0958258	-0.32448	-0.976557	-0.233192	-0.995335
D4_AGATAGAGTTGTTTGG-1	D4	S	Epi_1	PI-Epi	-7.08267	1.39947	-8.78108	-5.42568	7.57224	-0.427558	-1.12978	1.52915	0.344165	2.69958	0.0787675	-0.129356	-2.12561	-0.512123	-1.4031	-0.273137	-2.59529	-0.297067	0.256882	1.21605	-0.403673	-1.96898	-0.788826	-1.25005
D4_AGATCCAAGAAATTCG-1	D4	G2M	Epi_3	PI-Epi.L	-8.01911	-3.57929	-6.96765	-3.63803	13.2409	-0.343275	3.27599	-0.377432	-2.67906	-11.2495	-1.84352	1.71707	5.1864	-1.75882	-6.23631	-0.89122	2.11705	-4.68886	-2.28125	1.93676	-3.27676	0.392282	-0.961763	0.625317
D4_AGATCCAAGCTGACTT-1	D4	G2M	Epi_0	PI-Epi	-4.13812	0.465117	-8.16143	-4.74212	15.269	-1.39308	-1.60271	1.61273	-0.889965	0.195897	1.03546	-0.361847	-2.76264	-3.16142	4.67825	-2.36397	-0.343757	-1.80769	-2.7623	1.27219	-0.805709	0.0945952	-2.88295	-0.373827
D4_AGATCCAAGGTAGACC-1	D4	G2M	Epi_1	PI-Epi	-7.84405	1.33072	-8.52069	-5.51315	15.4652	2.08907	1.15725	2.13494	-0.416411	3.54768	1.44859	1.82082	-0.668225	0.689085	0.082158	-1.52214	-0.620186	-1.63537	1.39175	1.64543	0.89445	1.5624	-0.660306	1.01023
D4_AGATCCAGTAGCTTGT-1	D4	G2M	Epi_0	PI-Epi	-6.29536	1.85291	-8.36952	-4.94935	19.9293	0.862281	1.95158	0.641834	-3.62681	1.36746	-1.383	1.37507	2.72745	-0.124299	2.97755	1.43894	-1.93901	3.22348	2.14737	-1.33117	0.320466	2.81308	-0.213375	-1.61306
D4_AGATCCAGTATGAGGC-1	D4	G2M	Epi_3	PI-Epi.L	-7.99776	-2.96991	-8.20489	-4.63449	13.6101	1.29416	2.5996	0.580168	-4.42237	-7.26183	-2.24044	-1.07828	4.82893	-2.54761	0.630163	-1.19684	1.28309	0.466051	-2.17918	1.78067	-2.02863	-0.581055	-1.57716	-0.571943
D4_AGATCCATCACGTAGT-1	D4	G2M	Epi_2	PI-Epi	-7.66365	-0.779399	-8.49026	-5.3417	15.9594	4.13725	3.20456	-0.8367	2.3339	-0.0364008	0.81035	1.58491	1.41155	0.787378	-0.107199	-0.31164	-2.14861	-1.07409	0.958365	1.54066	-1.55364	0.509149	-0.894044	0.0973673
D4_AGATCGTAGACGGTTG-1	D4	S	Epi_0	PI-Epi	-5.27363	0.115517	-8.54658	-5.37004	5.64394	-0.425118	-1.98987	-0.568985	1.17705	0.228473	0.227478	-1.33394	0.0258988	0.220293	1.34228	0.0277952	-1.44187	0.926943	2.19463	1.09141	0.974436	0.339758	-0.813611	0.401908
D4_AGATCGTCACGCTTAA-1	D4	G2M	Epi_0	PI-Epi	-7.31534	-0.392688	-8.56023	-5.77102	18.9339	2.76018	2.03825	-1.40502	1.87134	-1.56433	-1.27313	1.3391	4.98518	-0.539494	3.14868	-1.14659	-1.47571	0.447852	0.294489	-0.0131592	-0.137274	1.12686	-0.812135	1.75405
D4_AGATCGTCAGTAACCT-1	D4	S	Epi_2	PI-Epi	-7.83034	-1.15957	-8.76983	-5.68446	6.42341	5.66633	1.30932	-2.48103	3.06319	0.384464	-0.203415	-1.78015	-1.46823	-1.85777	1.72702	-1.04833	-2.42587	1.74823	3.33604	2.2057	2.09219	2.59573	-3.87195	1.96877
D4_AGATCGTGTGTACATC-1	D4	G2M	Epi_2	PI-Epi	-7.8036	-1.80452	-7.97153	-5.46619	11.2213	8.47121	3.41517	-3.32165	3.73057	-1.04228	1.20434	-1.17933	2.55191	0.0947952	1.5386	-2.25228	0.144841	0.696277	-1.16784	1.2987	-1.35265	0.0518764	0.297505	0.384447
D4_AGATCGTTCTTGCGCT-1	D4	S	Epi_0	PI-Epi	-5.46741	1.26759	-8.56562	-5.64339	13.3681	-0.698945	-0.134392	1.28762	2.74518	1.44809	0.0206758	0.971855	0.842857	0.64757	2.93478	1.57576	0.652064	0.677671	0.348807	-0.150165	0.08946	0.263496	-0.495753	0.544622
D4_AGATGAACAACAACAA-1	D4	G2M	Epi_3	PI-Epi.L	-6.45698	2.26854	-8.62747	-5.28806	22.1869	0.538272	1.7192	-0.215893	-3.59119	-0.455729	-1.6052	0.839365	2.28304	-1.12777	0.303112	-0.19058	-2.19549	-0.548363	-3.00444	-2.63816	0.527001	0.0938268	-3.28406	-1.29771
D4_AGATGAATCCGCGAGT-1	D4	S	Epi_0	PI-Epi	-4.91856	1.56617	-8.79779	-5.45541	10.3417	-0.818692	-0.457524	0.547502	1.69619	-0.239093	0.135594	-0.249263	1.58658	0.0332892	0.0195724	1.05857	0.539546	2.6697	0.0491765	1.01543	-0.854263	1.7231	0.0663133	-1.4987
D4_AGATGAATCTGGAAGG-1	D4	S	Epi_2	PI-Epi	-8.58703	-1.22799	-5.93797	-3.73073	9.80932	7.57805	2.68923	-3.96816	2.54941	-0.335555	-0.710701	-1.35087	-0.555678	-0.316937	-1.47266	-1.51633	-2.84949	-1.81283	0.861015	2.31308	0.54599	0.073081	-0.878671	2.00605
D4_AGATGCTAGAATGTTG-1	D4	G2M	Epi_3	PI-Epi.L	-6.57284	1.86348	-8.72952	-5.49515	17.5193	2.64176	0.52624	1.13673	-0.425363	-0.493953	-2.23315	-2.8363	1.12545	-2.26591	-0.591231	1.63527	-0.961775	0.104268	-1.52675	-1.32063	-1.69644	-1.89313	0.141607	0.602942
D4_AGATGCTAGATTGGGC-1	D4	S	Epi_0	PI-Epi	-6.93068	-0.876907	-8.1026	-5.28259	11.5364	3.54257	0.533697	-1.07793	3.19008	0.102271	0.727564	-2.10605	-0.781593	0.185299	1.42	-0.698838	-1.91314	1.22138	2.3516	2.18166	1.50147	1.50833	-0.902288	2.28653
D4_AGATGCTAGCGTCGAA-1	D4	S	Epi_4	AME	-6.74874	-1.39563	-8.46067	-5.80861	9.10768	2.88581	2.62531	-2.18048	5.85077	-0.702994	2.46113	-0.223293	-2.65993	0.550654	-0.185587	-3.02774	1.85351	-2.5757	-2.8382	1.07879	-0.582718	0.593075	0.210932	0.736397
D4_AGATGCTAGTCTCCTC-1	D4	S	Epi_0	PI-Epi	-5.05595	0.942345	-8.02491	-4.77691	11.594	-0.460251	0.0137458	0.754972	-0.0492628	-0.569235	0.128203	0.209877	0.440424	-0.300593	2.66929	-1.08963	-1.0962	1.66949	-0.380309	1.18351	-0.22213	0.113035	-0.874262	1.69657
D4_AGATGCTGTGCTCCGA-1	D4	S	Epi_0	PI-Epi	-3.52827	0.785348	-8.59737	-5.51215	11.6903	-2.76475	-3.8009	1.00186	-0.578199	-0.538954	1.50388	-0.97881	-4.07478	-2.49109	4.78153	-2.14691	-0.974132	-0.306437	1.96687	1.50795	-1.07686	3.34806	-4.32511	-2.02019
D4_AGATGCTTCAATGCAC-1	D4	G2M	Epi_0	PI-Epi	-5.39994	2.03079	-6.72416	-3.57681	20.0285	-1.7976	-1.40881	2.55751	-1.20937	-1.06906	0.923968	0.623305	0.231373	-1.82353	2.96932	0.258167	-1.08206	-2.42327	-1.16518	0.090304	0.151189	-0.826429	-0.879873	-1.37833
D4_AGATGCTTCTTCGATT-1	D4	S	Epi_1	PI-Epi	-8.01835	1.97152	-8.73895	-5.74765	10.2851	-0.0567613	2.11531	1.67279	-1.28521	0.343949	-0.929032	1.87904	2.88611	0.665262	-2.22929	-1.80124	-1.26173	-0.297575	2.27521	0.759118	1.68982	0.788499	-0.656797	1.13472
D4_AGCATCAAGTCACAGG-1	D4	S	Epi_3	PI-Epi.L	-7.82938	-2.96755	-6.77881	-3.75645	9.62876	-1.67693	0.333181	-0.214952	-1.19384	-6.33042	-1.86362	-1.06815	4.12985	-1.22829	-1.74925	0.168711	2.23738	1.03675	-0.844194	0.591891	-0.902031	1.75293	-1.37576	-0.179389
D4_AGCATCAAGTGGATTA-1	D4	S	Epi_0	PI-Epi	-7.91746	2.91481	-8.40361	-5.10841	12.0467	-0.939343	-0.819742	2.16628	0.38344	0.652046	-0.249712	1.55045	2.50522	1.84172	-2.01767	-0.538062	0.286765	-0.00884654	1.33795	1.7199	0.326461	1.07391	1.581	-1.78297
D4_AGCATCACAGTAACGG-1	D4	G2M	Epi_0	PI-Epi	-5.84547	0.108326	-8.41428	-4.94693	21.7892	2.06902	-0.409829	-0.732226	0.674112	1.18853	-0.316765	-3.05162	-1.74595	-2.50064	3.5833	-1.58198	-2.91403	-1.4894	1.89031	0.689621	-0.874424	-1.11305	-0.695352	1.74672
D4_AGCATCAGTGTAAATG-1	D4	G2M	Epi_0	PI-Epi	-5.97529	0.23494	-8.3835	-5.24252	15.1869	0.774256	0.178693	1.30994	2.4696	1.15249	0.550768	-0.738002	0.182643	0.621223	2.90138	0.185614	0.117017	0.330331	0.775145	-0.067982	-0.317026	0.073928	0.0466533	-0.90306
D4_AGCCAATAGAAATTCG-1	D4	S	Epi_0	PI-Epi	-4.91425	0.509875	-8.62182	-5.46657	10.449	0.39634	-1.54462	0.0870134	0.142607	-0.0126952	-0.282043	-0.884607	-1.32011	-1.04802	1.21811	0.401217	-0.845519	1.67848	-0.360741	-0.434661	1.07057	1.05298	-2.0151	1.75852
D4_AGCCAATAGGAAAGGT-1	D4	G2M	Epi_2	PI-Epi	-7.38576	-1.55305	-8.68871	-5.7846	13.0656	5.06407	2.19636	-2.16695	5.02306	2.03591	1.89405	1.5971	-1.58708	1.78114	-0.3014	-1.96193	-0.930654	-3.03339	-1.00758	1.10121	-1.56899	-0.882514	-2.37929	1.66352
D4_AGCCAATAGGCCATAG-1	D4	G2M	Epi_3	PI-Epi.L	-6.90882	2.72831	-8.55413	-5.01311	17.7857	-1.78805	3.10646	1.35248	-1.06051	0.640293	-1.49409	0.894685	3.45038	3.10508	-0.145219	-0.277924	-1.7559	-0.39722	-0.466357	-0.945021	1.02628	2.44367	1.93429	0.855295
D4_AGCCAATCAGTCAACT-1	D4	S	Epi_0	PI-Epi	-4.88602	-0.176258	-8.55575	-5.32695	9.68607	1.2767	-1.59446	-0.46171	-0.161589	0.921704	-0.48494	-1.72648	-2.70215	-1.62812	1.42391	-0.479518	-3.69312	0.206294	2.5462	0.50594	-0.411305	1.37621	-1.41298	0.860439
D4_AGCCAATGTCGGATTT-1	D4	S	Epi_0	PI-Epi	-4.91157	-0.370235	-8.67772	-5.44935	9.41656	2.68579	-1.57338	1.56925	0.708956	0.598695	0.0330978	-3.83072	-1.95826	-2.17771	5.25523	0.074558	-2.56947	0.701964	1.95444	1.30778	1.6149	-0.605434	-1.05509	1.37012
D4_AGCCAATGTTATAGAG-1	D4	G2M	Epi_3	PI-Epi.L	-7.80644	-4.30505	-8.46617	-5.80371	13.5851	1.55584	3.76027	0.574228	-3.21741	-8.88433	-0.462366	2.66728	4.01127	-1.10602	-1.86965	-2.54395	5.63679	-2.70825	2.04723	3.17568	2.28535	4.09467	3.84807	1.61123
D4_AGCCAATTCGTACCTC-1	D4	S	Epi_0	PI-Epi	-4.44886	2.4983	-8.70263	-5.59188	10.9938	-3.28483	-1.374	0.868973	-0.776286	-0.371175	-0.602109	0.877906	0.728135	-0.662073	2.47945	-0.865722	-0.0116776	1.61733	0.989692	-0.413922	-0.203145	2.51041	-1.31399	-1.22811
D4_AGCCACGAGACATAAC-1	D4	G2M	Epi_1	PI-Epi	-7.88513	1.46387	-8.60828	-5.30932	16.0498	-0.822061	1.91542	0.546238	1.34039	2.06672	0.186617	3.75464	2.56805	3.20923	-4.55921	-0.590374	1.44713	-1.52518	-0.762826	-0.762027	-1.17553	-0.125889	-0.600523	-2.03173
D4_AGCCACGGTTAAGGGC-1	D4	S	Epi_3	PI-Epi.L	-7.86082	-3.20117	-6.10878	-3.67458	8.50512	1.0899	1.85322	0.193517	0.621344	-4.09923	-1.77828	-2.19165	4.06686	-1.70887	2.90123	-0.574393	2.22157	0.635373	0.469138	2.32072	0.249191	0.32522	3.35167	0.711154
D4_AGCCACGTCAGCGCGT-1	D4	G2M	Epi_0	PI-Epi	-5.67906	1.01669	-7.86764	-4.06711	20.6031	-1.07003	-1.36072	0.597494	-1.01882	-0.632168	-0.370206	-1.73174	0.513113	-1.82711	1.24621	0.559347	-3.01017	-1.79005	0.90761	-0.525424	-0.998526	0.242627	-1.96351	0.929262
D4_AGCCACGTCGGTAAGG-1	D4	G1	Epi_3	PI-Epi.L	-8.07559	-4.71991	-5.10234	-3.43109	4.97656	4.11014	3.99997	0.899112	-4.76702	-18.0274	-3.63597	-1.93292	6.42903	-5.49046	0.113294	-4.53847	7.01752	-0.857161	4.51181	10.4225	3.35605	6.00735	8.41981	1.50527
D4_AGCCAGCCACGCTGCA-1	D4	S	Epi_1	PI-Epi	-7.55768	2.86671	-8.61567	-5.5641	12.9509	1.5371	-0.299689	1.07781	-2.51585	-0.0442451	-1.76711	0.173376	1.35534	-1.10853	-2.7107	-0.0366022	-2.60272	1.5542	0.947546	-0.0995057	-0.52308	-0.620599	-0.591221	0.137487
D4_AGCCAGCGTACTCAAC-1	D4	S	Epi_1	PI-Epi	-6.32754	0.165133	-8.72268	-5.77582	12.0184	1.54254	0.965404	-0.555084	-1.18509	-1.04406	-0.216975	-1.33241	-2.23792	-2.34066	-0.476775	-0.808861	-2.06699	1.36855	1.04407	2.51842	-1.05272	-0.117834	-2.03923	-1.48442
D4_AGCCAGCGTGAATGTA-1	D4	G2M	Epi_5	PS-like	-6.79945	1.05096	-8.23642	-4.63344	18.6858	1.42358	1.04539	-0.0881852	-1.14166	0.58808	0.301695	1.45712	0.91497	-1.74779	1.1338	-0.649825	-2.96598	-3.67658	-1.15251	-1.02869	0.599709	-1.54978	-2.46433	2.19531
D4_AGCCAGCTCACGTAGT-1	D4	G2M	Epi_2	PI-Epi	-7.32971	-1.24683	-6.37523	-3.59445	13.9085	4.11495	3.77426	-2.35199	3.68511	-0.658396	-0.510519	0.0721611	2.38887	2.70387	1.22039	0.637832	1.38848	2.99173	0.0848477	-0.52813	-1.31485	1.2225	0.840913	-0.77844
D4_AGCCAGCTCCACAGCG-1	D4	G2M	Epi_0	PI-Epi	-6.71083	0.220658	-8.13899	-4.7255	21.94	2.30903	0.619453	-1.57825	1.26025	0.688839	-0.792818	-1.19262	1.05441	-0.233933	1.00003	0.104004	-2.534	0.410443	3.19546	0.262574	0.0566591	1.32541	0.359334	0.382733
D4_AGCCAGCTCGTGGGTC-1	D4	G2M	Epi_3	PI-Epi.L	-7.17324	3.8076	-8.63454	-5.40896	17.8702	3.26464	2.6313	1.9765	-3.89451	-3.63798	-2.40181	-0.955195	2.96482	-1.87542	-1.54736	1.75096	-1.05797	0.892112	-0.375582	1.30544	1.02093	1.12741	1.78071	0.699281
D4_AGCGATTGTACATACC-1	D4	G2M	Epi_2	PI-Epi	-8.60466	-0.758873	-8.72972	-5.59337	12.5713	6.71652	2.96649	-2.44937	1.03337	-0.0842455	-0.701381	0.339939	-0.493324	1.15308	-3.5238	1.02564	-0.893928	3.15514	0.995977	0.994341	-0.364976	1.65555	-0.682148	0.466422
D4_AGCGATTGTGAATTGA-1	D4	G2M	Epi_2	PI-Epi	-7.85695	-0.671985	-8.58051	-5.52508	13.823	5.79306	1.73922	-1.15155	1.92703	2.25239	0.484313	-1.27118	-1.02688	1.07829	0.446975	-0.709697	-2.82749	-1.84641	0.283566	1.31111	-0.504457	-0.488702	-0.0765832	1.01566
D4_AGCGATTGTTCTCCTG-1	D4	S	Epi_0	PI-Epi	-7.29629	1.86288	-8.61808	-5.65851	12.0138	0.0674965	-1.49969	1.36193	-1.40565	1.12419	-0.583153	0.314705	0.24982	-0.528728	-0.696889	-0.255126	-1.59498	1.55748	0.4458	0.838451	1.53301	1.55659	-0.241641	1.27292
D4_AGCGATTTCAGAGTTC-1	D4	S	Epi_0	PI-Epi	-5.4969	1.89814	-8.41152	-5.18852	10.5846	-1.24422	0.117122	-0.0675871	0.951357	-0.706979	-1.17669	0.578478	4.08976	0.468811	4.03499	-1.11488	1.22415	1.43423	1.11145	-0.0352341	1.49486	0.783564	1.23322	2.61619
D4_AGCGATTTCGAGCCAC-1	D4	G2M	Epi_0	PI-Epi	-5.62316	0.730083	-8.15973	-4.80635	17.992	1.22318	-0.273635	1.67339	0.695325	0.831578	-0.0358361	-1.07655	0.0155312	-0.676807	1.81134	0.836883	0.166987	0.799869	0.213455	0.779061	-0.211167	0.945641	0.359146	-0.562189
D4_AGCGCCAAGTTAACAG-1	D4	G2M	Epi_1	PI-Epi	-7.33103	2.67487	-8.6765	-5.16565	15.156	2.31157	-0.240132	2.03661	-2.43769	0.758887	-0.60833	-0.65825	1.23981	-0.265048	-1.20646	1.43544	-2.02025	3.87268	0.586533	1.9108	-0.0871329	1.08116	1.0314	-2.0349
D4_AGCGCCAGTAGCGTCC-1	D4	S	Epi_2	PI-Epi	-8.49076	-1.05407	-5.52872	-3.27768	8.1368	7.36336	1.49035	-1.39615	2.45359	1.84799	0.491867	-1.91314	-1.29329	-0.521978	-1.32144	-2.08509	-2.01359	-0.314109	-1.49173	2.79915	-0.928461	-0.897729	-1.72794	0.391208
D4_AGCGCCAGTTGACTGT-1	D4	S	Epi_1	PI-Epi	-7.40727	-0.0369692	-8.67776	-5.51664	11.1973	2.83896	-0.624127	1.46935	0.867338	1.06723	0.408348	-3.07013	-2.18674	-0.588343	-1.25858	-0.999778	-3.62739	0.630715	3.46574	2.82984	1.48003	-0.146835	-1.14888	0.575176
D4_AGCGCTGAGAGGTATT-1	D4	S	Epi_0	PI-Epi	-4.94909	3.41163	-8.60676	-5.33456	11.8582	-5.45352	-1.67962	0.974576	-3.13896	-0.687801	-1.66431	0.896151	3.60666	-0.0946455	2.3424	0.138355	-1.78771	2.02487	0.582106	-1.77666	1.24033	0.499829	-0.767135	-0.436014
D4_AGCGCTGAGCTTCATG-1	D4	S	Epi_0	PI-Epi	-4.88509	-0.0983949	-8.49114	-5.2318	11.8412	0.668487	-0.657662	1.4473	1.30781	-0.534257	0.339734	-1.36106	-0.666652	-1.53876	3.09662	-0.796176	-0.588195	0.914931	-0.0939449	2.12948	-1.23373	0.434935	-1.49562	1.17301
D4_AGCGCTGCATCCGGCA-1	D4	G2M	Epi_0	PI-Epi	-5.71612	1.26279	-8.73851	-5.42108	16.0031	-1.51102	-1.35605	2.37927	-0.648682	-0.914581	0.461129	0.301414	-2.49198	-0.235026	-0.625752	-0.325517	-2.93794	-1.62245	3.68796	2.27822	1.1968	2.51412	-1.06232	0.209696
D4_AGCGCTGCATGAATCC-1	D4	G2M	Epi_0	PI-Epi	-4.98468	1.41884	-8.22497	-4.71821	16.3746	-0.31243	-0.938243	1.10508	0.188977	-1.23964	0.659106	0.391964	-0.945806	-0.848028	2.59973	0.226232	0.99061	-1.03418	0.214805	0.843502	-0.204185	0.146466	-0.82071	-2.2113
D4_AGCGCTGGTCACTTCC-1	D4	S	Epi_0	PI-Epi	-5.36915	2.47587	-8.38153	-5.27723	10.3415	-0.337527	-0.552348	1.67559	-2.70008	0.0118423	-1.44363	0.669499	2.62462	-0.587892	1.71128	0.00920682	-1.00511	1.15328	0.0492707	-0.535993	0.61331	1.82564	-2.22858	1.18318
D4_AGCGCTGTCCAAACCA-1	D4	S	Epi_1	PI-Epi	-7.5537	1.84198	-8.50467	-5.62414	9.33807	-0.933746	1.18673	0.21914	0.817115	-1.18249	0.240137	2.41087	0.948343	2.50692	-3.37704	0.177124	0.22543	-0.773812	-0.0991236	-0.582952	-1.07442	-2.24405	-0.283846	-1.30147
D4_AGCGTATGTGGACCAA-1	D4	S	Epi_2	PI-Epi	-5.92093	-1.1904	-8.7757	-5.5367	7.35081	2.2698	0.147339	-0.365198	2.47195	0.777651	0.509262	-1.5392	-3.80902	-0.874412	-0.643115	0.431991	-1.24351	0.166731	0.389454	1.04606	-0.655445	0.410171	-0.81284	1.32544
D4_AGCGTCGCACTACCGG-1	D4	S	Epi_0	PI-Epi	-4.0889	-0.340138	-8.68091	-5.8839	5.68617	1.98933	-2.86749	1.28324	-2.06587	-0.841233	-0.972659	-3.87813	-3.81733	-2.66736	0.184247	1.56387	-1.7519	-0.200631	-0.113471	-0.0585828	0.964313	-0.951684	-1.75377	-0.418776
D4_AGCTACACAACTTGCA-1	D4	S	Epi_1	PI-Epi	-7.95129	2.03037	-8.54794	-5.63685	11.6336	0.0209594	-1.67228	0.19238	-0.2838	0.35638	0.430729	0.646136	0.36532	1.23495	-4.1912	0.387114	0.0122097	0.750774	-0.769871	0.760654	-1.2116	-0.431991	-0.545834	-1.29564
D4_AGCTACACAAGATTGA-1	D4	G2M	Epi_2	PI-Epi	-6.6925	-0.80545	-8.35816	-5.15154	16.8199	5.39484	0.61146	-0.313409	2.86818	0.205682	0.530292	-2.99038	-0.724148	-0.288436	1.14602	-0.258386	-2.68807	-1.15826	1.45953	0.948762	-0.0647446	0.659748	-0.490103	1.58559
D4_AGCTACACATGACGAG-1	D4	S	Epi_1	PI-Epi	-8.21784	0.139785	-8.67002	-5.70165	9.09564	3.83899	1.00263	0.513873	-0.566036	-0.103922	-1.0136	-1.06344	-1.20721	-0.576427	-1.64842	-1.14922	-3.74161	-0.712093	2.40541	2.32368	-1.62551	0.681136	-0.746401	0.773014
D4_AGCTACACATGAGTAA-1	D4	G2M	Epi_0	PI-Epi	-4.11786	1.23128	-8.68972	-5.40397	15.987	-1.75991	-1.30177	3.37098	-2.07414	1.62869	0.843863	-0.0666633	-2.02136	-1.33928	3.87019	0.747496	0.290153	0.141572	1.14985	0.634756	-0.0817561	0.823816	-0.674133	-1.37297
D4_AGCTACAGTACAGGTG-1	D4	G2M	Epi_0	PI-Epi	-5.71013	2.53661	-7.08488	-3.63676	18.6224	-3.22119	-0.331825	3.80028	-1.13853	0.25736	0.242535	2.63878	0.739833	0.728404	0.347734	0.569853	-0.186732	-1.3231	-1.07791	-0.616449	-0.557476	-0.464002	-1.77734	-2.20076
D4_AGCTACAGTACGAGCA-1	D4	S	Epi_0	PI-Epi	-6.34725	1.18287	-8.11547	-4.56933	14.0531	-1.52671	-0.442661	0.78804	2.47782	-0.462002	1.81158	1.19318	-0.765826	2.04649	-1.51381	0.485937	1.13069	-1.22234	1.63015	0.622677	-0.993531	0.463314	1.12661	-1.88328
D4_AGCTCAATCAACACCA-1	D4	S	Epi_3	PI-Epi.L	-7.87697	-3.50538	-6.3503	-3.72713	11.0491	-2.93593	0.71227	2.25491	-3.40379	-7.65697	-1.90107	2.54417	3.66449	-2.46105	-4.53029	-2.37905	2.44185	-3.98425	-1.11839	3.61457	-1.38518	-0.537727	1.10708	-0.489574
D4_AGCTTCCGTGGAATGC-1	D4	G2M	Epi_3	PI-Epi.L	-6.62593	1.54023	-8.51974	-5.31678	17.4247	0.958265	1.40239	1.8963	-0.069741	-1.59822	-1.04711	-1.12295	1.97486	-1.05681	0.36098	0.484362	0.412256	-1.32734	0.434713	-0.428248	0.0742995	-0.607464	2.46598	0.60762
D4_AGCTTCCTCCCGTTCA-1	D4	S	Epi_0	PI-Epi	-4.71582	2.97478	-8.46794	-5.18923	6.68282	-3.94045	-2.45571	3.75165	-2.61218	0.124323	-1.17706	-0.269967	0.121536	-1.38598	1.58134	-0.312451	-2.40145	1.01428	2.54102	-0.601104	2.23397	0.252284	-1.90122	0.471978
D4_AGCTTCCTCTCCACTG-1	D4	G2M	Epi_0	PI-Epi	-4.98618	1.97107	-8.23065	-4.739	20.338	-3.54535	-2.15148	1.17442	-0.396911	-1.00246	0.425482	0.705152	0.239071	0.642961	1.87217	-0.228176	0.857414	-1.55988	-2.32135	0.0663372	-2.67596	-0.742088	-0.831745	-1.55417
D4_AGGAAATAGGCGTTAG-1	D4	S	Epi_2	PI-Epi	-8.07444	-1.27659	-7.97834	-4.91528	8.0755	3.68777	1.43057	-1.60599	2.43379	1.45531	0.321626	2.98686	1.43423	2.45325	-0.871874	-0.690966	-0.684202	-0.523825	0.316149	0.05143	-0.123576	0.200923	-0.208419	1.19467
D4_AGGAAATCAAAGTATG-1	D4	G2M	Epi_0	PI-Epi	-5.57259	0.263966	-8.65692	-5.61227	15.8004	1.23075	0.554153	0.567037	2.21571	1.32112	1.12631	-0.657539	0.311696	0.228001	3.23102	-0.323103	1.12319	1.21054	-1.75956	0.343525	-1.53092	0.502846	-1.08638	-0.256894
D4_AGGAAATCATTCAGGT-1	D4	G2M	Epi_0	PI-Epi	-6.65583	0.994368	-7.92616	-4.35583	17.0872	1.26825	0.311914	0.9922	1.32146	1.4969	-0.242183	-0.975577	-0.00893893	0.151037	-1.14244	2.0321	-1.06724	-1.14831	0.539047	0.521846	-1.50804	-1.43226	0.569099	-0.532026
D4_AGGAAATGTTAGGCCC-1	D4	G2M	Epi_0	PI-Epi	-5.83916	0.321035	-8.16527	-4.6089	18.6484	1.78628	-0.91319	0.594497	0.581211	0.356471	0.221359	-2.30144	-2.06355	-1.13909	0.34356	-0.420907	-4.31898	-2.91605	2.0901	1.6473	0.00217041	-1.80064	0.570252	-1.49118
D4_AGGAAATTCGCTCCTA-1	D4	S	Epi_0	PI-Epi	-3.42984	1.17723	-8.6092	-5.25959	7.26133	-3.41409	-3.36839	1.87243	1.46489	0.455218	0.595805	-1.7632	-1.77989	-0.518406	2.41042	-0.329838	-1.16218	0.870442	0.937905	1.63215	0.375934	-0.0393455	-2.21433	-0.941713
D4_AGGAAATTCTAGCCAA-1	D4	G2M	Epi_1	PI-Epi	-6.84529	2.1217	-8.41903	-4.94016	19.8447	-0.839676	-1.23394	3.11004	-1.40261	2.25527	-0.521332	0.65884	0.227528	1.28019	-1.04756	0.648742	-2.46527	-1.10954	0.83198	0.0975858	1.70578	0.905912	-1.11761	-1.45933
D4_AGGAATAAGATCGCTT-1	D4	G2M	Epi_0	PI-Epi	-5.56828	-0.0629368	-6.88145	-3.58534	19.5154	1.72137	-1.45373	0.358419	0.537964	0.173541	0.185905	-3.16561	-3.59893	-1.73041	-1.26389	0.736614	-2.38812	-1.92343	0.450907	0.400969	-0.537443	0.423442	-1.80501	-0.300658
D4_AGGAATAAGCGATTCT-1	D4	S	Epi_0	PI-Epi	-5.06685	0.185689	-8.55629	-5.47715	12.0314	3.45122	0.0486021	0.456696	0.498972	1.86222	-0.899422	-3.41362	1.15061	-1.50614	6.09932	-0.00957671	-2.20214	2.80356	0.103917	-0.106977	0.933634	1.03755	-0.237852	0.471587
D4_AGGAATAAGTCAGAGC-1	D4	S	Epi_0	PI-Epi	-4.75645	0.123479	-8.09976	-4.99921	10.3664	0.73505	-1.95441	1.37331	1.22508	-0.528619	0.178105	-2.45512	-1.16197	-1.51092	3.21775	0.0238779	-1.15857	2.27898	0.514135	0.903186	0.513116	0.74316	-1.91383	-0.239126
D4_AGGAATACAAGAGATT-1	D4	G2M	Epi_0	PI-Epi	-5.06191	0.777717	-8.70302	-5.64399	16.6003	1.60426	-0.116186	1.27378	-3.00184	0.545401	-2.13191	-1.80696	0.703673	-2.11023	3.90876	-0.758699	-2.98447	0.973689	-0.300271	-0.14744	-0.352315	-0.709905	-0.7411	-1.54231
D4_AGGAATAGTGATTCTG-1	D4	S	Epi_0	PI-Epi	-6.50908	-0.430418	-6.46924	-3.80477	8.71481	-0.0625972	-1.11163	-0.139544	3.07703	0.168863	0.464054	0.245251	0.232061	0.921088	0.227484	-0.0902795	-0.836039	1.51908	1.5187	1.99986	0.376156	1.32114	-0.490705	-0.157949
D4_AGGAATATCCAGCAAT-1	D4	S	Epi_0	PI-Epi	-5.89744	-0.620758	-8.05507	-5.29017	9.10044	6.27829	0.74903	1.60063	-1.00106	-0.524271	-2.11191	-3.53944	-0.435465	-4.45175	2.17797	-0.861837	-3.45088	0.224466	0.434594	1.85327	-1.23411	-0.845175	-3.14174	2.01808
D4_AGGAATATCCCATAAG-1	D4	G2M	Epi_1	PI-Epi	-7.67639	0.665982	-8.64498	-5.26313	15.2656	3.11082	0.0549953	0.169128	-2.71802	1.46077	-0.101836	-2.08382	-2.05945	-1.95314	-0.986538	0.379677	-5.3037	-1.3856	3.04346	0.543537	1.56136	0.17806	-1.46012	3.51818
D4_AGGAATATCGAACACT-1	D4	G2M	Epi_0	PI-Epi	-5.41689	2.0274	-7.996	-4.28056	20.5506	-3.00158	-0.301626	2.11928	0.153964	1.35737	-0.333111	0.358198	-0.740246	0.640381	1.57054	0.427215	-1.07145	-0.575306	-0.152338	-0.85918	0.425947	0.932049	0.150129	-0.00778917
D4_AGGACGACACGCGTGT-1	D4	S	Epi_0	PI-Epi	-7.90008	0.759563	-8.63253	-5.46845	13.5668	2.26836	1.59704	1.15662	0.888212	1.19565	0.116414	-0.915771	1.5936	-0.135833	-0.202447	-0.684837	-0.99722	1.03638	1.32989	1.90617	0.337937	-0.719397	0.76059	1.52797
D4_AGGACGACAGCTGTAT-1	D4	S	Epi_5	PS-like	-5.33313	-1.88627	-8.30113	-5.82083	6.86996	1.4225	-1.63015	0.438458	2.56474	1.3314	1.67986	0.452394	-0.498377	-0.920985	1.33959	-3.6688	0.88468	-0.659447	-4.33385	0.572461	0.44844	0.492903	0.882112	-0.217217
D4_AGGACTTAGGAACTAT-1	D4	G2M	Epi_1	PI-Epi	-7.91581	0.189352	-8.56848	-5.80515	14.5454	4.24048	-0.438827	-0.545926	0.415887	1.74651	-0.158758	-1.9469	-2.73831	-0.0399711	-3.61292	0.139454	-1.93032	0.166008	1.55068	1.8256	0.45055	0.297824	-0.250009	-0.185692
D4_AGGACTTCATGGCCAC-1	D4	S	Epi_3	PI-Epi.L	-5.40833	3.35157	-8.6593	-5.41425	8.90301	-3.63944	-0.174453	1.12376	-0.459771	-1.8216	-0.980001	4.23014	1.99266	1.38865	0.483422	-0.130346	1.82273	0.369315	1.82306	-0.454077	0.366972	2.76944	-1.01701	-1.03289
D4_AGGACTTGTAATGATG-1	D4	S	Epi_3	PI-Epi.L	-5.78936	2.1781	-7.95471	-4.8522	9.64948	-1.86065	-0.252938	1.06485	-1.58612	-0.109047	0.698118	2.70937	-0.175497	0.185533	1.04111	-0.451489	0.662873	-1.32831	-1.36198	-0.452537	0.282472	0.786312	-2.91042	-0.0499877
D4_AGGACTTGTAGACGGT-1	D4	S	Epi_2	PI-Epi	-8.33223	-0.0525632	-8.75178	-5.69511	11.0849	2.35945	1.64733	-1.29241	2.04784	1.11885	-0.183079	-0.160273	0.523029	0.901163	-1.22105	-2.89061	-0.171799	1.58099	-0.196389	2.29175	-1.74952	-0.42716	-1.06882	-0.786535
D4_AGGACTTTCGACGCGT-1	D4	S	Epi_1	PI-Epi	-7.2452	1.08885	-5.75577	-3.48899	9.91582	0.695693	-1.94143	1.36614	0.313543	0.660073	0.367974	-0.716152	-2.31154	0.715512	-4.77805	-0.416127	-3.09657	-3.3856	0.707723	1.91782	-0.123854	-1.13808	-0.366116	0.0618338
D4_AGGACTTTCTTTCCAA-1	D4	G2M	Epi_0	PI-Epi	-4.63828	1.5917	-6.55259	-3.47686	18.9053	-3.83856	-2.58296	2.8062	-0.553821	1.3845	1.11976	0.88663	-3.9828	-0.459899	-0.60897	-0.567465	-0.796943	-5.25642	-0.75433	0.0598276	-1.69041	-1.04658	-0.379068	-2.89355
D4_AGGAGGTCAGCCGTTG-1	D4	G2M	Epi_0	PI-Epi	-6.56945	0.183051	-8.57537	-5.1788	19.4071	2.42322	1.11522	-0.550668	1.41095	0.493791	-0.78672	-0.737454	-0.16097	-0.000417788	1.62629	0.572141	-1.94239	-1.6091	0.733771	-0.276611	-0.984838	0.581314	-1.18553	0.513497
D4_AGGAGGTCAGGTGGAT-1	D4	G2M	Epi_0	PI-Epi	-5.39567	1.28553	-8.02328	-4.48604	14.4512	0.0273303	-0.0106637	2.22284	0.60279	0.701924	-0.638941	-1.14542	0.523015	-0.712621	2.62257	1.08503	-0.152007	0.34629	-0.0922653	0.334122	-2.51879	-1.83165	-0.658702	-2.53556
D4_AGGAGGTGTAATCAAG-1	D4	G2M	Epi_2	PI-Epi	-7.72555	0.978569	-8.54916	-5.36912	16.4067	1.81601	3.98519	0.753895	1.45651	-0.990144	-0.426593	2.51848	3.65555	2.31577	-1.94176	0.826718	-0.311991	-2.11204	-0.529659	-0.155444	-1.71927	-1.30375	-0.963771	-0.98567
D4_AGGAGGTGTCCGCAGT-1	D4	G2M	Epi_2	PI-Epi	-5.71343	0.0950773	-8.15435	-5.07068	13.4044	2.64574	1.0453	0.992768	1.53306	-1.22442	0.536865	-0.0123486	0.771359	-1.45783	5.01396	-2.6169	1.87058	-2.61215	-1.70296	1.73769	-1.35747	-1.27962	-0.307237	1.35456
D4_AGGATAACACGACTAT-1	D4	S	Epi_3	PI-Epi.L	-7.64263	-2.83977	-6.25954	-3.63093	10.2657	-3.4942	-0.0967368	0.746473	-1.66715	-4.82648	-1.90144	0.788979	3.36601	-0.921538	0.235764	-0.815701	1.74122	0.557825	-2.30746	0.200304	-2.01795	-0.0555881	-1.74886	-0.0778322
D4_AGGATAAGTAGGATAT-1	D4	S	Epi_2	PI-Epi	-8.20793	-0.257604	-8.63752	-5.24021	5.94085	2.73625	-1.86693	-0.914982	1.63924	1.9904	-0.261326	-2.6514	-0.00232931	1.26384	-2.67161	-0.14759	-2.86125	0.726296	1.12511	0.0688662	1.94249	0.392236	-0.98238	-1.73724
D4_AGGATAAGTGCCGTAC-1	D4	S	Epi_2	PI-Epi	-8.03684	-1.25657	-8.3105	-5.60887	8.87697	4.50312	1.78509	-2.27352	3.86502	0.144614	-1.16878	-1.13848	4.34223	1.06842	0.161284	-0.634718	-0.825405	1.8826	-0.0354911	-0.478201	-0.323734	0.25553	1.49056	0.878686
D4_AGGATAATCTAAGGAA-1	D4	S	Epi_1	PI-Epi	-7.77705	3.35444	-8.74422	-5.48816	7.71176	0.586071	-0.074865	1.42481	-0.811772	-1.23838	-1.68247	0.0345363	2.73826	0.747264	-4.1475	1.57628	-1.81195	2.81877	0.00957941	-0.723542	1.935	0.780386	-0.011164	-0.420317
D4_AGGATCTAGATACCAA-1	D4	S	Epi_3	PI-Epi.L	-8.0909	-3.6021	-7.73606	-3.92538	8.95569	-0.557702	3.68084	2.54933	-4.90016	-11.5879	-2.65806	-0.458618	4.82358	-2.13379	-3.84637	0.0701695	0.913527	-3.91877	-2.91894	0.852832	-3.56898	-1.49407	-0.906154	0.433918
D4_AGGATCTAGATAGCAT-1	D4	S	Epi_0	PI-Epi	-3.73894	0.642574	-8.63989	-5.49035	11.5027	-1.96705	-1.04197	2.55202	-0.224235	0.0607147	0.562551	-1.1761	-3.33271	-1.01068	1.06304	0.691745	-0.801502	-0.0217202	0.316243	0.8859	-0.390521	0.859531	-0.872212	-1.07082
D4_AGGATCTAGGATCACG-1	D4	G2M	Epi_3	PI-Epi.L	-6.54257	3.56965	-8.46651	-4.96435	16.2967	-1.15335	2.49763	1.28446	-3.196	-5.99831	-0.983092	0.367436	4.09218	-1.56956	0.934579	1.04644	2.2942	0.854395	0.0939809	0.0382343	2.27672	2.81101	3.22699	0.178274
D4_AGGATCTCATAGACTC-1	D4	S	Epi_0	PI-Epi	-3.97911	0.797519	-8.43535	-5.4288	12.6403	-0.148028	-2.63425	2.89876	-1.12423	1.2221	0.564183	-1.26053	-2.51108	-2.11355	5.30346	-0.755855	-0.352012	-0.330417	-0.617868	0.900339	0.829322	1.20752	-1.35322	0.163155
D4_AGGATCTGTATGACAA-1	D4	G2M	Epi_0	PI-Epi	-6.07368	2.93443	-8.52541	-5.33349	15.0471	-3.48758	-0.178327	0.950713	-1.03067	-0.102461	-1.02264	1.06918	2.55453	1.69122	-0.548336	1.29181	-0.508926	1.0884	0.640538	-2.16219	0.0938245	1.13873	1.45041	0.0711925
D4_AGGCATTAGACTTGTC-1	D4	S	Epi_0	PI-Epi	-4.17194	2.71959	-8.05285	-4.64113	8.18823	-5.73722	-2.53122	1.40768	0.936337	-0.389729	0.516019	1.37011	1.69934	1.15569	2.35713	-0.737952	0.394608	0.148959	1.28247	0.027198	1.76158	0.872816	0.77665	1.60614
D4_AGGCATTAGAGACAAG-1	D4	G2M	Epi_3	PI-Epi.L	-7.18586	2.61242	-8.14697	-4.79654	14.2674	1.01005	2.31227	1.67436	-1.54265	-3.28844	-1.31317	0.941922	3.27038	0.323366	0.546806	0.313486	-0.788275	1.69967	2.8381	0.73264	2.34769	2.03405	1.73439	0.65577
D4_AGGCATTAGAGAGCCT-1	D4	G2M	Epi_0	PI-Epi	-5.62931	1.80037	-8.34427	-5.16695	19.0002	-0.853219	-1.05837	2.19416	0.838018	1.49248	0.419807	1.4039	0.921868	0.536498	2.58949	0.484746	-1.09777	-1.39939	-0.796285	-1.76307	-0.200715	0.463265	-1.22606	-1.5681
D4_AGGCATTGTCAGGTAG-1	D4	G2M	Epi_0	PI-Epi	-6.18387	2.56778	-7.86792	-3.97429	21.3998	-3.74171	-0.377313	2.1058	-2.15551	-0.444473	-1.64766	2.42235	3.62783	0.420051	1.75955	0.250253	-3.19298	-2.63883	0.293041	-2.45473	0.396299	-0.899532	-2.09916	-1.39371
D4_AGGCATTGTCGCTCGA-1	D4	S	Epi_1	PI-Epi	-4.71365	-0.344723	-8.53531	-5.52965	8.5375	3.24185	-2.12565	2.89141	-1.88938	1.05124	-0.753795	-3.52803	-4.49233	-1.35899	-2.98984	0.700532	-4.22575	-0.507839	1.10812	1.79026	2.63097	-0.0841801	-0.360324	0.499687
D4_AGGCCACAGAATTGCA-1	D4	S	Epi_1	PI-Epi	-7.4613	1.00062	-8.24548	-5.75465	7.19303	0.192313	-0.0732687	-0.372113	-1.6081	1.07725	0.843213	0.658381	-1.60655	-0.0162103	-5.37793	-1.2174	-3.44335	-1.44454	0.639203	2.23682	-0.36724	-0.329407	-0.827963	0.236142
D4_AGGCCACGTCGAACAG-1	D4	G2M	Epi_3	PI-Epi.L	-6.84306	0.367439	-8.56776	-5.264	19.1984	4.63551	2.62096	-0.11992	-1.30976	-1.54553	-2.92373	-1.95655	2.7925	-0.661301	3.01881	0.304379	-0.58673	2.13851	-0.47077	-0.399264	0.666581	1.61988	0.485452	1.40665
D4_AGGCCACTCAGAGTGG-1	D4	S	Epi_2	PI-Epi	-8.23544	-0.859561	-8.60595	-5.54372	9.0505	3.38189	0.921131	-2.63582	4.31163	1.36863	-0.39031	0.0446921	-0.251954	1.48421	-3.10456	-0.894576	-3.03022	-1.84668	0.578168	0.319168	-2.99175	-1.97534	0.417295	1.08813
D4_AGGCCACTCAGTCCGG-1	D4	G2M	Epi_2	PI-Epi	-7.93001	-2.46692	-6.26182	-3.5161	17.0157	1.55526	2.63604	0.0726983	0.650414	-5.34154	0.807139	1.12006	2.88897	0.20099	-0.119513	-1.09943	3.60131	-3.27505	-0.0724498	-0.228029	-1.80772	-0.401518	-0.829701	-0.530876
D4_AGGCTGCAGAGAGTGA-1	D4	G2M	Epi_1	PI-Epi	-8.55011	0.543729	-8.40808	-5.05577	13.4249	4.23794	1.40062	1.49663	0.720998	1.33283	-0.15738	1.36114	1.43975	1.67612	-0.0122808	-0.162542	-1.09257	0.307059	1.82831	2.05502	3.43171	2.35743	1.52099	3.39661
D4_AGGCTGCAGGAGTCTG-1	D4	S	Epi_0	PI-Epi	-4.70078	0.168223	-8.71807	-5.41516	12.7934	1.42617	-1.96219	2.47269	-0.171296	0.679417	0.168668	-1.4808	-1.18009	-2.38535	6.09993	-0.295573	-3.05893	0.355644	1.34331	1.55224	1.0584	0.29212	0.268107	0.695112
D4_AGGCTGCAGGGTACGT-1	D4	G2M	Epi_2	PI-Epi	-8.54915	-0.646481	-8.67754	-5.59768	13.0946	6.09113	1.62863	-1.45135	2.30556	1.6544	-1.10725	-0.652777	1.35153	1.10309	-3.07582	0.422029	-1.60048	0.923622	0.057376	0.107919	0.176156	-1.28862	0.606626	1.95698
D4_AGGCTGCTCTCCCATG-1	D4	G1	Epi_1	PI-Epi	-8.62029	-0.554145	-8.62742	-5.82265	12.2959	6.23438	2.87596	-0.619966	0.911245	0.633659	0.401059	0.612847	-0.978555	-0.358181	-2.18521	-1.80473	-1.13169	-0.39573	2.16055	2.92281	-0.433091	0.780354	-1.53834	1.60181
D4_AGGGAGTCAACCTATG-1	D4	S	Epi_0	PI-Epi	-3.62159	-0.217494	-8.78129	-5.5483	13.3906	-0.414229	-2.15407	2.23508	-0.323038	0.261848	2.08128	-2.81684	-6.39206	-2.42021	1.5795	-0.912347	0.839225	-0.368883	-0.6781	2.17425	0.200566	1.25681	-2.17196	-1.58435
D4_AGGGAGTCAGCTCGGT-1	D4	S	Epi_2	PI-Epi	-8.73048	-0.735689	-8.81185	-5.82854	11.3884	6.398	2.29192	-1.42063	2.60996	2.34093	-0.158719	0.438684	0.354883	1.72615	-2.91225	-1.16998	-3.24639	0.765576	2.1469	2.49178	-0.0959603	-0.377712	0.359056	1.0872
D4_AGGGAGTGTCATATGC-1	D4	G1	Epi_2	PI-Epi	-8.15605	-1.51039	-8.48658	-5.49586	10.9041	5.82247	6.7184	-3.19564	1.55482	-2.04484	-1.03791	0.866922	4.12708	1.37582	-0.888246	-0.707857	-2.43953	0.989298	0.0869862	-0.954846	0.169935	1.28789	-1.16378	0.4599
D4_AGGGAGTGTGTCCGTG-1	D4	S	Epi_1	PI-Epi	-8.54489	1.15745	-8.6823	-5.40513	12.0062	1.36841	0.285547	-0.327356	0.90544	0.367907	0.0133413	-0.130455	-0.45403	0.934582	-4.58118	1.8748	-3.60904	-1.06638	2.73454	0.63274	0.971771	0.0594478	1.14172	0.320607
D4_AGGGCCTAGCCGAATG-1	D4	S	Epi_0	PI-Epi	-4.95254	3.09516	-7.80287	-4.33093	12.0913	-5.32157	-0.785877	2.66294	-2.40884	-0.819952	-1.35889	1.93327	4.33312	0.891855	2.56715	0.227596	-0.0639848	-0.0652292	-2.36927	-0.456485	-1.39817	-1.0974	-0.869817	-1.94814
D4_AGGGCTCCAATCTCGA-1	D4	G2M	Epi_0	PI-Epi	-6.26336	0.00305858	-8.41534	-4.8854	20.0132	1.31981	0.78097	-0.409664	1.13405	-0.40426	0.402893	-2.00946	-0.604152	-1.23995	1.92335	0.236023	-1.68222	-3.02768	1.23537	0.163919	-0.16343	0.246898	-1.35796	0.582166
D4_AGGGCTCCACAGTATC-1	D4	S	Epi_0	PI-Epi	-4.64936	2.61369	-6.93753	-3.94666	14.0723	-2.67265	-0.411865	2.88654	-1.10583	-1.65367	-0.95916	0.550256	2.5634	-1.43145	5.1246	-0.717486	-0.592558	1.33787	0.239905	1.20685	0.263516	-0.0462767	-2.09755	1.44785
D4_AGGGCTCCACTGGAAG-1	D4	G2M	Epi_0	PI-Epi	-5.73701	1.9497	-6.27532	-3.91282	14.5412	-2.0113	-0.795581	2.56802	-0.912457	1.09454	-0.0670579	-0.113618	0.72321	-0.614809	0.958824	1.07767	0.184917	-2.16629	-0.288878	-0.470024	-0.837595	-1.24427	0.984061	-0.703083
D4_AGGGCTCCAGAGCCCT-1	D4	G2M	Epi_0	PI-Epi	-6.77645	0.505846	-7.8699	-4.43651	15.4358	3.90196	3.05417	1.86102	-0.478512	-0.480943	-0.183026	-0.417547	0.811397	-1.53501	0.822082	0.631129	-0.252237	-0.489278	-1.22558	-0.682337	-1.38749	-1.87784	-0.975141	0.314957
D4_AGGGCTCGTTGGGTAG-1	D4	G2M	Epi_0	PI-Epi	-6.48049	1.47245	-8.72616	-5.49653	19.8753	0.689888	0.910842	1.34143	-0.127909	1.46335	0.266568	1.09017	-0.289877	1.27331	0.882234	1.33408	-0.83077	-1.04064	-0.562476	-1.71541	-0.200956	0.434431	-0.559182	0.168495
D4_AGGGCTCTCTTGAACG-1	D4	G2M	Epi_0	PI-Epi	-6.39725	1.24963	-8.24169	-4.77531	16.1863	-0.744297	0.84102	0.194336	1.64892	1.0973	-0.618283	-0.456893	0.930496	0.766181	0.437022	0.595654	-0.912207	-1.42646	-0.577887	-0.921933	-0.0991112	-0.887281	-0.845974	-0.948892
D4_AGGGTCCAGGTAATCA-1	D4	S	Epi_2	PI-Epi	-7.86284	-0.715543	-8.27083	-5.564	10.1825	3.97386	2.28768	0.754135	2.66091	-1.7456	0.493559	0.600212	1.98587	1.66333	-4.21462	0.621325	0.402037	-2.4046	0.419422	1.76568	-2.50959	-0.767286	0.375405	0.169154
D4_AGGGTCCCAGATTAAG-1	D4	S	Epi_2	PI-Epi	-6.57634	-0.547231	-5.59567	-3.49239	9.16398	0.646542	0.393189	-0.167474	3.44925	0.310867	1.69878	2.02161	0.716994	1.19361	0.310625	-1.29412	0.826465	-0.871509	-1.4317	0.607984	-0.445658	-1.35194	-1.08745	0.2038
D4_AGGGTCCTCATGCGGC-1	D4	G2M	Epi_0	PI-Epi	-5.81703	1.39685	-8.75607	-5.51449	23.2839	0.00171915	-0.00123603	0.273555	-2.27456	-0.619541	-1.29883	-2.17019	2.77955	-1.32024	2.94657	0.349985	-3.37129	0.250718	1.09926	-1.46582	1.23932	0.335795	-3.05448	-0.182613
D4_AGGGTCCTCCGCGAGT-1	D4	G2M	Epi_5	PS-like	-5.81617	-2.15476	-5.33037	-3.68517	9.76578	1.91325	0.044077	-1.00282	-0.742983	-2.11059	0.107427	0.171453	1.50676	-1.01865	0.499906	-2.7674	-0.325688	-2.38341	-5.74913	-0.270317	1.74265	-3.11863	-1.10905	1.36994
D4_AGGGTGAAGACGCCAA-1	D4	G2M	Epi_0	PI-Epi	-6.2156	1.28761	-7.97622	-4.51839	15.9128	-0.0291133	-0.894103	3.36101	0.137848	2.20781	0.146248	0.683646	-0.838347	0.160365	0.256109	-0.292079	-1.58686	-3.10005	-1.37333	-0.0038942	-0.242526	-1.50446	-1.17603	0.0578928
D4_AGGGTGACAAAGCTCT-1	D4	G2M	Epi_3	PI-Epi.L	-7.68373	0.568289	-8.6075	-5.40487	17.4603	1.50015	3.97736	-0.962994	-0.231441	-1.21817	-1.60969	-0.863073	3.71315	-0.233973	-1.27572	0.130945	0.00273252	0.665554	-1.81495	0.0381757	-0.313293	-0.469825	1.18157	1.03048
D4_AGGGTGACAACAAAGT-1	D4	S	Epi_2	PI-Epi	-8.17089	-0.025725	-8.62628	-5.49262	11.5782	2.9714	2.21352	-0.937446	0.83092	0.809806	-0.081153	0.703454	1.27655	1.18054	-0.39475	1.21067	-1.70504	2.91055	1.80411	0.129436	-0.368361	1.31546	-1.08378	1.69174
D4_AGGGTGAGTCAAGGCA-1	D4	G2M	Epi_2	PI-Epi	-5.95997	-0.992716	-5.91226	-3.29276	14.9813	2.46997	0.0953153	-0.759092	3.48992	1.43225	2.19423	-0.0225053	-3.38474	0.294522	-1.16971	-1.30483	-0.305472	-4.06293	0.369437	1.28149	0.337131	-0.059635	0.212445	1.47866
D4_AGGGTTTCAGACAATA-1	D4	S	Epi_2	PI-Epi	-7.10496	-1.66424	-8.68203	-5.79997	9.1618	2.32735	0.800201	-3.25186	3.94837	-2.05414	0.578631	-0.0515648	-0.208687	-0.257707	-0.299681	-2.47072	-1.16127	0.414681	0.456206	1.87911	-2.23815	1.67183	-2.72531	0.261904
D4_AGGGTTTGTCGTCAGC-1	D4	S	Epi_2	PI-Epi	-8.5332	-1.26464	-6.0583	-3.63848	8.88217	5.05734	3.57794	-3.47545	2.97034	0.234615	0.166863	-0.392284	1.77859	0.365101	-2.27091	-0.958731	-2.29259	-0.374884	2.74451	1.52921	-1.45362	-1.15038	-1.30879	0.173055
D4_AGGGTTTTCTTGCAAG-1	D4	S	Epi_0	PI-Epi	-5.30441	-0.161113	-8.33198	-5.10963	11.6165	0.113325	-0.404767	-0.721985	0.476002	-0.609315	-0.174603	-1.50016	-1.45478	-2.27967	5.53298	-1.74228	-2.04959	-0.0106446	2.80937	2.22521	0.31928	0.0549445	1.02337	1.07124
D4_AGGTAGGAGAGCATAT-1	D4	G2M	Epi_2	PI-Epi	-6.31008	-0.871111	-7.33773	-5.2376	20.4718	4.46025	1.52552	-0.842989	3.37267	-0.15189	1.42871	-2.04455	-2.36072	-1.38982	1.17818	0.0638988	-2.33612	-2.54308	0.068148	1.55514	-1.92877	-0.264402	-1.28714	0.801884
D4_AGGTAGGCATTACGGT-1	D4	G2M	Epi_2	PI-Epi	-7.50565	-1.49613	-8.37969	-5.64582	12.5431	4.24028	2.89867	-2.89005	3.63447	0.0950852	0.163935	1.94363	1.7225	1.00447	1.78073	-1.45648	-0.725384	0.417504	-0.275668	0.285274	-0.86004	1.44347	-1.62461	1.04807
D4_AGGTAGGGTAGATCCT-1	D4	G2M	Epi_0	PI-Epi	-6.0565	1.70804	-6.34698	-3.54147	16.4909	-0.96128	-0.271133	0.723831	1.77799	-0.577833	0.786573	0.481743	2.33722	0.0983668	2.03605	0.656831	-0.682437	-2.75174	-0.182877	-0.292133	1.70813	-0.531048	-1.17219	0.821429
D4_AGGTCATAGCATCCTA-1	D4	S	Epi_1	PI-Epi	-6.91145	2.01266	-8.56108	-5.30307	13.3303	-1.6294	-0.816302	3.59262	-0.936135	0.929961	-0.8525	0.702272	-0.56123	1.2268	-0.774158	-0.511732	-2.22755	-1.23202	1.7744	1.45074	-0.258262	-0.282536	-0.230654	0.323284
D4_AGGTCATCAAATCGGG-1	D4	S	Epi_0	PI-Epi	-4.58643	-0.0181326	-8.49638	-5.10706	13.3859	1.76423	-2.1401	2.78501	-1.42358	-0.043612	-0.794086	-5.20388	-1.74556	-2.09882	5.66575	-0.861285	-2.90379	0.391893	2.57599	2.77165	1.63769	-1.36603	0.031513	-2.74357
D4_AGGTCATGTCTTTATC-1	D4	S	Epi_0	PI-Epi	-4.87028	2.48198	-8.1293	-4.71289	12.6972	-1.8918	-2.10288	1.81926	0.617594	1.09842	0.104779	0.649744	1.27427	1.77164	0.120872	0.456507	0.204553	1.46679	-0.907524	-0.261218	-0.708222	-0.604632	-0.648616	-2.53181
D4_AGGTCATGTGCTCTCT-1	D4	S	Epi_0	PI-Epi	-4.8073	0.135768	-8.00687	-4.48375	12.0221	-0.471205	-0.699494	-0.173947	-0.195442	-0.762474	-1.98199	-2.60147	-0.262891	-1.91501	3.71728	-1.90387	-3.79913	0.63404	1.8573	1.61386	-0.423991	-1.11551	-2.45089	-1.95283
D4_AGGTCTAAGCGATGGT-1	D4	G2M	Epi_0	PI-Epi	-5.47994	1.6552	-8.5736	-5.28877	19.1526	-2.43197	-0.921977	0.76825	-0.766577	0.599381	0.842606	0.696073	-1.14556	-1.09954	3.85293	-0.727544	-0.0148477	-5.06523	-3.553	-1.60901	0.358323	-1.90366	0.223815	1.05284
D4_AGGTCTAAGGGATCTG-1	D4	S	Epi_0	PI-Epi	-4.61151	-0.581437	-8.56396	-5.45865	9.88324	3.82027	-2.14743	0.427277	1.09809	-0.477805	0.159335	-4.67912	-3.92692	-2.0868	1.37687	0.707583	-2.93192	1.31716	-0.150193	1.31107	0.516658	0.861933	-2.17304	0.204597
D4_AGGTCTAAGGTAGTAT-1	D4	S	Epi_0	PI-Epi	-5.8953	-0.195891	-8.50302	-5.31266	11.1382	1.69788	-0.193311	0.0822887	2.27969	0.299901	-0.674555	-2.33324	0.370472	-0.770738	1.78633	-0.0549389	-0.0500254	3.32601	-0.560609	1.80426	-2.79461	-2.62109	0.000846022	-1.79976
D4_AGGTCTACACCCTAAA-1	D4	G2M	Epi_0	PI-Epi	-6.10679	3.02439	-8.32398	-4.68587	17.0269	-3.09829	-0.348611	2.79512	-2.03727	1.01512	-1.28115	1.88011	1.32939	2.30034	-1.20289	0.814849	-0.606458	-1.69573	0.0536542	-2.52447	0.719456	-0.497812	0.629667	-2.69493
D4_AGGTCTAGTGCCGGTT-1	D4	G2M	Epi_0	PI-Epi	-6.14649	1.51295	-6.57418	-3.65131	18.6385	-0.890334	0.208031	1.79233	1.20596	1.42839	0.861973	0.339316	1.20474	0.764139	1.67216	1.07153	1.0755	-2.80153	-0.265294	-1.15757	-0.431043	-0.123554	-0.144418	-0.156222
D4_AGGTCTATCCAAACCA-1	D4	S	Epi_3	PI-Epi.L	-8.15011	-3.11425	-8.63779	-5.81929	10.9993	1.64114	3.96842	-1.42465	-1.40974	-7.31872	-3.31751	0.386664	5.89019	-0.18409	0.00296571	-1.29963	-0.113317	-0.808402	-0.798755	1.32741	-1.67192	0.0691279	0.0430561	-0.930536
D4_AGGTGTTAGAAGTATC-1	D4	G2M	Epi_2	PI-Epi	-6.96181	0.016819	-8.71444	-5.5985	15.4323	0.953293	0.955736	-0.813671	3.32753	0.608571	1.19047	0.473342	-0.289646	1.41083	-0.530452	1.01134	1.28491	-0.569481	-0.386625	-0.500347	-1.86839	-0.883623	0.594277	-1.60568
D4_AGGTGTTCAGCAGATG-1	D4	G2M	Epi_3	PI-Epi.L	-8.33855	-3.51375	-6.31099	-3.58937	10.1548	5.96506	7.07811	-2.96638	-1.33408	-11.2347	-3.25811	-1.65314	4.87116	-2.52883	-1.94421	-0.140866	0.497316	-3.12888	-3.34519	1.46174	-1.41228	-0.724641	-0.926757	0.401963
D4_AGGTGTTGTAGAGACC-1	D4	G2M	Epi_0	PI-Epi	-5.68459	0.69823	-8.70744	-5.47407	18.0387	-0.332675	-1.10916	-0.00398378	-0.901732	-0.243821	-1.21868	-2.44895	2.12716	-1.50518	3.32779	0.261921	-3.33423	-2.2009	0.922131	-0.946308	0.12366	0.000826653	0.0457621	2.13161
D4_AGGTGTTTCTGGGAGA-1	D4	G2M	Epi_2	PI-Epi	-7.98461	-1.09407	-8.6392	-5.60921	15.1023	6.51463	2.98013	-3.4283	2.44852	-0.243237	-0.0470942	-2.14235	-1.53486	0.344841	-0.315554	-0.0903507	-2.48332	-0.331441	1.99154	1.28644	-0.879193	0.199837	-2.68491	0.025876
D4_AGGTTACAGGATCACG-1	D4	S	Epi_1	PI-Epi	-8.02417	1.95518	-8.61852	-5.51776	13.5237	-0.237384	-0.205131	2.31531	-0.640506	2.16798	0.103883	0.992739	0.250341	2.24644	-2.27493	-1.23009	-2.14066	-1.20341	2.65473	1.4496	1.08649	0.418828	1.21186	1.16016
D4_AGGTTACCAACGATCT-1	D4	G2M	Epi_0	PI-Epi	-5.50361	1.61025	-8.07413	-4.56461	21.4889	-1.89907	-1.80085	2.81071	-0.796977	0.842132	-0.809093	-0.397748	-0.869714	-0.0336071	1.17005	0.966473	-1.69576	-0.781432	0.943898	-0.985627	1.03258	0.356384	0.191941	-0.52473
D4_AGGTTACCAGTTCCAA-1	D4	S	Epi_1	PI-Epi	-5.52056	0.32364	-8.36178	-4.91324	12.0159	1.91988	-1.66387	1.27913	-1.93429	1.79006	0.21127	-2.7222	0.443071	-2.01269	1.65714	-0.724859	-3.24867	1.58978	2.5678	1.23891	1.84814	-1.74046	1.06966	0.970708
D4_AGGTTACGTATGGAGC-1	D4	S	Epi_3	PI-Epi.L	-7.27514	2.63551	-7.70828	-3.85496	10.3953	-2.08996	1.07237	1.3337	0.856601	-0.36957	-2.17351	2.36982	3.62992	2.3044	-0.558234	0.0542513	-0.685267	0.220329	1.74287	-0.703687	-0.239892	1.21747	1.35502	0.272887
D4_AGGTTACGTTGGGATG-1	D4	G2M	Epi_3	PI-Epi.L	-7.92182	2.99395	-8.12819	-4.73164	15.8435	1.64849	1.82543	1.64009	-1.63064	-1.68617	-1.27007	-0.775125	3.34241	0.346216	-4.21531	0.988772	-2.60242	1.32195	0.867337	-0.0843393	1.68501	0.0297917	-0.139242	0.3883
D4_AGGTTACTCACAATGC-1	D4	S	Epi_0	PI-Epi	-3.9797	1.74824	-8.25935	-4.96104	9.32043	-2.19137	-2.29567	2.92616	-1.02173	-0.379164	-0.277263	-1.57263	0.553676	-0.8268	2.70186	0.451796	-0.74277	1.96443	0.170585	0.946967	0.669328	0.590529	0.464293	-0.321612
D4_AGGTTGTAGAGTTGCG-1	D4	S	Epi_0	PI-Epi	-7.28675	-0.0770563	-8.69692	-5.64968	8.52314	-0.456474	0.260263	-0.95155	0.588976	-2.63834	-0.811172	0.729787	0.30007	-1.11768	-0.00223319	-2.88411	-3.20292	-0.580188	2.02055	3.98515	-0.631071	1.72249	-1.31535	2.27765
D4_AGGTTGTCAAATGGTA-1	D4	G2M	Epi_3	PI-Epi.L	-5.76052	-3.03996	-6.55197	-3.66539	11.7209	-1.76374	3.70928	-3.47639	-5.47191	-6.27457	4.23383	-2.46923	4.92185	-4.45926	1.69541	-3.21785	7.75911	1.3163	4.14506	-0.785785	-0.987312	-1.04308	-6.13677	11.701
D4_AGGTTGTCACTTGTGA-1	D4	S	Epi_1	PI-Epi	-6.68574	2.91882	-8.28006	-4.58885	14.0256	-3.54261	-1.39864	2.92353	-2.63588	2.65127	1.4418	0.00227025	-0.667153	1.80766	-1.46447	0.224269	-1.89267	-1.38257	2.43174	0.506677	1.12349	0.898764	-0.775094	-1.95948
D4_AGGTTGTTCCGCACTT-1	D4	G2M	Epi_0	PI-Epi	-6.26832	3.09278	-8.26335	-4.85136	20.5872	-4.03692	-1.66678	4.07694	-0.867013	2.30605	-0.421706	2.07138	0.616186	2.48663	-0.546288	0.514815	-1.59182	-2.28975	1.0901	-0.607207	0.881877	0.478308	-0.414578	-2.02886
D4_AGGTTGTTCTCCGAGG-1	D4	G2M	Epi_1	PI-Epi	-6.5993	2.56661	-8.55613	-5.18234	18.0274	-1.8505	-1.05606	4.587	-3.03777	1.80981	-1.2063	0.702203	-0.110764	1.38976	-1.06674	0.960601	-2.18248	-1.38652	0.743824	-0.960977	0.785775	0.105984	-0.641645	-0.941563
D4_AGTAACCCAACAGTGG-1	D4	S	Epi_0	PI-Epi	-5.37006	1.78585	-8.66228	-5.43175	9.06261	-2.24609	-1.54361	1.99146	2.23094	0.900275	0.043047	1.92625	0.111251	1.09634	0.705875	-0.875937	0.183998	-0.589815	0.498301	1.98116	0.928457	0.32603	-0.0101994	1.17101
D4_AGTAACCCATCCGCGA-1	D4	S	Epi_2	PI-Epi	-8.28913	0.722732	-8.80753	-5.56602	9.37879	1.26201	2.03528	-0.23627	2.02477	0.132547	0.818166	1.59135	-0.741547	1.70085	-4.2162	-0.570346	-0.596075	-1.47262	2.26302	1.59375	-1.12507	-0.947826	-0.840004	-0.0912192
D4_AGTAACCGTCGTCAGC-1	D4	G2M	Epi_2	PI-Epi	-8.30753	-0.728814	-8.40952	-5.74983	16.2052	6.75709	2.85739	-2.02662	3.15983	2.27885	0.0603456	0.63779	0.123136	0.788328	-1.15031	-2.5923	-1.74162	-0.654491	0.156009	1.46899	-1.08654	0.399266	0.288082	1.60281
D4_AGTAACCGTGAGTCAG-1	D4	S	Epi_0	PI-Epi	-5.47904	0.00673922	-5.70533	-3.81308	11.6726	2.00392	-0.751016	2.64552	1.22379	-0.877922	-0.41679	-0.837234	0.583939	-0.906214	2.49426	-0.306289	-1.91806	1.16271	-2.26383	2.7619	0.232925	-1.35374	-1.35819	0.0662526
D4_AGTAACCGTTCGATTG-1	D4	S	Epi_0	PI-Epi	-3.84573	1.20608	-8.72178	-5.60515	13.8993	-1.61047	-1.74514	3.64525	-0.957829	1.61325	-0.529044	-1.07227	-1.94359	-0.667673	2.2281	0.706195	-0.517832	1.72007	1.11789	2.24945	1.11528	1.69173	0.588429	-0.708182
D4_AGTACCACAACCAGAG-1	D4	S	Epi_2	PI-Epi	-5.80892	-1.37921	-8.47116	-5.40701	7.74017	4.44364	-0.961742	-3.69118	2.76869	-0.197548	-0.739965	-4.57056	-1.58574	-2.09147	0.83007	-0.733085	-4.66217	0.174921	1.62086	2.70541	-0.599196	-0.828901	-0.849192	0.939432
D4_AGTACCACAACGCATT-1	D4	G2M	Epi_3	PI-Epi.L	-5.9862	-2.78377	-6.22164	-3.50483	16.3906	2.37184	3.17785	-2.16715	-1.08485	-2.12837	2.27022	-1.88016	2.31682	-2.78831	0.389919	-1.8454	2.2534	-2.87595	5.42342	0.131937	-0.966471	1.24379	-2.15329	8.36967
D4_AGTACCACAAGGCAAC-1	D4	S	Epi_0	PI-Epi	-4.78073	0.828595	-8.54925	-5.37143	13.3962	-0.324695	0.381974	1.06101	-0.543685	-0.0985016	0.314298	0.00904963	-1.15487	-0.992919	2.70478	-2.05814	-0.492049	0.278295	1.23201	1.69041	-0.678024	-0.0637005	-0.94472	-1.04335
D4_AGTACCAGTCGTATGT-1	D4	G1	Epi_3	PI-Epi.L	-8.1986	-3.71362	-8.71761	-5.74379	10.8736	1.41572	4.89591	0.155964	-4.9453	-8.63688	-3.71265	1.77224	4.55212	-1.56455	-4.64186	-0.447398	1.63057	-0.547926	-0.553984	1.78009	0.662309	1.13769	0.342777	0.762095
D4_AGTACCAGTTAAGTCC-1	D4	S	Epi_0	PI-Epi	-6.49165	0.123428	-8.71315	-5.58972	10.6683	0.856453	-1.37935	-0.595879	-0.452842	0.83471	-0.237204	-0.858564	-2.70137	-0.589835	-0.859597	-1.1521	-2.84188	-0.510173	2.74762	1.57715	1.4772	-0.0154517	-1.21318	1.2746
D4_AGTACCATCATTACTC-1	D4	S	Epi_0	PI-Epi	-3.96635	1.23979	-8.48608	-5.36517	12.1753	-0.82989	-1.75604	2.3449	0.709679	1.8469	0.122437	-1.77978	-1.48533	-0.0921593	4.0655	-0.184853	0.872858	0.393207	-0.470763	1.16106	1.38297	0.235443	-0.185923	-0.285372
D4_AGTACCATCCACATAG-1	D4	S	Epi_2	PI-Epi	-7.2979	-1.78246	-8.54383	-5.50676	10.8441	3.0983	2.37159	-2.15606	3.60658	-1.61891	0.343183	-2.89926	0.738288	0.42751	-0.774285	-0.151849	1.67699	1.12573	-0.788429	3.41245	-2.25194	-0.298628	-1.25869	1.16022
D4_AGTACCATCGACGTCG-1	D4	S	Epi_0	PI-Epi	-6.65401	-0.720827	-8.44137	-5.66161	8.35722	2.01004	0.171225	-0.513802	0.865941	1.09227	1.19708	-2.37467	-0.658048	-0.264035	-1.66695	0.523045	-0.948547	3.69844	-1.20598	1.27572	-0.735487	0.236163	-1.24164	-1.04639
D4_AGTACTGCACCCTGTT-1	D4	S	Epi_0	PI-Epi	-4.40725	2.26749	-8.30593	-4.89442	11.7801	-2.71248	-0.996571	0.609391	0.581441	0.633916	-0.310007	2.14961	2.11292	0.287493	2.59541	-2.19548	-0.130867	1.48996	1.13554	1.83683	-0.496043	0.993298	-2.71179	-1.14575
D4_AGTACTGCAGAGTAAT-1	D4	S	Epi_0	PI-Epi	-4.85779	2.67349	-8.16931	-4.83921	12.9235	-2.57919	-0.879364	1.89222	1.29478	0.0170991	-1.00085	0.399475	2.01876	0.288196	2.19385	-0.172811	0.194248	1.53375	-0.261304	-0.278227	-0.595497	0.743915	-0.406669	-1.1558
D4_AGTACTGCATCGGAAG-1	D4	S	Epi_3	PI-Epi.L	-8.13096	-4.63702	-5.1354	-3.28716	5.57113	0.756598	4.00341	0.285371	-2.24614	-16.2356	-1.5773	1.9215	9.62365	-2.26248	-2.04026	-6.09886	5.82396	-6.28251	-0.506773	8.93706	1.93595	2.93204	3.1187	0.658748
D4_AGTACTGTCTTCCAGC-1	D4	G2M	Epi_0	PI-Epi	-6.7661	-0.146873	-8.64826	-5.35132	13.7021	2.03597	0.32512	-1.2536	0.980192	-0.267176	-0.500043	-0.908023	-1.80587	-0.155963	0.356777	-0.655022	-1.90255	1.58898	1.11033	1.77475	-1.58218	1.60781	-1.75951	-0.699651
D4_AGTAGCTGTGGATACG-1	D4	S	Epi_1	PI-Epi	-7.69764	-0.183542	-6.34775	-3.58179	11.7037	3.71498	0.0773437	-0.461657	1.71279	0.724319	-0.158261	-3.09534	-2.1812	0.960683	-2.87044	-1.41576	-3.65317	-0.945995	1.25479	2.45883	-0.126511	-1.80589	-0.92156	0.472867
D4_AGTAGCTGTGTGCCTG-1	D4	S	Epi_1	PI-Epi	-8.50683	0.837374	-8.56248	-5.6526	10.4032	4.15247	2.59083	-0.670331	-2.68855	1.84021	-1.79569	1.19944	1.76962	0.13831	0.814128	-0.684447	-3.481	0.0155843	0.110655	0.0821467	-0.63733	-0.938815	-1.39834	1.50242
D4_AGTAGCTTCATGCATG-1	D4	G2M	Epi_0	PI-Epi	-6.92796	0.0795477	-8.45488	-5.01173	19.2544	4.00537	1.54855	-0.771844	-0.255341	1.14978	0.00692277	-0.730866	1.44339	-0.546734	3.41971	-0.39518	-4.41026	-1.34705	4.91334	0.570138	2.33867	0.819789	0.962401	2.95905
D4_AGTAGTCAGAAGCGCT-1	D4	G1	Epi_3	PI-Epi.L	-8.37506	-3.65451	-6.41434	-3.70211	9.94643	4.3393	5.02234	0.278172	-5.29873	-10.2832	-3.64582	-1.08566	4.51535	-3.54818	-5.68456	0.0209906	1.51956	-0.302518	-1.63578	2.99368	-1.55463	0.276857	-0.390541	1.22972
D4_AGTCAACAGTTCATCG-1	D4	G2M	Epi_0	PI-Epi	-5.78708	2.59189	-8.24595	-4.59137	16.4381	-2.68	-0.0120582	1.35927	-0.733162	-1.08982	-1.69803	0.821599	2.15994	-0.441366	3.88364	0.000859194	0.0403586	-0.476059	1.1053	-1.27656	1.29642	1.41731	0.0205007	1.70032
D4_AGTCAACCAATGACCT-1	D4	S	Epi_0	PI-Epi	-5.27962	1.69933	-8.76643	-5.68572	11.0262	-1.53915	0.0627078	1.19238	1.06904	0.259911	-0.329206	-0.287914	1.75292	0.299789	3.18919	0.185395	0.667684	3.24818	-0.727458	0.784533	-0.233158	-0.23305	0.399342	-0.288827
D4_AGTCAACCATGGGCAA-1	D4	S	Epi_0	PI-Epi	-4.31936	0.948624	-8.692	-5.31295	11.5093	-0.949829	-1.04482	1.50862	-0.473625	0.099265	-0.33657	-1.32809	-0.224395	-2.19538	3.67373	-0.753799	0.383204	1.84429	-1.00428	1.44806	-2.15317	-0.540255	-1.5626	-1.71414
D4_AGTCAACTCATTTGGG-1	D4	S	Epi_0	PI-Epi	-4.34993	0.794838	-8.67217	-5.45309	12.8374	-0.362405	-1.12478	0.245123	0.288958	0.592672	0.842826	-1.34489	-1.33993	-0.633196	3.78152	-1.55881	1.16681	4.42147	0.923552	0.550052	-0.285269	1.16524	-1.80374	-0.781205
D4_AGTCACAAGTCGTTAC-1	D4	S	Epi_0	PI-Epi	-5.22847	1.1993	-8.16909	-5.00453	13.4765	-0.581596	-0.185686	1.95648	-0.441643	0.0997775	-2.1757	-1.69039	1.31074	-0.856884	3.1473	1.48099	-1.90069	0.732145	0.582294	-0.794465	3.18403	0.493525	-0.219706	2.08687
D4_AGTCACACATAGTCGT-1	D4	G2M	Epi_0	PI-Epi	-4.57456	0.58353	-8.51113	-5.33684	18.2108	2.61348	-0.720973	4.38	-2.64443	1.76853	-0.736245	-1.56475	-0.824273	-2.39911	5.97746	-0.544122	-0.882084	2.44987	-0.214882	1.69006	0.749501	2.08824	-0.754446	-0.766582
D4_AGTCACAGTATCTCGA-1	D4	G2M	Epi_0	PI-Epi	-5.42537	0.341071	-8.63753	-5.52701	17.9508	2.93028	-0.547999	0.909999	-1.3704	0.738253	-1.37921	-3.42308	-0.390227	-1.21838	5.31388	0.914325	-2.51629	0.0993081	1.30437	0.0250519	1.38997	0.140564	0.0356904	2.66979
D4_AGTCATGAGGAGGTTC-1	D4	S	Epi_0	PI-Epi	-4.46844	-0.336792	-8.40743	-5.83322	7.97865	-0.485505	-1.95161	-0.199913	1.87606	0.017229	1.28476	-2.8189	-3.7793	-1.00241	0.470712	1.35764	-2.3485	-0.318588	0.592204	1.00682	2.80366	1.56684	0.343227	1.27782
D4_AGTCATGCAAGGAGTC-1	D4	G2M	Epi_0	PI-Epi	-6.42191	1.63022	-8.10493	-4.54961	16.2401	1.47699	0.637135	1.8753	-0.758191	-0.00749649	-0.602245	-0.935339	1.72976	-0.459783	0.0780395	0.6663	1.38306	-1.64303	-1.28078	0.558024	-1.2261	-0.811137	1.5032	0.73838
D4_AGTCATGCATACAGGG-1	D4	S	Epi_2	PI-Epi	-8.16752	-1.09027	-8.56367	-5.73738	8.7205	5.25546	0.688945	-2.87238	2.89322	0.662534	0.542359	-0.54605	-2.40966	0.730006	-2.24381	-1.22578	-2.7042	0.0184879	1.65717	1.71645	-0.24501	0.474654	-1.29444	1.61235
D4_AGTCATGGTCAGTCCG-1	D4	G2M	Epi_0	PI-Epi	-5.72953	1.16817	-7.86009	-4.11468	20.8684	0.244504	-1.00837	1.96218	-1.72296	-1.4575	-0.855261	-1.51277	0.774889	-1.23902	0.268687	0.0093842	-2.24742	-3.54017	-0.262382	0.039508	-0.885673	-1.06183	0.17189	-0.483373
D4_AGTCATGGTGTGCCTG-1	D4	G2M	Epi_6	Mesoderm-like	0.474484	-4.97782	-5.77327	3.21659	-1.25791	-11.1299	10.6779	-22.9362	-9.96248	-0.22903	16.2287	-5.32445	1.05268	8.3609	3.44961	2.65635	-5.04806	0.650219	-0.910963	4.03399	0.995132	1.34574	0.0871976	-3.90201
D4_AGTCTCCAGGAGCAAA-1	D4	G2M	Epi_1	PI-Epi	-7.12113	1.22364	-8.25267	-4.90728	16.8196	0.428653	-0.427808	2.17289	-1.21809	-1.22232	0.677545	0.35046	-1.62101	0.391757	-2.06367	-0.0986548	-0.321624	-1.08342	2.01836	1.43543	0.421001	-0.180716	1.55319	-0.637769
D4_AGTCTCCCACCGGTCA-1	D4	S	Epi_5	PS-like	-5.83665	-2.38646	-5.06332	-3.56929	5.49507	2.58608	1.89223	-2.98528	2.31532	-0.0488451	0.807954	3.99679	0.355058	0.545851	-1.04944	-3.75199	1.07823	-3.3441	-5.00967	-1.24136	-0.873404	-3.16712	0.791651	0.597592
D4_AGTGACTAGCCATCCG-1	D4	G2M	Epi_1	PI-Epi	-6.54172	1.78847	-8.4782	-5.17948	17.9343	-1.34366	-1.50774	1.63913	-0.101429	2.00106	0.559295	0.649584	-1.41694	2.01307	-1.47946	0.204275	-0.543566	-2.73703	-0.698839	-0.338264	-0.444778	0.836127	-0.501283	-2.50892
D4_AGTGACTGTGCCTAAT-1	D4	G2M	Epi_1	PI-Epi	-7.48873	2.32296	-8.52572	-5.25706	18.9813	0.966824	1.17593	4.34554	-3.74768	4.27583	-0.717782	2.15661	-0.671246	1.0772	-0.813401	-1.93997	-0.976821	0.114244	0.5958	0.314872	1.25186	0.906571	-1.87998	-0.989175
D4_AGTGATCCATAAGATG-1	D4	G1	Epi_3	PI-Epi.L	-8.0261	-4.5671	-5.45503	-3.9717	10.9655	1.56858	7.35993	-0.6834	-3.95843	-19.533	-1.70103	1.48308	8.41361	-3.16468	-0.625848	-1.40061	8.37615	-2.71157	3.28935	5.96636	3.51838	4.96612	5.22533	0.436624
D4_AGTGATCCATCGGCCA-1	D4	S	Epi_2	PI-Epi	-5.51128	-0.765506	-8.37649	-5.34956	8.71281	0.808507	-1.18569	0.729508	2.32041	0.919465	1.62692	-1.33459	-2.51372	-0.43159	-0.0439437	-2.24658	-0.72832	-2.05779	1.12227	1.97155	0.586564	-1.18253	-0.57013	1.66634
D4_AGTGATCGTATCGTAC-1	D4	G2M	Epi_1	PI-Epi	-8.39092	0.431217	-8.69476	-5.68106	14.0847	5.36455	1.06521	0.827825	-0.931438	2.70486	0.59311	-0.320484	-1.31665	0.945896	-2.44982	0.0103961	-2.24382	0.507977	1.66643	1.28235	1.1751	0.130036	-1.25237	0.937569
D4_AGTGCCGCAATTCTCT-1	D4	S	Epi_5	PS-like	-5.69482	-2.36331	-8.48695	-5.82954	7.50353	3.2923	1.82784	-2.89469	1.22909	-1.19893	1.77979	3.22563	-1.87747	0.25156	-1.89043	-4.8831	0.48914	-5.17604	-5.42554	1.20181	-1.11832	-1.38547	-2.67533	0.533068
D4_AGTGCCGCAGGGTCTC-1	D4	G2M	Epi_0	PI-Epi	-5.48792	1.50766	-5.82465	-3.67224	15.5019	0.975821	0.0561985	2.77204	0.453472	0.335197	1.39991	1.34419	1.16218	-0.183741	1.56208	-3.42744	2.19956	-1.73531	-1.45665	0.431142	0.461872	0.795437	-0.417557	-0.912861
D4_AGTGCCGGTACTGGGA-1	D4	S	Epi_1	PI-Epi	-8.02444	0.220198	-8.55232	-5.70781	9.27111	3.79248	1.29894	-1.51209	-0.853732	1.27435	0.362428	-0.590922	-0.26853	-1.16408	0.139204	0.155428	-2.12454	1.37891	3.43168	0.816978	1.32298	2.31365	-1.26811	1.19629
D4_AGTGCCGGTCTACTGA-1	D4	G2M	Epi_0	PI-Epi	-6.45791	2.33058	-8.33227	-4.67178	17.4714	0.137203	-0.592154	1.16708	-2.40541	1.08758	-2.70899	-1.87029	2.61332	-0.216388	1.3816	1.22384	-3.24283	2.93862	1.78167	-0.727017	1.52331	0.673719	0.672587	-0.941269
D4_AGTGCCGTCCTCTTTC-1	D4	G2M	Epi_5	PS-like	-5.93686	-0.904742	-4.83839	-3.24514	14.5246	0.621631	1.46616	-1.39014	3.99751	-1.14386	3.81599	3.22841	-2.55676	0.736083	0.495863	-1.33313	3.67527	-4.18468	-1.48066	-0.380753	-0.825521	0.0651223	-1.0062	-1.26265
D4_AGTGCCGTCGCACTCT-1	D4	S	Epi_1	PI-Epi	-8.23487	1.96602	-8.49594	-5.31532	9.31801	0.591125	-1.14244	0.907749	0.801497	2.1901	-0.529979	1.23378	-0.687799	2.00683	-2.45538	1.22346	-2.23299	-0.127269	0.539402	-0.458325	0.445882	-0.714181	2.70644	-0.793949
D4_AGTGCCGTCTAAGCGT-1	D4	S	Epi_5	PS-like	-6.06998	-1.93466	-5.09651	-3.40455	6.55599	3.23352	-1.40063	-2.10669	3.29933	-1.03755	0.59945	-0.817782	-1.52587	-1.8042	2.95803	-4.17729	-1.19252	-1.83166	-3.55473	1.36927	-1.73711	-3.26523	-1.76025	2.08244
D4_AGTGCCGTCTTGGGCG-1	D4	G2M	Epi_2	PI-Epi	-8.47153	0.492757	-8.61036	-5.77236	14.8858	3.33502	3.15011	-0.635662	-0.138448	0.994386	-1.01091	1.20825	2.97417	2.03857	-0.553313	-0.87484	-2.78441	0.201158	1.43737	-0.513632	1.60807	0.260682	0.389447	1.37029
D4_AGTGTTGAGATGGCAC-1	D4	S	Epi_2	PI-Epi	-8.21912	-1.52159	-8.74695	-5.52726	7.65671	7.61468	3.38693	-4.42979	5.6947	1.21524	0.716271	-1.01878	-0.372839	0.328955	0.447034	-1.42424	-1.17799	0.453392	1.91678	1.73392	-0.877132	0.773633	-0.0099564	1.82844
D4_AGTGTTGAGCATGATA-1	D4	G2M	Epi_0	PI-Epi	-7.27228	0.709503	-8.00558	-4.39048	18.1392	1.19461	1.40259	0.797335	1.73678	0.493566	0.187656	1.01955	1.85157	0.409377	-0.957844	-0.0157636	-0.695833	-1.35758	0.22675	0.151278	-0.612343	-0.915326	0.62239	0.21342
D4_AGTGTTGCAGAGGTTG-1	D4	G2M	Epi_0	PI-Epi	-5.82577	0.357648	-8.68834	-5.66873	14.1587	2.30083	2.32023	-0.781323	0.0624359	0.598294	-1.65066	-1.45224	1.80999	-1.71014	2.39179	-0.243777	-2.44344	2.07024	1.16646	0.539885	1.29596	1.46013	-1.4662	1.81278
D4_AGTGTTGGTAACGATA-1	D4	S	Epi_0	PI-Epi	-5.27606	2.11566	-8.73359	-5.42316	13.7959	-1.44835	-1.25263	1.81384	1.48005	1.91582	0.0332494	0.192836	0.606442	0.507373	1.7759	0.87765	-0.112103	0.520257	-1.372	-0.706583	-0.427154	-0.496093	-0.0181859	-1.34295
D4_AGTGTTGGTACTCAAC-1	D4	S	Epi_0	PI-Epi	-4.46117	0.0300183	-8.26324	-5.1047	8.8916	0.898532	-2.61053	1.86512	-2.94065	-1.03012	-1.74077	-5.58659	-0.153994	-5.07871	5.46121	-0.631251	-4.11111	0.287566	-0.869128	3.61171	0.00799858	-1.62982	-3.70593	-0.2069
D4_AGTGTTGTCTCATTAC-1	D4	G2M	Epi_1	PI-Epi	-7.94907	1.80355	-8.79197	-5.62128	17.9481	0.559804	1.43315	1.54632	-0.64088	2.4804	0.347142	2.71624	-1.12047	1.83174	-2.83069	-0.317494	-0.398997	-0.625061	-0.181398	1.88839	0.785141	1.18777	-0.975782	-0.897817
D4_AGTTAGCAGAGTTGAT-1	D4	G2M	Epi_0	PI-Epi	-6.30319	0.467253	-8.26513	-4.75053	20.1315	0.942371	1.54952	0.386751	1.19017	0.667707	-0.514477	-0.55928	-1.54658	0.767971	0.971181	-0.397502	-2.30415	-1.72465	0.237633	-1.03396	-0.907897	-0.618335	-1.67798	0.167232
D4_AGTTAGCCACATAACC-1	D4	S	Epi_3	PI-Epi.L	-7.99213	-4.45011	-5.89429	-4.10134	10.9399	-0.953087	2.73707	2.24249	-6.14267	-15.8415	-1.50948	0.979636	6.71967	-4.84716	-5.33163	-4.3558	5.54327	-6.34525	-1.22914	6.13239	-0.0993082	1.71703	3.48288	1.09227
D4_AGTTAGCTCACCGACG-1	D4	G1	Epi_3	PI-Epi.L	-7.95231	-4.53127	-6.38274	-3.66237	11.5329	-0.0840699	2.88068	2.28365	-3.15671	-15.5423	-2.3776	0.815227	6.67819	-5.23514	1.79418	-4.5738	8.49435	-2.34231	0.596059	8.48545	2.08954	3.95474	3.57287	2.36703
D4_AGTTCCCCAACTCATG-1	D4	G2M	Epi_2	PI-Epi	-7.33066	-0.884588	-6.43015	-3.50549	18.1324	2.49657	2.7894	-3.26693	4.89987	-1.24311	1.08842	0.0371377	0.0378144	0.295891	-0.258561	-1.13507	-2.17381	-3.0976	1.4787	1.19694	-0.968511	-0.456552	-1.74319	0.311228
D4_AGTTCCCGTCCTGTTC-1	D4	S	Epi_0	PI-Epi	-4.77364	2.35039	-6.81114	-3.67831	14.3514	-2.40245	-0.355671	2.51671	1.06645	0.771036	0.990283	2.50324	2.29407	1.28943	1.99946	-1.00401	2.00113	0.270427	-1.40231	-0.500623	-1.2876	-0.0217057	-0.600499	-2.58592
D4_AGTTCCCTCTCTAGGA-1	D4	G2M	Epi_0	PI-Epi	-6.97642	2.40055	-7.01415	-3.65803	16.8752	-1.63528	0.341345	2.53166	0.358131	0.154274	-0.752999	1.46595	2.57515	1.53674	-0.662218	0.0475525	-2.59995	-2.63942	1.58465	-0.171857	1.00657	-0.273606	0.103463	0.18097
D4_AGTTCCCTCTTAGGAC-1	D4	G2M	Epi_1	PI-Epi	-8.14385	2.12132	-8.39414	-5.03409	16.347	0.149813	1.77295	2.19778	-0.778789	1.45516	-0.449981	2.37627	0.304711	2.42883	-4.03141	0.313116	-0.688307	-0.240485	0.626362	0.929114	-2.01584	-0.41698	0.0954006	-2.09394
D4_AGTTCCCTCTTGCAAG-1	D4	S	Epi_0	PI-Epi	-6.61273	3.16785	-8.56919	-5.23024	10.9495	-3.92829	-1.48953	1.73986	0.486424	-0.934329	-0.601832	2.46173	0.747681	2.44281	-2.30412	1.29124	0.33249	1.40591	1.84458	-0.0125735	-0.874152	1.14578	0.177646	-2.13209
D4_AGTTCGACAATCCTTT-1	D4	G2M	Epi_1	PI-Epi	-6.59436	0.998888	-7.98453	-4.57643	16.0121	1.69463	-1.75025	2.02713	-0.19295	1.61037	0.234461	-1.19488	-2.56003	-0.346548	-1.12421	-0.013079	-0.0702845	-2.79212	0.223995	1.55645	-0.49378	-1.58082	0.861959	0.04564
D4_AGTTCGAGTGATTCTG-1	D4	G2M	Epi_1	PI-Epi	-7.78668	-0.250475	-8.81557	-5.69991	16.4256	4.4855	1.26909	-0.1753	0.847406	1.38138	1.07535	-0.845973	0.139941	0.77426	-0.968612	-1.18384	-2.90753	-2.96002	1.53796	1.48619	1.52813	0.529657	-0.476419	1.86186
D4_AGTTCGATCATTGCTT-1	D4	G2M	Epi_1	PI-Epi	-7.52012	2.15742	-8.43291	-5.37169	14.5345	-0.922581	0.756605	1.44721	-1.99879	1.27613	-0.662787	3.41955	-0.918498	1.85146	-2.43801	-1.56538	0.271562	-0.470187	0.645223	0.880032	0.0183313	-0.0574015	0.103356	-0.63394
D4_AGTTCGATCGCGATCG-1	D4	S	Epi_1	PI-Epi	-7.33457	1.41034	-8.67846	-5.6466	8.69473	-0.573012	-0.49682	0.617466	0.374571	0.904569	0.908103	0.795119	-2.33212	-0.312496	-3.91242	-0.748715	-1.53746	-0.887814	-1.46748	1.06715	1.08496	-0.791468	-1.70519	-0.176108
D4_AGTTCGATCGTCTAAG-1	D4	G2M	Epi_0	PI-Epi	-5.50283	0.616963	-8.76554	-5.38191	13.7596	0.358776	-0.636889	1.61923	-0.178625	0.195399	-0.62856	-1.57504	0.109748	-1.20118	2.46514	-0.323186	-2.9054	-1.58241	1.53875	1.41838	0.868044	-0.292579	0.736005	0.372875
D4_AGTTCGATCTTGGTGA-1	D4	S	Epi_2	PI-Epi	-7.47426	-1.49475	-8.69036	-5.78686	9.61016	2.39368	0.384969	-2.57522	5.31819	0.0222739	1.26046	-0.602626	0.748407	1.16888	-1.75709	0.400463	0.51568	1.81157	-0.78662	0.244968	-1.26719	-0.536736	-0.376027	0.029511
D4_ATACCGATCCGCAACG-1	D4	S	Epi_0	PI-Epi	-5.03868	3.3743	-8.59364	-5.33394	12.7658	-3.04546	-1.02945	2.44059	-1.34837	0.10175	-1.76766	1.31087	2.80472	-1.08244	2.17642	0.743757	-0.667416	3.35949	0.149533	-0.0550474	1.68052	1.02844	-1.15563	-0.966259
D4_ATACCTTAGATTGCGG-1	D4	S	Epi_1	PI-Epi	-8.23027	0.171179	-8.44205	-5.79696	12.4777	3.33633	1.41649	0.00435347	1.43223	1.03112	0.509266	1.6668	-1.09848	-0.222226	-0.683631	-0.627761	-2.03773	-1.57992	-0.0737919	2.40724	-0.142988	1.66077	-1.47026	2.04889
D4_ATACCTTAGCTCTTCC-1	D4	S	Epi_0	PI-Epi	-3.47114	0.906212	-7.9498	-4.14845	9.42105	-6.12119	-3.43436	3.79261	-2.06041	-1.80717	0.509773	-0.242996	-2.80756	-1.41675	1.27209	-0.96415	-0.267241	-1.63802	1.75307	1.42426	0.833916	1.65108	-0.65986	0.499828
D4_ATACCTTAGTAAAGCT-1	D4	G2M	Epi_0	PI-Epi	-4.35121	1.11144	-8.17503	-4.75798	16.5829	-1.12572	-1.46933	2.26599	-2.67308	-0.802747	-1.38536	-1.52253	0.75997	-1.18131	5.00264	0.202588	2.63866	-0.213095	-1.03824	-0.295339	-0.837402	1.43377	-1.15672	0.36383
D4_ATACCTTGTGCGGTAA-1	D4	G2M	Epi_0	PI-Epi	-5.83615	2.65047	-8.11709	-4.34922	22.0609	-3.2377	-0.254245	1.05041	-4.82917	-1.36072	-1.79051	1.60892	4.79733	-0.195628	4.64041	-0.296	-0.140328	-2.84236	-3.19667	-3.6484	1.34441	-0.365739	-2.77408	1.16286
D4_ATACCTTTCAAGGTGG-1	D4	S	Epi_1	PI-Epi	-8.61209	0.707785	-8.72439	-5.35532	10.8899	-0.365806	-0.26464	-0.507366	1.94887	1.5986	0.26364	0.811907	0.928642	1.83728	-2.5269	-0.0484536	-1.63308	2.71628	2.60463	0.800001	-0.533946	1.97052	1.76768	-0.527229
D4_ATACCTTTCTGCTCTG-1	D4	G2M	Epi_0	PI-Epi	-5.48767	2.06509	-7.61637	-3.84959	21.6954	-3.60743	-0.392278	2.80015	-0.245309	-1.82954	0.710921	1.49791	-0.282062	0.524423	1.13949	0.136561	0.767724	-3.7583	1.95668	0.100527	-0.68347	0.127154	-1.65002	-2.70805
D4_ATACTTCGTGAACGGT-1	D4	G2M	Epi_1	PI-Epi	-7.31256	2.17179	-8.40068	-4.90028	15.6553	-0.79957	0.0262524	2.59637	0.457885	0.412623	0.319839	1.84879	1.19195	1.59038	-3.27336	0.00474476	-0.829026	-2.53673	0.239116	0.448698	-0.913933	-0.265272	-0.269672	-0.740871
D4_ATACTTCGTGTATTCG-1	D4	G2M	Epi_2	PI-Epi	-7.334	-0.751954	-8.07896	-4.54505	16.1061	3.97347	0.983407	-1.3815	3.17654	0.851684	0.614888	0.914607	1.30283	1.22134	-0.691418	-1.7132	-1.25391	-2.98674	-2.58996	0.122804	-1.48412	-1.80888	-0.0284146	-0.00236045
D4_ATACTTCTCGCGTGCA-1	D4	G2M	Epi_0	PI-Epi	-5.34982	0.808963	-8.04299	-4.57039	20.3034	1.05515	-1.33692	2.46985	-1.41718	0.628336	-0.754813	-1.86008	-0.254728	-2.12229	5.18796	0.158381	-2.75797	-1.42667	1.32616	-0.840377	1.41025	0.663174	0.675547	0.65543
D4_ATACTTCTCTGATGGT-1	D4	S	Epi_0	PI-Epi	-5.73813	0.514358	-8.66842	-5.77477	11.1564	0.644913	0.212821	-0.225935	0.351521	1.43113	-1.21619	-0.665819	2.36848	0.560316	3.58778	-1.33119	-2.24854	1.17172	1.5963	0.412425	-1.01293	-0.953626	-1.46065	1.74634
D4_ATAGACCCAGATAAAC-1	D4	S	Epi_3	PI-Epi.L	-7.71846	-4.20572	-7.97255	-4.84592	10.2548	-2.05261	1.54194	2.77973	-5.1731	-9.1293	-1.8928	1.03549	1.93096	-3.40791	1.7475	-0.160282	4.72488	1.59319	4.9598	3.10495	5.35895	5.54163	4.6177	1.53688
D4_ATAGACCCATTGTACG-1	D4	S	Epi_0	PI-Epi	-5.88014	-0.207442	-6.27078	-3.80697	8.77159	-1.15325	-0.374478	0.72268	2.33226	0.603988	1.09384	0.889864	-0.742927	1.14055	0.901953	-1.06647	1.40716	0.955961	-1.47101	1.79439	-0.453985	0.342668	-0.71814	-0.609025
D4_ATAGACCGTCTAATCG-1	D4	S	Epi_3	PI-Epi.L	-7.67163	2.84993	-8.65247	-5.30377	9.37548	0.242996	2.3893	2.1074	-3.32717	-1.61533	-3.73177	1.07769	1.58983	0.467255	-2.89775	-1.38186	-0.271581	0.10636	0.738507	-0.28607	-0.332581	1.22954	-1.02843	0.393914
D4_ATAGACCGTCTCAGGC-1	D4	S	Epi_0	PI-Epi	-3.92812	-0.39893	-8.60939	-5.52057	7.58247	-0.640215	-3.94875	0.360163	1.37894	-0.0667142	1.04584	-4.29153	-5.3622	-2.88419	-0.0686764	0.500826	-2.81439	-1.79919	1.19768	2.5421	1.87413	-0.0485731	-0.773302	-1.33912
D4_ATAGACCGTCTGATCA-1	D4	G2M	Epi_2	PI-Epi	-7.24705	-0.533217	-5.59407	-3.75475	18.4086	3.63186	1.6162	-0.176402	2.69458	-1.54549	-0.0280312	0.519687	0.380506	-0.613674	1.49737	-1.32127	1.82975	-2.39284	-0.0809422	2.27939	-1.01501	0.198582	-0.467856	1.97576
D4_ATAGACCTCATTTGCT-1	D4	S	Epi_0	PI-Epi	-3.72221	0.345756	-8.36632	-5.26771	8.59857	-1.70276	-2.07459	2.10928	0.182234	-0.871644	0.0534684	-1.4265	-3.64195	-1.77273	0.286657	1.38875	-1.01563	-0.465825	0.583453	2.43796	1.0895	1.17933	-1.68231	-1.45127
D4_ATAGACCTCTGCTTTA-1	D4	S	Epi_3	PI-Epi.L	-6.48253	3.44235	-8.28237	-5.04688	10.903	-3.1672	1.04654	2.90336	-1.28337	-3.15489	-1.81194	1.11774	1.56908	0.976214	-2.97186	1.01678	1.62645	-0.683446	0.925103	0.953151	0.568003	-0.0593581	-0.19921	-0.900385
D4_ATAGAGAAGCGACTTT-1	D4	S	Epi_2	PI-Epi	-6.40811	-1.22925	-8.70708	-5.56033	9.59636	4.51762	-0.501969	-0.839783	3.86385	1.17296	0.362221	-3.99895	-0.637939	0.22311	1.72701	-0.483149	-2.94071	1.72262	2.05334	1.2992	-0.235024	-0.0131515	-1.30773	0.577282
D4_ATAGAGACATAGGTAA-1	D4	G2M	Epi_0	PI-Epi	-4.31117	0.523318	-6.588	-3.83365	13.6647	0.661498	0.347712	1.44589	-0.71114	0.549398	0.565909	0.308403	-2.76242	-1.35603	3.91391	-0.764141	0.417384	-0.119291	-0.281688	1.15684	0.261889	1.16053	-1.88966	-0.117193
D4_ATAGAGAGTTAATCGC-1	D4	S	Epi_5	PS-like	-5.57953	-0.89455	-5.09945	-3.28258	10.621	-0.242896	0.281206	0.879615	3.86059	-0.87111	1.67709	0.383415	-1.58563	0.0539857	2.25174	-2.9209	3.3577	-0.346731	-2.11012	0.977822	-1.35732	-0.265769	-0.521321	-0.153296
D4_ATAGGCTAGATGCTGG-1	D4	S	Epi_0	PI-Epi	-4.86238	0.172583	-8.6876	-5.33465	11.5267	1.44787	-1.43161	2.15144	0.637486	0.834266	0.28894	-1.63455	-0.217353	-1.13931	2.76229	-0.315195	-1.21903	1.34443	0.939655	1.31735	0.0358912	0.00413611	-0.537713	-0.599271
D4_ATAGGCTCAAAGCGTG-1	D4	S	Epi_0	PI-Epi	-5.46831	0.184652	-8.68572	-5.63514	7.55061	-0.588031	-1.41986	0.201342	1.02201	-0.403372	-0.417724	0.184265	-0.567965	0.175503	1.51498	-0.364401	-3.71739	-0.061932	2.1396	2.18121	0.0812069	0.54682	-0.04003	0.196338
D4_ATAGGCTCAGACACCC-1	D4	G2M	Epi_2	PI-Epi	-6.36425	-0.466054	-8.59875	-5.54228	14.6626	2.53138	0.931272	-1.96135	1.46319	-0.865404	-0.22589	-0.213572	2.29533	-0.0569042	4.62141	-1.66447	-1.15537	1.64871	1.83371	1.03496	-0.14335	-0.034084	1.3426	1.67811
D4_ATAGGCTCAGTAACAA-1	D4	S	Epi_0	PI-Epi	-4.90471	-0.157438	-8.2496	-5.58991	8.55634	0.491634	-1.00249	0.856207	-0.732802	-0.158839	1.44052	-0.469511	-3.43147	-1.05542	-1.06301	-0.549111	-0.433897	-0.362898	0.962897	0.797542	-0.377739	0.00102958	-0.315377	0.217993
D4_ATAGGCTGTACACGTT-1	D4	G2M	Epi_0	PI-Epi	-5.10456	0.870389	-8.05738	-4.65572	17.0804	0.0100477	-2.52265	2.56991	-0.432198	-0.627951	-0.480511	-3.72804	-3.26271	-1.12644	-0.148296	1.37267	-3.85984	-0.505942	0.867055	-0.109459	1.08954	-0.823354	-0.0763392	-0.996615
D4_ATAGGCTTCACCTCGT-1	D4	G2M	Epi_0	PI-Epi	-4.59501	1.0934	-8.15814	-4.6135	20.0454	-2.07888	-2.87917	3.27722	-2.97662	0.886299	-0.805569	-1.52063	-3.67686	-1.71241	0.840762	1.0631	-2.96832	-2.97376	-0.622185	0.156354	0.571067	0.388063	-0.837534	-1.83788
D4_ATATCCTTCCGCTAGG-1	D4	G2M	Epi_1	PI-Epi	-6.21287	1.48323	-8.77459	-5.73807	14.0389	-0.985506	-1.12679	2.23337	-2.93775	1.8281	0.85159	0.465074	-4.16994	-0.0781037	-0.344338	-1.13402	-1.73071	-1.49449	2.25015	0.644016	0.0758328	0.487949	0.338579	0.00524968
D4_ATATCCTTCGAACGGA-1	D4	S	Epi_0	PI-Epi	-5.60268	2.67057	-8.73874	-5.51034	11.3384	-2.14679	-0.751964	0.368036	0.681195	-0.187692	-1.38314	0.240237	4.01692	0.163266	2.42664	0.646649	-0.303138	0.959717	-0.699355	-1.63953	0.748123	0.26202	-2.46391	0.0917504
D4_ATCACAGCAGCGCGTT-1	D4	S	Epi_0	PI-Epi	-5.02898	-0.31621	-8.46032	-5.41018	12.7939	1.76478	0.081275	-0.642119	3.4059	0.329854	1.36419	-2.64185	-1.96298	-1.19291	4.8543	-1.81193	1.96375	0.651543	-0.808405	3.5267	-4.53685	-0.567513	-1.49918	-0.943441
D4_ATCACAGGTTGGTGTT-1	D4	S	Epi_1	PI-Epi	-6.9339	2.00893	-7.99626	-4.48346	12.7204	3.20796	-0.647807	4.0378	-3.79152	-0.727004	-1.6426	-0.0307803	0.855161	-1.80446	-1.35078	-0.891664	-3.53206	-0.958971	-1.26983	1.309	-1.28696	-1.44735	-2.3575	-2.25262
D4_ATCACGAAGACGATAT-1	D4	G2M	Epi_0	PI-Epi	-6.01183	-0.310427	-8.35345	-5.33125	20.8487	3.64471	0.944076	-0.278293	-1.03836	0.474886	-0.000128288	-3.43095	-2.48063	-2.3568	1.86395	0.0153503	-3.4316	-3.16664	-0.143244	1.78202	0.324052	0.195358	-0.506342	1.85246
D4_ATCACGAAGAGCATTA-1	D4	G2M	Epi_1	PI-Epi	-8.57122	0.899366	-6.67675	-3.67502	17.1075	3.98552	1.29589	-0.362815	-0.539871	1.34247	0.32785	0.357578	1.05728	-0.230896	-1.07343	-1.18821	-3.23445	-0.351574	0.26761	-0.539379	-0.156031	-1.24775	-0.717321	1.05586
D4_ATCACGACACGTGAGA-1	D4	S	Epi_0	PI-Epi	-4.55263	1.68177	-8.636	-5.45659	12.6986	-0.213359	-1.52681	2.74627	-1.38303	0.984001	-0.525602	-1.02726	1.91681	-1.00786	6.22007	-1.05242	-3.02071	1.75419	-1.33867	-0.229413	-0.655934	0.129186	-1.78252	-1.40631
D4_ATCACGACACTTCATT-1	D4	G2M	Epi_0	PI-Epi	-4.82596	2.79689	-8.12581	-4.50763	18.9454	-3.67344	-0.934129	6.21632	-5.18985	2.56489	-2.02109	1.2869	1.79141	-1.33432	3.25855	1.42804	0.12051	-1.9672	-2.16697	-0.868735	-0.83493	-0.355099	-1.21971	-1.95685
D4_ATCACGACACTTTATC-1	D4	S	Epi_3	PI-Epi.L	-8.15917	-4.8383	-5.26041	-3.74243	2.43305	-6.25968	3.19771	-0.565818	-7.22563	-22.6602	-0.0925182	1.9692	6.84011	-6.21316	-3.08204	-6.96028	10.8976	-9.58933	0.902136	9.25203	4.60806	4.92156	5.21155	3.66933
D4_ATCACGACATCGCTCT-1	D4	S	Epi_0	PI-Epi	-4.42421	2.82549	-8.7011	-5.68868	10.7425	-4.69383	-1.6195	1.28804	0.218052	0.206946	-0.011858	2.25428	1.08756	2.13592	1.96948	-0.765539	1.42245	0.433386	-1.34981	0.645041	-0.282983	-0.0799134	-0.557225	-2.63645
D4_ATCACGAGTGCCCTTT-1	D4	G2M	Epi_0	PI-Epi	-5.79334	3.33753	-8.61831	-5.24812	18.153	-1.19497	0.439178	2.06305	-2.56336	0.885424	-2.01084	0.112886	4.58504	0.535566	1.23618	1.43535	-0.743148	2.53405	-1.78521	-1.68388	-0.968682	0.665015	-0.929469	-0.441933
D4_ATCACGATCATTCATC-1	D4	G2M	Epi_0	PI-Epi	-3.70932	0.884571	-8.21135	-4.75346	17.4729	-3.51256	-2.38256	2.10408	-0.624027	-0.408009	0.335655	-2.01865	-2.97058	-1.94926	1.6155	0.518323	0.551822	-0.559459	-0.707655	1.29086	-0.743338	1.37164	-2.59805	-1.67275
D4_ATCACGATCTATACGG-1	D4	G2M	Epi_0	PI-Epi	-4.58899	2.93044	-8.6781	-5.53104	14.6333	-3.4651	-1.55099	2.87129	-3.84002	1.27568	-1.71357	-0.677266	2.03577	-1.56329	3.65909	0.615994	-2.7664	1.99711	0.201543	-0.466364	0.780661	0.830415	-1.48475	-1.9512
D4_ATCACTTAGGGATCAC-1	D4	S	Epi_5	PS-like	-4.92101	-1.50265	-5.08422	-3.40525	8.74633	-2.34546	-3.67512	0.404728	0.679744	-1.0286	2.1161	1.22055	-2.79831	-3.07327	3.56989	-3.98365	0.903742	-2.18353	-6.46257	0.406531	-0.142708	-1.45964	-2.00631	0.0272826
D4_ATCACTTGTTTAGTCG-1	D4	G1	Epi_3	PI-Epi.L	-7.80094	-3.5291	-7.82528	-4.37196	10.4011	-0.881045	3.27245	-0.41991	-3.88719	-8.59741	-2.8843	2.59661	6.00376	-2.08026	1.2847	-1.02884	1.25485	-3.24088	-1.79283	2.84887	2.55888	0.00570366	0.399427	0.439013
D4_ATCACTTTCATAGAGA-1	D4	G2M	Epi_0	PI-Epi	-5.30843	2.68068	-8.60657	-5.38111	17.2859	-1.72913	-0.24758	1.58259	-1.9278	0.344932	-0.883103	-0.0990067	3.27998	-0.100887	2.68752	0.411893	-2.05736	1.86045	0.582054	-1.49336	1.84406	0.662433	-1.11242	-0.823646
D4_ATCACTTTCCAACTAG-1	D4	S	Epi_0	PI-Epi	-4.05389	1.16145	-8.75593	-5.60348	11.1027	-2.13914	-0.798687	2.06878	-0.649344	0.826787	-0.150756	-0.5155	-1.85545	0.341345	0.361543	-1.63801	-2.45077	0.663704	1.74356	1.8189	-0.212889	2.82758	-3.57831	-1.39689
D4_ATCACTTTCCCGTTCA-1	D4	S	Epi_0	PI-Epi	-4.80942	3.36856	-8.35144	-4.93078	7.12818	-6.48148	-2.98909	2.8301	-0.731542	-0.128445	-1.3015	1.74686	1.60027	1.46007	-1.26473	-0.054921	0.494665	0.654007	0.734648	0.241211	0.541532	1.3254	-0.463255	-1.18644
D4_ATCAGGTAGTATGATG-1	D4	S	Epi_0	PI-Epi	-5.45412	0.0367816	-8.01224	-4.78555	12.4047	0.718136	-1.38468	-0.139609	2.8241	1.13558	1.43498	-0.980004	-1.27079	-0.295998	0.557503	-0.0815347	0.957206	2.96676	0.458479	1.37375	0.00184821	0.968848	0.0955933	-0.370168
D4_ATCAGGTCATCGCTGG-1	D4	S	Epi_2	PI-Epi	-8.67993	-0.924094	-8.42212	-5.52346	11.2505	6.69654	2.50072	-2.21506	3.24272	2.16068	1.76114	0.411676	-1.58503	1.88523	-3.08142	-0.116798	-2.16192	-0.361923	3.3583	1.07027	-0.368515	0.949829	0.13012	2.06072
D4_ATCATTCGTATCGTAC-1	D4	S	Epi_3	PI-Epi.L	-8.01026	-4.70994	-6.16837	-3.96141	7.34416	-0.94842	3.77258	0.686316	-7.42772	-18.0128	-2.50184	-0.169538	8.81895	-6.33462	-0.56248	-2.06598	8.02266	-3.8616	0.6369	6.67169	2.57371	4.69479	3.60411	1.36961
D4_ATCCACCTCTAGACAC-1	D4	S	Epi_2	PI-Epi	-7.44401	-0.565388	-5.80974	-3.52124	9.95618	0.602556	2.03699	-1.40822	2.89491	-1.23668	-0.333076	2.16776	1.33557	2.89236	-0.629001	-1.7399	1.07289	2.02874	1.44779	0.0441564	-0.403706	2.22149	-1.46714	-0.800424
D4_ATCCATTAGATGCCGA-1	D4	S	Epi_1	PI-Epi	-8.7167	0.648532	-8.61162	-5.71037	11.3782	2.22564	1.63903	0.302587	1.17018	0.956487	-0.0949373	1.85231	0.91193	1.70776	-2.59829	-0.185868	-1.63104	-0.0536502	3.37664	1.38827	0.763202	0.789572	1.00703	0.541812
D4_ATCCATTGTCTAACTG-1	D4	G2M	Epi_1	PI-Epi	-7.12064	1.56783	-6.2444	-3.6857	13.7688	0.218445	-1.13943	2.21389	0.205713	2.62644	0.768358	1.89224	-2.87182	1.22033	-1.68913	-1.29208	-0.800799	-3.21775	-0.733273	1.23373	0.70015	-0.0238644	-1.0904	1.13822
D4_ATCCATTGTTTACCTT-1	D4	S	Epi_1	PI-Epi	-7.2755	1.80858	-8.18803	-4.56962	14.6674	-0.636969	1.06022	0.518262	1.49653	-0.0581043	0.564641	1.523	3.08833	1.26477	-0.224332	-0.726658	0.200618	0.50492	1.04603	0.642421	-0.90468	2.10579	-1.63083	1.07679
D4_ATCCCTGAGGTTTACC-1	D4	S	Epi_1	PI-Epi	-7.02489	2.80626	-8.64194	-5.30652	11.8357	-2.09781	0.0645801	1.5452	-1.25999	1.38499	-0.716409	2.96484	2.95175	1.76091	-0.67125	-1.15856	-1.71311	-0.460848	2.43847	0.199309	0.994178	0.73037	0.219054	1.66613
D4_ATCCCTGTCGATGCAT-1	D4	G2M	Epi_0	PI-Epi	-6.37213	2.21377	-6.85347	-3.62536	17.1418	-2.0127	-0.254445	1.83963	0.720338	0.561081	-0.60091	1.40153	2.19232	0.765407	0.302809	1.6197	-0.443526	-2.54283	-2.44235	-0.726972	-1.09784	-1.46378	-1.13185	-0.214076
D4_ATCCGTCGTCTCGACG-1	D4	G2M	Epi_0	PI-Epi	-5.04036	1.49416	-7.63641	-3.9132	19.1222	-2.4161	-0.924335	2.67127	0.198295	0.793823	0.168825	-1.49288	-1.26272	-0.402973	1.93582	0.601841	-0.923779	-1.36497	-0.0962622	-0.0231823	-1.07009	-0.0595632	-1.38462	-0.780232
D4_ATCCTATAGCTGTACT-1	D4	S	Epi_1	PI-Epi	-7.41709	1.93111	-8.79879	-5.45663	12.8736	-0.901225	-0.0506583	2.93425	-1.68131	2.4299	0.238515	1.45101	-2.13204	1.67429	-2.19342	-1.04899	-1.38925	0.196651	1.29746	2.17781	0.905596	0.796708	-0.329668	0.199409
D4_ATCCTATAGGATGAGA-1	D4	G2M	Epi_3	PI-Epi.L	-6.6626	2.2024	-8.36188	-5.18796	17.9976	-0.170988	2.67492	1.35764	-1.17315	-2.26004	-1.21182	1.81961	2.98862	0.204772	0.925664	1.19446	0.834003	-1.34363	0.783796	-1.45492	0.689036	0.666505	1.32904	1.24029
D4_ATCCTATAGGGTTAGC-1	D4	S	Epi_3	PI-Epi.L	-7.68223	-3.38756	-5.40285	-3.41674	8.22706	0.111472	0.268764	0.973143	0.00304331	-5.53533	-1.5124	0.983141	2.88241	-1.47065	1.87416	-1.96827	2.83712	-2.41125	0.805425	3.08727	1.16138	0.68657	1.27178	3.42308
D4_ATCCTATCAACACAGG-1	D4	S	Epi_0	PI-Epi	-4.01224	1.61241	-8.41416	-5.04575	15.1038	-3.963	-3.51004	2.47687	0.41311	0.422837	0.404102	-0.0776684	-2.13807	0.476988	2.2014	-0.0264192	1.22712	-0.622593	-1.93845	-0.141416	-0.446237	0.546054	-1.66596	-1.47058
D4_ATCCTATGTACGAGTG-1	D4	G2M	Epi_5	PS-like	-5.51497	-2.01952	-8.72165	-5.82945	12.5032	2.29311	0.10742	0.921036	0.230976	1.25155	2.60562	0.217307	-5.01775	-2.16972	1.0265	-3.30947	-0.484476	-6.43175	-4.01202	0.880375	2.23554	-1.9232	-2.864	2.00068
D4_ATCCTATGTGTCATCA-1	D4	G2M	Epi_6	Mesoderm-like	0.627351	-4.93567	-5.92617	3.42347	-5.37888	-10.5152	4.97435	-17.6161	-4.69552	-3.01907	12.1727	1.4142	0.053753	0.120489	4.9978	0.284686	-3.31497	1.41357	-4.78236	-0.278619	-1.06562	3.04852	1.91432	-4.5241
D4_ATCGATGCAGCGTACC-1	D4	G2M	Epi_0	PI-Epi	-5.36437	0.317082	-8.25407	-4.72992	18.692	1.15925	-2.55514	2.17741	-1.24578	-0.113405	-1.31868	-3.25433	-1.02109	-2.13866	-0.470308	0.435008	-4.86518	-0.150307	1.74864	2.23719	1.6577	-0.420664	-1.3809	0.766389
D4_ATCGATGGTCCCAAAT-1	D4	G2M	Epi_0	PI-Epi	-5.99062	2.96399	-8.45675	-5.01085	21.1464	-5.30396	-0.583603	1.83666	-0.995468	-0.676039	-1.77687	1.92292	3.28554	0.655149	1.1934	-1.78463	-2.0716	-1.94384	0.771921	-1.40316	0.629938	0.507373	-1.64121	-0.709321
D4_ATCGATGTCACTCCGT-1	D4	G2M	Epi_0	PI-Epi	-5.67611	2.39797	-7.7092	-4.05592	23.052	-3.39025	-0.854713	2.91963	-0.507815	0.594088	0.280484	1.76383	0.663137	1.42113	-0.0713339	-0.0138596	-0.55864	-2.57112	0.498697	-0.798507	-0.0407865	2.46292	-0.326407	-1.20639
D4_ATCGATGTCAGCAATC-1	D4	G2M	Epi_0	PI-Epi	-6.51513	0.808574	-8.35218	-4.89429	18.5642	0.744572	0.736877	-0.760625	1.77712	0.391132	0.856053	0.0181167	-0.28879	0.407941	-0.0175003	0.158819	-0.897287	-1.34161	0.628224	-1.30235	1.18744	0.0776246	0.422293	-0.263007
D4_ATCGATGTCAGGGATG-1	D4	S	Epi_1	PI-Epi	-7.53846	4.29013	-8.46807	-5.80416	12.6166	4.2534	3.24097	0.265334	-2.74026	-1.69092	-2.45734	-0.111113	0.189423	-1.01802	-2.72494	1.00593	-1.0527	0.102818	-3.4596	0.983896	-0.284226	-0.903101	-1.42386	2.71169
D4_ATCGCCTAGGCCTGCT-1	D4	S	Epi_0	PI-Epi	-4.33952	2.71076	-8.33024	-4.89026	12.9443	-5.07557	-2.87869	2.09143	0.408814	1.01183	-0.24515	0.225601	1.12562	0.391518	1.40965	0.128795	0.31269	1.83819	-0.797557	0.0308748	-0.602091	-0.625305	-0.576154	-3.18256
D4_ATCGCCTCAATCTCGA-1	D4	G2M	Epi_0	PI-Epi	-5.96879	3.15183	-8.67378	-5.16968	20.9138	-2.40757	-0.0696332	3.85597	-4.09599	0.787858	-1.99376	1.16616	3.82811	-0.16314	2.13043	1.53835	-0.205826	-0.026992	-0.421669	-1.36075	1.40126	0.72608	2.11887	0.363737
D4_ATCGCCTCAGCGTTGC-1	D4	S	Epi_2	PI-Epi	-6.16727	-1.3735	-8.70972	-5.64716	10.3187	1.78932	0.257358	-2.7798	2.86903	-0.686546	0.261739	-2.95283	-2.5819	-1.19439	-0.408229	-1.03485	-2.16808	0.793591	1.25793	1.6543	-1.63557	1.19918	-0.907134	-2.05919
D4_ATCGGATAGAAGCTGC-1	D4	S	Epi_3	PI-Epi.L	-6.14142	0.998415	-8.58238	-5.64084	11.2005	1.3043	1.83255	0.394795	0.1692	0.173453	-1.93746	0.1795	2.43556	0.961168	2.12568	0.316205	0.457903	2.5492	-0.00776652	-2.04775	0.539962	2.37697	1.14537	0.601327
D4_ATCGGATAGGTTAAAC-1	D4	G2M	Epi_1	PI-Epi	-8.32395	-0.249556	-8.81708	-5.72392	13.6476	4.85119	2.62489	0.454703	1.28952	0.57174	0.488058	0.300482	-0.703957	-0.316154	-0.955079	-1.12591	-3.13057	-0.76012	2.05225	0.981066	-0.219917	0.807636	-0.420141	1.1932
D4_ATCGGATCAAGACTGG-1	D4	S	Epi_0	PI-Epi	-6.86736	-0.513719	-8.6183	-5.40414	11.0513	2.09823	1.59916	0.205859	1.18237	-0.458736	0.359506	-0.461766	1.00568	-0.0730069	1.88977	-1.19916	-2.85028	0.718411	1.8067	0.646193	-0.194817	-0.948677	-0.378484	0.41506
D4_ATCGGATCACTCTGCT-1	D4	S	Epi_1	PI-Epi	-8.6373	1.36352	-8.48521	-5.36889	10.7088	2.27256	0.630048	0.0961001	0.444673	0.916891	-0.831303	1.58597	1.36902	0.90175	-1.35716	-1.01227	-0.646817	0.256083	-0.0698483	-1.10739	0.376149	-0.243686	-0.285841	0.434066
D4_ATCGGATGTAGCTGCC-1	D4	G2M	Epi_1	PI-Epi	-8.50648	0.159095	-8.58383	-5.82512	13.7146	4.16033	2.07632	-0.885348	1.04291	2.19969	0.0970764	0.337023	-0.414924	0.181855	-1.29178	0.228673	-1.99296	1.06783	1.97158	0.245066	0.29112	1.35549	-1.05941	0.436874
D4_ATCGGATGTCTGTTAG-1	D4	G2M	Epi_2	PI-Epi	-8.42264	-0.886835	-8.53067	-5.47117	13.8318	5.61036	3.49586	-1.83275	3.65613	0.879254	-0.103759	-1.33117	0.34713	1.23129	-2.30352	0.0258943	-2.52116	0.524331	1.1645	1.66396	-0.2692	0.534136	-0.458439	1.59726
D4_ATCGGATTCTGTCTCG-1	D4	G2M	Epi_3	PI-Epi.L	-6.41381	2.92455	-8.54777	-5.2713	17.0964	-0.480867	2.84995	2.13245	-2.27036	-2.54329	-1.83304	1.46619	2.37503	1.65248	0.903918	-0.0432761	2.0379	-1.16251	-0.68408	-0.0190387	0.618565	1.5029	2.04922	-1.96685
D4_ATCGGCGCACCATATG-1	D4	G2M	Epi_2	PI-Epi	-6.81332	-0.762336	-8.38647	-4.92277	17.3882	3.41275	1.97179	-1.29454	2.58289	-0.950637	0.556458	-0.9411	-1.15177	0.306964	-0.230626	-0.151339	-0.392953	-1.11341	-0.633847	1.14885	-2.24843	-0.81884	-0.176913	-0.111059
D4_ATCGGCGGTCCTGGTG-1	D4	S	Epi_3	PI-Epi.L	-7.75331	-4.13476	-6.36079	-3.70129	8.9171	-1.54719	-1.0307	1.05113	0.350334	-6.90195	0.194898	-0.526026	1.623	-1.40605	0.984494	-2.39775	3.04366	-0.108538	0.753641	4.14685	2.16504	1.04557	1.82451	-0.779117
D4_ATCGGCGTCTTCCTAA-1	D4	G2M	Epi_1	PI-Epi	-7.96088	0.862427	-8.4506	-5.18537	15.4439	2.3572	0.378812	1.97108	0.458094	1.99547	0.421377	0.613524	-1.38655	0.694587	-1.74302	-0.244797	0.34172	0.0718808	1.53383	2.28299	-0.365816	1.68102	-1.08153	-0.270097
D4_ATCGTAGAGGATACGC-1	D4	G2M	Epi_3	PI-Epi.L	-6.45306	3.18167	-8.47437	-4.70664	20.0795	-1.6361	0.630584	2.52696	-2.00009	-0.784078	-1.63872	0.501058	3.21035	0.611339	-0.550391	0.868419	-1.58022	1.10525	-0.70487	-1.14701	0.86311	0.779613	0.342298	-0.601505
D4_ATCGTAGCAACGTTAC-1	D4	S	Epi_3	PI-Epi.L	-7.99455	-3.36269	-5.47251	-3.33553	10.4341	0.072223	2.16498	2.99595	-3.53973	-6.15672	-2.14883	0.707528	2.59367	-3.18003	-2.21406	0.161095	2.47068	-2.92233	-1.20637	3.55417	-0.643136	-1.19229	0.396592	-0.252963
D4_ATCGTAGCATTGCAAC-1	D4	S	Epi_0	PI-Epi	-3.98361	-0.477256	-8.29337	-5.71894	10.4759	0.802104	-1.44076	1.36077	0.287964	-0.263643	1.82343	-2.23729	-3.43953	-2.90624	2.57574	-1.76621	1.26445	-0.0926526	-1.66432	3.02876	-0.457003	0.80902	-2.19079	-0.777274
D4_ATCGTCCGTCATGCAT-1	D4	S	Epi_2	PI-Epi	-8.0471	-2.15231	-8.61172	-5.70566	9.55391	1.16464	1.03564	-1.47809	2.6738	-3.36136	-0.477147	0.882052	3.51247	1.05909	-3.59513	-0.616807	1.48588	1.89929	-1.46257	0.749319	-1.1053	-0.0439685	-0.651647	-0.0726816
D4_ATCGTCCGTCGCAGTC-1	D4	S	Epi_3	PI-Epi.L	-7.39659	-2.51271	-5.30763	-3.4387	9.20584	-1.96618	0.309343	0.51114	2.32214	-2.0553	-0.00817624	2.37537	3.74585	1.52788	-1.95605	-2.1192	2.0727	-1.54441	-3.79115	1.2903	-3.32948	-1.32029	-0.543286	-1.80673
D4_ATCGTCCGTGCCTATA-1	D4	G2M	Epi_1	PI-Epi	-7.47484	1.00019	-8.72945	-5.56653	12.8461	2.56332	-0.974793	0.30191	0.818368	3.13852	1.83569	-0.280338	-3.90146	-1.17728	-1.93389	-0.980766	-2.08392	-0.882248	0.468475	0.00518687	1.25297	0.644288	-1.97546	-0.323043
D4_ATCGTCCTCCGCTAGG-1	D4	S	Epi_3	PI-Epi.L	-6.68699	3.67978	-6.79704	-3.92721	13.856	-3.11379	1.62372	2.57388	-1.34211	-6.73748	-1.62321	0.729591	2.86584	-0.229515	-0.273204	0.840211	3.02942	1.24471	1.56683	1.97456	2.54978	3.22269	1.43567	1.05005
D4_ATCGTGACACCTGCGA-1	D4	S	Epi_1	PI-Epi	-7.73518	2.94905	-8.73791	-5.69019	8.12543	-0.957843	-0.36275	1.73082	0.182601	0.394723	-1.3646	2.21458	1.75293	2.76868	-2.6702	-0.813662	0.932614	-0.305539	-0.787161	-0.106165	0.350961	-0.90202	0.274448	1.87984
D4_ATCGTGACACGACAAG-1	D4	S	Epi_0	PI-Epi	-3.73585	-0.341909	-5.72145	-3.76389	5.69025	-0.720014	-3.59847	0.532625	2.88496	0.0512798	2.14421	-1.04852	-5.18281	-0.846896	1.52112	-1.29538	-1.28683	-1.44189	0.812914	3.18114	0.402566	0.955402	-1.8067	-0.158652
D4_ATCGTGAGTAGTCTGT-1	D4	G2M	Epi_0	PI-Epi	-7.0802	2.44635	-8.2729	-4.81102	19.1898	-0.99345	1.42306	2.03904	-1.86233	0.770525	-1.77085	2.64738	3.6774	1.48757	-0.716026	-0.179333	-1.19029	-1.01159	0.99823	-1.32393	-0.734459	-0.712861	0.650138	0.798825
D4_ATCGTGAGTTCGGACC-1	D4	G2M	Epi_0	PI-Epi	-6.08658	2.00646	-7.71843	-3.95004	13.7789	-0.229656	-0.36259	1.1344	-0.0367489	1.24994	0.0466793	-0.157041	2.89062	-0.200563	1.05564	1.35532	-0.242978	0.8982	0.725609	-0.499456	-0.744095	-1.23671	0.117173	-1.67091
D4_ATCTCTAGTGGACTGA-1	D4	S	Epi_2	PI-Epi	-5.39181	-1.47307	-5.87771	-4.26622	7.55125	0.328543	-0.360973	0.145941	2.59833	-2.39798	2.82538	1.63271	-1.16011	-0.988486	0.568478	-1.8025	3.89232	-0.923829	-1.68046	1.97875	0.501446	-0.871952	-0.316171	3.0443
D4_ATCTCTATCAACTCTT-1	D4	S	Epi_0	PI-Epi	-5.74929	-0.645328	-8.46499	-5.53732	9.86983	-0.716658	-0.801566	-0.368787	2.99674	0.679949	2.63997	0.692771	-2.03753	1.00455	-0.401117	-0.86809	1.33851	-0.463683	0.0097246	2.7478	-0.576469	0.890693	-1.50262	-1.43112
D4_ATCTCTATCATGGGAG-1	D4	S	Epi_1	PI-Epi	-7.17483	-0.290492	-8.18747	-5.45203	11.791	3.09677	0.848749	0.689743	3.41682	1.79299	2.17596	0.795932	-1.89795	0.040032	-1.01986	-2.24476	0.153814	-2.86193	-0.835423	1.78763	-0.686583	-2.73186	-1.66175	0.812663
D4_ATCTCTATCGTTCAGA-1	D4	S	Epi_3	PI-Epi.L	-4.7061	2.53199	-8.5924	-5.41847	12.2774	-2.62661	0.890178	0.291973	-0.765922	0.30467	-0.60851	2.63943	3.44467	1.54182	2.56626	-2.56634	1.95148	3.54327	-1.71846	0.407399	0.612243	2.26169	-1.3597	-2.22397
D4_ATCTTCAAGGAGGTTC-1	D4	S	Epi_0	PI-Epi	-5.59872	0.23892	-8.57599	-5.55781	11.5922	0.702933	-0.361679	-0.17745	0.782653	0.861645	0.889122	0.828073	0.492648	-1.10236	2.83401	-1.51174	-2.13692	0.0244195	2.56748	0.779055	1.14443	0.508759	-0.567338	1.51224
D4_ATCTTCACAAGAGGTC-1	D4	G2M	Epi_1	PI-Epi	-7.6677	1.00558	-8.67175	-5.36052	18.4123	1.81137	0.595736	-0.83227	0.243045	0.713578	-1.08422	-1.38018	1.59479	0.30769	-2.48326	1.81978	-5.72543	-1.2627	2.67457	-0.171718	2.13749	0.784171	-0.520353	1.46377
D4_ATCTTCATCTGTTCAT-1	D4	G2M	Epi_0	PI-Epi	-4.27166	0.560943	-8.32471	-4.97112	15.0439	-0.408021	-3.86452	2.82334	-2.50377	1.04837	-0.327144	-2.52062	0.0735258	-1.98906	7.10154	0.0245689	-2.89721	1.57393	2.02942	0.974819	1.45059	0.71541	-0.14609	-0.881179
D4_ATGAAAGAGATGAACT-1	D4	S	Epi_0	PI-Epi	-7.77955	2.85281	-8.50072	-5.51017	9.92656	-1.92179	-1.02483	2.13838	0.86019	1.55087	-1.01447	1.12296	2.48866	2.0806	-2.03806	0.718822	-0.964845	1.54279	0.678857	-0.491125	0.0502799	-0.0657841	-0.0911068	0.526849
D4_ATGAAAGCAGTTGTTG-1	D4	G1	Epi_3	PI-Epi.L	-8.11591	-4.28853	-5.2855	-3.33013	10.7821	4.73306	6.65157	-1.5216	0.164367	-14.9633	0.187472	0.802797	4.53709	-3.13777	0.133492	-3.30121	8.31342	-0.658754	1.56273	6.16247	0.656898	4.73196	3.46392	0.858173
D4_ATGAAAGGTCGTATTG-1	D4	G1	Epi_3	PI-Epi.L	-8.08531	-4.73967	-5.17215	-3.2386	7.60798	1.25408	4.91149	-0.0358124	-4.23989	-18.1156	0.0926615	0.105774	5.32726	-5.87469	1.87457	-6.56867	7.01676	-4.37279	-0.735561	9.70355	2.88597	4.17498	3.97004	1.65327
D4_ATGACCACAATAACCC-1	D4	G2M	Epi_1	PI-Epi	-7.69832	1.09909	-8.17238	-4.61647	17.605	1.26174	0.651998	0.553591	-0.230326	3.98439	0.414992	1.33363	-1.74363	1.82953	-1.78042	-1.98057	-1.78243	-1.7615	1.05317	0.457899	-1.94657	-1.48444	0.0521898	-1.536
D4_ATGACCACAATAGTGA-1	D4	G2M	Epi_0	PI-Epi	-6.33181	1.34153	-7.20558	-3.71577	20.3162	-0.288599	0.928263	0.857675	1.48251	0.64075	-0.667415	1.18604	1.59751	0.404882	0.374175	0.0523748	-0.855703	-2.64724	0.00583752	-0.173924	-1.0085	-0.522167	-1.59342	-1.00402
D4_ATGAGGGAGTGCAACG-1	D4	G1	Epi_2	PI-Epi	-8.48935	-1.1956	-8.48852	-5.70061	9.26878	8.16246	2.58225	-2.12365	4.06193	0.312268	0.223894	-1.34439	0.630248	0.156993	-0.144256	-1.13176	-1.79981	-0.570674	1.38445	1.72939	-0.685448	-0.965869	-1.5446	2.45417
D4_ATGAGGGCAACCAACT-1	D4	S	Epi_0	PI-Epi	-4.71383	0.722967	-8.6998	-5.36201	13.8606	0.566848	0.304643	1.90457	-1.92392	-0.628305	-0.586151	-0.036158	1.24944	-0.843777	3.32526	-2.34323	-0.114779	2.95252	2.35899	1.3833	-0.745449	1.33959	-1.58994	-1.06331
D4_ATGAGGGCACTGGCCA-1	D4	G2M	Epi_0	PI-Epi	-5.71642	1.8104	-8.63428	-5.34566	19.8009	-1.45171	-0.431173	1.75661	-0.243311	1.07869	-0.772077	-1.3346	0.486262	-0.227327	0.763638	1.41546	-0.593753	-1.97646	-2.15087	0.699325	-0.985842	-2.40883	-0.510759	-1.10007
D4_ATGAGGGTCTCATGGA-1	D4	G2M	Epi_0	PI-Epi	-4.77398	0.774447	-8.27494	-5.18169	14.7227	1.05377	-1.1888	3.73006	-0.151879	1.06903	0.272375	-0.745695	-0.579739	-0.747167	3.26018	-1.16092	-0.499168	1.23363	-1.96695	1.80731	-2.23519	-0.606078	-0.350905	-2.44117
D4_ATGAGTCCAAAGCGTG-1	D4	S	Epi_0	PI-Epi	-7.08732	-0.245192	-8.7578	-5.53828	11.4374	0.161297	0.460889	-1.30153	4.32348	2.01614	0.0701624	0.0485102	1.93955	2.30203	0.636574	-0.376198	0.491251	2.2153	-0.501772	0.0448823	-0.584085	0.570581	-0.389989	-1.1201
D4_ATGAGTCGTCATCTAG-1	D4	S	Epi_5	PS-like	-5.70766	-2.19025	-6.41398	-4.08341	7.61443	2.6583	0.787612	-2.05042	0.272863	-1.2029	3.07515	1.04674	1.01801	-1.03954	2.253	-3.37935	0.334247	-2.26171	-3.57857	-0.914284	-0.789631	-1.82602	-0.366819	-0.5853
D4_ATGAGTCGTCCAAAGG-1	D4	G2M	Epi_1	PI-Epi	-8.0188	0.324959	-8.43483	-5.21789	15.4043	2.9588	1.49492	0.547447	1.77675	2.57049	0.604227	1.53748	0.876764	1.79533	-0.669669	-1.006	-2.74748	-3.29079	1.1247	1.66316	0.755474	0.194747	-0.5965	1.30262
D4_ATGATCGGTTAGAAGT-1	D4	G2M	Epi_2	PI-Epi	-7.68332	-0.358595	-8.55896	-5.52631	13.4681	3.80098	1.76367	-0.128953	3.04512	0.174806	1.32051	0.418777	-0.934753	0.632846	-2.6027	-0.587647	-1.62511	-3.41332	1.36534	1.17102	0.374017	0.366834	-1.45872	1.00808
D4_ATGATCGTCCTACGGG-1	D4	S	Epi_2	PI-Epi	-7.67034	-1.1543	-6.03647	-3.45887	10.9525	3.22224	2.82706	-1.70564	1.75515	-0.459549	-0.206707	1.32098	2.99172	0.801606	-0.0767945	-0.902007	-0.0453575	-0.346542	-1.54295	0.542192	0.891527	0.4352	0.110801	0.209134
D4_ATGATCGTCGCAACAT-1	D4	G2M	Epi_0	PI-Epi	-6.53159	2.58166	-8.6402	-5.28934	15.2798	-0.427119	1.13709	2.4292	-1.73898	-0.889465	-1.58621	-0.688265	2.0682	-0.0772356	1.1056	1.36555	-2.3097	-1.66992	0.950813	-0.689653	1.36359	-0.480251	1.18457	2.1158
D4_ATGATCGTCGTCGACG-1	D4	G2M	Epi_0	PI-Epi	-6.51098	2.39804	-8.08984	-4.41805	17.4485	-1.70409	0.982501	2.02238	-0.576814	-2.22219	-2.08325	-0.138047	5.19585	0.422102	1.2733	0.791519	-1.31429	-1.17515	1.9624	-1.98669	1.20914	1.54665	1.64925	2.30549
D4_ATGCATGAGCTAGAGC-1	D4	G2M	Epi_2	PI-Epi	-6.32991	-1.25884	-5.05075	-3.46868	15.2578	7.49251	1.60181	-0.914407	1.32261	1.52314	2.1558	-2.26638	-2.87802	-1.47701	3.21585	-1.45806	-0.0334482	-0.419416	-1.10021	2.07031	-2.03932	-1.30717	-1.63079	-0.371376
D4_ATGCATGAGGGTGAGG-1	D4	S	Epi_1	PI-Epi	-7.92363	0.276708	-8.50385	-5.52736	12.244	2.76996	-0.330193	1.07494	0.43397	2.54155	0.658732	-0.593741	-1.93529	0.86439	-1.48308	-0.343698	-2.35395	-1.138	1.78067	1.93235	-1.41428	0.00977332	-0.175748	0.98448
D4_ATGCATGTCACCTCTG-1	D4	G2M	Epi_1	PI-Epi	-6.61234	1.87251	-8.05056	-4.53977	15.3385	-2.26733	-0.816016	0.72275	-0.28711	1.42296	0.344716	1.22816	-1.76404	0.991851	-1.65805	0.0741436	-1.76097	-2.17453	-0.718606	0.364615	-0.307754	-0.986898	0.165879	-0.826276
D4_ATGCCTCAGCAGTCTT-1	D4	G2M	Epi_0	PI-Epi	-4.61039	2.02052	-8.05987	-4.24819	18.4461	-2.76907	-2.49721	2.86448	0.189351	2.15554	-0.570814	-0.55044	0.919822	0.258944	2.57358	0.951491	-0.649769	-0.0486056	-0.0890855	-0.202637	-0.313886	0.26779	-0.729494	-2.99055
D4_ATGCCTCAGGTAAGTT-1	D4	S	Epi_1	PI-Epi	-8.42455	0.376635	-8.60241	-5.51655	10.2559	3.3493	1.17182	0.227324	0.186739	0.292147	-1.23118	-1.27037	-1.62754	-1.35561	-3.4535	0.909322	-1.81069	0.180223	3.3318	1.66129	1.67516	-0.762662	0.892639	2.47481
D4_ATGCCTCCAGCCATTA-1	D4	G2M	Epi_3	PI-Epi.L	-6.65813	2.83684	-8.44878	-5.32929	16.5375	-0.947729	1.12832	2.45725	-5.69201	-3.31675	-0.196592	1.46373	-0.465264	-0.964593	-2.82745	0.0187019	1.46388	-0.627668	-0.672709	2.69069	-1.35304	-0.668162	-1.45796	-1.93125
D4_ATGCGATCACGGTGTC-1	D4	G2M	Epi_2	PI-Epi	-6.90152	0.352328	-8.21214	-4.77458	21.0912	2.13321	1.56967	-0.887413	2.29791	1.97384	0.869943	1.16511	-0.850614	1.01033	0.766459	-0.837544	-0.532251	-1.92296	1.2411	0.338707	-0.488967	1.00816	-1.26729	-0.326856
D4_ATGCGATTCAAATGCC-1	D4	S	Epi_1	PI-Epi	-7.52678	3.15946	-8.51713	-5.22707	8.55814	-4.23215	-1.39304	1.66404	-1.98403	1.67466	-1.59479	0.643639	0.596795	1.66431	-3.12285	0.138458	-4.40592	1.28926	2.36865	-0.989812	2.99354	-0.293809	-0.571039	-0.709797
D4_ATGCGATTCGTACACA-1	D4	G2M	Epi_1	PI-Epi	-7.77426	1.62819	-8.45734	-5.27071	14.3665	1.19932	0.891649	0.843372	-0.946365	1.39296	-0.411287	1.94979	0.124265	0.960222	-2.21256	0.0582536	-1.61619	-0.938436	0.484267	0.928643	0.471746	-1.19837	-1.05026	-0.770597
D4_ATGGAGGAGACGCCCT-1	D4	G2M	Epi_2	PI-Epi	-6.86751	-1.23318	-8.6364	-5.64506	14.7388	6.94719	1.85397	-1.03426	2.94994	0.551702	-0.0683761	-3.09964	0.0699831	-1.13523	2.84214	0.814579	-1.72086	1.12263	0.842674	0.30308	-0.0131082	0.970949	0.294805	1.61575
D4_ATGGAGGAGACTACCT-1	D4	G2M	Epi_3	PI-Epi.L	-7.83395	-2.3192	-8.55936	-5.56278	15.6273	2.38117	5.16611	-1.20723	0.0446477	-4.49806	-0.854892	0.778244	3.12993	-0.928263	2.03047	-2.04953	4.92068	2.15545	-2.64824	0.935242	-4.82984	-1.04372	1.3311	-2.48621
D4_ATGGAGGCATACGCAT-1	D4	S	Epi_2	PI-Epi	-6.41371	-0.588298	-8.65711	-5.50859	10.7718	1.59095	-0.852352	0.131829	4.03177	2.11853	0.63145	-1.17407	-0.591514	0.710689	2.06589	-0.0380553	-0.689341	1.59944	1.87609	1.58508	-0.0569841	0.537688	0.34735	0.505333
D4_ATGGAGGGTTGTTGAC-1	D4	G2M	Epi_0	PI-Epi	-5.82511	0.211935	-8.65584	-5.69159	14.6998	1.79931	0.215781	0.51691	1.3761	1.33304	-0.458762	-0.909224	0.357535	-1.20025	1.73623	-0.503649	-0.638732	1.72587	-0.0133664	-0.537174	0.112872	0.661251	-1.48856	-0.362557
D4_ATGGATCAGCGAACTG-1	D4	S	Epi_3	PI-Epi.L	-7.81443	-3.27537	-5.41542	-3.72809	7.89955	-2.29134	2.02769	1.31267	-1.30651	-8.92474	-1.10386	1.42405	4.74026	-0.17394	-1.69855	-0.982491	0.931119	-0.673692	-3.02001	2.60308	0.217973	-0.254578	-0.810846	0.0899381
D4_ATGGATCAGCTGTCCG-1	D4	G2M	Epi_1	PI-Epi	-8.14203	-0.535688	-8.48408	-5.71362	13.6293	5.80998	1.85736	1.16069	1.639	0.114108	1.32972	-1.25252	-0.0676722	-0.0731417	-2.74616	-0.813252	-2.4199	-1.9315	0.48398	2.40215	-0.276132	0.330269	-0.475351	2.18243
D4_ATGGATCAGGACAAGA-1	D4	G2M	Epi_2	PI-Epi	-7.80949	-1.42488	-8.59935	-5.97485	16.6689	8.27667	3.22676	-4.25149	5.02199	-0.573772	-0.324445	-2.8858	1.28766	-0.152003	0.253916	0.656907	-2.25813	-0.980202	1.65557	-0.157039	-1.93044	0.793138	0.334747	1.22898
D4_ATGGATCAGGTTCTAC-1	D4	G2M	Epi_0	PI-Epi	-4.50555	0.740408	-8.36354	-4.97353	13.3981	-0.00137669	-0.83806	1.10134	-0.807202	-0.298168	0.186178	-1.1002	-1.04666	-1.61657	4.04307	-0.642243	0.67635	2.40319	-0.549477	-0.337115	-0.0749012	0.599763	0.313028	-1.73082
D4_ATGGATCCACCGTCTT-1	D4	S	Epi_2	PI-Epi	-8.32932	0.34014	-5.30903	-3.36144	8.98251	3.4025	1.21671	-1.2275	0.251092	0.445792	-0.16587	1.47496	2.22757	0.466904	-0.410978	-2.26415	-1.54042	-0.102653	-0.549191	0.159344	-1.54383	-1.74295	-1.03534	1.14379
D4_ATGGGAGAGCGCCATC-1	D4	G2M	Epi_2	PI-Epi	-7.6238	-1.37615	-8.74017	-5.48632	14.1986	4.08652	3.17304	-2.19506	3.98685	0.132086	1.60044	3.17307	0.89691	2.12396	-1.78998	-2.19761	0.822219	-1.95799	-0.911398	0.521244	-3.01225	0.10214	-1.12872	0.951451
D4_ATGGGAGAGGTGCAGT-1	D4	S	Epi_5	PS-like	-5.78126	-2.36614	-5.09564	-3.55982	3.54778	4.99516	-0.147631	-2.39538	0.0485872	-0.693539	2.1354	1.82384	-0.389426	-0.403992	-0.685243	-5.04449	-1.16105	-5.18771	-5.47088	1.41581	-0.456598	-3.2936	-0.324601	1.23048
D4_ATGGGAGCAATGCTCA-1	D4	G2M	Epi_0	PI-Epi	-5.96817	2.35833	-7.57938	-3.73204	15.0749	-3.65064	-0.00162307	1.99454	0.50492	-1.21512	1.45951	3.96283	1.24914	1.25766	-0.572887	-0.714581	3.17049	-3.17456	-0.40241	-1.01008	0.666978	0.679271	0.074033	-0.489263
D4_ATGGGAGCACACGCCA-1	D4	G2M	Epi_5	PS-like	-5.5458	-1.9034	-5.37092	-3.61188	11.8197	2.06207	1.12567	-2.65096	0.901004	-1.96514	2.1743	-0.475634	-2.80839	-1.35063	1.52022	-1.78341	-0.138268	-2.24172	-7.35892	0.976628	-2.07247	-1.5692	-0.665458	0.955697
D4_ATGGGAGCAGTCAGCC-1	D4	S	Epi_2	PI-Epi	-8.15307	-0.917105	-8.65634	-5.73566	9.66639	4.10155	1.64972	-1.9627	3.08811	0.604317	0.0908823	-1.82396	0.219129	0.228201	-0.908199	0.102574	-2.09272	1.53498	1.70746	2.30739	2.70471	1.28957	-0.148956	1.55769
D4_ATGGGAGGTATCCCAA-1	D4	G2M	Epi_1	PI-Epi	-6.57517	1.71061	-7.19786	-3.61491	21.8229	0.682206	1.14568	2.6861	-1.05688	2.14616	0.0148704	0.569732	2.88713	0.983273	0.769337	-0.143432	-2.67135	-1.86376	-0.0989153	0.125031	-0.731383	-0.776554	-1.49867	0.347879
D4_ATGGGAGTCCGCAGTG-1	D4	S	Epi_2	PI-Epi	-7.5474	-0.617414	-5.69616	-3.40996	11.0391	1.4084	1.04039	0.135983	4.61991	0.478723	0.729091	-0.108177	0.730658	1.83623	-1.98781	0.0684446	-0.535435	0.0731881	-0.194672	1.0783	-0.533131	-0.572893	0.19947	-1.26865
D4_ATGGGTTAGATTGAGT-1	D4	S	Epi_0	PI-Epi	-7.75923	-2.66115	-8.52621	-5.63777	11.4842	0.680085	1.7148	0.401349	-0.357377	-3.0932	-1.64525	0.062037	3.31012	-1.27142	1.91415	-2.92393	3.17325	0.625257	-3.38578	1.29427	-0.911951	-0.312774	-0.811828	1.2119
D4_ATGGGTTAGCTTACGT-1	D4	S	Epi_2	PI-Epi	-6.89703	-0.561457	-8.62872	-5.72329	13.3048	1.91406	2.07613	-0.86506	2.90305	0.185798	-0.150546	-0.418636	1.97663	0.738756	2.86507	-0.22422	0.887551	0.856485	-0.273435	-0.386194	-0.574977	1.25266	-0.895604	0.362545
D4_ATGGGTTAGTAGATCA-1	D4	G2M	Epi_1	PI-Epi	-8.57429	0.943988	-8.63522	-5.53844	13.8931	3.95251	1.16689	-2.60078	-2.69024	1.10003	-0.587743	0.355917	-0.597245	-1.53075	-4.04367	0.297595	-3.34753	0.466187	1.79266	0.324056	1.10855	0.861723	-0.570962	0.266915
D4_ATGGGTTAGTAGTCAA-1	D4	G1	Epi_3	PI-Epi.L	-8.01672	-4.53607	-8.14605	-4.72532	11.1579	4.57792	4.45519	0.184581	-3.93138	-15.0023	-1.62595	-0.00570372	6.32069	-4.66085	-3.37711	-2.02456	6.00435	-1.25019	3.64172	9.35195	3.75699	5.2528	4.01045	1.13402
D4_ATGGGTTCATAGGTTC-1	D4	G1	Epi_2	PI-Epi	-8.64584	-0.874955	-8.63165	-5.75451	12.0284	8.7313	3.39746	-1.36651	-0.207164	-0.666721	-0.716719	-1.37765	-0.251379	-0.307703	0.0134151	-0.749701	-2.46616	1.50017	2.12199	2.74666	-1.22857	-0.843359	0.125632	1.09999
D4_ATGGGTTTCCTCGCAT-1	D4	G2M	Epi_0	PI-Epi	-6.00019	1.98547	-7.87911	-4.08945	20.6457	-3.51497	-2.87115	3.76362	-2.56685	1.43925	-1.46223	-0.970467	-1.33621	-0.354296	-0.985668	0.772513	-4.72061	-0.950739	0.659737	0.478633	2.58407	0.0713156	-1.85781	-1.58558
D4_ATGGTTGCATGGCCCA-1	D4	G2M	Epi_2	PI-Epi	-6.91495	-0.453797	-8.58086	-5.14852	20.3295	3.63157	2.17633	-2.40634	2.80206	0.507489	-1.23649	-2.56292	-0.3814	-0.201423	-0.164458	2.55699	-4.03191	-0.941107	3.20115	-0.657105	2.12014	1.21531	-1.46707	1.35865
D4_ATGTCCCCACCCTAAA-1	D4	S	Epi_2	PI-Epi	-8.0896	0.463532	-8.70757	-5.68858	9.87492	1.88746	-0.110859	-0.528696	2.55691	1.09333	0.767333	2.39272	0.476664	1.96514	-1.58824	-0.177876	-0.405948	0.154969	0.304166	0.592253	1.09375	1.73212	-0.608464	0.542947
D4_ATGTCCCCAGCTACTA-1	D4	G2M	Epi_0	PI-Epi	-5.77031	1.33213	-7.88492	-4.15478	17.4165	-0.945406	-1.62592	1.77657	2.32488	1.86249	0.744322	-0.232946	-1.59315	1.85388	-0.29359	0.417519	-0.249944	-2.73307	0.592206	-0.638366	-0.0308534	-0.0511882	1.45057	-1.10521
D4_ATGTCCCCATGCCGGT-1	D4	S	Epi_3	PI-Epi.L	-6.50583	3.04768	-8.62002	-5.61798	9.20407	-1.87854	0.0380976	-3.07778	1.90313	-5.49958	-2.08276	0.456155	0.893951	1.23873	0.57665	-2.54088	-1.57069	3.38891	1.30776	2.67088	-1.10024	3.31134	0.00530663	-2.92346
D4_ATGTCCCGTGTCGATT-1	D4	S	Epi_1	PI-Epi	-8.02906	0.552881	-8.70617	-5.3765	10.8104	2.23029	-0.769162	-0.936269	0.898423	1.48241	0.856816	0.317166	-1.88125	1.52861	-3.07597	-0.558004	-2.9399	-1.17512	1.51662	1.42108	0.400601	0.549195	0.0632094	-0.166517
D4_ATGTCTTTCCGTATAG-1	D4	G2M	Epi_5	PS-like	-5.12829	-1.64933	-5.11797	-3.67885	10.3907	-0.940405	-0.761458	0.0445339	1.25637	-0.538836	2.44442	0.84477	-1.7289	-1.25472	5.07268	-2.84409	2.26697	-1.0941	-5.31194	0.077329	-0.911314	-0.916075	-3.40162	-1.14095
D4_ATGTCTTTCGTGCGAC-1	D4	G2M	Epi_3	PI-Epi.L	-8.19732	-3.80645	-7.8105	-4.02731	11.9569	2.55682	4.17619	-1.43886	-3.44179	-12.1208	-1.64596	1.43643	3.04757	-3.01668	-6.42117	-1.88944	4.04574	-2.46558	-0.695452	3.77989	-0.496157	1.47991	-0.584489	-0.109136
D4_ATTACCTAGCTCGCAC-1	D4	S	Epi_0	PI-Epi	-6.6833	1.8538	-7.70191	-3.87035	14.479	-2.26566	0.47394	0.356292	4.06547	0.7279	0.820123	2.66521	1.24899	3.42646	-1.12432	-1.06435	0.788105	-3.4726	-1.0532	-1.55897	-2.07114	0.934211	-0.662282	-0.0910271
D4_ATTACCTAGTGAGTTA-1	D4	G2M	Epi_1	PI-Epi	-6.37887	1.05611	-8.65464	-5.82933	17.2985	2.02971	-0.246965	2.53411	-1.08009	1.28128	0.564784	-1.13071	-2.27218	-0.919712	-0.575518	-1.43758	-0.953797	-2.80657	0.0447017	0.951194	-0.975414	-0.948404	0.24787	-0.955217
D4_ATTACCTCAAATGGAT-1	D4	G2M	Epi_3	PI-Epi.L	-6.71347	1.9853	-7.7613	-3.93606	18.1898	-2.06	2.89386	0.371732	0.563388	-3.2769	-1.15206	1.16541	1.66634	1.56428	-1.71192	1.1859	-0.338552	-1.72811	0.0468512	-0.504869	-0.975455	-0.0528444	2.14093	-1.99721
D4_ATTACCTGTCGTAATC-1	D4	S	Epi_1	PI-Epi	-7.51461	1.7891	-8.61171	-5.25575	11.2336	-0.13126	0.259815	1.12616	-2.80766	-0.367366	-0.714733	2.31141	-0.854599	0.287094	-4.25758	-0.614781	-3.42259	-1.32158	-0.126431	2.25465	0.332053	-0.451078	-3.9284	0.468192
D4_ATTACCTGTGTATCCA-1	D4	S	Epi_0	PI-Epi	-4.69398	2.30887	-7.94286	-4.54247	13.5488	-2.21309	1.49021	2.94785	0.315079	-1.14445	-0.369457	1.59986	1.42184	0.706017	4.34432	-0.0711663	1.91348	1.386	0.260805	1.24886	0.334711	0.61012	1.25349	-2.43946
D4_ATTACTCAGGGATGTC-1	D4	S	Epi_3	PI-Epi.L	-7.62477	-2.31181	-8.55354	-5.6994	11.6762	-1.32286	2.7284	-0.777463	0.41946	-3.95403	-2.82795	1.66257	4.29463	0.341957	0.154659	-0.265586	0.0300132	2.31947	-1.15751	0.266154	-1.09984	0.273491	-1.61612	-0.441621
D4_ATTACTCCAGCTACTA-1	D4	S	Epi_1	PI-Epi	-7.55582	2.29121	-8.76643	-5.48191	13.0074	-0.823029	-0.657602	1.46205	-1.91121	3.10562	-0.0815348	1.95646	-0.754406	1.68174	-3.39382	-0.180963	-2.29532	-0.340314	2.44554	0.813719	2.29232	1.49642	-0.878101	-1.14921
D4_ATTACTCCATCCGCGA-1	D4	G2M	Epi_3	PI-Epi.L	-8.25978	-4.247	-4.77769	-3.53793	8.45304	2.83662	6.94013	-4.82063	-2.23304	-19.876	-0.233362	0.995462	4.32054	-2.88971	-4.79749	-7.2261	9.05584	-8.27804	-1.77831	7.84276	-3.0876	3.03352	0.250598	-1.24853
D4_ATTACTCGTACCGTCG-1	D4	S	Epi_0	PI-Epi	-4.79181	2.69657	-8.73744	-5.30299	9.79138	-2.40587	-1.79297	1.72143	-0.34823	0.642704	-0.907957	0.387954	1.41901	0.31498	1.5009	0.177628	-0.729608	3.9509	2.47267	0.74973	0.193998	1.74947	-0.710792	-0.084525
D4_ATTACTCGTACCTATG-1	D4	G2M	Epi_2	PI-Epi	-7.16528	1.6898	-7.87414	-4.24302	20.8789	1.00965	3.32446	0.570415	0.806602	-1.43193	-1.34422	1.9937	4.55109	1.96062	0.70055	-0.410825	0.144258	-0.262726	1.63029	1.12939	-1.92584	2.37034	0.298481	-0.180466
D4_ATTACTCGTATGCTAC-1	D4	S	Epi_3	PI-Epi.L	-7.84788	-3.25276	-6.47204	-3.80709	8.18241	-1.54818	0.381958	2.27702	-0.517687	-5.39287	-2.08714	0.163138	2.78178	-1.74354	-3.58199	-0.373668	1.73295	-0.869256	-2.01096	2.06267	-2.37584	-1.40141	-0.0380581	-2.236
D4_ATTATCCAGGAAGTAG-1	D4	G2M	Epi_2	PI-Epi	-7.22672	-0.817107	-8.61119	-5.38323	16.1552	3.41773	1.66356	-1.38652	4.17072	-0.0332238	0.510661	-1.90347	-2.16232	0.223165	-1.20622	0.314053	-4.21	-1.94173	2.55528	1.23019	0.322419	-0.889575	0.113599	0.733462
D4_ATTCACTAGAGGGTCT-1	D4	G2M	Epi_2	PI-Epi	-7.41988	-1.12877	-8.04977	-4.82225	17.4754	5.89499	2.16145	-3.47362	4.64556	1.2977	-0.222864	-2.82361	0.0507082	0.27234	0.741509	-0.168819	-2.867	0.10021	0.877571	-0.287726	-0.167136	-0.566696	0.0649684	0.23219
D4_ATTCAGGAGAAGCTCG-1	D4	S	Epi_2	PI-Epi	-6.62199	-1.65416	-8.83767	-5.66486	7.11839	2.70205	0.433575	-3.59384	3.68751	-3.10099	0.509324	-1.88162	-3.18103	-1.47079	-2.70726	-0.655509	-3.43314	-0.196912	2.89309	3.75736	-0.323497	0.832859	-3.37987	2.64712
D4_ATTCAGGAGACAGCGT-1	D4	S	Epi_1	PI-Epi	-8.21586	-0.870774	-8.65429	-5.47253	3.89189	4.37331	0.153137	0.957396	0.319285	-0.089225	-0.118149	0.998946	0.00906085	-1.12916	-1.23101	-1.88375	-2.87206	-2.49337	-0.433579	1.41141	0.641746	-1.19285	-1.59929	2.58708
D4_ATTCAGGAGCACTCAT-1	D4	S	Epi_1	PI-Epi	-7.66276	0.0294184	-5.76793	-3.95229	11.6018	2.07034	-0.0631036	-1.71493	3.9221	1.49597	1.78126	0.615223	-3.01276	1.8488	-2.91201	-0.391439	-0.597941	-1.3097	1.28583	0.859145	-0.40993	1.27582	-0.632545	-1.09302
D4_ATTCAGGAGGTATCTC-1	D4	S	Epi_1	PI-Epi	-8.13777	1.1335	-8.70761	-5.68928	13.8568	2.97963	1.28789	1.55933	-1.77177	2.52752	-0.367475	0.0438742	0.40874	0.446313	-0.606206	0.548222	-3.08108	-1.21582	1.42358	0.22509	3.04879	1.19201	-0.859364	1.61641
D4_ATTCAGGGTTGGACCC-1	D4	G2M	Epi_3	PI-Epi.L	-8.1062	-4.25127	-5.33029	-3.7951	12.2599	6.47554	4.57189	2.16956	-6.02261	-11.5158	-2.2262	-0.644726	2.82881	-4.5983	-4.06045	-2.57805	4.70715	-4.04311	1.11594	7.07954	0.658907	2.17736	1.55417	-0.206445
D4_ATTCAGGTCGACGATT-1	D4	G2M	Epi_2	PI-Epi	-6.32534	-0.624837	-7.01264	-3.69259	19.6921	4.27399	0.40737	0.117675	1.10706	0.297904	0.791944	-2.69995	-1.78831	-1.14221	-0.402278	-0.717973	-2.18855	-1.65346	-0.235916	2.03376	-0.532232	0.0111939	-0.384461	-0.161414
D4_ATTCATCAGAGAGCAA-1	D4	S	Epi_2	PI-Epi	-6.92768	-1.53714	-5.58196	-3.56287	9.73623	3.91241	1.7334	2.24886	1.63849	-0.893472	1.40367	2.4659	0.5298	-0.420679	-0.923461	-2.7977	2.185	-1.69272	-1.88025	1.97565	-1.06143	-1.73733	-0.132889	-0.87136
D4_ATTCATCAGCCTCGTG-1	D4	G2M	Epi_2	PI-Epi	-6.14052	-0.715529	-8.41575	-5.00497	18.9169	6.69642	-0.692679	-0.516276	1.50794	0.291416	0.905994	-3.81629	-3.94269	-1.51756	0.654786	-0.107468	-3.44884	-0.37891	0.240334	2.13129	0.748341	0.957127	0.156769	1.88981
D4_ATTCATCCAGACCAAG-1	D4	S	Epi_1	PI-Epi	-7.59073	2.60543	-8.57104	-5.40624	12.8483	-1.39203	1.35727	2.89568	1.5458	0.238287	0.328118	3.97297	0.990736	2.43878	-3.06718	-1.87729	2.72353	-1.27062	0.230681	1.63078	-2.60113	-0.329458	0.437938	-1.7751
D4_ATTCATCTCAAGTAAG-1	D4	S	Epi_0	PI-Epi	-5.0524	-0.260117	-8.6152	-5.57362	10.282	0.790711	-0.408491	-0.399045	1.32692	0.133566	1.63171	-2.31113	-0.616391	-1.3376	1.35892	-0.88785	-1.43458	0.578408	2.64245	2.60248	0.919897	-0.271506	-0.681645	0.069781
D4_ATTCATCTCCTCACTG-1	D4	S	Epi_0	PI-Epi	-4.00038	0.0585271	-8.69079	-5.32346	6.75349	-3.18616	-2.28325	3.64926	-3.38707	-0.98282	-1.40092	-0.945184	-5.20536	-1.0738	-3.70404	1.47708	-3.19037	-1.48696	2.01899	1.33302	3.81415	1.38465	-1.14442	1.07692
D4_ATTCATCTCGCTGACG-1	D4	S	Epi_0	PI-Epi	-5.21365	3.25168	-8.63205	-5.34991	13.609	-1.75154	-0.592381	2.24714	-3.26054	-0.00616809	-1.96191	-0.0905064	3.66649	-0.0803405	2.07652	1.67742	-1.38711	2.30072	1.60753	-1.53717	2.21753	0.590274	0.674506	-0.822115
D4_ATTCCATAGTCTAGCT-1	D4	G2M	Epi_3	PI-Epi.L	-6.27744	3.41483	-8.10582	-4.42367	20.315	-2.37578	0.0740786	4.04929	-2.91748	-3.24075	-1.3321	0.755066	3.33777	-0.876683	0.0864139	1.99728	0.375183	-0.65424	-1.11667	-0.661014	-1.24548	0.719295	0.440078	-2.6742
D4_ATTCCATAGTGGTTCT-1	D4	G2M	Epi_0	PI-Epi	-6.42822	3.4983	-8.58655	-5.33352	24.4884	-0.3977	1.22993	2.48356	-4.05104	-1.70941	-2.86598	0.299097	2.91094	-1.36504	0.908774	1.99718	0.565233	1.74025	-1.00671	-0.946575	0.00688678	1.13541	0.415817	-0.295886
D4_ATTCCATCAAATAGCA-1	D4	G2M	Epi_0	PI-Epi	-5.55757	1.66936	-8.19724	-4.62076	20.3008	-2.82024	-0.891064	1.07895	0.300303	1.00841	0.0332153	1.1147	-0.997334	1.23155	0.128425	-0.20043	0.028538	-3.0105	-1.16321	-1.29599	-0.711656	1.37263	-1.04608	-1.32964
D4_ATTCCATCATACGCAT-1	D4	G2M	Epi_0	PI-Epi	-3.96345	1.53555	-8.648	-5.31603	16.4594	-2.06649	-1.67461	3.42481	-1.66548	1.60864	0.0850538	0.557693	-1.49792	-1.01793	4.61374	-0.860051	1.32645	0.585569	0.542914	0.520686	0.507637	1.64138	-0.527865	-1.48582
D4_ATTCCCGCAATGAACA-1	D4	G2M	Epi_0	PI-Epi	-5.72103	1.2735	-6.77833	-3.64041	21.8926	-1.69888	-0.38631	1.646	0.625479	1.25279	0.640674	0.01094	-2.15415	-0.0831295	-0.384314	1.71743	-0.578629	-2.3588	-0.67148	-0.0425964	-0.544797	-0.132171	-0.00815079	-0.399614
D4_ATTCCCGCACAGAGCA-1	D4	S	Epi_3	PI-Epi.L	-7.15751	3.12824	-8.60895	-5.39767	8.83801	-1.78162	-0.337832	0.987657	1.76665	-1.51122	-1.20505	0.652715	3.42374	2.39695	-2.16581	0.531495	0.28185	1.29198	-1.10514	-0.625231	-1.00866	-0.517573	0.408029	-0.758135
D4_ATTCCCGGTGACCGTC-1	D4	S	Epi_2	PI-Epi	-7.92027	-1.35186	-8.56165	-5.69812	9.15425	6.31202	1.83684	-3.21877	4.16334	0.250379	-0.0965959	-2.40439	1.54655	-0.869556	2.17627	-0.520442	-3.76044	1.92489	0.951946	2.18302	-0.0499636	-1.96588	-1.39595	0.19652
D4_ATTCCTAAGGGATCTG-1	D4	S	Epi_2	PI-Epi	-7.84154	-0.572222	-8.56544	-5.60035	8.41632	-0.0181965	0.23698	-1.32754	4.05746	0.613838	-0.312137	0.386102	2.7485	2.25989	-2.05433	-0.178966	-1.06158	2.1408	-0.0236145	0.82771	-1.33376	-0.287866	-0.40416	-0.12192
D4_ATTCCTACATGCCGGT-1	D4	S	Epi_0	PI-Epi	-5.90748	0.962221	-8.48625	-5.47419	12.468	1.03861	1.04724	1.58188	0.39381	0.398522	-0.258899	0.640395	1.29108	0.242647	1.50955	-0.0727178	2.00813	1.3998	0.0997216	-0.258483	-0.316736	1.16548	-0.531315	-0.452764
D4_ATTCCTACATGGAGAC-1	D4	S	Epi_2	PI-Epi	-5.77614	-0.0621091	-6.31403	-3.6371	9.3247	1.32009	-0.295714	1.32868	1.5746	-1.68222	0.636771	0.506693	1.22579	-0.584408	1.10564	-2.3223	2.88962	-0.282936	-1.58016	2.7969	-2.32671	-0.538346	-2.10705	-3.12439
D4_ATTCCTACATGTGACT-1	D4	G2M	Epi_0	PI-Epi	-5.80885	2.8365	-7.28326	-3.71042	20.2118	-4.66147	0.0916748	2.57222	0.117197	-0.25004	-0.22016	2.83225	1.00286	2.36559	0.168339	0.196095	2.28072	-2.7256	0.126887	-1.94473	-0.976023	0.290176	2.33175	1.16006
D4_ATTCCTAGTACCCAGC-1	D4	S	Epi_0	PI-Epi	-5.03323	2.81202	-5.78727	-3.44041	10.3617	-3.11267	-0.678358	1.68465	2.0677	-0.277902	-0.861028	2.29165	3.87116	2.45522	0.533279	-0.777555	2.52619	-0.389049	-1.0635	0.125776	-1.72459	-1.15977	0.0922475	-0.0432768
D4_ATTCCTAGTACGATTC-1	D4	G2M	Epi_3	PI-Epi.L	-8.24357	-3.974	-4.92438	-3.46479	14.5825	4.32929	6.70234	-1.56305	-2.53163	-15.8685	-1.29378	-0.196006	5.85122	-3.29487	-3.60981	-1.70149	6.32376	-4.01065	-0.456796	4.56578	-1.04001	4.12191	-0.163146	0.560044
D4_ATTCCTAGTGCAACGA-1	D4	G2M	Epi_0	PI-Epi	-4.64482	0.799095	-8.02577	-4.47243	18.5141	-0.815576	-1.16063	2.92418	-1.34413	1.46915	-0.087872	-2.1659	-4.1553	-1.68687	1.92153	-0.17615	-2.00371	-1.85607	0.0057271	-0.741604	0.183594	-0.147057	-0.696115	-0.887951
D4_ATTCCTATCCCGTAAA-1	D4	S	Epi_1	PI-Epi	-7.39498	2.17576	-8.53403	-5.44695	6.54983	-2.12531	1.09335	-0.289683	1.67774	-0.500738	0.444548	3.10102	1.60299	2.1108	-1.47008	-1.73612	0.593416	-0.985337	-0.272304	0.849879	-1.30316	-1.34168	-1.82998	-0.00309629
D4_ATTCCTATCCGTTGAA-1	D4	G2M	Epi_0	PI-Epi	-4.50514	2.52816	-6.6815	-3.63958	14.8168	-2.58693	-0.189732	3.15757	-0.901929	-0.190624	-1.25953	2.20996	2.86532	1.289	4.86614	-1.62818	2.63084	1.14972	-1.55216	0.973572	-1.16717	0.685783	-0.818734	-0.308738
D4_ATTCGTTAGCGTACAG-1	D4	G2M	Epi_0	PI-Epi	-5.75266	1.25402	-7.98541	-4.4848	14.7762	-0.208675	-1.51114	0.948291	1.63938	0.399674	1.34186	-0.540569	-1.53969	0.509163	-0.0665118	-0.208238	-1.33374	-3.8062	-0.774727	0.401832	-1.04185	-1.52254	-0.00738369	-2.03571
D4_ATTCGTTAGGAGGCAG-1	D4	G2M	Epi_0	PI-Epi	-6.40266	0.115362	-6.09518	-3.60366	15.8151	1.78921	0.401741	0.775442	2.67083	2.12585	0.0951868	-0.93294	2.67784	-0.170323	0.943471	-0.584292	1.19271	0.311556	-2.90601	-0.172535	-0.733553	-1.44115	-1.7583	0.695116
D4_ATTCGTTAGGGCTAAC-1	D4	S	Epi_0	PI-Epi	-4.88703	-0.419564	-8.57741	-5.35326	8.92907	1.92485	-2.89863	1.34358	0.940324	0.644459	-0.0745769	-2.73469	-1.40438	-2.31711	3.67098	0.0249013	-2.08215	0.243257	1.81988	3.08273	0.826802	-0.286483	0.256325	0.460214
D4_ATTCGTTGTCCTACGG-1	D4	S	Epi_0	PI-Epi	-5.19652	1.25351	-8.58661	-5.50284	9.45296	-1.25167	-1.41881	-0.9027	-0.279322	-1.03212	-1.62638	-0.90833	0.865141	-0.741905	-0.39404	-0.604611	-2.43251	2.49644	2.6983	1.02292	0.954003	1.64878	-0.572642	-0.640072
D4_ATTCTACAGATGTAGT-1	D4	S	Epi_5	PS-like	-5.45432	-2.16102	-8.70148	-5.67179	7.09188	0.0492516	-1.93606	1.79382	-0.362709	0.856449	0.617693	0.863924	-3.98071	-1.19203	-1.85167	-3.87489	-1.59174	-6.55188	-6.01479	1.28126	0.400989	-4.20169	-1.31172	-0.0260521
D4_ATTCTACGTGATTCTG-1	D4	G2M	Epi_0	PI-Epi	-5.12586	3.01529	-8.47762	-4.96947	17.5906	-3.66461	0.245198	1.44059	-2.73811	-0.176356	-2.1098	1.15513	4.48469	0.331046	4.03047	-0.0838024	0.23131	2.17376	0.195577	-1.69877	0.774458	2.55377	0.223537	-0.216384
D4_ATTCTTGCAGCGTTTA-1	D4	S	Epi_2	PI-Epi	-8.45302	-0.691437	-8.5964	-5.36178	12.9591	5.9941	2.5119	-0.534671	2.72012	1.34314	0.556584	-1.11642	-1.25057	0.822884	-1.88343	0.322536	-1.92329	0.290493	3.69955	3.14148	-0.0334017	1.24204	-0.545273	1.8531
D4_ATTCTTGGTTCAATCG-1	D4	G2M	Epi_0	PI-Epi	-3.73513	1.44181	-8.44762	-5.27663	14.3226	-3.28575	-1.7477	3.21289	-1.16794	-0.413928	0.515891	0.0143524	-3.06813	-0.909644	1.695	0.772165	1.42441	0.118913	-0.402294	1.12882	-1.07554	0.394642	-1.40862	-4.18902
D4_ATTCTTGTCGTCGACG-1	D4	S	Epi_1	PI-Epi	-7.0153	1.60136	-8.62158	-5.63377	9.94785	-0.735888	-0.92604	0.121788	-1.00516	0.775693	-0.3579	1.42449	-1.70406	-0.337501	-0.108226	-0.0221724	-2.11946	-0.0905861	3.6915	1.96386	1.88937	0.799077	-1.09801	0.20121
D4_ATTCTTGTCTGAATGC-1	D4	G2M	Epi_1	PI-Epi	-7.33251	2.17558	-8.23844	-4.82161	16.5902	-0.605836	1.49914	1.46277	0.521136	1.10188	-0.387727	1.54582	2.1369	1.78579	-2.51844	-0.0906152	-1.008	-2.59294	0.824089	-0.0536609	-0.438873	0.818975	-2.06038	0.281603
D4_ATTGGGTCAACTCCCT-1	D4	G2M	Epi_6	Mesoderm-like	0.339289	-4.95814	-5.98591	1.73563	-2.69224	-6.70659	10.0477	-20.8789	-12.9749	2.76608	19.2962	-4.69638	4.3121	5.18289	-3.29279	-0.181719	-2.54499	1.16732	-1.68015	4.45763	0.807072	-0.947089	0.364748	-3.33846
D4_ATTGGGTCAGCTATAC-1	D4	S	Epi_2	PI-Epi	-7.17501	-1.05675	-8.4636	-5.27458	11.4605	4.33985	1.56929	-1.06237	3.16321	0.545137	0.725566	-0.788494	1.07864	0.666725	1.24288	-0.344389	-1.2894	-1.19029	-0.679166	0.451645	-0.965814	-0.256224	-1.34628	-0.661409
D4_ATTGGGTGTCAATGGG-1	D4	S	Epi_0	PI-Epi	-6.78767	0.6377	-6.34902	-3.83351	10.2301	0.0648039	-0.516326	1.02191	2.8829	1.0238	-1.01405	-0.235266	1.9518	0.844365	0.13881	-1.03618	-0.897489	1.24824	1.40588	1.159	-0.101453	0.640432	0.994166	-0.820809
D4_ATTGGGTGTCCCACGA-1	D4	S	Epi_0	PI-Epi	-4.63119	1.98783	-8.5043	-5.55298	13.1945	-1.57608	-2.56299	2.08069	-0.115186	1.88041	0.160028	-0.171842	-0.0360673	0.330741	1.67261	0.224054	-0.907197	-0.0775763	-0.1586	0.112002	-1.18118	0.382023	0.489107	-2.01028
D4_ATTGGGTTCGTAGTCA-1	D4	G2M	Epi_2	PI-Epi	-6.973	0.0286451	-7.96297	-4.25565	18.8365	1.75486	2.53446	-0.381494	3.03948	-0.0305378	1.5981	2.20768	0.85244	1.03562	-0.333786	-0.744241	0.948262	-1.62464	-1.68791	0.886543	-0.852555	-1.04994	-0.647374	-0.697294
D4_ATTGTTCCAGCCCAGT-1	D4	S	Epi_1	PI-Epi	-6.44974	0.749012	-8.74767	-5.49281	12.8608	0.576314	0.618415	1.22698	0.122134	0.0338685	0.095861	0.240931	-1.90334	-0.328892	-0.213004	-1.27668	-0.412505	0.830858	2.22245	2.13623	-0.210697	0.211432	-1.55679	-1.14896
D4_ATTGTTCCAGCTTCCT-1	D4	G2M	Epi_0	PI-Epi	-5.93839	3.0343	-8.25479	-4.71351	20.5665	-2.59121	-0.143742	4.36646	-4.59581	1.33914	-1.87031	2.0953	3.34933	-0.0262134	2.93055	1.44431	-0.326844	-0.495674	1.4823	-2.60749	2.21395	-0.162461	0.307115	2.51034
D4_ATTGTTCCAGCTTTGA-1	D4	S	Epi_4	AME	-5.42741	-0.91351	-8.6879	-5.67994	11.7074	1.10124	-0.477914	-0.510781	3.61566	2.2556	3.46967	0.70706	-2.90434	0.597598	1.0154	-2.53111	2.59591	-0.0871408	-1.10185	2.38571	-1.93607	1.22996	-0.629435	-2.25597
D4_ATTGTTCCAGTTCACA-1	D4	G2M	Epi_0	PI-Epi	-4.77603	1.71668	-7.25845	-3.65002	17.5147	-3.30194	-3.87529	2.18639	-0.274002	1.97251	0.349665	-1.18524	-2.77442	-0.745723	0.513372	1.65403	-2.66522	-2.58843	1.16372	0.363117	0.224621	-0.0847291	-1.33071	-0.983401
D4_ATTGTTCGTAAGGTCG-1	D4	G2M	Epi_0	PI-Epi	-5.97025	1.22997	-8.50432	-5.32675	15.9779	0.347785	-0.0767389	1.21722	1.22719	1.33436	-1.28644	-0.675076	3.47356	0.411935	2.95046	0.874839	0.316534	2.12399	-0.699492	-0.896895	-0.223426	-0.00157948	1.44473	-1.38177
D4_ATTGTTCGTAGGACTG-1	D4	S	Epi_3	PI-Epi.L	-7.59077	-1.11051	-8.46603	-5.77222	10.4249	2.48298	2.36806	-2.16228	-0.629432	-1.49052	-1.48188	0.57756	2.78811	0.29963	0.805713	-1.05775	0.716517	1.11709	-1.65527	0.455795	-1.35467	-0.341822	0.312681	0.652284
D4_ATTGTTCGTGTGTCGC-1	D4	S	Epi_0	PI-Epi	-7.95591	1.51083	-5.80566	-3.84315	12.2537	-0.309141	0.0412246	0.604114	3.1561	1.08165	-0.202783	1.8214	1.23165	2.16392	-1.16758	-0.406717	0.631462	-0.533685	-0.315463	0.840467	-1.11593	0.0379099	1.05567	-0.294793
D4_ATTGTTCTCATTTGTC-1	D4	G2M	Epi_3	PI-Epi.L	-8.11173	-2.65148	-8.05724	-4.4698	16.6865	0.655668	1.1697	-0.971087	-0.883915	-6.69288	-2.53629	-1.91075	2.31334	-2.18968	-3.39841	1.26095	-0.498918	-1.48678	-2.984	0.651525	-1.60914	-0.983371	-1.31911	-0.375772
D4_ATTGTTCTCGAAGTGG-1	D4	S	Epi_2	PI-Epi	-5.94078	-1.14234	-8.60168	-5.68225	8.40808	0.89197	0.391136	-0.53068	2.81838	0.218646	1.63822	0.721205	-2.25458	-0.730302	-0.428032	-1.97576	0.091798	-1.64543	-1.02383	1.51109	-0.733311	-0.584222	-2.91656	0.886966
D4_ATTTACCAGTCTAGAA-1	D4	S	Epi_1	PI-Epi	-4.25136	-0.394041	-8.72501	-5.59353	12.5318	-0.0661611	-1.28538	0.37453	-1.89268	-0.463896	-0.638102	-3.28944	-5.70472	-1.5637	-3.12119	-0.120282	-3.04387	-2.18191	-0.496798	1.74174	0.362212	-1.11793	-1.06019	-1.48921
D4_ATTTACCGTTCCGTTC-1	D4	G2M	Epi_1	PI-Epi	-6.75657	2.54954	-8.4879	-5.62559	16.476	-2.80591	-0.496969	3.00969	-1.47768	1.22304	-0.704989	2.70986	1.15131	0.773072	-1.16293	-2.5248	-2.58835	-3.31223	0.471068	1.72918	-0.585264	0.795708	-2.61581	-0.215941
D4_ATTTACCTCCCTCTCC-1	D4	G2M	Epi_0	PI-Epi	-4.52589	0.549192	-8.00993	-4.28916	17.6708	-1.22293	-2.99186	1.27878	0.321543	0.816366	1.18752	-1.07149	-4.41538	-0.830952	0.111044	-0.529345	-1.16398	-2.29593	-0.0266959	0.879816	2.10002	2.5095	-0.34559	-0.26164
D4_ATTTACCTCGTTCTCG-1	D4	G2M	Epi_0	PI-Epi	-5.75908	3.18548	-7.78499	-3.85579	20.0288	-4.19705	0.470016	4.03184	-3.12321	0.173824	-0.523689	4.06045	2.2359	1.82552	1.74521	0.175381	0.491845	-2.36985	0.36725	-0.475873	1.94702	0.656749	-0.035102	-0.933384
D4_ATTTACCTCTTCGCTG-1	D4	G2M	Epi_1	PI-Epi	-7.33332	1.39728	-8.54026	-5.45736	15.1923	-0.0608474	0.222623	-0.450158	1.63206	1.15509	-0.263151	1.95241	1.04515	1.65654	-1.17776	0.588655	-0.440546	0.833622	1.31286	-1.26897	-0.342728	2.00219	-0.340028	-0.41386
D4_ATTTCACAGGTGAGAA-1	D4	S	Epi_1	PI-Epi	-8.41084	1.67355	-8.60026	-5.72789	10.8613	0.527784	0.663687	0.948835	0.312239	0.95837	0.0238755	1.25271	2.42036	1.30519	-3.09172	0.205916	-0.917403	0.188293	-0.265312	-0.100301	-0.529859	-0.709181	0.197618	-0.778016
D4_ATTTCACAGTGGAAGA-1	D4	G2M	Epi_1	PI-Epi	-8.52561	0.465535	-8.77648	-5.65903	13.3144	3.04925	0.490344	-0.978935	1.11017	2.82129	-0.41539	1.52094	-0.424255	1.03712	-1.44304	-0.758736	-0.688482	-0.0477887	0.424806	0.254197	0.335661	0.833253	0.00506396	1.62781
D4_ATTTCACCACGCAGTC-1	D4	S	Epi_2	PI-Epi	-6.33875	-0.847855	-8.6728	-5.55121	11.1196	2.18751	-0.252448	-2.33257	1.17621	-0.304342	0.848064	-1.36595	-1.47891	-1.01078	0.509428	0.0728124	-0.976186	-0.0897342	3.08494	2.97754	-0.143154	2.0567	-2.0633	0.693757
D4_ATTTCACCACGGGTAA-1	D4	S	Epi_0	PI-Epi	-3.71387	-0.285718	-8.69573	-5.81655	8.39898	0.190335	-2.94422	1.24325	0.786731	-1.68178	1.5423	-2.76567	-5.30469	-1.83825	1.39966	-0.845367	-0.775656	0.129991	-0.506731	3.75945	0.711803	1.33025	-1.03106	-0.585634
D4_ATTTCTGCATGGTGGA-1	D4	S	Epi_5	PS-like	-4.34674	0.710861	-6.33199	-3.95228	12.655	-1.31229	-1.7509	1.98727	0.5475	-0.351297	2.01506	2.1692	-1.69214	-0.190509	2.80686	-2.11297	2.06865	-1.6611	-2.83772	1.54026	-0.537733	-0.0706875	-1.21615	-1.60069
D4_ATTTCTGGTTTACGTG-1	D4	S	Epi_1	PI-Epi	-7.8811	2.12852	-8.66773	-5.45937	12.2908	-1.33716	1.97514	0.29716	1.32697	-3.43916	-0.259209	3.22174	2.37997	2.2859	0.36016	-1.36036	0.830937	-1.28761	2.92977	1.81365	-0.727189	2.88198	0.744347	-0.74737
D4_CAAAGAAGTCTCGCGA-1	D4	S	Epi_2	PI-Epi	-6.46183	-1.26505	-4.90906	-3.40143	8.42646	1.57274	0.312287	-0.891739	3.68721	-0.574774	0.458869	-0.140851	-0.114279	-0.802986	-0.37979	-1.58422	2.84609	-0.341256	-3.05452	1.20086	-1.12763	0.0897279	-0.0972469	0.067118
D4_CAAAGAAGTTGATCGT-1	D4	G2M	Epi_0	PI-Epi	-6.94117	0.0325846	-8.11531	-4.50442	14.7587	1.10157	0.947127	-0.601306	2.44923	0.576053	0.933066	0.0584776	1.33609	0.45713	-0.974061	0.408135	-2.57321	-3.35683	1.31749	0.0491377	-1.78062	-0.866737	0.0434859	0.736877
D4_CAACAACAGTCACAGG-1	D4	S	Epi_1	PI-Epi	-6.32657	3.02822	-7.9964	-4.92344	14.9717	-3.00105	-0.53516	3.25325	-2.41675	-1.21626	-0.993866	2.56418	1.74014	0.812721	-2.31071	-0.876992	1.19545	-2.62975	-1.15859	0.832188	-1.15732	-0.757768	-1.7151	-1.06893
D4_CAACAACCAGAGGAAA-1	D4	S	Epi_0	PI-Epi	-6.30011	-0.643703	-8.7138	-5.6516	12.5703	1.27006	0.788402	-0.869029	2.73559	0.62034	0.651102	-0.1058	0.0770801	0.0514657	3.92173	-0.413149	-0.782581	1.17642	1.32759	1.29266	0.0170307	0.734224	0.823304	2.32338
D4_CAACAACTCCTAAACG-1	D4	S	Epi_1	PI-Epi	-5.72338	0.748188	-8.50222	-5.7008	12.0671	-1.73959	-2.4056	1.34681	-0.434894	-0.337723	1.54056	-0.540313	-4.89277	-1.0457	-2.77839	-1.02736	-1.04959	-5.48333	1.17003	0.750016	-1.167	-0.663067	-1.52142	-1.04748
D4_CAACAGTAGCACCGTC-1	D4	S	Epi_2	PI-Epi	-7.50438	-0.887183	-8.61843	-5.73828	13.1034	2.13762	2.33527	-1.90339	2.7805	-0.270015	-0.22858	1.99024	4.51746	1.72615	0.593853	-0.459083	1.44002	2.07011	-0.18246	1.31059	-2.22632	0.691633	0.451199	0.377893
D4_CAACAGTCACGTGAGA-1	D4	G2M	Epi_0	PI-Epi	-6.2112	1.35014	-7.64286	-4.02382	17.918	-0.538105	-0.466112	2.37794	0.538808	0.307797	0.772992	-0.0830018	-0.571243	0.545986	-0.603422	1.25929	-2.2044	-3.81828	0.0844424	-0.194693	-0.489597	-0.236246	-1.18582	-0.934772
D4_CAACAGTCATCTTAGG-1	D4	G2M	Epi_2	PI-Epi	-7.76337	-0.513216	-8.447	-5.68972	16.1618	3.83554	3.15452	-2.09056	0.783134	-0.1602	0.62532	-0.925158	-1.30874	1.28684	-1.04635	-1.40346	-2.04789	-4.73818	1.09934	3.58319	-2.523	-1.39899	-1.87227	1.66699
D4_CAACAGTGTTCAAAGA-1	D4	G2M	Epi_0	PI-Epi	-6.71072	0.313574	-8.63964	-5.54745	15.5676	-0.393801	0.98658	-0.557023	2.88192	-0.303656	0.603471	0.748832	0.612833	1.26668	1.17605	0.768961	1.16043	0.0700142	1.19189	-0.395716	-0.988425	-0.876248	-0.609151	-1.77107
D4_CAACAGTTCCTAGAGT-1	D4	S	Epi_1	PI-Epi	-6.99022	3.03585	-8.57204	-5.41601	12.4909	-1.79702	0.280958	3.4697	-3.1614	-0.384345	-1.36361	2.06977	1.13446	-0.0733993	-0.407485	-0.934494	-0.622251	-2.07685	0.257817	1.57223	-0.988014	-0.315606	0.457745	2.45423
D4_CAACCAACATGGATCT-1	D4	G2M	Epi_3	PI-Epi.L	-6.49777	3.72264	-7.49256	-3.93561	18.9626	-3.32176	1.62038	2.0672	-4.25288	-8.64596	-1.64123	0.455249	4.39276	-0.780527	0.128044	1.55491	0.839812	-2.34557	-1.08828	-1.26314	1.34584	2.23737	1.31915	-0.939562
D4_CAACCAAGTGATATAG-1	D4	S	Epi_1	PI-Epi	-8.07982	1.41034	-8.06224	-4.71638	12.7319	0.230856	-0.362834	0.352099	1.64912	2.1143	0.0263529	0.0819054	0.261399	2.1646	-1.99395	0.230158	-1.45803	1.61692	0.643952	0.263476	-1.32178	-1.2028	0.865129	-0.737276
D4_CAACCTCAGGTTACAA-1	D4	S	Epi_0	PI-Epi	-6.53484	2.183	-8.71259	-5.58606	10.7186	-1.68783	-2.09807	2.06324	0.87318	0.72218	-0.769572	-0.519334	0.425446	1.52736	-1.24871	0.291797	-1.4596	2.61603	1.91276	1.98058	-0.506423	0.326941	0.37266	-1.22533
D4_CAACGATAGGCCTAGA-1	D4	S	Epi_0	PI-Epi	-6.34049	1.42082	-7.7459	-4.84474	11.4866	-1.43955	0.723648	0.106365	1.05036	0.464815	-0.228866	2.9851	2.64042	0.756972	-0.809769	0.50414	0.936984	2.54426	0.308681	0.955696	0.624433	1.32785	-2.05528	-1.04387
D4_CAACGATCATCTATCT-1	D4	S	Epi_3	PI-Epi.L	-7.9289	-2.87919	-8.43294	-5.14045	11.6381	-1.08418	1.79723	1.89858	-0.81094	-6.38684	-2.95416	-0.0716737	4.39219	-0.702802	-2.13031	1.31922	2.9737	2.80157	-1.8085	0.509095	-1.69399	0.88059	-1.75764	-1.57489
D4_CAACGATGTTCGCGTG-1	D4	G2M	Epi_3	PI-Epi.L	-7.79225	-2.53567	-4.87293	-3.60149	13.2643	4.22734	4.97872	-2.85299	3.49641	-7.01054	1.29609	2.64619	1.27064	-1.68348	1.66423	-2.73962	4.49491	-1.64259	-3.58986	2.62058	-2.99069	1.28815	-3.26971	-1.64624
D4_CAACGATGTTGGGAAC-1	D4	G2M	Epi_0	PI-Epi	-5.26856	0.885498	-8.12423	-4.61349	17.4695	-2.34007	-1.00909	1.50122	1.26252	-0.404092	0.698105	-0.575562	-2.94287	-0.47357	0.145052	0.836273	-0.548745	-3.55778	0.527857	-0.393915	1.45201	-0.956212	0.397808	0.387285
D4_CAACGGCAGGTCTTTG-1	D4	S	Epi_0	PI-Epi	-5.4151	1.62561	-8.67756	-5.63066	11.1742	-0.0679283	-0.0889835	-0.496498	0.918038	-0.705765	0.102522	0.90766	1.25632	-0.341698	-0.982744	-0.966489	0.881072	0.975498	-1.35793	-0.0942105	-0.92152	-0.260374	-2.0493	-2.26276
D4_CAACGGCGTTTGTTGG-1	D4	S	Epi_1	PI-Epi	-7.56676	0.959323	-5.82548	-3.59274	12.3163	0.102323	-0.730246	1.10998	1.55381	2.06128	1.01591	0.269614	-1.62987	0.90801	-2.16176	-0.495648	-2.99231	-1.38001	1.24941	1.47189	0.914172	1.03732	-0.550322	1.58359
D4_CAACGGCTCCGCGGAT-1	D4	G2M	Epi_1	PI-Epi	-6.78457	1.89533	-5.63062	-3.258	17.4653	-0.526588	0.387551	1.8087	-1.05625	1.69933	0.812217	1.64323	0.360959	0.985557	-1.38774	0.0226467	0.575515	-2.4722	-0.651102	-0.745117	-2.33985	0.213223	0.831999	-0.613743
D4_CAAGACTAGCGTTGTT-1	D4	G2M	Epi_0	PI-Epi	-6.57185	2.11248	-7.96192	-4.43866	18.2678	-1.54801	2.32521	0.522226	1.34462	-0.970791	-0.296154	1.35021	4.20453	0.877589	0.841828	0.192385	-1.20825	-2.40256	1.27218	-2.72508	0.346096	-0.132568	0.0865341	-0.063742
D4_CAAGACTAGGACGCTA-1	D4	G2M	Epi_3	PI-Epi.L	-6.21546	2.3206	-8.77568	-5.70575	18.9089	-0.0891377	1.70834	0.467512	-1.37679	-0.498646	-0.721776	2.68611	3.61389	0.297924	2.67188	-0.21156	-0.725837	0.216676	-2.50805	-1.95805	1.01594	-0.917226	-1.77089	-0.0257936
D4_CAAGACTCACACTGGC-1	D4	G2M	Epi_0	PI-Epi	-5.65935	2.49178	-7.92771	-4.58925	17.5192	-4.5208	-1.07056	1.36207	-0.365523	0.283306	-0.568313	2.40448	0.152847	0.177327	1.34574	-0.543651	-0.401104	-1.70075	-1.08372	-1.80163	1.23588	0.729554	-1.83977	-1.24364
D4_CAAGACTCATCTGCGG-1	D4	G2M	Epi_5	PS-like	-5.57705	-2.25818	-5.02139	-3.43006	9.77647	-1.23754	0.797213	-4.40853	1.51543	-4.71136	2.62914	2.71009	1.12004	-0.954982	2.09191	-4.91401	1.69279	-2.63628	-9.30721	-1.37622	-2.05701	-3.12883	-2.41296	-0.66493
D4_CAAGACTCATTCACAG-1	D4	G2M	Epi_1	PI-Epi	-6.34547	2.11327	-8.49832	-4.98003	16.2145	-2.29699	-0.939496	2.05421	-2.17589	-0.674381	-1.34134	-0.204004	-1.14453	-1.12228	-0.468911	0.405691	-2.14516	-0.879273	2.23478	-0.462672	-0.0542752	0.687641	0.644001	1.56998
D4_CAAGACTTCCTCCACA-1	D4	S	Epi_1	PI-Epi	-7.17871	2.63407	-8.5871	-5.30529	13.7382	-4.24712	-2.03752	2.31057	-2.38539	2.90038	0.361467	2.93978	-1.21864	1.58495	-1.83949	-0.974949	-2.60512	-2.60196	2.04748	0.774811	1.93778	0.388525	-1.37726	0.12295
D4_CAAGACTTCGACGATT-1	D4	G2M	Epi_0	PI-Epi	-4.94657	-0.381821	-7.9931	-4.32199	18.1108	1.36257	-2.70423	0.564186	0.533116	-0.269915	1.20788	-5.4731	-4.89493	-1.91212	-0.265569	-0.0753545	-3.71729	-2.99294	1.0576	1.12331	0.814649	-0.187178	0.874681	0.832618
D4_CAAGAGGAGGAAAGTG-1	D4	S	Epi_1	PI-Epi	-8.75598	0.311351	-8.76346	-5.85692	10.6151	4.02718	0.915521	0.168137	1.1549	0.725396	-0.535944	0.0401551	0.635542	0.311871	-1.0794	0.603133	-1.74404	-0.151751	1.86302	-0.235717	2.68488	1.08128	1.49266	2.64561
D4_CAAGAGGCAGCTCCTT-1	D4	G2M	Epi_0	PI-Epi	-5.52872	1.48636	-8.56495	-5.3674	21.8031	-0.957031	0.126063	1.05471	-0.901269	-0.336073	-0.594748	0.266233	-0.721916	-0.893577	2.05344	0.678075	-0.656762	-1.99878	-0.145672	-0.161114	-0.560376	-0.85351	-1.18835	-2.01339
D4_CAAGCTACAAAGCTCT-1	D4	G2M	Epi_0	PI-Epi	-6.32356	2.88992	-8.62326	-4.92882	18.3822	-2.70111	0.472674	2.01352	-4.98863	-1.29073	-2.42099	1.98667	6.40101	-0.187272	0.739371	-0.114179	-0.983869	-4.02055	-1.5087	-3.01102	-1.06917	-0.251787	-1.7173	1.31116
D4_CAAGCTAGTATAGCTC-1	D4	S	Epi_0	PI-Epi	-6.01087	2.41704	-7.68093	-4.77617	13.0712	-1.54116	1.63733	1.89935	0.647569	0.855844	-0.509736	2.1744	3.87991	2.0422	0.205903	-1.83452	1.66091	-0.716825	-1.72012	0.0247538	-1.61837	-0.473715	-0.455781	0.259916
D4_CAATACGGTCTTTATC-1	D4	G2M	Epi_0	PI-Epi	-6.11279	2.46671	-8.08793	-4.54637	18.8208	-0.993792	-0.0677532	2.61878	-0.367286	1.62169	-0.453544	0.799882	2.56243	0.293142	1.82698	1.11503	-2.03565	-1.27411	0.281171	-2.45167	0.824139	0.217999	-0.446847	0.0193014
D4_CAATACGTCAGCCTCT-1	D4	G2M	Epi_0	PI-Epi	-4.48522	1.7496	-7.9252	-4.22135	19.3355	-3.43733	-2.25453	0.44608	0.00623166	1.01515	-0.12011	-0.94356	-1.44059	-0.585041	1.18784	0.202122	-2.90329	-0.56107	-0.391408	-0.0142168	-1.3407	-0.577159	-1.67163	-1.47407
D4_CAATACGTCATCACTT-1	D4	G2M	Epi_1	PI-Epi	-6.20727	2.87582	-6.84342	-3.66444	18.457	-3.97785	-2.10003	4.28952	-3.66202	1.33059	-0.143526	2.48573	-0.391382	0.809367	0.364818	-0.802688	-2.42568	-3.33239	0.301981	-1.04135	0.828063	-0.2072	-1.0107	-1.13169
D4_CAATACGTCTCTATGT-1	D4	S	Epi_1	PI-Epi	-7.24995	3.18064	-8.62035	-4.99102	14.5303	-1.8662	-1.02016	3.43985	-4.23595	0.304523	-1.09202	0.908972	1.24507	1.28705	-1.79375	-0.372965	-1.45159	2.32594	0.282807	-0.16403	-0.0608622	1.08718	1.92983	0.318565
D4_CAATCGAAGCGATGGT-1	D4	S	Epi_0	PI-Epi	-5.5618	-0.24882	-8.70583	-5.6891	12.0565	-0.00436282	0.81272	-0.475104	1.94058	0.0976542	1.09043	1.19661	-0.721395	-0.467444	4.36982	-2.13969	0.238625	0.251096	0.307444	1.46659	-1.16573	0.623573	-2.02526	0.172525
D4_CAATCGACAAACCATC-1	D4	S	Epi_0	PI-Epi	-3.46461	0.972069	-6.91612	-3.83124	9.74453	-5.28821	-3.77608	2.22512	0.235245	-0.0596566	2.00909	-1.26321	-3.92433	-0.969544	-0.354467	-0.000672322	0.739951	0.449242	-0.641201	2.46545	-1.58301	0.258849	-1.00561	-2.06551
D4_CAATCGACAAGAAACT-1	D4	G2M	Epi_0	PI-Epi	-6.28741	2.19752	-8.12587	-4.5023	20.7972	0.0411364	0.928764	1.17595	-0.806891	0.318497	-0.499041	2.23176	2.98297	1.81288	2.75561	0.234797	-0.142255	-0.855335	2.39493	-1.44603	2.80937	0.654082	2.77772	2.32156
D4_CAATCGACAAGCTGCC-1	D4	G2M	Epi_1	PI-Epi	-6.96866	1.62867	-8.7231	-5.34374	18.4259	0.468693	-0.492279	2.74653	-0.955234	1.91144	-0.772695	1.14142	-0.396384	0.875011	-1.54418	0.136002	-1.30017	-1.62652	-0.182805	0.729551	0.479826	0.479244	-1.18697	-1.03674
D4_CAATCGACACTACTTT-1	D4	G2M	Epi_0	PI-Epi	-5.54438	2.19243	-7.60419	-3.82845	19.9571	-3.16048	-1.35479	2.65465	-1.45195	1.46561	-0.117397	0.62103	-0.159746	0.760812	-0.00993916	-0.22991	-1.12437	-2.20214	0.331847	-0.792384	-0.603093	0.485982	0.275312	-1.46145
D4_CAATCGAGTACGACAG-1	D4	G2M	Epi_2	PI-Epi	-7.9512	-0.294717	-6.6066	-3.67835	15.5699	4.54336	2.10881	-0.244709	2.52363	0.164861	0.707691	0.0900534	-1.02257	1.05437	-2.40974	-0.546313	-0.839897	-1.03914	0.515145	2.3428	-2.14543	-1.0832	1.28758	0.462548
D4_CAATGACAGATACGAT-1	D4	S	Epi_0	PI-Epi	-5.12739	-0.0441714	-8.56142	-5.15628	10.6163	1.73563	-1.41007	1.41769	-0.0443779	1.08601	1.56929	-1.66449	-0.520509	-0.696527	1.84913	-1.61535	-1.58343	0.224177	0.66831	3.42334	-0.111146	-0.411618	-0.133248	-0.212715
D4_CAATGACAGTGTAGAT-1	D4	S	Epi_0	PI-Epi	-5.17873	-0.0176669	-8.75204	-5.54177	8.73023	2.0472	-1.71688	0.936739	-1.22639	-0.212982	-0.584514	-1.62106	1.10757	-0.847395	5.24049	-0.692761	-1.75002	1.88075	1.40859	0.926954	1.89174	-0.0383969	-1.48086	3.73749
D4_CAATGACCAGGTGAGT-1	D4	S	Epi_1	PI-Epi	-8.04995	2.82868	-8.76648	-5.60453	11.7692	-0.585833	0.0318322	1.6932	0.143875	1.57922	-1.31799	2.94365	2.09078	2.44375	-3.51211	-1.41791	-1.4299	-1.14524	-0.185298	0.0947701	0.288057	-0.247245	1.05167	-0.788593
D4_CAATGACGTGCGCTCA-1	D4	S	Epi_1	PI-Epi	-7.99667	1.53428	-6.38795	-3.67413	13.4351	0.664962	0.856856	-0.112007	3.04898	1.71879	1.72538	2.15532	-0.736695	2.16298	-3.29958	-0.644939	0.538684	-2.45672	1.28544	1.08938	-1.03403	-0.557782	0.76389	-0.672253
D4_CAATTTCCAACGGCTC-1	D4	G2M	Epi_1	PI-Epi	-6.86892	1.41502	-8.62706	-5.40661	12.8025	0.214742	0.727284	2.56527	-1.53752	1.15179	1.98375	2.75754	-4.58379	-0.706267	-0.672672	-2.22927	0.265346	-3.49849	0.643101	1.18355	1.90224	2.66977	-1.97636	0.96883
D4_CAATTTCTCGACGCTG-1	D4	G2M	Epi_0	PI-Epi	-6.11609	2.84683	-7.84325	-4.13753	19.8976	-3.10638	0.0481918	1.07137	-1.22957	1.72752	-1.26521	2.26053	2.93765	1.82939	0.836586	0.564002	0.038875	-2.2932	1.31152	-1.31917	0.990273	0.625978	0.0584161	0.0291219
D4_CACAACAAGGATTTGA-1	D4	G2M	Epi_1	PI-Epi	-7.37901	2.05177	-8.51966	-5.32811	16.1804	-0.806492	-0.287351	1.94968	-0.233635	3.65813	1.27069	3.08847	-1.40245	1.76091	-2.37549	-0.355827	1.00669	-2.04082	-1.13485	-0.214212	-0.61719	0.0632104	0.245209	-2.95222
D4_CACAACACAATCGCGC-1	D4	S	Epi_1	PI-Epi	-6.97542	1.06793	-8.57442	-5.54115	12.4241	-0.190464	-1.06431	0.0166287	0.809775	2.10145	0.427058	-0.554037	-1.45339	1.21114	-1.65463	-0.898165	0.0316624	1.02676	-0.956655	1.64418	-0.922238	0.350496	-1.38128	-1.25324
D4_CACACAACAAGACAAT-1	D4	S	Epi_3	PI-Epi.L	-8.10855	-4.15981	-7.8469	-4.01278	10.4639	2.67854	4.61239	-0.716447	-1.46299	-12.5645	-2.45851	0.0724226	4.4612	-1.5077	-5.09764	0.481018	3.25297	-0.352938	2.66466	6.53797	0.392667	4.2242	2.26661	-0.566084
D4_CACACAACACTGAATC-1	D4	G2M	Epi_2	PI-Epi	-7.07114	0.847799	-6.64043	-3.68428	20.9494	-0.210675	2.72474	-0.213449	2.51047	-1.86328	0.218666	2.12946	3.34485	0.372173	0.26571	-0.708974	0.954562	-3.36973	-2.22104	-1.10369	-0.751578	0.962214	-0.707393	1.1849
D4_CACACAACATCCGTGG-1	D4	S	Epi_0	PI-Epi	-5.52964	0.712607	-8.01355	-4.78431	14.4523	-0.233189	0.660403	-0.99655	1.47084	-1.78672	-0.180119	-0.184666	-0.371809	-0.847821	1.66011	0.104981	1.19614	1.01824	0.504535	1.59502	-3.14374	1.90138	-2.60707	-2.52783
D4_CACACAAGTCTTGAGT-1	D4	G2M	Epi_0	PI-Epi	-6.64654	2.63036	-8.49879	-5.06254	16.6434	-1.76092	1.00229	1.88339	-0.658715	2.29107	-0.640017	2.35915	2.11935	1.85282	0.320193	0.700795	-0.721811	-2.6544	1.25637	-1.14679	1.97117	-0.111574	0.50766	1.70439
D4_CACACAATCAACGCTA-1	D4	G2M	Epi_0	PI-Epi	-6.3032	1.51889	-8.23069	-4.71409	18.3076	-2.44708	0.97809	0.100899	1.81147	0.447283	1.48231	1.31714	-0.193765	1.77051	-2.67441	0.857468	0.399201	-3.4787	0.256197	-1.22533	-0.824002	0.946559	-0.993898	-1.34918
D4_CACACAATCAGACCGC-1	D4	S	Epi_0	PI-Epi	-7.25604	-2.50741	-8.37975	-5.36584	9.99227	-0.319328	-0.254328	0.0654822	1.72746	-1.68352	0.252324	2.36547	4.06364	0.344436	-0.501242	-2.42992	3.25362	0.0366471	-3.38861	2.96084	-1.79701	0.574073	-1.69814	0.368747
D4_CACACAATCAGTAGGG-1	D4	S	Epi_1	PI-Epi	-8.07051	2.24074	-8.80021	-5.54543	11.2817	-0.264426	1.29135	0.702721	-1.05499	1.28416	-0.963086	1.83127	1.4097	1.3069	-1.65548	0.762221	0.145398	-1.22294	-0.995043	0.695505	-0.313665	-1.28321	-0.0462255	-0.386727
D4_CACACAATCCGTGGTG-1	D4	G2M	Epi_0	PI-Epi	-4.74091	-0.282454	-8.33688	-5.11333	14.0415	2.27095	-1.31358	1.33803	-0.741422	-0.182235	0.355309	-4.28546	-3.58904	-2.05648	3.02042	0.508738	-1.8884	-0.144455	2.2259	0.979654	2.39231	-0.283329	-0.468174	1.83161
D4_CACAGGCGTACCGGAA-1	D4	S	Epi_0	PI-Epi	-5.26463	-0.286554	-8.34064	-5.4454	8.88904	0.244182	-1.87127	1.88197	1.43646	1.2598	1.8625	-0.805404	-2.61786	-0.724176	-0.684068	-1.63691	-1.10088	-0.033629	-0.130605	1.98695	2.15847	0.326185	-1.20714	1.96714
D4_CACAGGCGTGATTCTG-1	D4	G1	Epi_0	PI-Epi	-5.80315	0.214954	-8.55447	-5.33223	15.5987	3.0924	-0.229291	0.590201	-0.784266	1.01911	-1.10191	-2.88438	1.07128	-1.72783	2.71615	0.906781	-1.60565	3.97192	0.829032	-0.0424233	2.34731	1.77892	-0.432073	2.6269
D4_CACAGGCTCAGCACCG-1	D4	G2M	Epi_0	PI-Epi	-6.09334	2.6412	-8.23322	-4.75936	16.4225	-3.81753	-2.0056	3.82753	-0.458552	2.25701	0.373608	0.614711	-1.46282	1.69798	-1.1785	1.43481	-1.0309	-2.97562	1.42317	0.466683	0.548567	0.768268	-0.625781	-1.56933
D4_CACATGACACCTTCCA-1	D4	S	Epi_3	PI-Epi.L	-7.40619	-2.69758	-5.64135	-4.0062	7.81012	-5.4933	-1.40735	1.2092	0.455419	-4.31196	0.570249	2.79812	-0.174606	0.111758	-1.20497	-2.07784	3.74218	-2.71462	-4.49739	0.827698	-3.61404	-1.90974	-1.95318	-2.481
D4_CACATGACATGAAGCG-1	D4	G2M	Epi_2	PI-Epi	-7.11571	-0.492647	-8.70072	-5.55351	21.8977	4.93453	2.69726	-2.00829	2.12502	-0.936593	-0.960289	-1.7102	1.51792	-1.04585	1.17402	0.1361	0.0249854	0.700749	1.11826	-0.729657	-0.742472	0.505542	-0.441941	0.68037
D4_CACATGATCGTAGCCG-1	D4	G2M	Epi_3	PI-Epi.L	-8.31971	-3.75712	-5.16552	-3.53149	8.87197	4.37765	6.66746	-4.73278	0.398584	-11.9343	-1.59062	-0.0187164	5.21672	-2.31401	-1.12057	-4.4308	4.72819	-1.51363	-5.04277	4.09024	-3.21394	0.735079	-0.193289	0.0339856
D4_CACCAAAGTCGCAGTC-1	D4	S	Epi_1	PI-Epi	-8.36343	0.275635	-8.73425	-5.75728	10.9381	0.559583	1.99893	-0.376106	1.82064	-0.177266	0.924021	1.16986	0.208964	1.47738	-4.35247	-0.441333	-0.0628364	-0.761513	3.10416	1.24729	-0.666562	1.38702	-1.99687	-0.198208
D4_CACCAAAGTTACGATC-1	D4	S	Epi_3	PI-Epi.L	-5.75754	-3.00162	-8.12185	-4.5983	12.1769	-2.12642	1.1675	-0.324274	-4.41731	-3.72826	2.8789	-3.23676	0.940018	-6.5349	2.64481	-3.27327	4.94057	0.519596	3.97197	1.15611	-1.83217	1.51873	-4.92635	10.3993
D4_CACCGTTAGCAATTCC-1	D4	S	Epi_5	PS-like	-7.6159	-3.27731	-5.31571	-3.63378	9.04549	-6.59742	0.859153	2.78189	-2.5987	-5.58948	-0.0510099	4.81207	2.50295	0.0102248	-4.14182	-6.68702	4.15468	-7.67021	-5.18134	2.50203	-1.76086	0.358154	-0.612538	-0.605086
D4_CACCGTTCATTGCCGG-1	D4	S	Epi_1	PI-Epi	-7.7248	2.20402	-8.65762	-5.67807	13.963	-1.27709	0.410888	2.16118	0.758465	2.62987	0.638971	3.77364	-0.647944	1.81625	-1.62258	-0.872837	0.923389	-0.0795204	-0.0575116	1.54336	-0.928357	-0.758033	-0.929763	-1.30628
D4_CACGAATCAGAACTAA-1	D4	S	Epi_3	PI-Epi.L	-8.25293	-4.57472	-5.24402	-3.34948	6.66086	1.7533	5.36068	-1.08226	-2.77413	-16.7031	-1.98059	-0.735242	7.35252	-2.37733	-1.93832	-2.82857	9.48671	-4.68508	0.658447	7.03843	-0.788504	4.6917	1.92469	0.244732
D4_CACGAATCAGTTTCGA-1	D4	G2M	Epi_0	PI-Epi	-4.98747	1.33518	-8.28337	-4.662	18.2798	-2.84169	-1.67093	0.389788	0.0276018	1.61005	-0.234347	-1.45444	-0.210336	-0.973903	2.32469	-0.0752079	-2.09981	-1.06491	0.578297	0.239645	0.588822	1.6727	-0.948279	-0.612026
D4_CACGAATGTACAAGCG-1	D4	S	Epi_1	PI-Epi	-7.41248	3.43851	-7.8469	-4.25163	11.7269	-3.2283	0.117762	3.27097	-0.691989	-1.79863	-0.86967	2.54541	3.09422	1.05613	-3.0441	0.344873	-1.09175	-1.20398	0.0988281	1.01099	-0.0136668	-1.1969	1.12977	1.12043
D4_CACGAATGTTAATCGC-1	D4	S	Epi_0	PI-Epi	-4.57344	2.48428	-8.3477	-5.29444	10.7409	-3.48798	-0.567555	1.64612	0.499174	-1.21135	-0.697895	0.815105	2.56089	0.440993	2.66597	-1.67184	1.2799	0.918045	0.427887	0.562188	-0.34024	1.28371	0.213403	0.742707
D4_CACGAATTCTACACTT-1	D4	S	Epi_1	PI-Epi	-4.91615	0.0257915	-8.68579	-5.71668	7.13764	0.00810846	-2.68174	1.37666	-0.97808	1.83913	0.3539	0.707392	-5.05869	-0.125801	-2.85928	-0.769959	-3.12527	-0.442398	1.31593	1.92407	-0.175253	0.869964	-1.71973	-1.43131
D4_CACGGGTAGGTTTGAA-1	D4	S	Epi_0	PI-Epi	-5.53831	2.15362	-8.59835	-5.37829	14.1437	-2.53948	-0.749725	0.994064	-0.744494	-0.592727	-1.44956	-0.000494764	1.852	-0.105998	2.49714	0.687233	-3.50474	-0.580117	1.69664	-0.485952	1.72706	0.804915	-0.668595	1.26044
D4_CACGGGTAGTTGGAGC-1	D4	S	Epi_1	PI-Epi	-8.59794	0.974868	-8.58955	-5.57044	11.7066	2.92057	0.563954	1.3759	-0.727074	1.69891	-0.258198	-0.295332	0.450418	1.50666	-3.98562	0.201722	-3.32914	1.76824	1.42657	0.640388	1.24748	-0.585316	-0.439393	0.600454
D4_CACGGGTGTTCCTAGA-1	D4	S	Epi_1	PI-Epi	-7.69732	1.52175	-6.16878	-3.61898	13.6258	0.00638023	1.10453	-0.219477	-0.374933	-0.923394	-0.56268	1.88763	-0.702599	2.24907	-2.3255	-0.150962	-0.581581	-0.0153353	0.542258	1.19456	0.630289	-0.516773	0.368036	0.0974411
D4_CACGGGTTCAGGGTAG-1	D4	S	Epi_1	PI-Epi	-7.91542	2.46361	-8.5191	-5.15384	9.23177	-2.01433	-1.70796	1.28352	-1.12511	2.53394	-1.22917	0.212121	0.459672	1.35231	-3.90639	1.54475	-3.3956	0.352053	4.21766	-0.446722	3.02069	-0.574883	0.798566	1.48344
D4_CACGTGGAGAGCACTG-1	D4	S	Epi_0	PI-Epi	-4.9193	2.82016	-7.99594	-4.51041	13.7135	-3.99465	0.28258	2.40334	0.0443807	-1.0279	-1.78358	1.35056	3.88621	0.845605	2.2278	-0.103868	2.22048	3.24642	-1.34228	-0.210767	-0.32433	0.694473	-0.991307	-2.42708
D4_CACGTGGAGCGTTGTT-1	D4	S	Epi_2	PI-Epi	-8.59029	-1.26279	-8.64945	-5.73763	6.24773	6.10601	3.58918	-4.3595	3.14549	-1.73379	0.232698	1.56412	1.80463	0.279686	1.01665	-3.55692	-4.62798	-0.968383	2.0706	1.20301	-0.709897	1.19302	-2.30001	2.50238
D4_CACGTGGAGTGCAACG-1	D4	S	Epi_3	PI-Epi.L	-8.29152	-2.39777	-8.73103	-5.49721	10.9975	1.76058	2.32885	0.890565	0.55233	-4.0124	-1.81641	-0.878491	4.17244	-0.565439	-1.29935	1.54312	-0.752558	0.270755	-0.664989	-0.681538	-0.475853	-1.82419	0.635518	2.20075
D4_CACGTGGCACAAATAG-1	D4	S	Epi_0	PI-Epi	-6.31964	1.61706	-6.65721	-3.89047	9.83195	-0.411159	-0.943306	0.486032	-0.0555409	0.528602	-0.301304	-0.420782	-0.138209	0.6503	-0.750297	-0.294872	-1.2396	1.2343	1.71073	0.916278	-0.569661	0.73682	-0.024491	-0.651059
D4_CACGTGGCAGAGAATT-1	D4	G2M	Epi_0	PI-Epi	-4.36461	0.0799169	-8.72538	-5.64273	13.9507	1.80173	-1.92016	1.40165	-1.04468	0.641626	3.00373	-2.33534	-3.75675	-3.5306	5.10369	0.0784087	-0.833741	2.01355	-2.1321	2.5888	0.400054	1.73799	-3.13862	-1.63584
D4_CACGTGGTCGATTGAC-1	D4	S	Epi_0	PI-Epi	-4.21615	0.266293	-8.66924	-4.87108	8.44615	-1.1501	-2.05485	2.84256	-0.550853	-1.88973	-0.382116	-2.92875	-3.43215	-2.54415	2.31853	1.63642	-1.90391	0.0534057	1.00826	-1.46156	2.97864	0.110593	-0.539867	1.69738
D4_CACGTTCAGCAACCAG-1	D4	G2M	Epi_1	PI-Epi	-8.67627	0.626859	-8.60855	-5.69844	18.8819	7.28007	2.15977	0.218788	-1.76311	3.00168	-0.694292	0.00153135	0.566541	0.20271	0.962943	0.253993	-2.9421	0.550865	0.588318	-0.881306	-0.567644	-0.460066	-0.936738	-0.263583
D4_CACGTTCAGCAACTTC-1	D4	S	Epi_3	PI-Epi.L	-7.67879	-2.97321	-6.78854	-3.85346	10.6715	-4.90866	-0.0534954	2.98611	-4.03276	-5.28911	-2.8004	2.79124	5.59277	-1.26019	-1.40541	-0.77774	2.17417	-1.60607	-4.3599	1.18764	-1.05294	-0.540529	-2.07919	-1.1219
D4_CACGTTCCAACCAGAG-1	D4	S	Epi_1	PI-Epi	-7.77009	1.70257	-8.76915	-5.67847	13.3482	1.35292	-0.587867	1.58735	1.60012	2.408	0.823488	2.05523	-0.86671	1.96411	-1.80333	-1.12444	0.554949	-0.516936	0.733948	1.3755	-0.117087	0.704027	0.69931	-0.689849
D4_CACGTTCCAATCCAGT-1	D4	S	Epi_1	PI-Epi	-7.28831	2.43602	-8.41708	-4.97443	13.6375	-1.27828	-0.653219	3.15867	-3.81928	1.77897	-0.601841	1.12101	-3.26132	0.547181	-2.62474	1.02003	-1.49869	-0.92086	2.15129	0.468146	2.34429	1.94027	0.801631	1.21396
D4_CACGTTCGTAGCTTGT-1	D4	S	Epi_0	PI-Epi	-5.11983	3.05627	-8.44094	-5.098	13.9972	-0.020269	0.394439	3.24306	-2.71295	0.186918	-1.66633	-0.743366	2.92915	-0.457098	4.54819	0.244658	-0.34227	2.3193	0.485337	-2.87744	1.5725	0.928308	0.394345	1.12024
D4_CACTAAGCACTTGAAC-1	D4	G2M	Epi_0	PI-Epi	-4.28079	1.51798	-8.48026	-5.62835	16.1606	-1.30712	-1.68875	2.16913	-1.03519	-0.046361	-1.21079	-0.848691	0.798692	-1.29351	4.48616	-0.198255	0.0347849	2.65019	-0.594795	0.156695	-1.51445	0.952724	-1.21056	-1.91646
D4_CACTAAGGTCCAGCGT-1	D4	S	Epi_1	PI-Epi	-8.34354	2.38107	-8.60913	-5.22892	12.5472	-0.181848	0.567037	2.39616	-1.10585	1.29623	-1.63937	1.84254	0.825305	1.28906	-3.9112	0.361703	-1.25635	1.02832	1.24733	0.119536	1.38439	0.636179	0.943813	-0.65538
D4_CACTAAGGTGACGTCC-1	D4	S	Epi_0	PI-Epi	-5.1416	1.10307	-8.48939	-5.18632	15.3778	-1.41626	-1.60936	1.00104	1.81378	2.28858	0.540878	-1.32211	0.607819	-1.12596	2.84485	-0.77661	-0.0595006	0.68344	-1.86503	-0.16037	-1.88426	-0.406784	-1.40155	-1.51272
D4_CACTGAACAAAGACGC-1	D4	G2M	Epi_1	PI-Epi	-7.69743	1.25543	-8.55664	-5.7323	16.5936	1.59441	0.480431	2.10049	-1.55982	2.18206	0.141777	-0.0995151	-2.06268	0.0878491	-2.86531	-0.131503	-1.89191	0.366195	0.394607	1.62084	1.33609	0.298256	-1.68996	0.31081
D4_CACTGAACAACTGATC-1	D4	S	Epi_0	PI-Epi	-5.04828	-0.124831	-8.77021	-5.64694	10.1205	-0.679284	-1.91999	1.15342	-0.0564807	1.02592	0.40061	-1.58177	-4.04429	-1.77606	-0.918181	-1.59154	-2.25589	0.27262	0.154335	2.56157	-0.479204	-0.253411	-1.26679	0.458389
D4_CACTGAAGTGGCGCTT-1	D4	S	Epi_2	PI-Epi	-5.86129	-0.151948	-8.62869	-5.57176	12.3622	2.1701	-0.546681	0.575017	2.04164	1.7769	0.876569	-1.2997	0.796859	0.678055	2.57482	-0.990014	-0.235461	0.85967	-0.337428	1.14375	-1.48343	0.762322	-0.0344947	-0.786988
D4_CACTGAATCACTACTT-1	D4	S	Epi_0	PI-Epi	-4.267	2.27434	-8.52283	-4.95074	14.1233	-4.99162	-3.28446	1.2127	2.66292	0.262306	1.10813	0.00430433	1.03359	-0.133719	2.45415	-0.899591	1.73866	0.658982	-3.44354	0.315405	-1.53757	-0.411208	-2.23604	-2.36363
D4_CACTGGGTCAAAGGAT-1	D4	S	Epi_1	PI-Epi	-7.20151	1.8136	-8.68172	-5.7227	11.0333	-1.73417	-1.56125	0.354421	-0.3926	2.78035	1.47661	0.342027	-1.37623	0.125064	-2.38873	-1.49524	-3.17679	-1.96664	2.19581	0.225908	0.796916	-1.29283	-0.0981568	0.807578
D4_CACTGGGTCTCACCCA-1	D4	G2M	Epi_2	PI-Epi	-5.41801	-0.73894	-8.51933	-5.41017	19.1667	3.05263	-0.286917	-1.333	0.854478	-1.37166	0.265256	-3.45955	-4.25301	-2.96793	0.897661	-0.0307043	-2.0545	-1.66409	0.336223	1.94242	-0.403128	0.586873	-0.318056	-1.51133
D4_CACTGTCCAGCCGTTG-1	D4	G2M	Epi_2	PI-Epi	-7.96511	0.309576	-8.01296	-4.49591	16.5603	2.11685	1.84632	-0.945773	1.44541	1.23628	-1.15705	1.03434	2.33529	1.17296	-1.54155	0.509876	-1.63329	-0.593516	3.26207	0.819743	0.293791	0.747427	0.266738	0.668474
D4_CACTGTCTCCGATAAC-1	D4	G2M	Epi_0	PI-Epi	-5.58408	3.33199	-8.28004	-4.66806	17.3456	-5.10148	-0.939408	3.71648	-2.38932	0.174535	-1.40758	1.33159	2.77266	0.840998	1.0469	1.53851	-1.15971	-0.632812	-1.01432	-2.62741	0.563817	0.919994	1.3418	-1.18694
D4_CACTTCGAGGCAGCTA-1	D4	S	Epi_3	PI-Epi.L	-7.76638	-2.68596	-5.64242	-3.25205	12.0566	-1.4206	1.7198	0.0360145	1.82212	-5.93452	0.102222	0.644744	4.91761	-0.774267	0.332516	-1.40677	1.78894	1.29192	-1.17808	0.688759	-2.4544	-0.433679	-1.35623	-0.247838
D4_CACTTCGAGGCCTTGC-1	D4	G2M	Epi_0	PI-Epi	-4.70635	1.34342	-8.01511	-4.55873	17.4951	-4.22736	-2.83029	0.821769	0.176078	0.989125	0.657269	-1.35174	-2.3138	0.238218	0.804222	-0.031792	-1.49186	-1.84624	0.794984	0.35726	-0.187209	0.0843253	-0.502723	-1.07067
D4_CACTTCGCAGGACAGT-1	D4	S	Epi_2	PI-Epi	-7.59337	-2.22054	-5.08506	-3.32493	12.0697	1.76541	2.12479	-1.16703	3.59299	-4.43271	1.03984	2.18461	0.465447	1.31075	-4.76416	-2.08454	3.87867	-1.82192	-4.14337	1.88053	-3.12397	-0.46824	-1.43676	-1.08884
D4_CACTTCGTCCGTATGA-1	D4	S	Epi_1	PI-Epi	-7.2261	1.29368	-8.63012	-5.75931	7.65321	-1.78682	-1.79272	0.489681	2.64413	1.86086	1.51171	0.569404	-3.51944	1.20815	-3.77256	-1.45002	0.689373	-1.86745	0.0250503	1.44422	-1.17165	-1.2595	-0.198977	-2.09708
D4_CAGAGCCTCCGTGTCT-1	D4	G2M	Epi_0	PI-Epi	-5.2943	-0.506847	-8.50121	-5.7421	12.5271	4.92823	-1.57699	1.64638	-0.508864	1.89159	0.165695	-4.71341	1.32638	-2.74581	3.04697	-1.50262	-3.12541	2.32175	0.153172	2.76781	-0.536321	0.954707	0.295734	-0.410904
D4_CAGATACAGTACCGGA-1	D4	G2M	Epi_0	PI-Epi	-6.66742	1.41615	-6.71746	-3.84448	16.8876	0.641096	1.26266	2.04959	1.73144	-0.480774	-0.330847	2.11729	2.27549	0.996325	0.90881	-0.438297	2.1292	-2.34649	-2.83532	-0.208106	-1.86242	-0.682901	0.418368	-0.285712
D4_CAGATACAGTACGAGC-1	D4	G2M	Epi_2	PI-Epi	-6.11714	-1.01852	-8.73869	-5.62361	14.6181	3.56842	2.28442	-0.105084	2.14578	0.234868	1.34338	-0.859845	-0.789837	-0.355575	3.27401	-1.32565	2.22566	0.994217	0.173992	0.925419	-2.40493	0.81728	-0.914197	-1.4004
D4_CAGATACCAGTCCGTG-1	D4	G2M	Epi_0	PI-Epi	-5.62911	2.77217	-7.97232	-4.02388	18.2904	-3.68448	-0.187098	2.53968	-0.755251	-0.989267	-0.226794	0.27119	1.63994	0.39984	1.5183	1.6815	0.359903	-0.34227	0.893142	-2.26652	1.37908	1.26212	0.879776	0.840011
D4_CAGATACGTGTTGACT-1	D4	G2M	Epi_3	PI-Epi.L	-8.23216	-3.7975	-4.91897	-3.56565	14.7449	5.18916	6.53552	-2.25591	-4.13831	-18.3702	-4.04261	-2.02413	9.52387	-4.63322	-4.45021	-2.57067	4.23716	-4.6727	-2.34888	4.94572	-1.94638	0.495378	0.721473	0.50315
D4_CAGATCATCCGATAGT-1	D4	S	Epi_0	PI-Epi	-5.59052	0.44559	-8.19981	-5.20749	8.48364	-0.65076	-1.81628	-0.128625	1.97234	1.20105	0.463274	-0.353104	-0.025066	0.218755	0.553079	0.101725	0.181865	1.45709	1.10729	1.92429	0.13131	0.947057	0.688232	-1.09778
D4_CAGATTGCAGGAGGTT-1	D4	S	Epi_0	PI-Epi	-4.31602	0.989396	-8.0989	-4.57993	11.5886	-1.25777	-2.43073	2.20913	-0.612127	1.37372	0.0183971	-2.13528	-0.71409	-1.70878	5.8214	-0.860571	1.48282	1.04725	-0.396244	1.2419	0.115543	0.301482	-1.34662	0.0359444
D4_CAGATTGGTAAGGCTG-1	D4	S	Epi_0	PI-Epi	-4.82494	1.95139	-8.05312	-4.63208	12.6768	-1.67636	-0.160522	1.7026	0.363024	1.07008	-0.346278	-0.362883	1.31332	-0.694176	2.88736	-0.0860663	-0.86713	3.36135	0.45537	-0.593244	-0.450976	0.55523	-1.53419	-0.0437657
D4_CAGATTGGTAAGTCAA-1	D4	S	Epi_3	PI-Epi.L	-8.19478	-4.39783	-8.56858	-5.4321	6.14004	5.50497	1.03729	-0.0290278	-1.23294	-10.0035	-1.13681	-2.56745	3.63473	-4.53067	-0.909009	-4.38249	4.35643	-1.13487	0.450016	5.99811	-1.72882	1.61334	1.75794	0.236991
D4_CAGCAATAGTGGCGAT-1	D4	S	Epi_5	PS-like	-7.66567	-3.59114	-5.55209	-3.85701	7.78437	-2.40531	0.892986	-1.12069	-1.9748	-7.96511	-1.57038	3.40589	3.8485	-0.0424906	5.88414	-2.91536	2.45227	-2.81888	-4.058	-0.936859	4.80587	0.973002	2.99477	1.92142
D4_CAGCAATCACGCGCTA-1	D4	G2M	Epi_0	PI-Epi	-5.71113	0.45777	-8.77069	-5.80773	17.264	1.10344	0.0222286	-0.763859	0.200369	1.33614	0.430481	-0.31388	-0.68568	-0.325023	1.65937	-0.826307	-0.297051	0.583208	0.00447134	1.65681	-0.187634	1.20709	-1.62495	-1.79605
D4_CAGCAATGTTGCACGC-1	D4	G2M	Epi_0	PI-Epi	-5.95404	1.84786	-8.19789	-4.69125	20.1552	-1.95141	-1.44914	2.66879	-1.95885	0.483912	0.0652661	0.678238	-1.7604	0.503128	0.334673	0.708261	-2.83991	-3.3192	1.66135	-0.495322	1.49066	0.653815	-1.88701	-1.51365
D4_CAGCAATGTTGTATGC-1	D4	G2M	Epi_0	PI-Epi	-5.02393	2.5152	-8.28791	-5.07499	15.5335	-4.07826	-0.191336	1.00443	1.63944	1.59477	0.22578	2.17172	2.75718	2.39741	1.05093	-0.0528562	1.44842	0.359742	-2.01526	-0.899247	0.35169	0.605068	0.498739	-1.352
D4_CAGCAATTCGTCCTTG-1	D4	G2M	Epi_1	PI-Epi	-8.56603	0.0435394	-8.51701	-5.58801	12.3063	2.4688	1.62408	-1.45618	1.59733	1.34597	-0.451647	0.975684	-0.388405	1.08461	-1.28706	0.0874329	-3.82879	-0.627461	2.56447	1.97534	0.440285	1.00868	-1.88626	2.18805
D4_CAGCAATTCTCTGAGA-1	D4	G2M	Epi_0	PI-Epi	-4.71736	-0.266398	-7.83208	-4.08916	17.7446	1.9775	-3.29584	1.74695	-0.475056	-1.1051	0.102521	-5.71127	-4.91565	-2.77584	0.212614	1.00287	-4.26718	-3.44081	0.389203	0.821852	2.04631	0.201522	-0.966674	1.40713
D4_CAGCACGAGTTGCATC-1	D4	G2M	Epi_1	PI-Epi	-8.50884	0.265196	-8.64267	-5.83538	16.0023	4.12184	1.43035	-0.324537	0.961846	1.90485	0.0888619	0.88739	-1.16659	0.698097	-1.9464	-0.132517	-3.8857	-0.253646	3.51513	2.16601	1.47944	0.83797	-0.799931	1.81164
D4_CAGCACGCACATTGTG-1	D4	S	Epi_0	PI-Epi	-5.71735	3.48435	-8.1277	-4.89213	14.2029	-0.447479	1.18143	2.09063	-1.44922	-0.577506	-1.18863	-0.0659287	4.77476	-1.05546	2.28399	1.21284	-0.32671	4.00466	-1.06317	-0.182292	0.695441	1.18651	0.217866	-0.569506
D4_CAGCACGGTGATACAA-1	D4	S	Epi_2	PI-Epi	-7.37628	-1.58202	-8.68637	-5.46268	8.6867	3.59823	0.090645	-3.38909	4.54901	1.18607	0.472041	0.0095946	-0.0234467	0.207899	0.129176	-0.941785	-0.569377	1.40708	-0.706275	1.44561	-0.938675	0.376168	-1.72579	1.43304
D4_CAGCACGGTTGCGGAA-1	D4	S	Epi_2	PI-Epi	-8.16874	-1.03137	-8.63566	-5.69054	11.0899	5.72768	2.50431	-0.615785	2.68587	-0.50634	0.540825	-0.505979	-0.130724	0.937693	-3.19896	-0.870418	-1.34061	-0.62289	0.655386	2.19099	-0.489581	-0.670118	-1.16921	-0.341461
D4_CAGCACGTCTGATTCT-1	D4	G2M	Epi_0	PI-Epi	-4.9651	1.78282	-7.80123	-4.12989	15.7232	-1.97714	0.0239224	2.5107	1.19689	0.59862	1.0569	2.36184	0.518838	1.40291	2.00899	-0.496248	2.57085	-0.938009	-2.82639	-0.288791	-1.89487	-0.652745	-1.2644	-1.58051
D4_CAGCCAGCAATTGCGT-1	D4	G2M	Epi_0	PI-Epi	-6.09495	2.24237	-8.26721	-4.67151	23.7217	-1.56012	0.0833079	1.1546	-2.67229	-0.161694	-1.79107	0.961554	2.7713	-0.609299	2.83044	0.649375	-3.5041	-0.99911	0.334667	-2.80196	1.32838	1.66744	-0.997226	0.595774
D4_CAGCGTGAGGCTGTAG-1	D4	S	Epi_3	PI-Epi.L	-7.73209	1.27314	-8.67963	-5.47554	12.3136	2.55711	2.07627	0.076918	-2.10372	-0.547967	-1.86177	1.66627	3.5052	1.21392	0.646819	0.541921	-1.50063	-0.199622	2.76323	0.451799	2.507	1.09026	2.98807	2.32857
D4_CAGCGTGCAAGCACAG-1	D4	G2M	Epi_1	PI-Epi	-8.29364	1.08258	-8.58487	-5.59714	15.643	3.4374	1.7986	0.318335	0.717	1.05121	-0.49643	1.31541	1.19303	1.30281	0.00570529	0.149428	-1.27001	-0.143973	-1.47275	0.24854	0.665417	-0.199585	-1.03982	1.01343
D4_CAGCGTGCAGCGAACA-1	D4	S	Epi_0	PI-Epi	-6.99191	0.979328	-8.6674	-5.59858	9.71429	-1.18088	-0.374348	0.643798	1.76832	0.00355229	0.890752	-0.475429	-2.89459	0.00111073	-3.0892	0.495961	-2.44472	-2.22454	1.37882	1.36982	-0.126544	-0.0175892	-1.76569	0.0718362
D4_CAGCGTGGTGTTGCCG-1	D4	S	Epi_0	PI-Epi	-5.90441	-0.220287	-8.16312	-4.74907	13.644	3.42164	0.37979	1.00432	0.307008	1.27035	0.25647	-1.84822	0.647522	0.0435929	2.86748	-0.815917	-0.761709	0.913333	0.808786	2.21058	-0.0493401	-0.796519	-0.360609	0.199162
D4_CAGGCCAAGCAAGTGC-1	D4	S	Epi_2	PI-Epi	-5.6933	-0.353479	-8.63539	-5.62661	9.40463	0.755304	-0.485512	0.648662	2.38679	0.199714	0.660515	-1.95427	-0.554361	-0.197317	1.03449	0.465865	-0.162062	1.54224	0.413368	1.3365	0.748857	1.26548	-0.486728	-0.303092
D4_CAGGGCTCAAGCGAAC-1	D4	G2M	Epi_2	PI-Epi	-8.60043	-0.800566	-8.49696	-5.59247	10.6451	6.76094	3.52988	-2.63357	2.75145	0.876174	0.131791	-1.02833	-1.14462	0.880368	-3.29016	1.18088	0.223348	0.797915	0.519906	1.21299	-0.358536	0.31364	0.111531	0.225213
D4_CAGGGCTCAATGCAGG-1	D4	G2M	Epi_3	PI-Epi.L	-7.9998	-4.11558	-5.06987	-3.44463	13.2	-0.826279	3.51425	0.429132	-3.65779	-14.7981	-2.59059	2.18223	7.60916	-3.52475	-3.51819	-2.19308	5.70073	-7.49115	-3.06348	5.96486	0.767284	3.42677	0.279042	-0.775321
D4_CAGGGCTGTCATACCA-1	D4	G2M	Epi_2	PI-Epi	-7.25451	-0.650825	-8.62758	-5.39278	15.0312	4.00775	2.06489	-1.89	2.37084	-1.50011	0.137467	-0.753063	-1.6101	-0.0307959	-2.80334	0.502357	-3.27195	-1.40132	0.511234	1.99094	-1.55108	0.136817	-1.37508	0.521561
D4_CAGGGCTGTCTCACGG-1	D4	G2M	Epi_2	PI-Epi	-7.21744	-0.184402	-8.14373	-4.64479	19.838	3.13214	1.96011	-1.939	1.91069	0.627871	0.338755	-0.668621	1.03732	-0.470712	0.75712	0.209616	-2.45819	-0.962221	1.4112	-0.0263847	0.784223	0.991584	-1.09831	1.50623
D4_CAGGGCTTCGTCTCAC-1	D4	G2M	Epi_2	PI-Epi	-6.47021	-0.771662	-8.25959	-5.19994	12.873	3.38804	1.82734	-0.831811	1.49006	1.0497	-0.13224	-0.162203	0.521544	-0.369735	2.9698	0.205236	0.096459	1.96871	-0.243865	-0.780529	-1.13194	0.728082	-1.83989	-0.4253
D4_CAGGTATGTCGATTTG-1	D4	S	Epi_3	PI-Epi.L	-5.06843	3.08949	-8.62467	-5.3561	11.3658	-2.41597	-0.636712	2.19212	0.682029	-1.87781	-1.04616	-0.286874	1.67579	0.219923	1.0134	0.0699968	1.18573	0.935428	1.43749	0.468348	1.26164	1.55927	2.12327	-0.170899
D4_CAGGTATGTGTCTCCT-1	D4	S	Epi_0	PI-Epi	-5.94656	1.80192	-8.64398	-5.42025	13.7034	0.334597	1.35504	2.20304	-0.268479	-0.727773	-0.975949	1.62056	4.45721	1.83252	3.17908	-1.74821	0.548687	1.77097	0.507101	0.882412	0.295028	0.307537	0.933567	0.456515
D4_CAGTGCGAGTGCAAAT-1	D4	S	Epi_1	PI-Epi	-8.33577	1.90979	-8.58855	-5.47778	12.7387	1.06737	1.14562	3.20468	-0.925704	-0.416726	-0.75343	1.54382	2.17161	2.03133	-3.65642	-0.551993	0.0983459	1.03015	-0.774488	1.13455	-1.632	0.891754	1.20459	-0.37858
D4_CAGTGCGCACAAAGCG-1	D4	G2M	Epi_2	PI-Epi	-7.49777	-0.653469	-8.68485	-5.53219	15.2368	2.55599	3.25305	-0.928477	2.80795	-1.43251	-1.12862	0.843571	5.27202	1.12811	0.663845	0.920109	0.221581	2.04895	-1.76531	0.589195	-1.21717	1.34131	-1.16197	0.558503
D4_CAGTTAGAGATCGACG-1	D4	S	Epi_0	PI-Epi	-5.91341	-0.584946	-8.77017	-5.57703	11.2579	2.34189	0.00550203	-0.153356	2.25005	1.42628	2.28307	-0.231876	-0.107229	-0.311702	2.27305	-1.46428	0.421496	1.19538	-0.577367	1.26112	-1.08988	0.290058	-0.963447	-1.58721
D4_CAGTTAGTCGGAATGG-1	D4	S	Epi_2	PI-Epi	-8.1445	-0.0874195	-8.33735	-5.01602	10.2152	1.26823	0.768978	-0.103176	2.20586	-2.21754	-1.50623	-0.0880291	3.05961	1.07473	-3.10101	1.20055	-2.25326	1.10031	-0.188777	1.02583	0.116134	0.220541	1.00951	0.294315
D4_CAGTTCCAGTGGAAGA-1	D4	G2M	Epi_2	PI-Epi	-7.40643	0.0502507	-7.40724	-3.74852	16.785	3.11938	1.43476	-0.0957331	1.54149	-0.141365	-0.402832	-1.78285	1.98669	0.739534	-0.458307	1.21254	-5.14185	-1.81256	2.85158	-0.00432266	-0.386047	0.146992	0.786313	2.27613
D4_CAGTTCCTCGCGTCGA-1	D4	G1	Epi_3	PI-Epi.L	-8.14043	-4.66608	-4.98061	-3.63992	9.11741	6.38702	9.00294	-1.76617	-4.42793	-18.2076	-0.751569	1.21244	7.0111	-5.12685	-3.13498	-4.33518	10.4753	-3.49888	2.96673	8.58819	4.10453	5.3345	4.75453	1.422
D4_CATAAGCAGCGGCTCT-1	D4	S	Epi_0	PI-Epi	-6.05782	0.444128	-8.55241	-5.40719	9.48805	1.08358	0.444284	0.144099	-0.636547	0.561114	-1.51851	0.209551	3.07965	0.136057	2.02343	-0.821013	-1.74811	1.07217	2.76572	0.283795	1.742	-0.359533	-0.547092	1.81492
D4_CATACAGAGCAATAGT-1	D4	S	Epi_0	PI-Epi	-6.07969	0.508996	-8.7648	-5.66373	10.3067	2.5852	0.884003	-0.153532	-0.188386	-0.581054	-1.63323	-0.779582	2.44637	-0.587693	3.39019	0.202878	-0.984714	1.04431	2.98706	-0.0749545	3.10154	1.69209	1.40311	3.70743
D4_CATACAGCACACGGAA-1	D4	S	Epi_0	PI-Epi	-5.69387	-0.115332	-8.72125	-5.46016	13.9709	1.90162	-0.169889	-0.757774	-0.174639	1.05258	-0.690792	-1.39527	-0.0818047	-0.0109183	2.97888	-0.825664	-1.92254	2.89173	1.0004	1.54996	-0.691795	0.308182	-0.458036	-0.797673
D4_CATACAGCATCCTATT-1	D4	S	Epi_0	PI-Epi	-4.24792	1.40915	-8.57552	-5.55796	13.5932	-2.00157	-1.22698	1.78482	-1.28231	0.558037	-0.252186	0.717458	0.0547308	-0.888368	4.95627	-1.12469	-1.06387	1.2661	1.31887	1.83057	-0.113347	1.93504	-1.83505	-1.84474
D4_CATACCCCAATATCCG-1	D4	G2M	Epi_3	PI-Epi.L	-6.39748	2.85041	-5.4385	-3.47474	20.7253	-1.70051	0.600581	2.35217	-2.48975	-4.634	0.564294	1.7973	2.15828	0.0769238	-0.686338	-1.34635	2.39881	-3.58544	-0.966597	0.612462	-0.996022	-0.876327	0.748833	-1.94419
D4_CATACCCTCGGCTTCT-1	D4	G2M	Epi_0	PI-Epi	-4.28271	2.04391	-7.89422	-4.29745	19.3167	-4.52487	-2.10628	2.70031	-0.893541	0.769995	-0.103967	0.548123	-1.17688	-0.265848	0.887636	0.495308	-0.275608	-0.195402	-0.575937	-0.246031	-0.798076	0.496446	-1.24118	-2.55815
D4_CATACTTCAAGGATGC-1	D4	S	Epi_5	PS-like	-4.92821	-1.1214	-5.80983	-3.62421	9.56665	-2.43448	0.141102	1.51366	0.714674	-1.38871	2.00897	1.69511	1.6247	0.5906	3.45714	-2.51853	3.22237	-0.21999	-2.84829	0.716136	0.548971	0.239012	-0.582718	-1.13804
D4_CATACTTCACAAGCAG-1	D4	S	Epi_0	PI-Epi	-4.45993	1.949	-8.49549	-5.16737	10.2155	-1.19025	-1.79582	2.21577	1.23845	0.531686	1.54157	1.04137	-0.539957	1.24682	0.125508	-0.446303	-0.0118383	3.03366	-0.543827	1.052	0.406988	-0.178584	-2.5043	-1.5724
D4_CATACTTCATTGACCA-1	D4	G2M	Epi_0	PI-Epi	-5.94497	3.14474	-8.10499	-4.40136	20.4248	-4.67673	-0.260755	2.29528	-2.42489	-0.288006	-1.66881	2.37635	3.92742	0.846929	1.3834	1.29031	-1.44048	-1.6429	-1.56939	-2.52569	-0.703495	-0.0865272	-0.0460078	0.534281
D4_CATACTTGTCGCTGCA-1	D4	G2M	Epi_3	PI-Epi.L	-6.50052	3.61515	-7.96594	-4.37962	19.7555	-3.79398	3.18862	2.46485	-3.91253	-8.16321	-2.72471	1.27062	3.48383	0.490117	-0.153219	-0.401564	3.39926	-2.82568	0.63262	0.688355	0.598588	4.59547	3.07845	-1.77009
D4_CATACTTTCTGCGATA-1	D4	G2M	Epi_1	PI-Epi	-7.23165	1.26395	-8.62006	-5.37044	15.5644	-0.983856	-1.12835	1.04745	-0.092329	1.84302	1.25057	-0.0774567	-2.77277	0.790805	-2.23466	0.313465	-2.89521	-1.66075	1.90991	1.69655	1.53517	0.364825	0.00745349	0.297395
D4_CATAGACAGATGTTCC-1	D4	G2M	Epi_0	PI-Epi	-4.72095	0.744202	-8.72738	-5.62564	16.2833	-1.28712	-1.44986	0.348164	0.781946	1.96295	0.530751	-0.211827	-0.68498	-0.549675	4.66874	-1.53519	-2.03877	0.396342	3.06339	0.969804	-0.593962	1.99944	-0.189235	-0.893805
D4_CATAGACAGCTGTCCG-1	D4	S	Epi_2	PI-Epi	-7.45872	-0.181632	-8.55183	-5.7213	10.3359	1.01087	0.842955	-0.899503	2.94287	0.649088	-0.190989	0.217613	1.80367	0.761906	-0.770731	0.211182	-1.42606	1.88291	1.49955	-0.275227	0.303381	1.50371	-0.256013	-0.654715
D4_CATAGACTCAAGAATG-1	D4	G2M	Epi_0	PI-Epi	-5.94699	2.42671	-7.87939	-4.04568	16.861	-1.86946	0.0370928	2.54742	0.192582	0.1221	-1.1827	-1.12202	1.77003	0.428485	0.0138297	1.4941	0.283195	0.304723	-0.9015	-0.020311	-0.426357	0.8221	-0.418635	-0.888286
D4_CATAGACTCGTTCCCA-1	D4	S	Epi_1	PI-Epi	-8.82404	1.12731	-8.73749	-5.51644	13.028	2.59823	1.53176	-0.334009	-0.0911419	2.20493	-1.01423	1.92	2.91944	1.72557	-3.23161	-1.42543	-2.86061	1.55709	1.59275	-1.17427	1.28947	-0.266194	0.953981	1.9377
D4_CATAGACTCTGCTGAA-1	D4	G2M	Epi_0	PI-Epi	-5.21215	0.63496	-8.27554	-5.53299	13.9254	0.564034	-0.675014	0.609214	1.41657	1.85157	1.23356	-0.0714839	0.850791	0.0677367	3.01545	0.0378262	0.483467	1.12569	-1.96864	0.71724	0.0851095	-0.598016	-0.581516	-0.898565
D4_CATCAAGAGTAATACG-1	D4	S	Epi_2	PI-Epi	-6.77699	-0.950562	-8.66446	-5.65504	11.2577	1.94701	1.49491	-1.90169	3.17679	0.736798	1.29527	-0.300283	-0.135132	0.226627	1.60066	-0.590218	-1.73406	1.76322	2.47368	2.48279	0.07139	2.21069	-0.773941	-0.240092
D4_CATCAAGCAGGAGGTT-1	D4	G2M	Epi_0	PI-Epi	-5.20683	1.25654	-8.21401	-4.67306	15.9918	-1.53019	-1.72188	1.98895	1.39476	1.375	0.786449	-0.155204	-1.902	-0.410949	1.21877	0.355854	0.106994	-2.70633	-0.158997	-0.375512	-0.741524	-1.44106	0.9766	-1.07844
D4_CATCAAGGTGAAGCTG-1	D4	S	Epi_3	PI-Epi.L	-7.87411	2.98248	-8.68601	-5.44291	11.391	-0.804236	2.50905	0.332993	-4.13895	-1.8039	-2.04011	0.485881	1.55201	0.56392	-3.16696	0.208377	-3.70858	0.505994	1.56659	-0.635788	3.27401	2.40548	-0.827075	0.0995332
D4_CATCAAGTCGAGTTGT-1	D4	S	Epi_2	PI-Epi	-7.13592	-1.12482	-8.53308	-5.77444	10.7671	2.8617	1.46505	-1.26515	2.94508	0.549526	0.246805	-1.37098	2.44888	0.832196	0.783488	-0.962651	-0.175623	3.03985	1.31624	0.727545	-0.73281	0.318973	0.505011	0.601771
D4_CATCCACAGCATGGGT-1	D4	G2M	Epi_3	PI-Epi.L	-7.85396	-4.19516	-6.28962	-3.57317	11.2687	-2.59956	0.41129	3.33949	-3.47917	-9.40112	-1.52425	1.8784	3.94796	0.279386	-1.68434	-1.17374	3.02098	-5.6953	1.93785	3.41544	2.6411	2.92743	2.04138	-2.3947
D4_CATCCACGTTGTTTGG-1	D4	S	Epi_3	PI-Epi.L	-8.21803	-2.47201	-7.50109	-5.06192	10.6008	2.15453	2.95568	-2.03853	0.668858	-5.89712	-1.74513	0.754833	4.16602	-0.210113	-2.165	-0.162854	0.0238431	0.622099	0.238075	0.853668	0.144905	-0.0712368	-1.20951	0.578969
D4_CATCCACTCAAGCCGC-1	D4	S	Epi_5	PS-like	-5.25995	-1.31142	-5.11914	-3.56614	8.05553	-1.87025	-0.445083	0.777554	0.872237	-1.0244	2.55246	3.37543	-1.01064	-1.08416	1.04604	-3.05288	4.16153	-2.68415	-3.22289	2.50529	-0.827067	-1.51348	1.70996	0.53662
D4_CATCCACTCGATACTG-1	D4	S	Epi_0	PI-Epi	-4.74097	-0.425621	-8.62214	-5.4558	7.3149	0.350355	-3.08706	-0.184301	1.67233	1.72863	0.887105	-2.6602	-2.40548	0.326643	-0.0941606	0.0270937	-2.74587	-0.421834	1.85432	2.4877	1.76867	0.641988	-0.81486	0.878426
D4_CATCCCACAAGATTGA-1	D4	S	Epi_2	PI-Epi	-6.69151	-0.809044	-8.63001	-5.81213	9.52611	3.71734	0.285087	-0.684804	1.93068	1.53549	0.681812	-0.822278	-0.097067	-0.194985	2.17043	-0.55187	-2.08967	0.914131	0.481413	0.923574	0.889773	1.42318	-1.81226	0.59918
D4_CATCCCACAGCGCGTT-1	D4	S	Epi_2	PI-Epi	-8.64132	-0.970225	-8.68145	-5.84231	7.91993	4.63503	2.42345	-3.20825	2.91742	0.863225	0.93328	-0.349057	-1.11719	0.297614	-1.85552	-0.859325	-3.16572	0.388106	3.57038	0.728131	1.82654	1.61736	-0.477707	0.904847
D4_CATCCCACAGGACGAT-1	D4	G2M	Epi_0	PI-Epi	-4.99869	-0.243116	-8.25767	-4.67062	11.1852	3.0187	0.247945	0.953814	-2.59194	-0.999265	-0.643299	-2.92866	-2.92872	-2.68157	0.010451	1.55345	-3.79427	-1.74566	1.5115	1.96576	1.76723	-0.307858	-0.269446	2.04405
D4_CATCCCAGTGACCTGC-1	D4	G2M	Epi_0	PI-Epi	-6.42711	1.82141	-8.60989	-5.24405	18.2087	-0.407891	0.886765	1.68134	0.109708	1.3893	-0.667212	0.286107	1.92475	1.22554	-0.437571	0.9118	-0.131652	0.705467	1.14912	-2.19651	1.83765	0.998722	2.50866	0.968076
D4_CATCCCAGTGCCCGTA-1	D4	G2M	Epi_0	PI-Epi	-5.35869	1.56713	-8.50098	-5.36341	20.5827	-2.26351	-1.59923	2.42395	-0.582595	0.538319	1.92605	1.10045	-3.01822	-0.238857	0.67983	0.170386	0.361976	-4.49545	-2.8514	-1.16712	0.859385	-0.236278	-0.473867	-0.494898
D4_CATCCGTAGCAGCCCT-1	D4	S	Epi_0	PI-Epi	-4.59293	0.861481	-8.72931	-5.44624	11.8802	-2.37284	-2.03441	2.63826	-0.704516	-0.681257	0.0243782	-0.323082	-3.11358	-0.938251	-1.07416	-1.22352	-1.11512	0.219264	0.0599164	3.16491	-1.81398	-0.925323	-1.5496	-0.999155
D4_CATCCGTCATAGATCC-1	D4	G2M	Epi_0	PI-Epi	-6.07732	1.74955	-6.72466	-3.59272	13.3059	-0.0436047	1.04828	1.61355	1.77921	-2.20845	0.838968	2.04648	3.32103	0.0609329	2.12313	-1.18713	4.9658	1.09634	-1.06289	3.07538	-1.16715	1.30482	1.29691	-1.36056
D4_CATCGCTAGCGTTCAT-1	D4	S	Epi_0	PI-Epi	-5.52788	-0.268169	-8.67832	-5.54903	8.68392	0.745963	-1.28165	-0.5625	1.78671	0.392228	0.627496	-1.0356	-0.357549	-0.31447	3.12101	-0.935907	-2.56092	0.484798	2.29113	0.739509	0.973444	0.559833	-1.95536	1.75168
D4_CATCGCTCACTGGATT-1	D4	S	Epi_0	PI-Epi	-4.03563	0.175503	-8.68849	-5.45586	11.9012	-0.749485	-2.05494	1.15734	-1.43684	-0.215063	0.441897	-1.97984	-4.06403	-2.67401	1.477	0.501727	-2.29637	0.221932	0.516872	1.14692	0.675782	1.61396	-4.18746	1.15951
D4_CATCGCTGTATCATGC-1	D4	G2M	Epi_0	PI-Epi	-5.96143	2.41573	-7.67154	-3.87811	20.5857	-2.61993	-1.48365	3.51292	-0.389412	1.41737	0.897788	1.97832	0.95964	0.468077	0.26911	-0.845637	1.68592	-4.02577	-3.32426	-0.618764	-2.15762	-0.79988	0.451259	-2.06988
D4_CATCGCTGTGCGGCTT-1	D4	S	Epi_3	PI-Epi.L	-7.09347	0.57268	-8.3274	-5.38113	12.0927	1.81854	1.66222	-0.337727	1.42242	-0.610982	-0.568398	0.347667	3.33662	1.49224	1.75275	-1.74788	-0.903277	-2.06693	-1.40818	-0.106376	0.116277	-1.6037	0.823295	0.800008
D4_CATCGCTGTTGCATTG-1	D4	G2M	Epi_0	PI-Epi	-5.83999	0.872517	-8.1996	-4.51967	20.7705	-0.804954	-1.23443	1.45201	-1.24448	0.556194	-1.27542	-2.76272	-0.526147	-1.28036	0.150251	1.56761	-4.47397	-1.4209	2.41228	0.207692	1.58929	0.154234	1.62862	-0.640094
D4_CATCGCTTCGTCACCT-1	D4	G2M	Epi_3	PI-Epi.L	-7.86634	-4.36865	-5.64991	-3.76384	14.1521	-3.39626	2.19183	3.49159	-5.18197	-11.8264	-1.71089	3.74778	7.14284	-2.0734	-0.876379	-1.42472	6.34877	-5.53746	2.09728	5.90291	4.84701	5.63178	3.01914	1.22149
D4_CATCGGGGTCCAAAGG-1	D4	G2M	Epi_1	PI-Epi	-7.9758	1.78935	-8.71111	-5.42343	15.6634	0.252889	0.625055	1.44673	-3.30639	2.4962	-1.2284	2.09801	-0.38909	0.986241	-1.11941	-0.177138	-2.78817	0.289943	1.29308	-1.89005	0.90887	1.22865	-0.418647	0.56275
D4_CATCGGGGTGCTCTTC-1	D4	S	Epi_3	PI-Epi.L	-7.98846	-3.60125	-6.14258	-3.74813	11.2743	3.61681	3.11326	0.287496	-0.375293	-9.28975	-2.41958	-0.753216	4.49881	-0.648003	1.27421	-1.54216	4.28287	1.65411	0.018801	2.3779	1.47064	3.60666	3.07719	-0.216387
D4_CATCGTCCACACGGTC-1	D4	S	Epi_0	PI-Epi	-4.16758	2.56361	-5.85865	-3.59224	9.96647	-4.67246	-2.75662	3.10475	1.19996	-0.903772	-0.201558	1.1416	2.26137	0.258451	2.4546	-1.41808	1.99835	-1.89968	-2.56726	2.08019	-1.74968	-0.996335	-1.39404	-2.13094
D4_CATCGTCGTAGACAGC-1	D4	S	Epi_3	PI-Epi.L	-8.27309	-2.47966	-7.36274	-4.94479	5.70128	0.744676	0.739689	-2.45304	1.94968	-3.53839	-1.12222	-0.937546	4.42942	-0.156679	-2.92912	0.234673	-0.234197	1.11926	0.0368448	0.0104301	-1.72742	0.896743	-1.94122	0.796713
D4_CATCGTCGTGATATAG-1	D4	G2M	Epi_0	PI-Epi	-5.56634	1.55775	-8.60764	-5.30042	19.0129	-0.39464	0.465514	-0.0150167	0.680106	1.12253	-0.191364	0.600504	3.96989	0.500584	4.20403	-0.191817	1.47498	2.64142	-2.31827	-2.00288	-0.930358	-0.386664	-0.593972	-0.614373
D4_CATCGTCGTTGCACGC-1	D4	S	Epi_5	PS-like	-5.58296	-1.55064	-8.45226	-5.40685	9.03921	1.33943	0.214408	-0.828929	2.26838	-0.113236	1.38218	-0.350681	-1.83634	-0.623548	2.75859	-1.95072	-0.817631	-1.21843	-2.76199	0.671191	-1.064	-2.23216	-2.6952	-0.20412
D4_CATCGTCTCACTGTCC-1	D4	G2M	Epi_3	PI-Epi.L	-7.97905	-3.34634	-6.80793	-3.50113	15.4386	-0.183753	3.072	0.207621	-2.87134	-10.1613	-3.4908	-0.367192	6.75953	-1.50006	-2.13348	-1.11034	3.31267	-3.46294	-1.53613	1.64052	-2.19977	0.0205494	2.79945	0.745338
D4_CATGAGTAGTCGAATA-1	D4	S	Epi_2	PI-Epi	-6.99504	-0.616804	-5.12427	-3.40496	14.0273	1.99263	0.473932	0.792081	4.35739	0.067105	1.39953	-0.0146517	-0.667339	1.49898	0.640562	-0.77173	2.30615	-2.27657	-2.01207	1.12264	-1.32865	-0.978009	0.789408	0.0244274
D4_CATGAGTCAGCAGTGA-1	D4	G2M	Epi_1	PI-Epi	-8.43016	1.2488	-8.75011	-5.40494	14.7401	1.86334	2.82284	1.08715	0.598117	-1.62535	-0.626193	1.12955	2.0613	1.87093	-3.19342	0.171534	0.0585003	0.330779	0.929931	1.54819	0.253994	0.88088	0.696429	0.604312
D4_CATGCAACACTACCGG-1	D4	S	Epi_0	PI-Epi	-6.77172	-0.059152	-8.7363	-5.53717	7.98564	2.41829	-0.895544	0.248822	-0.146148	-0.550355	-0.848458	-1.79572	1.2552	-0.979985	0.64131	-1.52128	-3.2682	-1.27129	2.54126	1.26405	-0.833552	0.563344	-0.321533	0.461701
D4_CATGCAAGTAGCTTTG-1	D4	G2M	Epi_3	PI-Epi.L	-7.94972	-2.8009	-7.67158	-4.21977	16.0241	3.05981	2.83587	0.899186	-0.246061	-7.99949	-0.954704	0.542743	4.47223	-2.31346	0.916952	-1.50553	3.02937	-1.10275	-1.2405	2.03876	-0.967154	0.520966	-0.662585	-0.388841
D4_CATGCAATCAAGGTGG-1	D4	G2M	Epi_0	PI-Epi	-4.91612	-0.0720421	-8.41181	-4.92537	15.7881	1.76747	0.126556	1.54429	-2.25039	0.332441	0.340602	-3.33459	-5.0812	-1.51628	-1.25364	0.907659	-3.02867	-2.66182	2.1886	1.43351	2.42861	1.27426	-2.46532	1.71864
D4_CATGCCTAGTGTGTTC-1	D4	S	Epi_0	PI-Epi	-5.71698	-0.591195	-8.66768	-5.5842	10.8748	1.9849	0.617546	-0.448254	1.46688	-0.766563	1.00787	-2.40575	-1.26004	-1.16408	4.7652	-2.14416	-0.411149	1.87296	3.63721	1.91451	0.425085	-0.0722525	0.297874	1.94741
D4_CATGCCTTCGAGCTGC-1	D4	G2M	Epi_1	PI-Epi	-6.86863	2.04938	-8.56788	-5.2671	18.8029	-0.899155	-0.215253	2.79989	-3.41419	1.56921	0.0534937	1.04054	-1.34368	0.353208	-1.83814	-0.623809	-2.71498	-2.63235	0.402263	0.244256	-0.564534	-0.371002	0.350711	-1.23088
D4_CATGCCTTCGTCCATC-1	D4	G2M	Epi_3	PI-Epi.L	-7.98009	-4.63434	-6.35347	-3.77401	14.285	-0.956357	5.24365	1.98225	-7.91091	-17.1142	-3.79684	1.92255	9.77197	-5.24276	-2.90191	-3.21168	8.46678	-2.02	1.55907	7.36676	4.66046	6.36895	4.71908	-0.765891
D4_CATGCGGAGTATAGAC-1	D4	S	Epi_3	PI-Epi.L	-7.50438	0.422753	-8.7088	-5.47235	11.2124	1.78593	1.16626	-0.783663	-0.472988	0.455033	-0.879505	0.484165	1.42112	1.30195	0.820352	-0.80437	-0.814418	2.81697	2.21512	-0.394415	1.10269	3.01304	0.874911	0.206086
D4_CATGCGGCATCAACCA-1	D4	G2M	Epi_0	PI-Epi	-6.42944	2.62263	-7.9039	-4.25724	15.8549	0.0758397	0.0776246	4.85212	-4.48229	0.114915	-1.82072	-1.32899	2.32582	-1.33485	0.862017	1.57478	-3.75621	-1.55764	0.698713	-1.18333	1.20747	-1.0541	2.46e-05	0.400727
D4_CATGCGGGTACAGTCT-1	D4	G2M	Epi_1	PI-Epi	-7.83221	0.354685	-8.40966	-5.27512	17.1223	3.32024	0.93685	-0.0187741	0.0955143	2.23356	-1.15226	-1.23598	0.14043	-0.358315	-1.36606	-0.378799	-2.957	-0.388463	1.20338	1.87619	0.735016	-0.00341759	0.66317	1.12759
D4_CATGCGGGTCCTTTGC-1	D4	S	Epi_2	PI-Epi	-6.24805	-2.00779	-8.34226	-5.76385	7.43477	1.34174	0.170242	-2.44944	2.955	-0.226954	1.64227	-0.315835	0.30657	-0.430674	0.729737	-1.75744	0.577274	-0.758429	-3.01573	0.317121	-1.32179	-1.45399	-1.4586	-0.358654
D4_CATGCGGTCCGCAGTG-1	D4	G1	Epi_3	PI-Epi.L	-8.06663	-4.13285	-5.69051	-3.33378	11.9136	2.99879	4.68736	2.10374	-3.10316	-11.1863	-1.82704	1.72023	6.21684	-2.64877	-2.75606	-3.38517	5.28149	-3.00606	0.868585	6.32291	0.483974	3.66859	0.402781	0.442068
D4_CATGCTCAGCCACAAG-1	D4	S	Epi_3	PI-Epi.L	-6.50988	4.41703	-8.5654	-5.74464	8.17741	-2.81322	-1.67562	1.11146	-0.366286	-0.541764	-2.25057	-0.773405	1.71058	0.768207	-2.55976	2.38889	-1.92465	2.67931	-0.137048	-0.456773	1.40443	1.71038	1.04259	-0.6753
D4_CATGCTCAGTCTCCTC-1	D4	G2M	Epi_0	PI-Epi	-5.29714	2.9302	-8.40136	-4.85704	16.1565	-5.44463	-2.12394	2.61158	-0.742492	2.67053	-0.0765018	1.28502	0.266034	1.33896	0.882511	0.958741	-0.856791	-1.58506	0.652648	-1.15926	-0.116592	0.528164	-0.654496	-1.98401
D4_CATGCTCCATGTTCAG-1	D4	G2M	Epi_0	PI-Epi	-5.46768	2.06955	-8.16674	-4.51417	20.5733	-2.98467	-1.64583	3.04036	-1.64255	1.88445	-0.944121	-0.40638	-0.339909	-0.136152	0.196286	1.66664	-2.59718	-1.25495	-0.286887	-1.15713	1.61032	0.743647	-0.668756	-0.920261
D4_CATGCTCGTTAGAAAC-1	D4	G2M	Epi_3	PI-Epi.L	-6.14819	2.27824	-6.3376	-3.43339	18.6074	-1.10522	0.274057	1.34891	-0.797953	-0.171766	-1.38294	0.172012	2.11141	1.33383	1.34998	-0.101722	0.314469	-0.135591	0.266384	-0.391941	0.347899	0.712126	1.34793	-1.26169
D4_CATGGATGTAATACCC-1	D4	G2M	Epi_3	PI-Epi.L	-4.99482	3.33769	-8.53621	-5.20827	15.6097	-4.67546	-1.65397	1.10986	-3.93242	-1.68506	-2.31354	0.0791401	1.79324	-0.514794	3.73054	0.544535	0.126303	2.41767	-0.994511	-2.74706	1.54523	1.47784	0.208113	-0.696951
D4_CATGGATGTAATTAGG-1	D4	S	Epi_1	PI-Epi	-8.72276	-0.0230834	-8.72978	-5.75145	8.25926	3.65923	0.551814	0.704032	1.3045	1.61583	-0.610506	0.827022	0.259033	1.504	-1.35896	-0.567172	-4.15127	-0.897918	2.59931	1.97436	0.697489	2.0735	0.307917	2.26182
D4_CATGGATGTCGTACTA-1	D4	S	Epi_0	PI-Epi	-5.38921	1.25118	-8.32518	-5.13216	10.8476	-0.492329	-1.03805	0.701417	0.125359	-0.198806	-1.34333	0.307948	1.62442	-0.898971	1.98373	0.0489992	-1.35407	2.89593	1.73485	0.493601	0.0933072	1.83234	-0.7512	0.186587
D4_CATGGATTCACTAGCA-1	D4	G2M	Epi_3	PI-Epi.L	-8.0123	-2.72096	-7.55098	-3.76309	18.2193	1.10783	2.91339	0.205116	-0.512731	-7.13525	-0.926442	0.220579	4.91776	-0.604461	-2.16808	-0.551238	2.61948	-1.9618	-1.172	2.78697	-1.19482	0.994306	0.242732	1.21496
D4_CATGGATTCTACTCAT-1	D4	S	Epi_1	PI-Epi	-6.62925	2.31193	-8.09122	-4.59464	13.4349	-2.23331	1.05232	1.09553	-2.19866	-1.19494	0.46522	1.02946	-1.67439	1.0436	-2.88543	-0.970532	-0.821779	-1.23692	-1.2863	2.43853	-2.67442	-1.6821	-0.849128	-1.9684
D4_CATGGTACAAGCTGTT-1	D4	G2M	Epi_0	PI-Epi	-5.22272	0.570614	-8.46762	-5.6911	18.654	0.762748	-0.502068	1.57906	-0.0771522	2.07588	-0.0430225	-0.405072	-0.267932	-0.707577	3.6253	0.285949	-0.695244	0.460788	1.59301	0.196165	0.309277	1.30592	-0.192415	0.48333
D4_CATGGTAGTCGAGTTT-1	D4	S	Epi_1	PI-Epi	-7.66657	0.446169	-6.9502	-4.9408	11.3548	2.85527	1.25291	0.833996	-0.848613	-0.269035	-1.07392	-1.31789	0.994448	-0.838314	0.437112	-0.757916	-0.274211	-0.264643	1.64671	3.61254	-0.104285	0.655543	-1.75214	0.28323
D4_CATTCATAGGACAGCT-1	D4	G2M	Epi_0	PI-Epi	-5.07732	1.14272	-8.70221	-5.53536	16.8726	0.137266	0.237412	2.10435	-0.260102	2.76332	0.872765	-0.0957104	-0.785226	0.624769	2.80167	0.749289	0.0911491	0.367358	-0.28945	0.673967	-0.193873	-0.0562587	1.23236	-1.92119
D4_CATTCATCAAGCCATT-1	D4	G2M	Epi_3	PI-Epi.L	-8.01375	-3.29676	-5.3581	-3.484	16.8739	-0.265335	2.34159	1.02813	-4.78954	-12.3503	-2.99016	-1.56696	5.61084	-4.35728	-2.48612	-0.592457	3.71593	-2.27334	-5.76399	2.12402	-2.97133	-0.662044	-2.6757	-1.09762
D4_CATTCATCACAGAGAC-1	D4	S	Epi_3	PI-Epi.L	-5.73892	-2.01497	-8.53594	-5.55627	4.49932	2.43697	0.247403	0.297852	-3.51288	0.222309	-2.26777	2.45447	2.43814	-0.535217	2.61041	-2.84108	-0.294385	-2.15068	-3.65853	-1.62689	0.892205	-1.64642	-0.847599	1.51168
D4_CATTCATCACGCTGCA-1	D4	G1	Epi_3	PI-Epi.L	-7.33529	2.66709	-8.26597	-5.06195	11.9759	-0.109123	2.42112	2.0535	-6.3643	0.152024	-2.53776	5.30356	2.08678	0.945318	-0.129261	-2.37086	0.113221	0.428476	1.27817	-0.676146	1.27469	2.43454	-1.61627	1.4676
D4_CATTCATCATGAGTAA-1	D4	G2M	Epi_3	PI-Epi.L	-7.79339	-2.89934	-8.41678	-4.97222	17.3169	-0.886012	3.91409	1.40838	-5.67179	-7.46555	-2.83331	1.26256	4.9425	-1.55998	1.88996	-1.85226	1.49922	0.897014	-2.66274	1.42852	-0.459713	1.06812	-0.0134951	-2.72575
D4_CATTCATTCTTCTGTA-1	D4	S	Epi_3	PI-Epi.L	-6.86148	3.76901	-8.03133	-4.38279	8.92518	-3.49862	0.648452	1.64564	-0.910864	-3.83362	-1.84847	0.817671	3.12113	-0.189	-2.89164	0.234356	1.30379	1.43527	-0.209406	0.966844	0.346289	0.369204	1.41985	0.492838
D4_CATTCCGAGATTAGAC-1	D4	S	Epi_0	PI-Epi	-4.32047	0.293843	-8.77485	-5.61034	11.7707	-1.72555	-2.44596	-0.16761	0.201698	-1.54127	-0.723545	-1.89378	-1.94351	-1.97706	2.30269	-1.8001	-1.76973	0.366734	0.181263	2.33887	-0.827243	-0.665127	-1.62795	-1.19341
D4_CATTCCGCAAAGCACG-1	D4	G2M	Epi_2	PI-Epi	-7.29714	0.600569	-8.58638	-5.61174	20.8398	1.95028	2.99336	-1.95306	2.29994	-0.340535	-0.624057	0.942964	4.12543	1.10603	-0.595076	-0.256241	-0.96521	-0.398578	-0.928324	-0.566474	-1.44046	-0.0844521	-1.26168	0.0321269
D4_CATTCCGCACAGCCAC-1	D4	G1	Epi_0	PI-Epi	-5.16427	3.41726	-8.40697	-4.76515	15.1809	-1.55095	0.293068	4.84817	-4.06092	0.0559586	-1.21179	0.27533	4.48428	-0.386699	5.11816	-0.610877	0.104328	3.2652	-0.352329	-0.973101	1.50995	0.558002	-1.71359	0.252732
D4_CATTCCGGTTCCCACT-1	D4	G2M	Epi_3	PI-Epi.L	-6.40646	3.2059	-8.0909	-4.34604	20.2344	-2.23846	0.316309	2.41792	-2.96791	-3.02859	-2.9623	0.311509	5.04818	-0.231212	-0.878763	2.06264	-0.0647684	-1.72525	-1.92586	-0.740434	-1.40405	-0.58141	-0.0672903	1.52081
D4_CATTCTACAACGGCCT-1	D4	G2M	Epi_3	PI-Epi.L	-7.57998	1.85648	-6.33579	-3.87238	15.4254	4.13224	2.1948	3.01994	-8.69474	2.27818	-3.00063	2.922	0.308838	-2.39883	0.736647	-0.298808	-2.46399	3.88439	-1.2611	-2.25964	1.05393	0.304377	-3.93636	-1.34222
D4_CATTCTACAAGGTTGG-1	D4	S	Epi_1	PI-Epi	-7.79193	1.70684	-8.31394	-4.90832	10.6759	-0.722033	0.645147	1.04416	-2.79592	0.632146	-0.443745	1.33385	-0.165475	0.620687	-1.05461	-0.0116276	-4.48288	0.012708	3.88727	0.716989	1.14429	1.05292	-0.870075	-0.0957877
D4_CATTGAGCATCACGGC-1	D4	G2M	Epi_0	PI-Epi	-4.1805	0.94995	-8.14333	-4.74543	14.3749	0.41335	-2.55102	3.32069	-2.66093	1.5036	-0.577795	-1.638	-0.59967	-1.63761	3.71893	-0.58327	-1.21169	1.77909	0.736245	1.99215	1.66717	1.13086	-0.84854	-0.920824
D4_CATTGAGGTCCTGAAT-1	D4	G2M	Epi_0	PI-Epi	-6.89345	0.596055	-8.36913	-5.16943	15.5091	2.65726	-0.657804	1.26709	1.03926	1.90441	1.46698	-0.430502	-4.25989	-0.475355	-1.49123	-0.496206	-1.13761	-3.29591	0.196713	0.900911	0.581569	-0.590209	-0.943124	0.315817
D4_CATTGAGTCACTGCTC-1	D4	G2M	Epi_0	PI-Epi	-6.0997	1.72785	-8.62996	-5.24694	20.5967	-1.22037	0.950321	2.9372	-2.33422	0.318416	-0.182814	0.767556	-0.166999	-0.482968	2.16735	-0.669787	-1.77129	-4.4261	1.03716	-0.277608	0.881605	-0.76356	-2.2175	1.39653
D4_CATTGAGTCAGTCTTT-1	D4	G2M	Epi_1	PI-Epi	-8.02389	1.73839	-8.7736	-5.70907	16.9873	0.642345	0.365688	0.502763	-2.01531	2.82812	-1.47423	1.47476	0.330754	0.274419	-0.805063	-0.344138	-2.72252	-0.485487	1.17184	-1.00332	0.835892	-0.15274	-0.392778	0.34537
D4_CATTGAGTCTTTCCGG-1	D4	S	Epi_2	PI-Epi	-7.75518	-2.3351	-5.21172	-3.86738	8.68465	3.19974	1.65886	-2.79182	4.63494	-4.70469	0.208352	1.65258	2.12653	0.825485	-0.945036	-1.38001	3.13886	-1.55302	-1.26088	1.83492	-2.81762	0.615054	-0.298388	-0.267434
D4_CATTGCCCAAGTACCT-1	D4	S	Epi_0	PI-Epi	-3.97673	0.860428	-8.60109	-5.30492	12.3834	-1.36351	-1.83036	3.11162	-1.22338	0.715551	-0.172779	-1.27057	-1.66884	-1.2569	3.86553	0.219659	-0.21447	0.0832668	0.180859	2.5196	-0.295508	0.556453	-0.165743	-1.11129
D4_CATTGCCGTGTCATGT-1	D4	S	Epi_3	PI-Epi.L	-5.59272	-1.71555	-8.35966	-5.90919	8.01415	1.57692	1.94739	2.25636	-2.15155	-0.985458	-1.19752	1.46917	1.52163	-0.80555	1.16606	-0.641456	-0.0134008	-4.14118	-1.83945	-1.18638	-0.169617	-1.70831	-2.76151	0.699949
D4_CATTGTTAGCAGCAGT-1	D4	S	Epi_1	PI-Epi	-8.02183	1.49079	-8.70468	-5.6129	12.0243	0.33155	1.66182	0.674061	1.47376	2.16979	0.697453	3.20349	0.937124	2.63817	-2.06237	-1.25881	-0.870451	0.439943	1.79603	0.0267911	-0.474854	1.17981	-1.85395	-0.144284
D4_CATTGTTAGCTGAGTG-1	D4	G2M	Epi_2	PI-Epi	-6.62973	-0.338599	-8.67359	-5.541	17.7358	2.90853	1.19036	-0.195766	1.6285	0.840736	-0.166763	-2.29357	-0.590672	-0.110794	0.398064	0.119297	-2.14923	-2.21806	0.169434	0.631657	0.94554	-0.955411	-0.78445	1.53968
D4_CATTGTTCAACCGGAA-1	D4	S	Epi_1	PI-Epi	-6.6056	1.85409	-8.70038	-5.45618	11.8184	-0.926246	-0.973719	2.90787	-3.28267	1.24347	0.688328	-0.219561	-0.193261	-0.874915	-0.999125	-0.503457	-2.63979	1.29411	2.52984	1.15665	-0.686177	-0.341823	-0.600545	-0.746411
D4_CATTGTTCAGTAGAGC-1	D4	G2M	Epi_2	PI-Epi	-7.7372	-1.67695	-7.56725	-5.40305	16.1015	5.42954	5.69829	-4.37757	4.33829	-3.26426	0.114196	0.789733	2.77587	1.04772	0.703561	-1.6552	0.284899	-1.57255	-0.142989	1.05169	-1.79121	1.56344	-1.46824	1.16896
D4_CATTGTTGTCACAGTT-1	D4	S	Epi_1	PI-Epi	-7.96552	1.52534	-8.41977	-5.53601	12.5496	-1.39307	1.25094	-0.124599	2.76086	-0.0301246	-0.0841905	3.27256	1.56679	2.44888	-4.06224	-1.16196	-0.896805	-1.87824	-0.63714	0.520252	-2.01301	-1.79261	-0.894853	0.537268
D4_CATTGTTTCCTGCCAT-1	D4	G2M	Epi_1	PI-Epi	-6.89835	3.12038	-8.74953	-5.32087	18.1108	-5.05272	0.332123	1.63112	-1.96362	1.31076	0.257686	5.4998	1.60942	2.1368	-1.97987	-0.0134053	-0.881737	-0.741704	-0.0278673	-0.949669	-0.450346	-0.103008	-1.76005	-2.84572
D4_CATTGTTTCGAGTGGA-1	D4	S	Epi_0	PI-Epi	-4.75052	-0.122736	-8.57831	-5.66452	12.9419	0.974789	-1.76934	-0.0469994	-0.0658755	-0.733807	-0.220061	-2.1226	-2.64153	-2.05946	3.71468	-1.59768	-3.03326	0.756148	1.38217	2.03626	0.177542	-0.473619	-1.79697	-0.569108
D4_CATTTCAAGAAGCGAA-1	D4	G2M	Epi_2	PI-Epi	-7.68096	-0.82517	-8.53032	-5.78134	15.0257	6.00296	2.31365	-0.853093	2.98819	1.5284	0.634686	-1.78472	-2.63453	-0.161498	-0.456828	-0.386429	-1.16528	-1.65229	2.22271	1.8463	0.125522	0.11452	0.894743	1.40511
D4_CATTTCAAGAATTTGG-1	D4	S	Epi_0	PI-Epi	-5.01869	1.99606	-8.61465	-5.43626	14.3496	-1.99722	-1.01251	1.01988	0.191987	1.09677	-0.753243	1.04498	1.64918	-0.0622172	3.57545	-0.889321	0.867509	0.467266	-2.59556	-0.555207	-1.02236	-0.830649	-1.65351	-0.436684
D4_CATTTCACAAGGGTCA-1	D4	S	Epi_0	PI-Epi	-4.12886	0.586521	-8.48695	-5.39373	13.9474	-1.69621	-2.32793	1.68648	-0.545016	0.946974	0.398897	-1.2793	-3.59786	-0.70046	0.183298	-0.560257	-0.831408	-1.02039	0.579288	3.08541	-0.667835	1.37439	-0.490665	-1.19188
D4_CATTTCACAGTGTGCC-1	D4	G2M	Epi_1	PI-Epi	-7.95771	1.26258	-7.88352	-4.1916	17.8503	3.81787	-0.0775705	2.49861	-1.45153	1.24925	-0.416737	-0.426096	2.32077	0.591411	-2.08572	-0.563733	-2.71493	-0.189146	2.66715	1.92954	1.55894	1.13763	0.0989571	-0.835033
D4_CATTTCACATACCAGT-1	D4	S	Epi_0	PI-Epi	-4.54534	0.767594	-8.7455	-5.62625	12.2592	-1.10705	-0.986429	-0.480651	1.44266	0.772802	1.08024	-0.180201	-2.05986	0.0685864	2.65228	-1.70929	-0.377372	0.758119	-0.196523	1.02013	-1.91758	0.873264	-2.74951	-2.89261
D4_CATTTCAGTCCACTTC-1	D4	S	Epi_1	PI-Epi	-7.38332	2.77286	-8.35236	-5.03833	14.3773	-3.49396	-1.40635	2.19271	0.924811	1.60685	0.478109	3.05378	-0.165981	2.50997	-1.18784	-0.890421	-1.78023	-1.33037	1.67997	0.274621	-0.0300318	0.449934	0.173347	-0.242182
D4_CATTTCAGTCTTTCTA-1	D4	G2M	Epi_0	PI-Epi	-5.62918	2.12255	-7.28584	-3.69222	18.6095	-4.95272	-0.5592	3.53875	-0.571178	-2.30952	1.3558	3.87781	-1.78253	0.823552	0.308944	-1.01858	3.82078	-5.50613	-2.496	0.965696	-0.669583	0.352546	-2.4923	-1.26679
D4_CATTTCATCAACACCA-1	D4	G2M	Epi_0	PI-Epi	-5.88195	2.97303	-7.85697	-4.00167	19.5152	-4.27444	-0.979716	3.35001	-0.83359	0.357522	-1.56897	1.96926	2.85289	1.75625	0.771933	0.513024	0.151893	-2.92836	-0.77877	-1.42805	-0.788148	-0.878195	1.85214	-0.282546
D4_CCAAGCGAGCCATGCC-1	D4	S	Epi_0	PI-Epi	-5.06549	0.880402	-8.71926	-5.38148	10.6478	-0.764852	-0.892794	1.00563	-1.21417	0.233701	-1.3115	-0.406754	-1.13507	-0.0582899	0.653629	0.689862	-1.81455	1.29612	1.26225	0.193291	-0.309973	1.93261	-1.75753	0.575932
D4_CCAAGCGAGGGACACT-1	D4	S	Epi_0	PI-Epi	-5.16074	0.389615	-8.29399	-5.05422	12.1951	0.451278	-0.10358	2.13159	0.174958	-1.03748	-0.558936	-1.76905	1.37706	-0.634663	0.64049	0.403527	0.430083	1.06826	-0.858167	1.77324	-1.91999	-0.0370266	-1.12763	-0.761766
D4_CCAAGCGCAGATCCAT-1	D4	G2M	Epi_2	PI-Epi	-6.17636	-0.552635	-6.82578	-3.65318	20.1297	4.3462	-1.13142	-1.35097	2.70379	-0.402726	-0.48769	-4.40966	-2.36982	-1.3816	0.928174	-1.13558	-4.01639	-2.96413	0.237005	0.775972	-0.845047	-1.69208	-0.925377	0.425757
D4_CCAAGCGCATAGTCAC-1	D4	S	Epi_3	PI-Epi.L	-7.47311	3.40456	-8.13566	-4.70324	9.98817	0.169769	1.57105	1.87161	-1.23377	-5.02969	-2.20048	0.804078	3.78009	0.268272	-4.50943	-0.19001	-0.451001	-2.03468	-0.303889	1.98171	1.22323	-0.523171	1.49	0.379728
D4_CCAAGCGCATCCAATG-1	D4	G2M	Epi_0	PI-Epi	-6.06796	2.0026	-7.97104	-4.36095	18.9993	-1.11585	-0.733497	1.11225	-1.76408	-0.188733	-1.71391	-0.389571	1.29106	0.236906	-0.0266304	1.8847	-2.21633	-1.95812	0.62405	-0.80756	1.01926	-0.775404	-0.578834	1.07676
D4_CCAAGCGGTACGAAAT-1	D4	G2M	Epi_0	PI-Epi	-5.63479	2.10716	-7.91325	-4.28393	16.5718	-0.781665	-0.74915	4.366	-2.27916	1.30403	-1.09947	-1.14182	1.93491	0.0278616	2.93826	0.361895	-1.90173	-0.65078	1.25139	-0.737994	0.927986	0.580671	0.13644	0.995865
D4_CCAAGCGGTTTACCAG-1	D4	G2M	Epi_2	PI-Epi	-7.63352	-0.293362	-7.52071	-3.86333	17.5412	1.68667	2.343	-1.23684	4.55162	0.347523	0.75705	1.00073	1.60748	2.8096	-1.37424	-0.316897	-0.0895682	-2.88186	1.0891	0.484712	-0.872787	0.3866	0.178162	0.951236
D4_CCAAGCGTCAGTCCGG-1	D4	S	Epi_0	PI-Epi	-6.0837	3.11048	-8.00434	-4.15711	12.3627	-3.16903	-1.16483	1.40873	-1.09598	1.25227	-1.33469	0.156039	2.78424	0.662736	1.86163	1.11183	-2.63681	0.564992	1.00514	-2.92244	4.05642	0.698356	1.13862	1.51392
D4_CCAATGAAGTGGCGAT-1	D4	S	Epi_1	PI-Epi	-7.6689	1.77677	-8.18969	-5.10122	9.51707	-0.735525	-1.57845	0.830812	1.00607	1.58994	0.26639	1.41342	-0.0513874	0.744164	-3.70411	-0.554852	-0.934775	-2.63129	1.52344	1.01678	-0.504927	-0.40948	1.74778	-0.115494
D4_CCAATGACAGAATTCC-1	D4	G2M	Epi_1	PI-Epi	-6.76798	0.841514	-8.76628	-5.69326	15.1775	0.886297	-0.155945	0.324914	-1.75143	1.49484	-0.0211008	0.00727832	-5.60298	-0.132422	-2.35375	-1.3255	-2.47603	-1.07658	2.08814	3.5358	-0.425888	2.16092	-1.79553	-1.04941
D4_CCAATTTCAACTTGGT-1	D4	G2M	Epi_2	PI-Epi	-6.7477	-1.85457	-8.07471	-5.41442	11.0968	4.19138	3.65652	-1.97041	2.27347	0.981397	0.43357	3.59	0.405075	1.68375	-0.514204	-1.51203	4.03539	0.327927	-3.36778	0.926851	-2.69173	-2.72758	-0.578004	-0.889873
D4_CCAATTTCAGCTGCCA-1	D4	S	Epi_2	PI-Epi	-7.9546	0.0490424	-8.67344	-5.63687	8.85699	0.330326	-0.0645518	-0.949197	2.86785	1.15191	-0.292449	1.38466	-0.0463099	0.65119	-2.40425	0.314747	-0.578602	-0.0168713	1.3981	0.948548	0.147259	1.42861	-0.650596	0.468781
D4_CCAATTTGTGCAGTGA-1	D4	S	Epi_1	PI-Epi	-7.4613	1.05998	-8.72833	-5.73862	9.60222	0.778784	-0.42756	1.81307	-1.21523	1.94841	-0.0643953	0.636455	-1.97738	-0.0333555	-1.7189	-0.408427	-2.83641	-0.317589	2.10721	1.72386	0.979922	-0.536632	0.00322321	-0.808097
D4_CCACAAAAGTCCTGCG-1	D4	S	Epi_0	PI-Epi	-3.97708	0.465392	-8.83673	-5.61459	13.1485	-1.45982	-2.33406	-0.186738	0.557772	0.677824	0.89155	-0.355487	-4.08227	-0.255616	1.6772	-1.56576	-2.10657	-0.801528	1.97577	1.57464	-0.86737	1.06016	-1.2056	-1.64696
D4_CCACAAAGTTGCGGAA-1	D4	S	Epi_3	PI-Epi.L	-7.94652	2.87742	-8.55517	-5.68871	4.76282	-0.862451	1.80193	0.27672	-1.25649	-0.94509	-2.67379	2.19505	1.14152	2.43743	-2.73971	-1.0779	-2.57513	-1.43921	-0.0232453	-1.32966	2.85326	-0.0754354	0.313087	-1.31605
D4_CCACACTAGGTGAGAA-1	D4	S	Epi_1	PI-Epi	-7.60707	1.43418	-8.75187	-5.54507	11.517	-0.339598	-0.0724331	1.18251	1.23583	2.15589	1.2979	1.06295	-0.898761	1.64466	-1.38719	-0.897192	-1.44821	0.349612	1.37979	1.15182	-0.133316	0.984524	-0.859573	-0.899651
D4_CCACACTAGGTGTGAC-1	D4	S	Epi_1	PI-Epi	-6.33498	3.08016	-8.6794	-5.36899	13.6763	-3.08337	-1.26279	2.52139	-1.2537	0.230984	-1.15434	1.70542	1.48134	1.21476	-0.310818	-0.0641371	-1.89192	-0.161506	1.5645	0.17826	1.30459	0.991658	0.136886	-0.506634
D4_CCACACTGTACATACC-1	D4	G2M	Epi_0	PI-Epi	-5.69064	3.40717	-8.25385	-4.69511	19.5817	-3.34824	-0.812909	5.67762	-4.77408	-0.890685	-1.28237	0.779903	3.66787	-0.66285	1.48947	0.907422	0.983695	-0.489442	-0.939879	-0.646269	0.953681	1.70562	-1.05766	-0.88732
D4_CCACACTGTGTTGCCG-1	D4	G2M	Epi_0	PI-Epi	-5.34444	3.25587	-8.22064	-4.51735	17.7844	-1.57861	0.546345	1.836	-4.28022	0.865875	-1.74297	0.484499	6.27472	-1.66409	4.03706	0.287734	-0.923208	2.199	-0.297707	-2.81294	2.06505	1.27866	-1.13607	1.25168
D4_CCACACTTCCCGTTGT-1	D4	G2M	Epi_0	PI-Epi	-5.14903	1.22171	-8.35237	-4.85581	20.8933	-1.51666	-1.29	3.03915	-1.0851	2.06273	0.428463	-1.00272	-3.54681	-0.875966	1.15166	-0.401823	-1.37663	-3.5555	0.28401	0.771448	-0.056109	0.203117	-1.26932	-0.859095
D4_CCACCATAGACTTCGT-1	D4	G2M	Epi_2	PI-Epi	-7.5475	0.326902	-7.9791	-4.22838	18.7277	1.60323	2.075	-0.688075	2.27297	-0.0742259	-0.361052	0.288763	3.63489	1.21447	-0.526964	0.679653	-0.674872	-0.568917	0.787566	-0.131257	1.20314	1.37549	0.861554	2.05468
D4_CCACCATAGCTCGACC-1	D4	G2M	Epi_0	PI-Epi	-4.67758	2.0101	-7.78942	-3.92033	15.795	-3.03142	-0.401845	1.97029	0.674496	-1.49052	-0.224103	0.355825	1.12316	-0.453553	0.46609	0.32294	4.11914	-0.143592	-2.92801	1.20634	-4.43212	-0.0625717	-1.08008	-2.61902
D4_CCACCATAGGCTCTCG-1	D4	S	Epi_2	PI-Epi	-8.3535	-0.232311	-8.69208	-5.45813	6.55377	0.943911	1.70739	-1.91172	2.76189	-0.940336	0.710413	1.59049	2.87371	1.50651	-4.0502	0.00976183	-1.01949	-2.33433	0.292621	1.10751	0.106515	0.450222	-1.5316	0.195357
D4_CCACCATCACGTGTGC-1	D4	G2M	Epi_0	PI-Epi	-4.89915	0.130785	-7.96871	-4.12699	19.4245	0.184386	-0.528076	1.06217	-1.32948	-1.55031	-0.149889	-1.54076	-4.00391	-1.89923	-0.276883	0.542576	-2.3071	-3.83832	2.52282	2.48082	0.219491	1.36723	-0.6658	-0.810532
D4_CCACGAGAGAAATCCA-1	D4	S	Epi_5	PS-like	-7.31731	-3.06012	-8.31836	-5.21424	9.95975	-0.957964	2.22819	1.5106	-2.47596	-4.62196	0.798783	3.61349	0.63903	-0.418799	-3.92078	-4.65212	3.53232	-6.61927	-6.20762	1.76772	-0.269633	-0.173998	-1.70055	-0.950074
D4_CCACGAGCAACTCGTA-1	D4	G2M	Epi_0	PI-Epi	-6.08108	3.13449	-8.73987	-5.373	13.4891	0.726344	0.0973476	-0.0659127	-0.915722	-0.821667	-0.690122	-0.130405	2.17728	0.889725	1.77047	1.10808	-1.08589	2.78496	-0.35095	-0.188776	1.14078	1.18154	-1.0491	-0.766456
D4_CCACGAGCAATAGTGA-1	D4	G2M	Epi_5	PS-like	-5.62426	-1.90741	-5.41281	-3.57366	15.0127	1.83847	2.3244	0.131953	-0.320382	1.31973	3.2043	2.67602	0.280956	0.0234278	2.60044	-2.30799	2.58472	-4.48574	-4.85218	0.222485	-1.57266	-2.98852	-1.85339	-0.106501
D4_CCACGAGCAGCTGTTA-1	D4	S	Epi_1	PI-Epi	-8.02747	1.81933	-8.56148	-5.35615	12.2886	-0.553372	0.803151	0.572174	-0.137659	1.18814	-2.23586	2.31824	2.68492	1.65314	-1.78872	-1.51416	-2.62489	-0.228497	2.55487	0.855394	-0.64977	0.147001	-0.698459	-0.962114
D4_CCACGAGCATGTACGT-1	D4	G2M	Epi_1	PI-Epi	-7.1516	0.843679	-8.33554	-5.43983	14.6829	1.45166	1.98317	-0.299857	0.102993	1.36028	1.40399	1.33544	-0.136035	0.749618	-0.609043	-0.0685356	-0.262253	-1.7655	0.314515	0.123506	-0.750324	-0.34534	-1.97984	-0.143002
D4_CCACGAGGTATGGAGC-1	D4	G1	Epi_2	PI-Epi	-8.12049	-1.54322	-8.38446	-5.46153	8.93315	4.61827	4.73572	-2.46101	1.20686	-2.30358	-1.94825	0.305444	4.03736	-0.187902	0.309451	-0.0136333	-0.680899	-0.03357	-1.16054	-1.04483	-0.800651	-0.995724	-0.554886	1.80298
D4_CCACGAGGTTGCTAGT-1	D4	S	Epi_3	PI-Epi.L	-6.25055	4.36474	-8.75541	-5.52492	11.5331	-1.26758	-0.400972	-1.42459	-2.21693	-0.798811	-1.53164	-2.80412	3.26495	-1.5549	0.431236	1.55185	-1.21577	3.09653	-0.397192	-2.4895	2.1739	0.552928	0.197541	0.175866
D4_CCACGAGTCCGAGATT-1	D4	S	Epi_1	PI-Epi	-7.3596	3.18614	-8.59584	-5.51331	14.5756	-1.35522	0.588808	2.16917	-4.44369	-0.9043	-2.67937	1.05043	1.44047	1.00823	-1.67157	-0.0920393	-2.76417	-0.469718	1.52701	0.793058	1.80909	1.23125	-0.918592	0.406821
D4_CCACGTTAGATGTTCC-1	D4	G2M	Epi_1	PI-Epi	-7.96821	0.473121	-8.6632	-5.68701	13.6873	2.72839	1.29609	0.154767	-2.64888	1.40537	-0.144319	0.0147369	-3.06749	-1.21312	-2.34075	-0.734036	-3.3725	-0.156932	2.63768	1.30682	1.82189	0.711956	-1.77632	1.27071
D4_CCACGTTAGCACCGAA-1	D4	G2M	Epi_0	PI-Epi	-6.76063	1.94383	-8.09833	-4.43321	15.3908	-1.53076	0.269081	0.419619	2.23601	0.971098	0.0512593	2.47709	0.986104	3.15114	-1.87575	-0.484276	1.52955	-4.04216	-0.531902	-0.0408652	-1.28454	-0.127982	-0.130641	-2.1375
D4_CCACGTTCAGTGCCTG-1	D4	S	Epi_3	PI-Epi.L	-5.51376	3.40723	-8.32161	-4.81906	12.4716	-5.45847	-0.996516	2.49571	-1.18755	0.326615	-1.26352	3.3676	2.66404	1.8647	0.407045	-0.871041	0.118139	1.50066	0.556091	-0.109811	1.53057	2.09291	0.655616	-1.88052
D4_CCACTTGTCTTTGATC-1	D4	S	Epi_0	PI-Epi	-5.30414	3.47484	-8.04269	-4.62653	7.9276	-7.29742	-2.90896	3.57877	0.286572	-0.713595	-0.551543	1.8892	1.68191	2.27238	-1.9227	-0.383618	-0.390878	-0.987377	1.03137	0.588807	-0.141556	0.172488	-1.23595	-2.08864
D4_CCATAAGCACGATTCA-1	D4	G2M	Epi_0	PI-Epi	-3.8433	1.26192	-8.03961	-4.37475	19.2819	-6.10926	-4.41652	1.59577	-2.77454	0.652384	0.104685	1.17503	-5.18096	-1.27146	0.741474	-1.4796	-1.52765	-3.24679	1.63038	0.570008	-1.20788	2.2565	-2.42977	-3.58937
D4_CCATAAGCAGACCTAT-1	D4	S	Epi_1	PI-Epi	-7.5897	3.21897	-8.43973	-5.32057	11.1461	-3.14268	-1.59446	3.7598	-1.31063	2.8065	-1.00758	3.28071	-0.860631	2.31638	-4.07047	-0.883352	-1.5848	-0.85768	0.120706	-0.146562	0.131085	0.542448	-0.0624148	-1.69409
D4_CCATAAGCATATCTGG-1	D4	G2M	Epi_0	PI-Epi	-6.6585	1.10605	-8.74101	-5.60152	16.5882	0.359475	0.0796077	-0.0992229	1.57264	1.08812	-1.29281	0.266544	1.75968	1.20237	1.01284	0.383324	0.606062	1.58931	-1.26048	-0.751651	0.659544	0.690771	1.25346	-0.607479
D4_CCATAAGTCATCACTT-1	D4	G2M	Epi_1	PI-Epi	-6.32283	2.90187	-7.99875	-4.28209	21.4493	-5.392	-1.72937	4.72462	-5.08007	1.6535	-1.45736	2.71014	1.41853	-0.123685	0.637421	-0.552415	-3.52774	-4.74241	1.56401	-0.154748	0.842989	1.05092	-2.07378	-1.52084
D4_CCATAAGTCTGGGATT-1	D4	G2M	Epi_0	PI-Epi	-6.31257	1.54131	-7.94897	-4.24889	19.3379	-0.110641	0.322874	1.72675	-0.574239	1.94763	0.134959	0.810719	0.0533034	0.140226	1.33384	1.07827	-1.21963	-2.81252	1.07324	-0.239731	0.0966658	0.262492	0.493042	0.0829353
D4_CCATCACAGCAGGTCA-1	D4	G2M	Epi_1	PI-Epi	-7.36143	2.37563	-8.14632	-4.49892	14.7908	-0.0395659	-0.653669	3.71211	-2.73904	1.36857	-0.938843	2.38966	-0.375454	0.355022	-2.22186	0.0493337	-1.1056	1.00312	2.4616	1.05749	0.917603	1.59965	-1.60029	-0.176876
D4_CCATCACAGTAGCTCT-1	D4	S	Epi_1	PI-Epi	-7.8421	2.9636	-8.73871	-5.51543	8.89088	-1.59133	-0.595127	1.44669	0.0072815	2.01655	-0.406663	1.3627	2.2518	1.9563	-4.30131	-1.84434	-2.10663	-1.87325	-0.488773	0.405564	-0.165939	-0.385097	0.807207	0.237804
D4_CCATCACCAGATCATC-1	D4	G2M	Epi_0	PI-Epi	-6.35254	2.40229	-7.54201	-3.87769	20.0925	-1.52822	0.765091	2.13726	0.362169	0.790368	-0.940303	2.15231	4.30769	1.5186	1.41479	-0.0264215	-0.973094	-0.645948	-0.245353	-0.98018	-1.63065	-0.450868	0.267424	-1.93291
D4_CCATCACTCAAAGAAC-1	D4	S	Epi_2	PI-Epi	-7.38474	-2.14992	-8.65589	-5.49214	10.7062	3.3008	1.15482	-0.905444	4.97683	-3.34226	0.934881	0.048251	-0.65407	0.0488498	0.677502	-2.19546	5.1699	-2.17119	-0.780141	4.03053	-2.77867	1.19452	0.614276	0.688186
D4_CCATCACTCTGCGATA-1	D4	G2M	Epi_0	PI-Epi	-6.77701	2.42073	-8.52751	-5.08292	19.255	-0.113928	1.06458	0.627154	-0.574885	1.37426	-1.81775	-1.14754	2.44346	0.609205	-1.85441	3.21458	-2.55167	1.02183	0.114355	-2.24726	1.49143	0.439474	0.234463	-0.0205428
D4_CCCAACTAGATCGACG-1	D4	G2M	Epi_0	PI-Epi	-6.92855	0.94728	-8.26565	-4.82493	17.6586	1.67146	0.332584	0.986956	-0.671128	1.70879	-0.4158	-0.303709	-0.674933	0.328917	-0.330064	0.224701	-3.51861	-1.62316	2.44229	-0.390226	0.493556	0.114671	-0.742929	0.123146
D4_CCCAACTAGCACGATG-1	D4	S	Epi_0	PI-Epi	-6.40865	3.25139	-8.60532	-5.37021	9.66135	-4.30785	-0.459391	2.51481	-1.28075	0.346308	-1.56957	2.32401	3.19226	1.54757	-0.0442394	-1.82512	-3.14185	-1.29322	0.665845	-0.0865456	0.28243	-1.12745	-2.06394	0.208969
D4_CCCAACTGTTAACAGA-1	D4	G2M	Epi_0	PI-Epi	-5.1284	2.52312	-8.62451	-5.51332	17.7474	-2.01723	-0.8	1.4834	-1.50882	2.21699	-1.59099	1.99984	3.38047	0.914009	3.12263	-1.14123	-0.341682	2.28897	1.70635	-1.11473	0.519992	2.93512	-0.186505	-1.39694
D4_CCCATTGCAAGCAATA-1	D4	G2M	Epi_2	PI-Epi	-6.9537	-0.782214	-8.79704	-5.49147	13.8793	4.17958	0.75648	-1.33989	3.72198	1.59782	1.56214	-2.72917	-2.03251	0.383625	-1.42434	-0.161216	-2.86973	-2.42271	2.97542	1.85824	0.990702	0.801774	-0.415167	2.46064
D4_CCCATTGCAGGCACTC-1	D4	G2M	Epi_1	PI-Epi	-8.74494	0.839182	-8.82773	-5.63148	15.4003	2.50117	2.46279	-1.23394	0.217414	0.753834	0.311533	2.31883	0.971703	2.23599	-1.53016	-0.757394	-1.3978	1.47668	3.94611	0.679252	1.08317	3.86444	1.18294	1.1538
D4_CCCATTGGTAATACCC-1	D4	G2M	Epi_0	PI-Epi	-5.98096	0.454783	-8.71295	-5.45528	16.8121	1.69308	0.167437	0.715951	0.00264107	1.02392	-1.26302	-2.08014	-0.350625	-0.753072	1.75905	1.33051	-1.5457	-0.931629	-0.0699946	-0.452529	-0.563546	-0.320014	-0.206416	0.032316
D4_CCCATTGGTAGGTAGC-1	D4	G2M	Epi_0	PI-Epi	-4.81939	-0.0552551	-8.39033	-5.60997	12.3301	3.33207	-2.67283	1.64378	-1.14029	0.657679	-0.124894	-3.05343	-0.498264	-3.33184	3.82618	-0.807276	-2.13811	2.92102	-0.408733	2.34549	1.05212	1.43869	-2.09748	0.188892
D4_CCCATTGGTGATAGTA-1	D4	G2M	Epi_0	PI-Epi	-5.75109	0.225713	-8.7413	-5.77052	15.5675	1.54144	-0.0208569	0.122471	1.75538	2.68891	1.44819	0.623585	-0.704511	0.279434	2.83626	-0.845634	-0.840737	0.201238	1.63084	0.741958	0.648937	1.55217	-0.764074	0.125556
D4_CCCATTGTCTGCCCTA-1	D4	G2M	Epi_3	PI-Epi.L	-6.61257	4.07798	-8.67837	-5.45332	18.9331	0.999158	0.504797	1.83638	-4.25216	-3.81147	-3.52085	-3.97223	2.0208	-3.68517	0.88666	3.192	-2.20241	0.692262	-1.1721	-2.18982	0.225244	-0.510164	0.0588494	0.842419
D4_CCCGAAGAGCCAAGGT-1	D4	S	Epi_0	PI-Epi	-4.9688	0.72861	-8.67505	-5.42615	8.93771	0.566542	-1.53777	1.55684	1.89502	0.925394	0.665484	-0.577595	-0.464675	-1.66727	1.99893	-0.443916	-0.0451256	0.112437	-1.07375	0.756993	-0.853705	-1.19978	-1.09844	-1.34954
D4_CCCGAAGAGCGTTCAT-1	D4	G2M	Epi_1	PI-Epi	-7.42997	0.0060847	-8.60086	-5.47913	16.5534	2.69311	3.46799	-0.343994	1.05313	0.826435	0.0166724	0.641912	3.40648	0.0957164	0.99503	-1.83744	1.73902	0.754684	0.591181	0.483435	0.609772	-1.7264	2.57694	1.32029
D4_CCCGAAGCACCTGCGA-1	D4	G2M	Epi_0	PI-Epi	-5.77341	1.86751	-7.85154	-4.09003	19.5038	-2.67898	0.0952199	2.04159	-0.502118	1.59015	0.398733	1.25913	-1.49369	0.555836	-1.10713	1.54003	-0.481755	-1.98445	0.296285	-0.244785	0.230866	0.409766	-1.07565	-1.21196
D4_CCCGAAGGTCTTACTT-1	D4	G1	Epi_3	PI-Epi.L	-8.19026	-2.97327	-6.05893	-3.94558	15.4035	3.79961	4.47338	2.73986	-6.85909	-7.05455	-2.12813	-0.267816	1.8399	-4.21111	-2.72056	-0.609355	1.63019	0.922837	-2.41772	3.40807	-3.1543	-0.447816	-2.70376	-1.10978
D4_CCCGAAGTCACTCACC-1	D4	S	Epi_1	PI-Epi	-8.38848	0.545879	-8.60407	-5.80339	12.2089	2.97232	1.88903	0.320702	-0.669403	0.723353	-1.40501	0.945693	1.01311	-0.737526	-2.36114	-1.02124	-2.35643	-0.187022	3.77276	2.01182	1.39621	2.21635	-2.5214	-0.27455
D4_CCCGGAAAGAGTCCGA-1	D4	G2M	Epi_0	PI-Epi	-6.71257	0.985591	-7.72723	-3.94495	17.3219	0.284167	2.19379	0.58619	1.14086	-1.60239	0.923635	1.614	1.22826	1.36288	0.268223	0.565271	1.87467	-2.50148	-0.539239	-0.0177052	-0.702089	0.023998	1.66591	-0.970869
D4_CCCGGAACAACAAGTA-1	D4	G2M	Epi_1	PI-Epi	-7.73238	1.06937	-6.04467	-3.29186	16.571	0.424259	2.85232	1.70487	0.239392	-3.57244	0.0424585	2.73252	2.48268	1.14538	-3.21095	0.760681	2.56327	-0.541695	-1.26811	1.49068	-1.53274	0.545669	-0.66611	-0.952524
D4_CCCGGAACACTTTATC-1	D4	G2M	Epi_3	PI-Epi.L	-6.17319	3.32764	-7.85039	-3.98154	15.5636	-3.09662	-0.534538	-0.0983622	-0.491739	-4.72237	-2.55341	-0.320389	4.88715	-1.13383	0.641965	0.70292	-1.25071	1.10547	-1.27103	-1.39013	-1.00197	-1.08714	0.55473	-1.03477
D4_CCCGGAATCAACCCGG-1	D4	S	Epi_2	PI-Epi	-6.57078	-0.941082	-8.72228	-5.71432	10.1757	3.07363	0.163083	-2.13225	2.40312	0.362026	-0.153785	-2.68073	0.925355	-0.338708	1.76391	-0.787968	-2.26327	3.31957	1.72163	1.34254	-0.612515	0.256832	-1.07489	-0.450445
D4_CCCTAACAGAGCTGAC-1	D4	G1	Epi_1	PI-Epi	-8.30784	0.573851	-8.74904	-5.61325	14.7791	5.6858	3.99104	1.27816	-3.2779	2.1842	-1.2048	0.0794261	2.15699	0.082917	0.635823	-1.15108	-2.63564	2.65717	2.23612	1.21551	-0.581032	0.250062	-2.56492	-0.0162101
D4_CCCTAACAGCGATGAC-1	D4	G2M	Epi_1	PI-Epi	-6.69386	1.27417	-8.28892	-4.88971	18.2748	0.60085	-1.72238	2.90314	-0.0918822	1.93493	-0.420915	-1.04846	-1.68763	-0.515017	-1.52718	-0.154914	-4.63091	-1.7191	2.3917	2.4607	-1.08748	-1.66411	0.570529	-1.91553
D4_CCCTAACCAAGTATCC-1	D4	G2M	Epi_1	PI-Epi	-6.5189	1.1584	-7.98335	-4.22308	19.0956	-0.302407	-0.975135	2.48506	-0.227964	1.49112	0.338346	-0.0991523	-1.70652	0.334404	-1.90391	-1.27593	-2.83308	-2.11216	1.17528	1.51664	-0.000277078	0.288857	-0.981272	-1.35623
D4_CCCTAACCAATGTGGG-1	D4	S	Epi_0	PI-Epi	-4.42012	2.55835	-7.95306	-4.3603	16.5223	-4.41995	-2.36441	4.42766	-2.34532	0.0741713	-2.15565	-1.29105	0.168835	-1.25124	1.23408	2.64224	-1.84669	1.37708	-1.61882	0.05888	-0.40867	-0.44496	0.129255	-2.2732
D4_CCCTAACCACAGCTGC-1	D4	S	Epi_0	PI-Epi	-4.27715	1.15215	-8.6738	-5.696	9.90966	-1.04071	-3.31408	2.1492	0.671999	0.256559	0.0208823	-0.776835	-2.38775	0.13697	2.79398	-0.306865	-0.528268	0.249138	1.74231	1.02907	3.52873	0.646854	0.861563	1.75274
D4_CCCTAACGTTCGGCGT-1	D4	G1	Epi_2	PI-Epi	-8.70999	-0.960868	-8.60535	-5.82926	11.8549	6.92478	3.8843	-2.27563	2.05813	1.01481	0.0124299	0.272982	0.990095	-0.126693	-1.22158	-2.13669	-4.30272	0.504549	3.55619	2.57241	-0.670043	1.4636	-2.31265	1.4957
D4_CCCTAACTCAATGTCG-1	D4	G2M	Epi_2	PI-Epi	-7.85566	-0.160495	-8.72433	-5.60241	17.66	2.35106	2.39281	-0.907395	3.07094	0.472675	0.277774	0.773278	0.523519	1.49267	-0.728363	-1.31946	-2.46776	-2.01925	2.38149	0.972902	-0.532852	0.734685	-0.74421	0.411339
D4_CCCTAACTCTACTGAG-1	D4	G2M	Epi_1	PI-Epi	-7.80398	1.78213	-8.1425	-4.80153	15.9397	-0.378452	2.59295	1.64348	-1.05703	2.56359	0.223986	1.45961	0.364694	0.718341	-0.903784	-0.143638	-0.9228	0.769179	0.640305	0.529777	0.689543	0.250115	-0.750012	-0.199148
D4_CCCTCAAAGACGACTG-1	D4	S	Epi_0	PI-Epi	-4.73643	-0.621134	-8.57908	-5.86335	9.75114	1.88895	-2.31082	0.227441	0.0630435	0.460149	0.543451	-2.83502	-3.34027	-2.2527	2.68814	-2.04928	-2.17383	0.843519	0.412187	2.6539	1.37146	-0.354696	-0.775936	0.20664
D4_CCCTCAAAGAGAATCT-1	D4	G2M	Epi_0	PI-Epi	-5.95946	0.821333	-8.16308	-4.65245	16.3186	-1.13419	-0.424133	-0.049576	0.176151	-0.087945	-0.0338097	-0.128064	-1.50512	0.169303	-1.23158	0.293238	-2.96378	-2.44001	3.36648	-0.450572	0.466094	0.945335	0.939253	0.381594
D4_CCCTCAAAGCTGAAGC-1	D4	S	Epi_0	PI-Epi	-3.92886	1.46148	-8.03874	-4.70457	11.287	-3.08646	-2.96028	3.69307	-1.48652	0.490932	0.235572	-0.179776	-1.45156	-0.821058	3.10889	-0.5805	-1.32912	0.0288859	0.0928319	0.127972	1.62876	0.218378	-0.126912	-0.510859
D4_CCCTCAACAAACGGCA-1	D4	S	Epi_1	PI-Epi	-7.6607	2.27212	-7.79462	-4.28297	12.8538	-0.123304	1.50316	0.878792	-0.63692	-2.86613	-1.79142	1.602	3.6705	1.37131	-3.94699	1.27473	0.35961	-2.47889	0.638166	0.730478	-1.65488	-0.12378	0.217382	1.44193
D4_CCCTCAACAACTACGT-1	D4	G2M	Epi_0	PI-Epi	-4.26307	1.80352	-7.93171	-4.29045	19.7595	-5.8154	-3.42669	3.64262	-1.79625	0.439275	-0.116592	-1.4856	-1.09893	-1.14462	2.8075	1.18955	-2.86238	-0.386832	0.515925	-1.55266	0.377762	0.63873	-0.312467	-1.64001
D4_CCCTCAAGTTGGACCC-1	D4	G2M	Epi_3	PI-Epi.L	-7.6887	-3.04671	-7.64988	-3.96926	13.6814	-0.897232	-0.494084	4.52932	-7.14589	-9.47157	-3.80662	-3.15335	3.8464	-5.37376	2.03592	0.894966	0.150714	-1.84973	-0.0301294	2.02155	2.52412	-1.0821	2.36177	2.71973
D4_CCCTCAATCCACACAA-1	D4	S	Epi_1	PI-Epi	-7.02208	3.01825	-8.38335	-5.22998	10.4755	-3.93011	0.568638	0.865525	0.744365	0.233778	-0.518638	3.00657	2.32881	2.43744	-2.80586	0.057523	0.61753	1.74237	1.12759	1.25617	-0.393237	1.45108	0.190627	-2.76201
D4_CCCTCTCAGCACCAGA-1	D4	S	Epi_1	PI-Epi	-7.06529	3.09495	-7.75117	-4.8727	9.89066	-4.06424	-1.90963	3.27347	-3.32673	1.35205	0.303521	4.9171	-1.31521	1.08904	-1.17576	-1.82328	-0.0909654	-2.69166	-0.76446	0.783503	-0.265132	-0.0452119	-1.19668	-2.48832
D4_CCCTCTCAGGTATAGT-1	D4	S	Epi_0	PI-Epi	-3.99983	0.161572	-8.6867	-5.21193	11.2023	-2.37842	-2.57656	3.23442	-4.37632	-0.881534	0.114291	-1.81302	-4.36724	-2.56851	-1.58528	0.637688	-3.44673	-3.66333	0.66192	1.30333	3.53976	1.35319	-2.42902	-0.212066
D4_CCCTCTCAGTATCTGC-1	D4	S	Epi_0	PI-Epi	-3.9639	1.3333	-8.72313	-5.63709	12.9385	-1.6631	-1.20126	2.12277	-0.733333	-1.37386	-1.38114	-0.96051	-1.0513	-1.07529	2.02656	0.43327	0.279309	-0.416497	0.152709	1.88158	-1.45435	1.49059	-2.36444	0.492865
D4_CCCTCTCCACGAGGTA-1	D4	G1	Epi_3	PI-Epi.L	0.761145	-4.05108	2.7767	6.45107	-6.47149	-2.68261	7.33153	-8.02693	-17.0548	-8.27611	21.4446	-8.93535	2.91786	-12.0895	-4.21455	-7.23927	17.0208	-7.96192	16.7351	-3.3354	-7.13647	-3.52627	-12.8224	27.2658
D4_CCCTCTCGTACAGTTC-1	D4	G2M	Epi_0	PI-Epi	-5.57789	1.53229	-8.66012	-5.29401	17.3658	-0.830001	-2.21492	2.6154	-0.729497	1.47448	0.166532	-0.04385	-1.76057	-0.0771511	-0.249023	-1.1512	-2.17288	-2.67132	1.41121	1.09603	1.01667	-0.847279	0.101571	1.55976
D4_CCCTCTCGTGATTAGA-1	D4	S	Epi_0	PI-Epi	-4.26406	2.04644	-8.62995	-5.20875	13.365	-3.46743	-2.12671	1.78383	0.428315	1.26865	0.71312	0.02727	-0.4098	1.15881	0.991488	-0.673707	0.879898	0.133694	-0.9321	0.508342	-0.793621	-0.162597	-2.09838	-2.95423
D4_CCCTGATAGCGCACAA-1	D4	G2M	Epi_0	PI-Epi	-5.30665	1.78441	-7.72889	-3.86236	19.3082	-3.86033	-2.70324	2.7763	0.84653	1.26283	0.0462932	0.34421	-1.14068	0.923018	-0.265026	1.14036	-1.79476	-3.40757	0.662159	-1.06577	1.34077	0.327823	0.596016	-1.46095
D4_CCCTGATAGCGTTCCG-1	D4	S	Epi_3	PI-Epi.L	-7.34017	-2.46222	-7.95858	-4.57402	11.2211	-2.8413	1.41223	0.160465	0.0571913	-2.36452	-2.56866	0.190756	4.00522	-0.897927	2.23249	-0.527786	1.16239	0.220948	-4.71197	-1.59415	-2.61553	-2.45705	-1.13055	-0.611089
D4_CCCTGATCAAGGTACG-1	D4	G2M	Epi_0	PI-Epi	-5.84077	0.104528	-8.77001	-5.7297	15.6366	0.380896	-0.215869	-0.00684317	1.89171	-0.147669	-0.982101	-0.647268	2.45456	-0.0919019	4.30752	-1.80594	-1.52476	0.774655	1.69575	1.37535	-1.61042	-0.642385	-0.0209436	0.0871669
D4_CCCTGATCACCGTCGA-1	D4	S	Epi_1	PI-Epi	-8.07993	-0.385602	-8.10564	-5.69009	10.1036	5.41154	0.874736	-0.173139	0.715899	1.71189	0.709056	-0.989005	-2.50085	-0.933046	-0.050308	-1.49507	-3.83213	-0.0299369	2.89653	2.54253	0.88207	-1.04965	0.000566186	0.9346
D4_CCCTGATCACTAACCA-1	D4	S	Epi_1	PI-Epi	-8.18265	0.464283	-8.61425	-5.58808	10.6814	2.01044	0.0748528	0.3448	0.90656	3.17496	0.48138	0.602403	-2.99918	0.705644	-3.25562	-0.464533	-2.29655	0.498663	2.8616	2.85252	0.613942	0.61259	-0.754769	0.913441
D4_CCCTGATCAGAGGTTG-1	D4	S	Epi_0	PI-Epi	-4.9743	-0.157143	-8.71447	-5.37468	10.9788	2.73902	-1.58555	0.605768	-0.562068	0.271151	0.197984	-2.65502	-1.09981	-1.77079	2.47678	0.0116553	-2.60073	2.80344	0.464777	1.82323	1.41475	1.70666	-0.274616	-0.298238
D4_CCCTGATCATCAGTCA-1	D4	G2M	Epi_0	PI-Epi	-4.91112	0.534705	-8.47158	-5.001	19.0709	0.369767	-1.16927	0.90346	-1.09992	1.18072	-0.768952	-1.01901	0.0159683	-0.667694	7.27159	-0.919429	-1.25343	0.334006	0.845914	-0.845043	1.25226	0.133802	-2.42625	0.594939
D4_CCCTGATGTGTTCGAT-1	D4	G2M	Epi_0	PI-Epi	-5.07504	1.99698	-8.73812	-5.43225	18.302	-0.317223	0.344592	2.50978	-2.60132	0.5799	-0.93793	0.20982	1.0012	-1.09257	4.94335	-0.771715	1.58005	1.42569	-1.66696	0.542796	-0.8753	1.4519	-0.615349	-0.318077
D4_CCCTTAGAGTAAATGC-1	D4	G2M	Epi_0	PI-Epi	-5.57488	0.865256	-8.62134	-5.48184	18.9663	-0.285077	-2.50384	2.24235	0.728221	-0.642876	-0.512506	-1.8363	-0.810072	-1.59043	-0.0437999	-1.11148	-1.6425	-3.47593	0.381734	2.09	-0.593149	-0.509435	-0.391057	-0.191021
D4_CCCTTAGCAGCGAACA-1	D4	G2M	Epi_0	PI-Epi	-4.29708	0.337215	-8.29764	-4.80751	20.2399	-1.16818	-1.55681	2.60559	-4.68766	-0.952762	-0.859676	-2.41959	-5.13559	-3.61582	0.112936	0.846196	-3.45506	-1.68385	0.707682	0.648557	0.59089	-0.941565	-1.99165	0.496947
D4_CCCTTAGCATCGATCA-1	D4	S	Epi_0	PI-Epi	-5.16603	-0.201616	-8.75997	-5.59484	12.0993	2.17654	-0.852738	1.48771	-0.151202	0.176124	-0.229709	-1.9273	-1.05789	-1.02097	2.92139	-0.0454966	-2.63865	1.47918	1.34751	2.15971	-0.895049	0.131629	-0.181411	-1.18171
D4_CCCTTAGGTACGGTTT-1	D4	S	Epi_3	PI-Epi.L	-7.70242	-3.22297	-5.68938	-3.29241	9.44069	-4.36739	0.730364	0.645039	-1.53388	-8.06422	-1.48065	-0.322345	5.70425	-1.07654	-1.45093	-1.01765	2.88686	-1.41536	-0.764644	2.7767	-1.79132	-0.617681	-0.657618	0.137469
D4_CCCTTAGGTCAGGTAG-1	D4	S	Epi_0	PI-Epi	-7.26946	2.20455	-8.53696	-5.64661	11.0072	-1.41417	-2.25679	2.07067	1.44882	2.52148	0.111366	-0.493428	0.320036	0.839719	-1.92182	-0.497372	-1.89034	0.0115943	1.25862	0.314586	0.607675	1.04858	1.04482	-0.142486
D4_CCGAACGAGTGTTCAC-1	D4	S	Epi_0	PI-Epi	-5.49142	-0.0450409	-8.76623	-5.44048	7.76704	1.06648	-1.83911	-0.785213	1.48685	-0.321676	-1.45274	-1.79545	1.02049	-1.85642	3.16837	-0.701185	-2.93511	0.735859	0.723678	-0.142542	-0.199333	-1.29518	0.420652	-0.68665
D4_CCGATCTCAGGGAGAG-1	D4	G2M	Epi_0	PI-Epi	-5.7599	0.831003	-8.63873	-5.30495	13.0667	2.33527	-2.19319	4.69491	-6.39953	1.32257	-4.39827	-4.73286	2.85547	-3.49274	-0.224532	2.99158	-6.26984	1.34097	-1.5857	-0.825467	2.43975	-1.19044	-0.875039	-0.243633
D4_CCGATCTGTACCTATG-1	D4	G2M	Epi_0	PI-Epi	-6.56106	2.50965	-8.10177	-4.582	18.9577	-1.77057	0.0935561	2.28809	-1.0681	2.11637	-0.563492	2.28668	3.94962	1.27609	0.107482	0.532372	-0.648781	-0.463444	-0.202858	-2.2684	-0.229265	-0.992422	0.994291	0.0416196
D4_CCGATCTGTAGGGTAC-1	D4	S	Epi_3	PI-Epi.L	-7.75775	-2.89296	-8.13379	-5.26194	10.9109	-0.504477	1.32834	2.71807	-0.825217	-6.55824	-2.2162	1.02489	4.61866	-2.14542	1.72299	-1.04448	1.60905	0.218307	0.396116	1.22842	-0.660032	-0.353139	-0.0695865	2.11016
D4_CCGATGGAGTCGGGAT-1	D4	G2M	Epi_2	PI-Epi	-7.88792	-0.59573	-8.68351	-5.50603	15.7252	3.67439	2.3455	-1.96412	2.72858	1.57698	-0.383974	-0.178817	-0.000571143	0.817109	-0.916989	-0.304011	-2.03733	-2.15635	1.22054	1.30545	-0.0183514	0.0526813	1.11822	2.09262
D4_CCGATGGCAATCAGCT-1	D4	S	Epi_0	PI-Epi	-6.49117	-0.990336	-8.68898	-5.69604	11.3475	3.39352	1.42018	-1.51588	2.30145	1.28559	0.177865	-1.60832	1.39976	-0.89942	3.66755	-1.57152	-2.00268	2.48024	1.35012	2.38634	-2.17212	-0.237927	-0.578785	0.293675
D4_CCGATGGCATAGACTC-1	D4	G2M	Epi_0	PI-Epi	-6.63007	1.22903	-8.62054	-5.20759	18.7343	-0.203394	-0.264159	0.104605	0.384274	1.29289	0.787193	0.76504	1.28905	1.13205	-0.758977	-0.58168	-2.76699	-2.92709	1.01528	-0.737889	-0.742126	-0.426338	-2.06119	-1.09959
D4_CCGATGGGTTCAAACC-1	D4	G2M	Epi_2	PI-Epi	-6.93244	-0.31197	-8.41012	-5.03179	16.947	1.17906	0.551663	-1.86599	3.23386	0.520346	0.915015	0.374409	0.964555	0.790304	0.0689907	-0.571934	0.603298	-1.06098	1.18399	0.231442	-1.35738	0.936005	-1.61694	0.0424698
D4_CCGATGGTCATGCGGC-1	D4	S	Epi_2	PI-Epi	-8.34428	-0.948397	-8.66558	-5.72974	8.49592	5.54378	1.34182	-2.06375	3.41981	0.934991	1.32215	-2.24706	-1.16913	0.488281	-3.21516	0.223626	-3.79346	0.624766	2.6486	2.61856	1.11788	0.257541	-0.110422	0.852056
D4_CCGATGGTCTAGACCA-1	D4	S	Epi_0	PI-Epi	-3.4829	0.842605	-8.64463	-5.51423	8.97522	-3.62315	-3.6926	1.35685	0.377181	1.08956	1.38	-1.11573	-3.74627	-1.10589	1.92554	-0.888361	-0.604526	0.413974	0.94878	2.58704	0.082586	0.967899	-2.48958	-1.4917
D4_CCGCAAGAGTGCAGGT-1	D4	G2M	Epi_3	PI-Epi.L	-6.99291	2.53156	-8.73913	-5.44862	15.6112	0.863069	1.65064	2.62955	-1.46442	-0.647883	-2.76849	0.273489	1.59586	1.10589	-0.99804	1.61828	-1.23888	-0.704865	0.573448	-1.40332	1.14457	0.400258	0.00080172	0.00144554
D4_CCGCAAGGTCCACTTC-1	D4	S	Epi_1	PI-Epi	-7.52112	3.25119	-8.66755	-5.37895	11.9476	-3.79727	-0.954311	3.05474	-1.80409	2.58059	-0.721096	3.83801	0.206689	2.97785	-3.8186	-0.401659	-1.03827	-1.15017	-0.354227	0.239891	-0.363349	0.41249	-1.06716	-1.65271
D4_CCGCAAGGTTATGACC-1	D4	S	Epi_1	PI-Epi	-7.68161	1.94262	-8.6975	-5.47164	13.8737	-1.71387	-0.453929	1.19894	-1.77478	1.68725	-1.11601	0.864781	0.514515	0.943981	-3.6694	0.676946	-2.73298	1.3406	0.627189	0.903943	0.985586	1.15023	-2.90368	-0.635815
D4_CCGCAAGTCGCAGTCG-1	D4	G2M	Epi_0	PI-Epi	-5.90074	0.419922	-8.49438	-5.20478	21.4636	1.69677	-0.0364524	0.635842	-0.387454	-0.771595	-0.918067	-2.55365	-1.16514	-1.60664	1.11272	-0.00267179	-2.21984	-1.19752	0.756605	0.309176	-0.380315	-1.01593	-0.16911	0.704665
D4_CCGGACAAGCGATGCA-1	D4	S	Epi_2	PI-Epi	-7.35928	-0.41662	-8.47729	-5.50112	10.7078	2.79471	1.59802	-0.653916	1.20243	0.22572	-0.543395	-0.116377	0.439315	0.0926402	0.916338	0.208023	-2.98483	2.11966	1.33324	0.550712	0.33378	2.01005	-1.65766	1.15551
D4_CCGGACAAGGCATCGA-1	D4	S	Epi_1	PI-Epi	-6.6875	0.142487	-8.58803	-5.36283	10.0853	2.15019	1.25874	-1.10723	-0.105294	-0.141059	-0.97247	-0.293319	0.760059	-0.5596	2.36291	-0.809178	-2.44791	-0.720973	3.54507	1.53962	1.55288	0.339853	0.709953	3.87724
D4_CCGGACAAGGCCTTCG-1	D4	G2M	Epi_1	PI-Epi	-7.86692	2.70831	-8.63332	-5.59936	13.9884	2.79528	1.15368	0.745605	-1.86947	-0.769231	-0.861883	-0.802736	2.92114	0.0373645	-2.02115	1.26275	-3.1315	2.25902	3.68453	0.451338	1.05785	0.947044	1.38356	0.772277
D4_CCGGACACATACGCAT-1	D4	S	Epi_1	PI-Epi	-7.83352	3.10603	-8.77683	-5.40835	14.9994	-2.51376	0.935712	2.25146	-1.26813	0.671769	-1.40981	3.3009	2.16556	2.11368	-3.05097	-1.52283	-2.09965	-1.6647	0.773525	0.544192	0.211404	0.340992	0.906054	-0.764105
D4_CCGGGTAGTAGCGTAG-1	D4	S	Epi_2	PI-Epi	-8.47262	-1.00623	-8.55227	-5.69113	11.1769	6.29398	2.55087	-2.24253	3.68132	1.27697	0.504524	-0.00376953	-0.379664	1.13638	-1.94681	-1.25635	-1.1172	0.358577	1.58578	1.68654	-1.47261	0.333166	0.423207	1.21927
D4_CCGGGTAGTCTCTCCA-1	D4	G2M	Epi_3	PI-Epi.L	-8.00089	-3.94669	-5.94715	-3.47434	13.7826	0.664172	3.30061	0.784506	-3.62661	-12.1312	-1.62987	1.45071	5.1013	-2.23945	-3.68201	-1.71626	2.58197	-2.00616	-0.891251	4.54587	0.676501	2.09357	2.79265	-0.505705
D4_CCGGGTAGTCTGCAAT-1	D4	S	Epi_1	PI-Epi	-8.67886	1.88571	-8.64172	-5.57186	11.7552	1.21608	1.93507	0.812683	-0.540729	-0.00335397	-0.39994	1.79525	0.780072	2.05787	-4.78433	0.0268627	1.55543	0.535199	0.990028	0.296734	0.139718	0.300768	2.25281	-1.51702
D4_CCGGTAGAGCGTTACT-1	D4	S	Epi_2	PI-Epi	-6.85939	-1.61774	-8.75959	-5.70343	10.3406	7.24298	2.79129	-1.4772	2.52839	0.540126	1.21916	-0.0922458	0.130967	-0.523723	2.56041	-0.673746	1.7387	2.82828	0.0243433	1.93614	-0.82226	0.525047	-0.222782	0.0695589
D4_CCGGTAGCACAGAGAC-1	D4	G2M	Epi_0	PI-Epi	-4.84721	0.810735	-8.66152	-5.43458	18.8636	-1.18794	-1.30191	1.11568	-1.52946	-0.798256	-0.485642	-1.46706	-1.9998	-1.51898	2.49206	-0.0500233	-2.80851	-0.896994	0.0815154	0.249066	0.355392	0.853085	-1.0905	-0.785269
D4_CCGGTAGGTAGCTTTG-1	D4	G2M	Epi_2	PI-Epi	-6.84915	-0.659413	-8.62646	-5.61806	15.7663	2.66667	-0.148787	-1.00411	2.93083	-1.27188	0.424614	-1.05115	-2.03966	-0.594906	-0.425842	-0.155559	-2.85947	-1.53694	2.91717	1.38023	0.848359	0.314816	1.5107	0.496333
D4_CCGTGAGAGCTAAACA-1	D4	G2M	Epi_0	PI-Epi	-7.32031	0.913682	-8.47449	-5.14641	14.0682	1.93266	1.28735	0.277343	-0.729764	0.0133325	-1.27319	0.141965	2.18737	0.814078	1.60864	-0.414495	-2.67994	0.710855	2.30908	-0.349009	1.51853	2.73717	0.11328	2.12127
D4_CCGTGAGCAGAGGAAA-1	D4	G2M	Epi_1	PI-Epi	-8.06743	-0.170183	-8.58733	-5.09955	15.5482	3.62514	1.2797	-1.04467	1.62125	1.25524	-1.20552	0.0158514	0.434201	0.774394	-1.19843	0.384071	-3.52536	-1.07217	1.63999	0.931111	0.419191	0.901014	-0.153192	1.86628
D4_CCGTTCAAGAGTCCGA-1	D4	G2M	Epi_2	PI-Epi	-7.99684	-0.0955353	-6.88203	-3.72587	13.9108	2.73945	1.52664	0.405098	2.35369	1.25374	1.28899	1.26825	-1.657	1.67136	-2.10875	-1.0821	-1.56427	-1.95722	1.80097	0.738329	-1.04868	0.343398	-0.459153	2.67083
D4_CCGTTCAAGCGTATGG-1	D4	S	Epi_0	PI-Epi	-4.52416	0.88668	-8.68906	-5.64064	13.2814	-0.768063	-0.260575	1.27534	1.31395	-0.0893555	-0.493566	-2.64348	-0.942617	-1.24956	2.82565	1.78055	-0.187789	1.62623	0.982455	1.32933	-0.274785	0.147638	0.0501451	-0.91208
D4_CCGTTCACAGATCATC-1	D4	S	Epi_2	PI-Epi	-6.79579	-2.15161	-5.27777	-3.31748	9.40428	-0.446379	1.21445	-1.32541	2.36823	-2.04685	0.379642	0.732016	0.296558	-0.171778	0.851174	-0.603654	2.81287	-2.79374	-3.0167	0.40709	-2.9093	-1.68268	-3.98027	-0.458533
D4_CCGTTCATCGCTGTCT-1	D4	G2M	Epi_0	PI-Epi	-5.49265	2.23429	-8.51294	-4.87494	18.327	-5.00881	-1.60392	2.03365	-1.05454	-0.189739	1.09986	1.71604	-2.03031	0.382988	-0.346109	0.244958	-0.179797	-4.55103	-0.482536	-2.13304	0.607081	-0.651574	0.124102	0.880161
D4_CCGTTCATCTCCACTG-1	D4	S	Epi_1	PI-Epi	-8.37332	0.100595	-8.68816	-5.5847	12.8207	2.55414	1.2258	-1.55163	1.01607	0.286235	-0.517795	-0.0786873	-0.224677	0.546462	-3.07072	-0.466309	-1.46165	1.04113	1.74074	2.091	-0.0266339	1.3584	-0.285743	0.637523
D4_CCTAACCAGACTACGG-1	D4	S	Epi_2	PI-Epi	-7.65137	-1.52716	-8.32902	-5.54192	8.46033	2.04647	0.628298	-2.35282	4.85835	-0.195454	1.12466	-0.51087	1.69129	1.72424	-0.500254	-1.30209	0.885454	0.231371	-0.233565	1.17035	-1.19317	0.74977	-0.265894	1.28592
D4_CCTAACCAGGAAGAAC-1	D4	G2M	Epi_2	PI-Epi	-8.24787	-1.32036	-6.39284	-3.72935	12.3139	5.65262	2.7987	-2.14133	5.55019	1.49745	0.594196	0.442086	1.28146	2.01111	-1.39474	-0.516331	-0.89538	-0.665283	1.60953	1.25418	0.0935398	-0.889083	-1.31989	1.75534
D4_CCTAACCCATCACCAA-1	D4	S	Epi_1	PI-Epi	-7.96511	0.534413	-8.76056	-5.44932	11.174	1.687	1.0357	1.09336	0.125761	0.645926	1.12198	1.44352	-0.640309	0.391702	-1.08973	-0.324962	-0.466437	-0.975376	2.23059	0.733697	0.543808	3.42126	-0.147542	2.63397
D4_CCTAACCGTGGACAGT-1	D4	S	Epi_1	PI-Epi	-8.51237	1.33091	-8.64776	-5.53687	11.2318	-0.615488	0.564129	-1.03035	0.16069	1.12414	-0.276972	1.89717	0.32642	2.31607	-3.86081	-0.126582	-2.27343	-0.665861	2.30921	0.783427	-0.293902	0.706468	0.2527	0.0402022
D4_CCTAACCTCTTGGATG-1	D4	G2M	Epi_1	PI-Epi	-7.61731	1.90891	-8.71946	-5.59422	14.1648	0.136894	-1.60536	1.77597	-1.23591	4.27604	0.292346	0.778765	-1.53716	1.07877	-2.43337	0.268599	-1.44312	-0.0948478	1.97619	1.63695	2.10495	1.3939	-1.47373	0.415525
D4_CCTAAGAAGGTAGTAT-1	D4	S	Epi_3	PI-Epi.L	-8.15768	-3.56618	-5.16457	-3.82662	7.52157	2.17285	2.78232	1.431	-2.525	-6.65677	-0.448324	0.337949	2.34957	-2.05232	-4.75371	-2.28524	1.38377	-3.28893	-2.5404	4.26364	-1.07314	-1.75769	0.29314	1.71433
D4_CCTAAGACAGGGCTTC-1	D4	S	Epi_3	PI-Epi.L	-7.63403	-2.88227	-5.64076	-3.51771	7.67717	1.49136	2.85179	-0.56586	1.20756	-3.4221	-0.816585	1.79301	1.73302	-0.208411	-1.47016	-1.3332	1.13988	-2.60267	-1.97812	1.54987	-0.401108	-1.62881	-3.23656	-0.20631
D4_CCTAAGACATACACCA-1	D4	G2M	Epi_0	PI-Epi	-4.88182	0.780577	-8.41038	-5.63027	14.0854	1.0027	0.181845	2.67283	0.0628451	2.16796	0.506099	-1.37326	1.28616	0.653491	4.32	-0.720621	-1.27801	-0.0659494	0.0294927	1.62755	-0.211644	1.05209	-2.27162	0.0330684
D4_CCTAAGATCACCCTCA-1	D4	S	Epi_3	PI-Epi.L	-5.57085	3.57147	-8.43903	-5.03357	12.179	-3.34452	1.09875	1.63785	-2.3889	-4.52684	-2.52001	1.88974	6.38482	0.227855	2.08309	-0.465	2.23261	3.48929	0.867013	-0.932995	1.03917	3.20551	0.0524119	-0.720069
D4_CCTAAGATCCTCATAT-1	D4	S	Epi_1	PI-Epi	-7.64452	3.35516	-8.73715	-5.55185	12.9318	-3.01165	0.261409	3.26714	-1.83648	-0.0435325	-1.71305	3.69698	2.04977	3.63718	-2.95457	-0.133596	-1.02213	-0.495475	0.268254	-0.578606	-1.00613	-0.927692	2.27871	-2.35244
D4_CCTACGTAGCCAACCC-1	D4	S	Epi_0	PI-Epi	-3.70524	-0.0814874	-8.75595	-5.47321	8.32933	-3.79073	-3.77624	2.74256	-2.7596	-1.53918	-0.761913	-2.31297	-6.07017	-2.65011	-1.86364	-0.61023	-1.32418	-1.11809	1.14388	2.93061	0.92265	-0.50373	-2.01746	-0.925467
D4_CCTACGTAGCGATGGT-1	D4	S	Epi_0	PI-Epi	-5.80084	1.76889	-8.51293	-5.49427	14.9564	-1.07243	-0.656764	0.397323	1.93436	1.6103	-1.20523	0.237618	3.81349	1.27481	2.80025	0.00124716	-0.176287	2.38776	0.516806	-0.576289	-0.223625	-0.0147246	0.439586	-0.0593872
D4_CCTACGTCACTAACCA-1	D4	S	Epi_0	PI-Epi	-4.83183	3.19857	-8.64724	-5.66467	11.6086	-2.57052	0.0263558	2.59533	-1.75727	-0.506754	-0.851466	1.37099	1.45047	0.852122	1.26226	0.273193	1.61548	5.35291	1.0063	1.223	1.03243	2.83646	-0.743751	-3.09184
D4_CCTACGTCATAGGTTC-1	D4	S	Epi_1	PI-Epi	-7.4851	3.43811	-8.40651	-5.22398	10.3353	-1.6287	-0.198743	2.41836	-1.99076	-0.953454	-3.1066	0.792805	2.8647	0.681847	-2.61753	0.860636	-1.474	0.785178	1.0938	-0.22828	3.13149	1.01518	0.662185	2.81614
D4_CCTACGTGTGCCCACA-1	D4	G2M	Epi_2	PI-Epi	-6.67841	-0.265871	-8.39339	-5.621	16.4483	2.74191	0.815697	-3.06555	2.74056	0.513486	-0.497527	-1.84648	0.179866	-1.02503	1.28682	0.664285	-2.94906	-2.14126	1.29836	0.137705	1.04107	-0.112013	-0.937238	2.22428
D4_CCTACGTTCTTAATCC-1	D4	S	Epi_0	PI-Epi	-3.56803	1.17204	-5.94994	-3.68183	9.93807	-4.69063	-2.28495	1.94572	-0.65906	-1.66068	0.230848	-0.0826902	-1.11395	-1.82952	1.38647	-0.343801	0.212696	-1.86799	0.808476	1.7509	-0.706042	0.159015	-3.15625	0.604979
D4_CCTATCGAGCATCAGG-1	D4	G2M	Epi_3	PI-Epi.L	-7.86539	-2.54907	-8.41269	-5.50474	14.7259	1.05955	2.6864	0.480925	-0.513473	-5.222	-2.58628	0.685707	5.89818	-0.555725	1.44825	-0.454021	-0.0465222	0.541563	-4.70699	0.309916	-0.399075	-1.71203	0.48906	1.3033
D4_CCTCAACCACATGTTG-1	D4	G2M	Epi_0	PI-Epi	-6.24389	2.76722	-6.84407	-3.64311	18.0486	-4.04793	-0.996903	1.99222	0.558903	0.697772	-0.169807	2.85275	1.14048	1.88874	-1.45361	-0.634605	-0.380357	-3.02258	-0.605135	-0.463025	-1.19143	0.479665	0.207211	-0.460826
D4_CCTCAACGTGTTTGCA-1	D4	S	Epi_5	PS-like	-7.7852	-3.33752	-4.90792	-3.31566	8.16952	-0.0921272	2.80894	-3.26433	2.10908	-7.19581	1.56544	4.22063	4.86926	-0.764635	-7.32354	-4.80876	4.12797	-6.19833	-4.03051	2.17011	-3.54619	-0.684919	-2.49047	1.68577
D4_CCTCAACTCAAAGACA-1	D4	S	Epi_0	PI-Epi	-3.52356	1.01661	-8.25503	-4.80043	12.2924	-4.68273	-3.2002	2.37933	1.45129	0.0776524	1.95397	0.0729226	-4.70179	-0.372942	2.02339	-0.423401	1.42137	-0.416407	-0.727702	2.19146	-1.85196	1.54636	-0.933736	-2.78042
D4_CCTCAACTCGCACGGT-1	D4	S	Epi_0	PI-Epi	-6.63805	-0.192372	-6.30116	-3.82459	11.708	0.384593	0.192585	-0.654242	2.99011	0.775239	0.292218	-0.67131	-0.495972	1.27373	0.032152	-0.127088	1.44483	0.822735	-0.361512	0.207139	-2.8729	-0.506008	-1.56977	-1.67723
D4_CCTCAACTCGTCAAAC-1	D4	G2M	Epi_3	PI-Epi.L	-6.13168	2.47109	-7.69636	-4.01648	18.6183	-3.72716	-0.565008	0.252958	-4.14038	-0.877143	-1.36108	3.44388	2.21464	-0.572917	1.62515	-1.4035	-1.43475	-5.62332	-2.06761	-2.39207	1.84539	-0.612684	-3.1596	-0.755239
D4_CCTCAACTCTCCGCAT-1	D4	S	Epi_0	PI-Epi	-4.13067	0.76198	-8.60939	-5.51274	14.2141	-2.10125	-1.55363	1.67142	-0.202801	0.511917	0.0805279	-2.02756	-1.40121	-1.49908	6.30321	-0.742798	0.0234473	1.5425	1.87831	1.307	0.939886	1.13271	-1.27313	-0.294817
D4_CCTCACAGTACAAAGT-1	D4	S	Epi_2	PI-Epi	-6.85676	1.74672	-5.80464	-3.32579	13.0188	1.3487	2.95701	2.21566	-0.94052	-1.688	-1.55633	2.02643	3.84617	-0.178516	0.91001	-0.938375	1.17993	-1.43984	-1.47703	0.823685	-0.338995	-1.42015	-0.0982662	1.9715
D4_CCTCACAGTGAGCTCC-1	D4	S	Epi_2	PI-Epi	-7.05564	-1.45172	-7.75732	-3.87856	8.74704	-0.149066	1.54633	-2.14186	4.24665	-3.16784	0.959001	-2.09863	0.610563	0.551059	-0.669839	0.602324	0.127628	-0.221803	1.65854	1.66777	-1.70081	0.645419	-0.343438	1.19179
D4_CCTCACATCGCTTGAA-1	D4	G2M	Epi_0	PI-Epi	-4.92068	1.11303	-8.58829	-5.49722	18.9067	0.178574	-1.69531	2.1258	-1.21906	0.133887	-0.40851	-1.82238	-1.78021	-1.81403	1.39378	0.157328	-0.800859	0.100923	0.684393	0.986414	0.791712	0.663473	-1.62265	-1.18861
D4_CCTCAGTAGCTGTGCC-1	D4	G2M	Epi_1	PI-Epi	-7.90757	0.123038	-8.62941	-5.72987	13.5088	1.51554	1.35874	-0.3327	2.17116	0.0478695	1.03331	2.07328	-1.01479	1.04754	-2.80248	-2.15341	-2.23405	-3.30411	1.02034	2.46856	-0.462894	0.841638	-1.80271	-0.162088
D4_CCTCAGTCACAGTCCG-1	D4	G2M	Epi_3	PI-Epi.L	-8.10046	-2.73279	-8.2619	-4.63228	14.8731	0.332704	2.91216	-0.0707442	-2.23221	-4.79561	-2.65143	0.241361	5.10749	-1.42132	-1.55629	1.26558	1.1886	-0.639363	-2.20786	-0.521991	-2.61106	-0.893047	-0.899969	-0.0146685
D4_CCTCAGTGTAACCAGG-1	D4	G2M	Epi_2	PI-Epi	-6.83992	-0.424134	-8.73421	-5.54744	15.2816	2.73791	1.38195	0.131058	3.01643	0.769059	0.149439	-0.72448	1.46358	0.85675	1.47447	-0.486881	0.200725	0.247252	0.611523	0.380616	-0.55595	-0.042167	0.367546	1.68098
D4_CCTCAGTTCAACTGAC-1	D4	S	Epi_1	PI-Epi	-6.49087	-0.60578	-8.6303	-5.55267	11.1611	2.6147	1.11823	-1.41835	1.67882	-0.782981	1.067	-0.739269	-0.113518	-0.998876	0.457582	-2.02773	-0.90257	1.35802	3.42538	4.64668	-0.234084	0.794492	0.663612	-1.05711
D4_CCTCAGTTCCGAGTGC-1	D4	S	Epi_2	PI-Epi	-7.3015	-0.258009	-8.42443	-5.14647	12.3123	2.49954	1.14751	-0.446984	2.06359	-0.277796	-1.01953	0.354517	2.50064	0.757988	0.55213	-1.72629	-1.3154	1.3953	3.08517	2.63793	0.020607	0.768513	0.907083	0.696309
D4_CCTCATGAGTCTACCA-1	D4	G2M	Epi_0	PI-Epi	-5.69872	2.46914	-8.45297	-5.17743	15.5305	-0.998832	-0.0905701	0.818191	-0.0420614	-2.01959	-1.33824	-1.64736	2.84025	-1.23844	1.88191	0.477449	0.00321384	0.506821	-0.949656	0.0427184	-2.26399	-0.281723	-0.570887	-0.647331
D4_CCTCATGAGTTTGAGA-1	D4	S	Epi_1	PI-Epi	-4.40436	-0.768132	-8.69839	-5.71607	6.23218	1.68327	-2.42248	0.473773	-0.936217	-0.302353	-0.0279138	-3.58057	-4.92647	-1.3654	-4.80688	0.668972	-1.81294	-0.636799	0.223005	1.05818	-0.0632095	0.283917	-0.0749968	0.930199
D4_CCTCATGCACTAAACC-1	D4	S	Epi_0	PI-Epi	-4.51779	2.13627	-7.95908	-4.42266	11.2208	-2.28011	-1.62978	0.882401	3.12937	0.957759	0.998459	1.85377	0.240415	1.32118	2.29045	0.0906397	1.89962	0.706346	-2.04618	0.906876	-0.513591	0.864317	-1.01634	-1.37988
D4_CCTCATGTCCTCACCA-1	D4	S	Epi_1	PI-Epi	-4.53407	-0.662792	-8.64145	-5.80382	9.63604	1.34537	-1.90693	0.100903	-0.136254	-0.737313	-0.0722842	-2.05686	-5.56751	-1.28823	-2.77462	-0.943532	-2.49771	-1.19841	-0.255227	2.19569	0.594863	0.747643	-1.69292	0.0973036
D4_CCTCATGTCGCTACGG-1	D4	S	Epi_5	PS-like	-5.12224	-1.47189	-8.50537	-5.6536	9.86031	-2.34814	-1.12051	1.66659	0.799171	1.04788	0.713465	2.01235	1.01064	1.23818	1.88303	-1.49203	1.20608	-1.43838	-4.27108	0.211395	-0.458458	0.116295	0.617583	-2.12724
D4_CCTCCAACAATTAGGA-1	D4	S	Epi_3	PI-Epi.L	-8.1292	-4.70792	-4.87821	-3.70495	1.8603	2.07496	6.34988	-3.0615	-3.54972	-16.9913	-0.477132	1.1495	3.61059	-1.7493	-3.43958	-6.35264	7.17486	-6.74212	2.89822	7.60717	3.32183	6.8715	5.93203	-0.879145
D4_CCTCCAATCAGAGTTC-1	D4	G2M	Epi_2	PI-Epi	-7.48758	-0.441535	-6.98831	-3.65133	17.4026	1.581	2.63399	-1.66229	2.66161	-3.28726	-0.152653	2.41085	2.61103	0.985824	-0.591011	0.112063	1.39618	-2.29285	0.830681	1.01408	-0.660454	0.787118	-1.32727	1.14255
D4_CCTCCAATCGCTAAAC-1	D4	G2M	Epi_0	PI-Epi	-5.76292	2.24031	-7.89028	-4.12796	21.8739	-1.90108	-0.0360892	2.6801	-2.18554	-1.18915	0.240236	0.216655	1.62824	-0.43132	2.54696	1.50117	-0.943591	-0.175456	-0.623755	0.0735636	-0.543529	1.1826	-0.600254	-0.438726
D4_CCTCCAATCTCGTCGT-1	D4	S	Epi_0	PI-Epi	-5.67937	2.66232	-6.56141	-3.64558	13.2569	-3.51229	1.38251	1.23133	1.70982	-2.44264	0.911782	2.72424	3.24014	2.31465	1.53578	-0.739199	2.91975	-0.267428	-0.510968	-0.359364	0.254152	-0.67813	0.561879	-1.60902
D4_CCTCCTCCACTGCACG-1	D4	S	Epi_0	PI-Epi	-3.91035	0.98907	-8.72789	-5.47263	13.8679	-2.9725	-3.5855	2.77637	-1.80104	0.245867	-0.98133	-0.405894	-2.1303	-1.94137	4.75711	-1.06739	-1.39629	0.185642	0.212611	2.29225	0.185205	1.6047	-1.15052	0.855291
D4_CCTCCTCCAGCAGGAT-1	D4	G2M	Epi_4	AME	-4.50082	-1.12233	-8.65531	-5.57118	15.6129	2.3013	-0.49635	-0.636496	1.81739	-2.0376	0.51807	-3.34168	-5.28278	-3.26864	2.85528	-0.19687	-0.083379	-0.552985	-0.712143	1.31059	-0.35512	1.10597	-2.49475	0.852411
D4_CCTCCTCCATGTGTCA-1	D4	S	Epi_0	PI-Epi	-3.83814	1.2876	-8.59738	-5.35422	11.5436	-1.34541	-1.94379	2.30263	-0.854917	0.589868	0.765004	0.126351	-2.49803	-0.87472	2.46846	-0.160125	1.46583	1.67761	-0.292649	2.2017	-0.0835591	1.23416	-2.2399	-2.26772
D4_CCTCCTCGTTAAGTCC-1	D4	G2M	Epi_3	PI-Epi.L	-6.68902	1.94437	-7.07088	-3.6691	20.5182	1.58173	0.876368	1.21805	-1.56295	-3.96559	-0.362408	-0.185433	2.84985	-0.751971	0.0297851	-0.107184	1.80121	-1.97206	-2.27139	0.379675	-0.908216	0.659555	-0.486462	0.72082
D4_CCTCTAGTCAAATAGG-1	D4	S	Epi_0	PI-Epi	-3.99772	0.38766	-8.52688	-5.34196	9.30276	-2.05999	-1.96107	1.19808	-3.00313	0.116018	0.247436	-2.48834	-2.95502	-2.38804	2.69192	0.349331	-2.64835	0.18898	-0.651817	0.398973	1.70207	-0.398242	-0.967635	-0.232221
D4_CCTCTAGTCGTGCATA-1	D4	G2M	Epi_0	PI-Epi	-6.77757	1.03943	-8.75678	-5.51896	16.5862	0.0839835	1.64832	0.314472	2.45572	1.7504	1.00674	2.42676	2.87262	1.08159	1.69743	-0.0667935	0.786127	-1.08837	-1.16402	-1.55527	-0.380603	0.107328	0.292115	-0.599208
D4_CCTCTCCCAATAACCC-1	D4	G2M	Epi_0	PI-Epi	-6.00127	2.80679	-7.65066	-3.9064	19.1509	-6.20348	0.585478	3.66346	-2.14838	-1.47953	-0.139608	3.75743	3.09886	3.21192	-1.39036	-0.431133	2.73857	-4.70091	-4.85054	-1.55849	-2.18086	-1.80645	1.14148	-2.43649
D4_CCTCTCCCAATGAAAC-1	D4	G2M	Epi_3	PI-Epi.L	-5.8797	2.50753	-8.69818	-5.38226	21.8632	-3.73373	-0.0394291	-0.0787211	-3.43303	-0.928301	-2.81292	0.288016	2.0018	-1.19047	4.66704	-1.59015	-0.324036	-3.67755	-1.56671	-5.2012	2.30272	0.619476	-0.531584	1.5743
D4_CCTCTCCCACGCGTCA-1	D4	S	Epi_3	PI-Epi.L	-7.40504	-2.72911	-8.16526	-5.82764	9.92348	-2.16924	1.8058	-1.07437	0.584029	-3.54135	-1.2225	1.29197	4.0245	1.52988	0.429155	-2.68513	2.45081	0.737341	-4.09609	0.757769	-1.4119	-0.10815	-2.04129	-2.38946
D4_CCTCTCCCAGTCAGAG-1	D4	S	Epi_0	PI-Epi	-4.76511	2.38858	-8.28787	-4.78121	14.9842	-4.22138	-2.00375	0.562845	0.653492	0.689683	0.295951	-0.714094	2.35419	1.80711	3.15582	-0.474639	-1.43066	0.594031	-0.276461	0.00388214	-0.222093	0.182279	-1.38964	-1.97074
D4_CCTGCATCACTTCCTG-1	D4	G2M	Epi_0	PI-Epi	-5.97256	2.46269	-7.58081	-3.75688	19.4199	-1.6173	0.385628	2.9167	0.905943	1.51074	-0.0475126	2.53084	0.540452	1.54164	-0.554814	1.12989	1.45965	-0.656368	-0.281452	-0.567268	-0.284664	0.142048	-0.787934	-2.33906
D4_CCTGCATGTACCGGCT-1	D4	S	Epi_0	PI-Epi	-4.3592	2.9701	-8.7488	-5.62255	7.14926	-4.91863	-0.272918	1.61424	0.32374	-1.19619	0.52783	1.75871	0.992639	0.364585	0.199383	-1.02385	0.112113	0.139943	-2.57922	-0.365962	0.38659	0.0550378	-1.9487	-1.31533
D4_CCTGCATGTAGGATAT-1	D4	G2M	Epi_0	PI-Epi	-6.4422	1.15509	-8.50338	-5.40247	21.7257	1.40879	1.77841	0.562306	-1.53182	-0.239882	-0.116182	0.970295	0.282561	-1.68234	1.72356	-1.021	-1.56074	-3.2478	-0.460595	0.195417	0.443364	-0.905596	-2.4133	0.274133
D4_CCTGCATTCTCGTGGG-1	D4	S	Epi_1	PI-Epi	-7.1204	-0.728004	-8.65675	-5.57957	11.7846	1.69816	0.390839	-2.21008	2.00498	-0.193544	0.342204	-1.79115	-2.46482	-0.048041	-0.767568	0.466655	-2.65474	-0.392135	3.998	2.21429	1.29391	1.50737	-1.05375	0.577421
D4_CCTGTTGCAGTAGGAC-1	D4	S	Epi_2	PI-Epi	-6.80249	-1.28832	-8.60071	-5.37555	7.66167	2.50655	0.511067	-2.63578	2.69329	-1.16551	0.20323	-1.36416	1.08156	-1.09167	2.95889	-1.67347	-2.80273	0.104688	1.56229	1.04305	-0.332165	-0.740886	-1.62925	-1.3166
D4_CCTGTTGGTCGTGCCA-1	D4	G2M	Epi_1	PI-Epi	-7.1482	2.0569	-8.40443	-4.99554	15.9806	-0.262499	1.99136	2.46656	-0.0061257	-0.198737	0.922044	2.72675	2.95956	2.54322	-1.41596	-0.134862	-0.667757	-3.13568	0.185022	0.965239	0.663958	-1.06025	0.122248	-0.681012
D4_CCTGTTGTCCATTGCC-1	D4	G2M	Epi_0	PI-Epi	-4.86125	1.85031	-7.52861	-3.81679	20.6454	-1.50364	-2.86667	5.3051	-2.97585	0.402988	0.280999	0.436198	-0.413699	-0.196787	2.15664	-1.0124	-1.90608	-0.806965	-0.685276	-0.413092	-0.145843	1.20698	-2.13482	-2.26315
D4_CCTGTTGTCGGTGTTA-1	D4	G2M	Epi_0	PI-Epi	-6.08046	1.74629	-8.61461	-5.30539	15.9275	-0.998315	0.11198	1.69774	-0.413204	-0.188502	-0.609519	-0.963067	-0.364542	0.142453	-1.04848	2.73237	-2.10621	-0.688992	0.830226	-1.91232	0.357438	0.168189	2.24143	1.46341
D4_CCTTCAGAGACGCAGT-1	D4	G2M	Epi_3	PI-Epi.L	-7.27026	4.02639	-8.45742	-5.19457	16.4369	0.474075	1.82545	2.42148	-5.36287	-3.84391	-2.61368	-0.102338	2.79319	-1.33023	-3.81238	0.268144	-0.280192	3.60344	0.158337	1.4113	-0.0201195	1.31623	2.1764	-2.02924
D4_CCTTCAGCACGCACCA-1	D4	S	Epi_0	PI-Epi	-4.17983	2.88277	-8.04187	-4.52446	10.571	-6.34654	-3.00657	2.24581	-0.548728	-0.397451	-0.523695	1.8395	2.43611	0.441538	2.08509	-1.78429	0.974074	-0.39889	-3.71332	-0.198992	-1.29662	-1.01385	-2.76903	-3.13436
D4_CCTTCAGCACTGATTG-1	D4	S	Epi_1	PI-Epi	-7.31756	1.26241	-8.66001	-5.63818	10.1578	-0.375581	-0.0428377	1.08701	3.49091	2.97794	2.25847	3.18556	-2.39282	2.45727	-4.61442	-2.49147	-0.539425	-3.15155	-0.646029	2.94671	-0.399371	-1.48699	-0.972624	-0.811361
D4_CCTTCAGGTTGGGTAG-1	D4	G2M	Epi_0	PI-Epi	-5.20583	0.437881	-8.80565	-5.4286	15.1736	0.792953	0.278402	0.326625	0.78185	1.09755	-0.233292	-1.65732	0.486508	-0.128213	5.0836	-0.216308	-0.479389	2.19867	1.84504	-0.167475	0.512693	1.05543	-0.0887902	0.79326
D4_CCTTCAGTCTGCCTCA-1	D4	S	Epi_1	PI-Epi	-7.97439	-0.00239161	-7.92386	-4.83472	10.1522	-0.422107	1.31554	-1.09885	2.55263	-2.61063	-0.384396	0.682361	1.59088	1.56634	-6.41069	0.357922	0.556002	0.36751	0.648617	0.719309	-0.852002	0.956059	-1.46402	-1.95924
D4_CCTTGTGAGTTGGCTT-1	D4	S	Epi_1	PI-Epi	-8.71695	0.95937	-8.61029	-5.74223	11.1555	1.12688	2.48351	-0.283252	1.2454	0.808968	-0.828926	2.40158	2.92582	1.21455	-2.91666	-0.287268	-3.0342	0.843099	0.936103	0.675159	0.807852	0.42558	-0.248909	2.02471
D4_CCTTGTGCACTGAATC-1	D4	S	Epi_2	PI-Epi	-8.0157	-0.18886	-8.82342	-5.5442	9.35736	3.7985	0.944448	-0.537019	0.879889	0.364854	-1.01588	-2.38843	1.73731	-0.753973	-0.822392	-0.385038	-3.95309	0.284764	2.23782	1.37336	0.848605	-0.603149	-0.859946	0.512643
D4_CCTTGTGTCAGTGTTG-1	D4	S	Epi_1	PI-Epi	-7.99557	1.57077	-8.57364	-5.47331	11.7989	0.188692	1.38171	1.33618	0.0534372	3.21251	0.806664	2.72594	-1.18477	1.6039	-1.45634	-0.589985	-1.69585	-1.50591	1.33873	1.03431	2.2762	0.214362	0.015103	0.528966
D4_CGAAGGATCCATTCAT-1	D4	G2M	Epi_2	PI-Epi	-8.43856	1.11121	-8.43785	-5.90167	16.9974	3.85122	3.67529	0.591917	0.436946	0.954689	-1.36393	2.03593	2.78594	1.51199	-0.317998	-0.817508	-0.139081	1.24505	0.493826	1.9161	-0.401829	1.71535	1.58282	1.0167
D4_CGAAGTTCAGGCTATT-1	D4	G2M	Epi_2	PI-Epi	-7.79852	-1.11223	-5.66664	-3.49799	13.0565	3.16489	3.11433	-1.18029	1.74543	-1.026	-0.309832	1.28279	4.44336	0.735658	-2.68961	-1.73922	1.07872	-2.08267	-0.769863	1.19346	-1.1026	-0.320569	-0.542861	3.22049
D4_CGAAGTTTCTTGGATG-1	D4	G2M	Epi_2	PI-Epi	-8.579	-0.802802	-8.56294	-5.83461	10.2691	5.12466	3.4515	-1.80512	2.62936	2.18753	1.59663	1.47624	-1.08107	0.988055	-1.82987	-1.80804	-1.40567	0.460411	0.591339	2.30542	-1.3567	-0.0875767	0.916816	0.622362
D4_CGAATTGCACTACCGG-1	D4	G2M	Epi_0	PI-Epi	-5.02129	1.35874	-7.59615	-3.8603	21.519	-2.99952	-1.61488	3.41474	-3.1132	0.494754	-0.497567	-1.08456	-2.2919	-1.4816	1.09695	0.388616	-2.24533	-4.21701	0.326045	-0.378438	-0.765848	-1.06826	0.0185599	0.218842
D4_CGAATTGCAGTCAGTT-1	D4	S	Epi_1	PI-Epi	-7.90572	1.65092	-8.61283	-5.29558	12.7181	0.0223619	-0.320662	1.7013	1.29624	1.97913	0.230995	0.974404	-0.610203	0.75192	-2.91004	1.4729	-1.69495	-0.848909	1.87102	0.587634	0.356844	0.491744	1.28779	0.688624
D4_CGAATTGGTATGTCAC-1	D4	S	Epi_1	PI-Epi	-8.53874	0.729798	-8.65577	-5.57797	9.14843	0.0416163	-1.07163	0.533634	0.857924	1.72531	0.537982	1.07327	-1.43688	1.54916	-4.05356	-0.751088	-2.97786	-0.0200262	3.97133	1.26385	1.11142	1.02689	0.865814	-0.365352
D4_CGAATTGGTGAAGCTG-1	D4	G2M	Epi_3	PI-Epi.L	-8.16603	-3.63482	-6.54386	-3.64092	13.3613	2.18664	3.91272	1.26791	-3.24965	-10.2558	-2.5881	-0.492036	3.627	-3.04657	-3.73359	0.770164	2.25232	-2.6512	-0.2104	3.59666	-0.599631	1.63625	0.948399	1.321
D4_CGAATTGGTTGGGTTT-1	D4	G2M	Epi_0	PI-Epi	-6.3796	0.820931	-7.68479	-3.88379	17.6582	2.25674	0.668265	3.26586	-0.996658	1.02004	-0.340645	-1.6455	-0.18892	-0.926295	1.15971	0.0371141	-0.837863	-2.3414	0.174588	1.2757	-0.242578	-1.11693	1.68199	1.97993
D4_CGAATTGTCTGCGAGC-1	D4	G2M	Epi_0	PI-Epi	-5.55881	1.65364	-7.47211	-3.75633	19.2358	-1.02595	0.318008	2.31348	0.146822	0.210532	0.246484	0.0153358	-0.298125	-0.550468	2.22877	0.626766	0.611253	0.225499	0.361725	-0.771222	-0.241865	0.204196	0.533057	-0.598334
D4_CGACAGCAGACATAGT-1	D4	G2M	Epi_5	PS-like	-5.15634	-1.74951	-4.60809	-3.62063	15.3165	-1.12499	-0.771004	-1.35524	1.54245	-0.854321	5.11953	2.89401	-4.26021	-1.65646	3.74821	-5.16932	2.41196	-7.06735	-4.08375	-0.086371	0.783096	-1.05876	-1.5202	0.703421
D4_CGACAGCCAAGACAAT-1	D4	G2M	Epi_1	PI-Epi	-8.73635	0.119793	-8.63693	-5.57091	12.9904	3.56786	2.18245	-0.657935	1.87646	2.5588	0.351971	1.48088	0.267468	1.74895	-2.31402	-1.64397	-1.03798	0.692674	3.54106	0.733005	0.303104	0.716831	1.30705	1.07923
D4_CGACAGCGTTATGGTC-1	D4	S	Epi_1	PI-Epi	-7.1038	0.84245	-5.72099	-3.32662	12.3839	1.54893	0.712101	1.06937	0.0855424	1.21287	0.534409	-1.05905	-3.28013	0.192257	-2.52826	0.628044	-2.29232	-1.56865	1.29736	0.591291	-0.93626	-2.32844	-1.27668	-1.65524
D4_CGACAGCTCTCGTGAA-1	D4	G2M	Epi_2	PI-Epi	-6.66463	-1.30643	-8.68593	-5.67144	14.1425	3.90635	1.25184	-3.16695	3.38815	-0.503458	0.443581	-2.50503	-0.570379	-1.48699	5.33559	-1.71587	-2.85505	0.566601	3.90597	1.64743	0.364103	0.683847	-0.334202	0.703389
D4_CGAGAAGCACGGTCTG-1	D4	G2M	Epi_1	PI-Epi	-8.36361	0.468923	-8.22003	-4.97023	17.2828	5.39445	2.50543	0.057113	-2.82971	0.351731	-1.59341	0.514999	1.28723	-0.652904	0.969882	-1.72464	-3.27577	-0.494217	3.44416	2.47848	1.51817	0.588331	-0.0455407	0.727757
D4_CGAGAAGGTGAGTGAC-1	D4	G2M	Epi_2	PI-Epi	-7.14394	-1.16753	-8.78241	-5.53315	12.9491	3.2807	2.25735	-1.048	2.90352	1.01255	1.1324	-1.18635	2.40113	0.495443	1.39879	0.0272504	0.0598211	3.12924	0.484657	0.0982701	-1.1814	0.863235	-0.413765	0.331103
D4_CGAGAAGTCCGTATAG-1	D4	G2M	Epi_0	PI-Epi	-6.17421	0.61778	-8.55849	-5.21865	18.1263	2.70523	-0.617581	1.43161	0.965184	0.805178	-0.699022	-2.33802	0.402161	-1.02531	0.548001	0.0788921	-2.22804	-1.03353	0.7061	0.641847	-0.0845112	0.0940133	-0.827403	0.15254
D4_CGAGGAAAGAAAGTCT-1	D4	G2M	Epi_3	PI-Epi.L	-6.62626	2.13842	-7.7332	-3.89126	21.593	-1.74777	1.54069	0.971449	-0.550317	1.37741	-0.335253	0.304491	2.31062	1.05075	-0.197352	-0.0354269	-1.1119	-0.978119	0.41031	-2.9517	1.03468	-0.131099	-0.705251	-0.219072
D4_CGAGGAACAAAGCACG-1	D4	S	Epi_0	PI-Epi	-5.5417	-0.491041	-8.65756	-5.65007	12.6203	1.38799	1.20526	-0.477862	1.32404	1.53026	0.729569	-2.10606	-1.6628	-1.28587	3.88754	-0.803536	-1.80272	1.61612	2.40296	2.09055	-0.0831952	0.444178	-1.73013	0.681506
D4_CGAGGCTAGGGCAATC-1	D4	G2M	Epi_2	PI-Epi	-6.36652	-0.00620661	-8.31716	-4.76883	17.762	-0.0964428	0.640187	-0.590579	3.10781	1.2608	0.500917	-1.8012	-2.42904	0.229807	0.786035	0.331853	-1.48798	-2.348	1.82477	0.537865	0.47481	1.29976	-0.595205	0.305491
D4_CGAGGCTCAGCGTATT-1	D4	G2M	Epi_0	PI-Epi	-5.77459	0.00852152	-8.23904	-4.64923	17.3799	0.959213	0.135161	-0.531485	1.08347	-0.091236	-0.70261	-2.00307	1.92853	-0.809429	4.76621	-1.14086	-3.00994	-0.987221	2.24319	0.276946	-0.283483	-0.0212949	0.11954	1.53489
D4_CGAGGCTGTACTCGCG-1	D4	G2M	Epi_1	PI-Epi	-8.41944	1.71105	-8.76881	-5.33506	14.0044	0.173238	1.0061	1.72657	-0.343404	2.63383	-0.0802682	1.06798	0.477965	2.24593	-2.64354	0.304686	-1.9111	1.23234	1.75033	0.294762	1.72515	0.650328	0.366493	-0.549764
D4_CGAGGCTGTCTAGATC-1	D4	G2M	Epi_3	PI-Epi.L	-7.02468	2.48233	-6.81379	-3.57283	19.5087	1.44574	2.17505	0.960009	-2.73969	-2.11219	-2.14135	0.278728	5.24659	-0.891555	-0.821975	1.54232	-1.98503	-0.298305	-2.10254	-1.6624	0.304738	-0.25701	0.371785	2.63385
D4_CGAGTGCAGTGTTCCA-1	D4	G2M	Epi_1	PI-Epi	-7.54974	-0.125995	-8.61211	-5.77332	14.0716	2.30062	1.09714	-0.159527	0.683123	0.0500764	-1.01395	-0.105999	0.0479128	-0.409012	0.454287	-0.704098	-2.89563	-0.223851	1.93241	2.13075	-0.0451674	1.05217	-1.22722	2.25486
D4_CGAGTGCTCTAGACCA-1	D4	S	Epi_0	PI-Epi	-4.86637	1.65539	-8.44229	-5.36846	11.9132	-0.847902	-0.791874	1.71266	-0.702354	-0.102303	-0.196075	0.370499	-0.433002	-0.283229	0.935878	-0.655645	-1.51316	2.43038	1.78035	0.800517	-0.256299	0.477716	-0.577217	-1.00029
D4_CGAGTTAAGTACAGAT-1	D4	S	Epi_1	PI-Epi	-8.08145	1.69716	-8.6105	-5.47142	13.5215	1.31958	0.114013	1.39065	-1.36534	1.77415	-0.0493949	0.967949	1.05917	0.812295	-0.747143	-0.478028	-2.80692	0.368189	1.67563	-0.827396	0.469698	-0.44553	-0.451087	0.144363
D4_CGAGTTAAGTCTGTAC-1	D4	G2M	Epi_2	PI-Epi	-7.06954	-1.34814	-8.25242	-5.67986	16.6564	5.26479	2.19479	-4.34087	4.86382	-1.16714	1.3696	1.29455	0.60119	0.0187374	5.36868	-3.00454	-1.26982	-2.03534	0.77628	1.09935	0.847652	0.576098	-1.31559	1.51428
D4_CGAGTTACAGATACCT-1	D4	G2M	Epi_2	PI-Epi	-6.28171	0.281813	-5.90203	-3.51625	20.4278	1.64286	1.79657	-0.291251	1.25386	0.250696	1.73709	1.77374	0.401549	0.459653	2.26693	-0.333624	1.08244	-2.7054	-2.10986	-0.0662146	-1.6413	-1.23848	-1.09396	0.233212
D4_CGAGTTACAGTAACAA-1	D4	S	Epi_0	PI-Epi	-6.37715	-0.325677	-8.05114	-4.85172	8.83115	0.70971	-1.19961	-0.472421	0.838175	0.521267	0.472673	-0.897292	0.233264	0.241258	-0.225327	-1.25882	1.41398	2.0069	0.282314	0.723856	-1.54543	-0.895176	-0.55052	-1.41856
D4_CGAGTTACAGTTGAAA-1	D4	S	Epi_0	PI-Epi	-6.42867	-0.426334	-8.33466	-5.37206	11.0552	2.2395	1.6733	0.18737	1.58751	-0.926966	2.04113	-0.293449	-0.0334624	0.385453	1.79276	-0.344117	0.570133	2.11279	0.0233491	-1.2992	0.398339	1.03083	0.65076	0.203014
D4_CGAGTTAGTACGTGAG-1	D4	S	Epi_0	PI-Epi	-7.30761	-0.598372	-8.72728	-5.60181	9.60851	3.71054	1.64795	-0.885949	1.33566	0.16651	-0.585203	-1.53034	1.00072	-0.542988	1.78937	1.7501	-1.7433	2.40053	1.8016	-0.778939	1.12882	0.540528	0.692447	3.50934
D4_CGAGTTAGTCTCACGG-1	D4	G2M	Epi_0	PI-Epi	-5.71788	2.56571	-8.03568	-4.18076	19.1776	-3.87882	-0.68437	1.5105	-0.895173	0.502139	-0.68281	1.01024	1.00187	0.827613	1.70547	1.15423	-1.82076	-1.42702	0.897282	-2.17744	0.289752	0.172684	0.337821	0.597811
D4_CGAGTTAGTTATGGTC-1	D4	S	Epi_1	PI-Epi	-8.53335	0.347883	-8.40296	-5.17923	13.0684	3.7694	1.06275	0.462489	0.803746	0.258975	-0.524026	-0.514546	1.66202	0.418942	-3.16587	-0.476727	-3.61746	0.627263	2.22342	1.16463	-0.0455669	0.229702	0.594764	0.946321
D4_CGATCGGAGAAGCCAC-1	D4	G2M	Epi_2	PI-Epi	-6.31131	-2.40169	-8.77474	-5.60517	14.5689	1.00986	1.17386	-3.13465	4.35704	-0.54335	2.63335	-0.562842	1.1751	-0.645846	-2.27336	-0.683012	1.20176	-4.7911	2.73517	0.455766	-1.92944	-0.098378	-2.27987	5.00744
D4_CGATCGGCACGACGTC-1	D4	G2M	Epi_2	PI-Epi	-6.50247	-1.17396	-8.43194	-5.7905	12.7168	7.95166	1.34041	-1.30288	2.72413	0.333782	0.856178	-3.72805	-0.897406	-2.64694	3.14647	-1.17068	-2.00056	1.65619	-0.844797	1.37443	-1.98367	0.0868402	-0.429784	2.08504
D4_CGATCGGGTAAGCTCT-1	D4	G2M	Epi_0	PI-Epi	-6.32198	0.720234	-8.76455	-5.59564	19.5103	1.49028	1.1641	1.16848	1.0017	-0.653497	0.988513	0.531435	1.46426	0.0413159	3.11498	-1.10888	0.428205	-0.909177	-1.17169	-0.215047	-0.417228	0.609595	0.462322	1.24986
D4_CGATCGGTCACCGCTT-1	D4	G2M	Epi_2	PI-Epi	-6.36672	-0.699656	-8.39462	-5.69211	16.3633	2.92926	0.114034	-1.68541	3.62685	1.12696	0.845435	-2.2232	0.0924229	0.41147	3.05354	-0.00473801	-0.605512	0.575204	1.12398	0.602917	0.0158527	1.60387	-0.451968	0.401187
D4_CGATCGGTCCTAGAGT-1	D4	S	Epi_2	PI-Epi	-7.1628	-1.34617	-5.18825	-3.49494	10.1436	3.90532	0.811575	-2.62752	2.89623	-0.428512	1.03584	-1.7919	-2.57134	-0.547001	-1.76628	-0.819727	-0.503357	1.23259	-0.784852	2.70963	-0.475229	0.101061	-2.38203	2.0124
D4_CGATCGGTCTGAGGTT-1	D4	S	Epi_0	PI-Epi	-7.26557	-0.83032	-8.37894	-5.07294	10.3007	0.786159	1.60785	-1.65975	2.71574	0.0419015	0.239142	-0.876493	2.9819	1.67023	-0.189987	0.782996	0.508591	1.39361	-1.1111	-1.73691	-2.50799	-0.590177	-0.613398	-0.087502
D4_CGATCGGTCTTCGGTC-1	D4	S	Epi_3	PI-Epi.L	-8.33986	-3.97188	-5.16678	-3.74792	8.57263	3.64844	4.29815	-2.80782	-2.85184	-11.5149	-1.7232	-0.571719	5.4301	-2.66324	-4.03623	-2.46476	5.34363	-1.39589	-1.83478	6.12384	-1.90657	1.09237	1.66843	-0.505162
D4_CGATGCGAGCTTGTGT-1	D4	G2M	Epi_3	PI-Epi.L	-8.2748	-3.2796	-5.387	-3.42723	12.5056	4.39696	3.02382	0.938547	-1.98562	-6.45176	-1.43397	-0.697971	3.73978	-2.94792	-3.27106	-0.766463	0.565041	-3.3309	-2.62466	3.0509	-1.47068	-2.25028	-2.33164	2.29729
D4_CGATGCGAGTCGCTAT-1	D4	S	Epi_0	PI-Epi	-5.677	-0.139476	-8.60999	-5.56058	10.9946	0.534756	-0.0444329	-0.530769	0.00937787	0.334337	0.726586	-0.399835	-1.50283	0.0362922	-0.360946	0.251247	-0.232129	2.68321	0.191481	1.64628	-0.255382	0.581871	-1.7097	-1.0681
D4_CGATGCGCACCATTCC-1	D4	S	Epi_0	PI-Epi	-7.48835	2.22242	-6.13908	-3.85218	9.87004	-2.01475	-0.470804	1.51538	2.1394	-0.280359	0.745658	2.61048	1.31992	2.8507	-1.59773	-0.226778	1.53588	-0.180938	0.161185	0.692393	-1.1555	0.128743	-1.16958	-0.789881
D4_CGATGCGCACCCTGAG-1	D4	S	Epi_3	PI-Epi.L	-8.10788	-3.42066	-5.34183	-3.23908	10.8114	1.7934	2.24267	-0.226794	-0.0688691	-8.98434	-1.23056	2.14254	5.65068	-1.54955	-3.92507	-3.56265	3.72745	-2.79594	-4.62429	4.18371	-4.32995	-1.36766	-1.95592	0.161405
D4_CGATGCGGTGTGAATA-1	D4	G2M	Epi_1	PI-Epi	-8.09082	0.464039	-8.03916	-4.3953	12.3835	2.92571	1.1615	1.28348	0.382744	0.861595	0.679992	0.845485	-1.07586	2.07599	-1.67018	0.337154	-2.27033	-1.63146	1.09472	1.54648	0.64799	-1.58655	1.56513	0.388733
D4_CGATGCGGTTGAGTCT-1	D4	G2M	Epi_1	PI-Epi	-7.50549	0.891246	-8.70142	-5.3824	18.369	4.2414	0.790082	0.911954	-1.00794	2.0561	-1.36336	-0.615051	0.612601	-0.860362	1.43515	0.856227	-4.66929	-0.493337	1.11332	-1.03569	2.26019	-0.849868	-0.67606	1.00404
D4_CGATGGCAGTCTCCTC-1	D4	G2M	Epi_0	PI-Epi	-5.98983	2.75808	-6.78667	-3.63762	17.8829	-2.70514	-0.0828539	3.66194	-0.936141	-0.167549	-0.444941	2.42722	1.37621	0.581377	0.358092	-0.946886	1.17319	-3.93261	-1.16359	-1.2388	-0.974731	-1.62896	0.518877	-0.101248
D4_CGATGGCAGTCTGCAT-1	D4	S	Epi_3	PI-Epi.L	-8.0262	-4.47879	-5.36553	-3.78343	9.0962	2.5364	2.8648	0.852145	-5.14691	-13.8149	-3.24036	0.0883259	4.82025	-2.59466	-3.84522	-1.94341	2.14497	-3.47518	1.93778	6.31134	3.68856	4.49991	3.08497	1.22181
D4_CGATGGCCAACAGCTT-1	D4	G2M	Epi_0	PI-Epi	-5.07262	-0.159033	-8.69559	-5.6116	14.2931	2.35888	0.195849	1.18267	0.602755	-0.317471	0.79342	-0.253945	-1.74077	-1.79283	5.2514	-1.60901	1.03384	2.69078	3.02032	2.83686	0.528544	3.86279	0.0536524	0.614877
D4_CGATGGCTCTATGCCC-1	D4	S	Epi_0	PI-Epi	-3.88289	0.653714	-8.64373	-5.53593	10.6481	-1.59926	-2.26114	1.72188	0.130924	0.468153	0.602681	-0.608074	-3.33179	-1.52072	4.16777	-1.18101	-0.234682	0.804727	1.02247	2.35649	0.303849	0.939407	-0.654458	-0.849924
D4_CGCAGGTCAACGTAAA-1	D4	G2M	Epi_0	PI-Epi	-6.49961	-0.152573	-8.60818	-5.27951	15.7683	2.40474	0.552898	-0.348414	1.37928	0.254648	-0.701679	-1.7825	-1.29647	-1.09477	2.74277	0.144711	-2.9227	0.00543226	2.84345	1.07801	1.69591	2.23816	-0.92425	2.70811
D4_CGCAGGTCAGTTGTCA-1	D4	S	Epi_5	PS-like	-5.60837	-2.2123	-5.23136	-3.74754	8.79374	1.48923	0.263115	-0.45482	-0.0401814	1.10379	3.69364	3.86181	-0.880308	0.0832239	0.919632	-5.00172	0.857996	-4.24942	-4.89434	-0.57726	0.353625	-2.87679	-2.8817	1.20605
D4_CGCAGGTCATGGATCT-1	D4	G1	Epi_3	PI-Epi.L	-8.27402	-3.72817	-5.88741	-4.26278	10.2743	5.44863	7.052	-1.11566	-1.95846	-11.4816	-2.68246	0.267285	2.93736	-3.79245	-2.11923	-3.82874	3.25067	-4.81631	-4.02468	3.01752	0.21987	0.609846	-1.82617	1.39236
D4_CGCAGGTGTGTCTCCT-1	D4	S	Epi_1	PI-Epi	-7.49361	-0.370545	-8.61513	-5.5773	12.5558	3.08026	1.31248	-0.768692	1.92729	0.91654	1.03351	-0.961382	-2.42174	-0.375541	-1.01641	-0.929236	-2.88223	-0.485279	1.44368	1.57305	-0.872536	-1.65581	-0.31141	-0.066368
D4_CGCAGGTGTTCAATCG-1	D4	S	Epi_5	PS-like	-5.33877	-1.74387	-5.28437	-3.53429	5.60857	-1.28253	-2.63153	0.658545	0.130043	1.41911	1.04234	-0.245087	0.835249	-0.443098	0.676186	-3.14197	-0.955122	-0.843153	-2.06108	-1.32432	0.644827	-1.92671	-1.61362	-2.15945
D4_CGCAGGTTCGTTAGTG-1	D4	G2M	Epi_0	PI-Epi	-5.17053	0.283951	-8.75227	-5.57509	16.5563	0.657492	-1.50685	0.697816	0.36956	1.06031	-0.318621	-3.29658	-0.74226	-1.1245	6.27614	-0.501418	-1.54758	3.17301	-0.00794549	-0.121624	1.21264	0.62422	0.275921	0.522266
D4_CGCATAAAGAGCTGCA-1	D4	G2M	Epi_0	PI-Epi	-6.51563	-0.195054	-6.53519	-3.52622	20.217	3.34328	1.3137	0.311175	1.0147	-0.473441	-0.0275598	-3.35917	-0.732271	-1.52754	0.583674	0.365167	-4.27559	-2.09746	2.70451	1.18796	0.775402	-0.652793	-1.38891	2.5088
D4_CGCATAAAGCTCGAAG-1	D4	G2M	Epi_0	PI-Epi	-6.29707	0.62503	-8.46028	-5.33141	18.3231	0.301365	-0.410763	0.665788	0.843737	0.340484	0.186626	-0.380023	-2.39859	0.0595035	-1.64183	-0.412899	-4.43005	-2.50399	2.4256	-0.5231	0.470223	0.676232	-1.13455	0.606759
D4_CGCATAAGTCCCAAAT-1	D4	S	Epi_1	PI-Epi	-7.55331	2.88398	-6.38708	-3.64331	10.9679	-2.99719	0.827956	1.91225	1.75345	-0.0454928	0.543869	2.46693	3.083	2.81517	-4.23447	-0.39944	0.630811	-0.549895	-0.247478	0.199678	-2.15254	-0.0499329	0.159061	-1.26073
D4_CGCATAATCAAGGTGG-1	D4	S	Epi_2	PI-Epi	-7.6361	-1.37378	-8.66168	-5.50953	9.82215	3.62385	2.7414	-1.99506	2.0201	-0.580519	0.184899	0.342378	3.14453	0.19912	2.50539	-1.88325	-1.00169	0.705217	0.401771	0.506702	0.618358	-0.180961	-2.0088	0.420275
D4_CGCATGGAGCACTCTA-1	D4	G2M	Epi_2	PI-Epi	-7.19907	0.0943122	-7.97988	-4.46268	16.5707	1.02029	2.05778	-0.198605	3.61629	2.15098	1.08841	0.58855	-0.824884	1.53855	-1.01745	0.323731	-0.77326	-2.32649	1.92671	0.511797	0.158617	-0.0936775	0.5913	-0.080536
D4_CGCATGGAGTAGTCCT-1	D4	G2M	Epi_3	PI-Epi.L	-8.27796	-3.59201	-5.07039	-3.52734	13.6972	3.39994	4.75464	0.712648	-6.14409	-16.744	-4.56914	-3.67513	8.75454	-7.24301	-2.49382	-1.54643	3.6527	-5.46805	-5.05412	3.01706	0.0116841	-2.24969	-2.288	4.21322
D4_CGCATGGGTCGTAATC-1	D4	S	Epi_2	PI-Epi	-8.25263	-0.798319	-8.46494	-5.22131	11.2932	2.7977	4.07395	-1.15003	2.08898	-2.61385	-1.67529	-1.39833	4.81539	0.359599	-3.23748	0.895196	-1.73141	-1.93075	1.2167	0.200384	-1.05846	-1.08067	-0.683079	3.65951
D4_CGCATGGGTGGATGAC-1	D4	S	Epi_2	PI-Epi	-6.36419	0.226523	-8.65394	-5.57729	12.1155	0.243137	0.559995	1.04309	3.06186	-0.725094	-0.143556	0.641947	2.02982	0.933619	1.04858	0.147318	2.2273	1.71027	-0.602028	0.900569	-2.14387	-0.605479	-1.56049	-0.767685
D4_CGCATGGGTTTAAGGA-1	D4	G2M	Epi_2	PI-Epi	-6.79436	-1.08363	-8.70325	-5.59024	14.0738	4.81587	4.078	-1.81982	1.63759	-1.03989	-1.46868	-2.13562	-0.225722	-0.707065	4.53655	-0.901609	-2.15329	2.84548	2.4397	1.40503	-0.667812	1.58084	-0.461893	0.944008
D4_CGCATGGTCAGACCCG-1	D4	S	Epi_0	PI-Epi	-6.38867	2.40923	-8.64646	-5.47742	7.65556	-2.63672	0.701314	0.530733	-0.239716	0.0372755	0.0517157	4.27234	2.69092	0.898959	-0.519231	-1.99712	0.849481	-3.42318	-1.85764	0.498727	-0.444005	-0.98232	1.01256	0.495181
D4_CGCATGGTCTCATGGA-1	D4	S	Epi_1	PI-Epi	-4.78572	-1.08522	-8.68704	-5.62756	9.02893	4.38163	0.0665838	-1.51163	0.636122	0.37224	1.25781	-3.26181	-6.55875	-0.491205	-4.23952	-0.0544143	-1.54929	0.458279	0.587316	1.31751	1.42966	0.314004	-0.645548	-0.192827
D4_CGCCAGACAAACTCGT-1	D4	G2M	Epi_1	PI-Epi	-7.46067	1.55436	-8.62739	-5.55107	15.0544	-0.347576	-0.513792	2.41856	-0.0309534	2.16616	1.80588	2.53587	-2.70848	1.09921	-2.01991	-1.03415	-1.03462	-2.25434	2.25825	0.924213	1.71515	1.35125	0.337969	0.78433
D4_CGCCAGAGTCATTGCA-1	D4	S	Epi_5	PS-like	-5.08754	-1.579	-5.16522	-3.44715	7.01712	-1.92257	-0.632876	0.145164	1.09013	-0.355868	1.85611	2.13959	-0.958681	-0.371781	5.24522	-3.51817	2.01681	-2.37671	-0.792124	0.8201	1.96709	0.423821	-2.24158	3.35368
D4_CGCCAGAGTTGATGTC-1	D4	G2M	Epi_1	PI-Epi	-7.00233	0.750528	-8.37662	-4.77157	19.9378	1.80436	0.199109	2.91649	0.574362	2.12194	0.379978	-0.679353	-0.615367	0.52436	-0.692332	-0.795016	-3.54039	-2.46675	1.80617	1.28096	0.106883	-0.0256162	-1.50847	1.2375
D4_CGCCAGATCTTGCAGA-1	D4	S	Epi_2	PI-Epi	-8.10346	-0.800704	-8.67801	-5.68848	10.8988	5.0106	2.7736	-1.1682	1.59034	-0.833487	-2.0337	-0.805821	4.84489	0.34981	-0.584442	0.974779	-1.58772	2.88927	0.277512	-0.914043	0.83981	1.73845	-0.914891	2.50539
D4_CGCCATTAGCAACAGC-1	D4	S	Epi_0	PI-Epi	-4.64019	-0.1541	-8.61429	-5.14543	10.8516	0.873181	-0.990431	-0.750797	-0.88048	1.46491	-0.380157	-2.52676	-2.20423	-2.38084	1.79046	-0.391713	-4.08135	0.743495	1.55977	1.03458	0.161917	0.523529	-1.96829	0.302886
D4_CGCCATTAGGAGAGTA-1	D4	S	Epi_1	PI-Epi	-5.06639	0.397744	-8.56065	-5.39153	8.22495	2.19251	-0.612717	1.17537	-3.09507	0.781723	-0.64372	-2.23231	-1.86593	-2.64401	-1.01512	0.265778	-2.87165	-0.533411	1.06817	-0.0995751	0.239414	-0.733448	-0.159651	-0.213976
D4_CGCCATTCAAAGGTTA-1	D4	G2M	Epi_0	PI-Epi	-6.18723	0.692575	-8.0985	-4.40022	20.9966	0.530086	-0.00335111	-0.976118	1.03587	0.53104	-0.796526	-0.935918	1.0544	-0.10128	1.46978	0.550696	-2.81756	-1.07133	2.26087	-0.571914	1.28707	1.72881	0.144569	2.67167
D4_CGCCATTCACGTGAGA-1	D4	G2M	Epi_0	PI-Epi	-4.07239	-0.0230318	-8.49806	-5.22534	19.7134	-1.00003	-1.56641	1.61528	-1.12499	-0.589086	0.354227	-3.2435	-6.45345	-2.47779	1.07113	-0.228995	-1.92074	-4.53593	-0.171431	2.41859	-0.475773	-0.487581	-1.98566	-1.47884
D4_CGCCATTGTCAAAGAT-1	D4	G2M	Epi_2	PI-Epi	-6.1455	-0.729189	-8.56669	-5.55074	18.8262	2.79447	0.0111208	-0.483959	2.42468	0.411807	1.32927	-1.67398	-3.45851	-0.979096	0.0352575	-0.00451894	-1.68831	-2.87494	0.771191	2.23428	-0.394859	0.138781	-1.19753	0.994509
D4_CGCCATTGTCCAACGC-1	D4	S	Epi_0	PI-Epi	-4.3379	2.33603	-8.61491	-5.14621	11.0027	-3.1384	-0.780395	1.79738	0.0175451	-0.910778	0.135137	0.790326	0.774026	-0.147594	1.92466	0.109029	1.25894	1.21239	-0.0115205	0.938797	0.117799	1.63164	-0.865175	-0.652657
D4_CGCCATTGTCTGCATA-1	D4	S	Epi_3	PI-Epi.L	-5.35424	3.52265	-8.14537	-4.86353	6.82255	-3.35095	-0.100972	1.40264	-0.81545	-1.08246	-1.83438	0.120432	2.36005	-0.00724897	-0.288007	0.745764	0.170379	1.87707	0.808569	-1.09883	0.703326	0.368055	0.294704	-0.625625
D4_CGCCATTGTGTTAGCT-1	D4	S	Epi_0	PI-Epi	-7.2684	2.47782	-8.53378	-5.48345	9.94444	-1.13614	-1.2744	-1.14025	1.51189	1.11055	-0.810425	1.7396	1.99187	0.934915	-3.54516	-0.193925	-1.94142	3.37648	0.812034	0.477449	-0.646246	1.92624	-0.750329	-2.22008
D4_CGCGTGAAGAAGCGCT-1	D4	G2M	Epi_2	PI-Epi	-8.39628	-0.955367	-8.539	-5.72675	11.6106	4.90821	2.46884	-2.09829	4.43893	1.40469	0.62462	0.864932	0.832579	1.19815	-0.417835	-0.749309	-0.829024	0.188994	1.13387	0.625219	-0.926102	-0.766086	-0.766302	1.73082
D4_CGCGTGACACCGGCTA-1	D4	S	Epi_1	PI-Epi	-8.53645	0.396315	-8.51667	-5.35083	12.208	1.70252	1.23856	0.320083	2.04853	1.54163	0.161718	1.75648	-0.0766477	1.56365	-3.22801	-0.295291	-1.76373	-0.126586	1.78513	1.46067	0.256071	1.75431	0.333889	1.61159
D4_CGCGTGAGTACACTCA-1	D4	S	Epi_2	PI-Epi	-7.98877	-1.5443	-7.55302	-5.42088	9.70519	5.31471	1.67296	-2.594	3.9977	0.190708	0.532903	-0.0870551	1.20417	1.80473	-2.17424	-1.36616	0.831619	-0.762624	-0.703069	0.794439	-2.76517	-0.102397	-0.367244	0.452486
D4_CGCGTGATCACCCTGT-1	D4	S	Epi_0	PI-Epi	-5.35433	1.38937	-6.43031	-3.65232	11.1391	-1.40291	0.577032	1.09828	3.33948	0.520593	0.464086	0.81589	0.955734	1.07029	-0.161518	-0.883087	1.68123	-0.238843	0.948455	-0.132233	-1.42805	0.698088	-1.14896	-0.0635509
D4_CGGAACCAGCTTTGTG-1	D4	S	Epi_1	PI-Epi	-8.61053	-0.52029	-8.81471	-5.82415	11.2301	5.20853	1.33234	-0.982762	1.98153	2.49131	0.366731	0.613885	-0.372844	1.76059	-2.88503	-2.02381	-3.08635	-0.946711	1.66443	1.93333	-1.18157	-0.941752	-1.46963	1.75001
D4_CGGAATTCAAGCGAAC-1	D4	S	Epi_0	PI-Epi	-5.00856	0.103175	-8.51626	-5.54263	11.4446	-0.699394	-1.26974	-0.263446	0.529146	1.72109	-0.0837937	-2.91907	-0.618019	-1.08664	3.16186	-0.122318	-2.0804	1.36196	2.08169	0.711153	-0.458933	-0.569351	0.020335	0.0515727
D4_CGGAATTCAAGTTGGG-1	D4	G1	Epi_2	PI-Epi	-8.26733	-2.39364	-6.01644	-3.63219	13.0175	7.7744	5.82175	-3.88917	1.74947	-5.60013	-1.9731	-0.623674	4.53916	-2.13753	0.736022	-1.35505	-0.315789	1.23876	-1.05998	1.35932	-4.04672	-0.616367	-2.81557	1.15389
D4_CGGAATTGTCTCGCGA-1	D4	S	Epi_2	PI-Epi	-7.40443	-2.12219	-5.34793	-3.12635	8.93272	0.0445379	2.19511	-2.27209	5.4446	-1.54654	-0.231923	1.19468	3.15089	2.15976	-2.87539	-1.51554	2.21465	-2.20823	-4.47327	1.0482	-4.20764	-1.07441	-2.63317	-0.336403
D4_CGGAATTGTGTCACAT-1	D4	G2M	Epi_3	PI-Epi.L	-8.31405	-3.88774	-4.97737	-3.35049	11.5578	8.59829	6.05625	-1.39222	-2.34679	-14.1794	-2.65687	-1.6047	6.3378	-5.4797	-2.01198	-1.87654	3.34864	-1.67852	-2.05345	3.89555	-0.637474	1.7081	0.164974	1.91983
D4_CGGAATTGTTTACGAC-1	D4	G2M	Epi_0	PI-Epi	-6.15674	1.58488	-8.59347	-5.30212	17.326	0.301497	0.0644979	1.29989	-0.025196	0.543853	-1.86947	-1.83506	2.81231	-0.546888	2.42201	0.571529	-2.56689	1.39046	0.779581	-0.702889	0.197476	0.106102	-1.1275	1.49408
D4_CGGACACCAGCAGTCC-1	D4	S	Epi_0	PI-Epi	-4.54139	-1.04118	-8.59137	-5.52603	9.29615	2.20039	-1.63807	-0.614609	1.50224	-1.26775	1.37332	-3.80442	-5.67068	-3.07221	0.548694	1.40979	0.28871	2.37734	0.0455635	2.02222	-0.297928	0.855474	-2.15877	-0.938979
D4_CGGACACTCCCGGTAG-1	D4	S	Epi_1	PI-Epi	-7.52818	0.76587	-8.67047	-5.46957	12.8378	3.20394	1.1465	1.04104	-1.57362	2.43464	0.314764	0.574965	-2.28067	-0.71564	-0.995006	-0.504504	-1.56089	-0.925819	1.83986	1.33133	0.203919	-0.448773	-1.40563	0.372225
D4_CGGAGAAAGACGAGCT-1	D4	S	Epi_2	PI-Epi	-8.28778	-1.2797	-6.36538	-3.61739	10.6461	5.56059	1.94813	-3.11483	3.19018	-2.10913	0.345877	-1.51808	-0.215795	-1.14112	-2.65325	-1.35071	-1.17897	-0.358623	0.279307	1.85498	0.83677	-1.88704	-2.35027	0.781009
D4_CGGAGAAAGTCACTCA-1	D4	G1	Epi_2	PI-Epi	-7.86735	-2.57047	-5.79395	-4.25728	9.69717	5.08865	6.19785	-4.92196	3.77173	-6.08645	-0.247733	1.72707	3.03914	-0.655142	1.86893	-3.67579	3.09295	-1.14913	-1.11205	2.66738	-2.76333	0.806426	-1.18908	0.248597
D4_CGGAGAAGTATCGTAC-1	D4	G2M	Epi_3	PI-Epi.L	-6.45041	2.64236	-7.92425	-4.07072	20.2975	-1.63714	1.36331	-0.361051	-0.989762	-2.29408	-1.61361	0.708735	2.84997	0.915675	0.648531	1.16101	-2.8273	-0.490694	-0.34597	-2.28549	0.479555	0.157123	-0.35573	-0.24692
D4_CGGAGAAGTCTCCCTA-1	D4	G2M	Epi_2	PI-Epi	-5.93508	-0.522529	-8.62563	-5.72346	15.0827	3.81641	-0.504506	0.761798	1.78959	0.552317	-0.0461475	-2.36576	0.895931	-0.534616	3.67786	-1.20116	0.318571	1.68292	-2.25865	2.30079	-0.348575	-0.214216	-0.704609	-0.106569
D4_CGGAGAATCGCGAAGA-1	D4	S	Epi_0	PI-Epi	-5.25916	-0.749523	-8.65225	-5.01649	10.2514	2.22971	0.45261	-0.0695169	1.8108	-1.61101	0.523379	-4.60747	-4.76285	-1.35057	-1.90263	0.340567	-1.27466	-0.79579	1.68993	2.19168	3.38917	1.39954	-1.39663	1.606
D4_CGGCAGTCAATTTCTC-1	D4	S	Epi_1	PI-Epi	-4.93139	2.03145	-8.56544	-5.504	10.4592	-2.42838	-1.86759	0.0425071	2.08755	1.84214	0.514386	0.36999	-0.834044	1.54522	-1.12008	0.0217186	0.223976	2.139	1.11049	0.641188	0.324319	0.715465	-0.121641	-0.780548
D4_CGGCAGTCAGGACTTT-1	D4	S	Epi_2	PI-Epi	-8.06867	-2.02366	-8.65517	-5.54796	6.52274	4.56993	4.08181	-2.45055	4.96085	-4.52821	-1.5383	0.00574375	3.91383	1.41178	-0.92632	-0.657914	-0.398648	0.174706	-0.552911	1.94584	-1.09621	-0.0411714	1.14477	1.00085
D4_CGGCAGTCAGTTCTAG-1	D4	S	Epi_0	PI-Epi	-4.45878	1.00453	-7.84152	-5.06774	7.02152	-2.06338	-0.946038	-0.649077	1.67779	-0.301849	0.0532616	-0.532962	-0.176357	-0.309321	1.42348	-1.3234	-1.62461	-1.36312	-0.730972	1.61249	-2.11622	-2.11255	-0.211661	-0.575093
D4_CGGCAGTGTCTACTGA-1	D4	S	Epi_3	PI-Epi.L	-8.11144	-3.29814	-5.35002	-3.2929	10.8459	3.45227	2.96032	-1.27976	-0.106903	-6.58683	-0.655672	-1.22704	3.65261	-0.631816	-4.4517	-0.545701	0.45337	-1.95679	-0.624019	2.22176	-1.24962	-0.0386826	0.78025	1.66141
D4_CGGGACTAGACCATTC-1	D4	G2M	Epi_2	PI-Epi	-7.16268	-0.816913	-6.59339	-3.70145	12.419	4.15356	1.48959	-1.21861	2.20622	-0.295774	1.58636	-1.02278	-1.28192	-0.388709	0.888541	-1.06464	-0.559069	-3.2667	-0.621472	0.551921	-1.47129	-2.47455	0.218248	2.89072
D4_CGGGACTAGGGCAGAG-1	D4	G1	Epi_3	PI-Epi.L	-8.14098	-2.92084	-5.9256	-3.46495	10.957	8.35615	7.41609	-4.054	2.5243	-8.7762	-2.10626	-1.30523	6.76606	-2.0101	-1.68822	-1.54026	2.49383	0.426366	-3.75565	3.6452	-4.03558	0.0983608	-1.1009	0.0376629
D4_CGGGACTGTAATCAAG-1	D4	S	Epi_1	PI-Epi	-8.37165	1.40226	-8.69409	-5.60056	9.55608	0.00196343	0.71677	0.108789	0.578216	1.79744	0.229835	0.183313	-0.153299	1.23447	-3.64367	0.733527	-3.39949	-1.219	1.10624	0.641382	1.63707	-0.788112	-0.270631	-0.0149271
D4_CGGGACTTCTATGTGG-1	D4	S	Epi_1	PI-Epi	-7.47726	-0.120772	-8.61397	-5.46925	4.59193	4.68001	0.625872	-0.497587	0.214314	-0.960946	-3.26443	-4.31683	2.11557	-1.44531	1.95769	1.98608	-5.36989	-0.431475	3.66737	-0.773012	3.17638	-0.700587	-0.493431	5.97198
D4_CGGGCATAGGAGGCAG-1	D4	S	Epi_0	PI-Epi	-5.20882	0.0893887	-8.56695	-5.56638	13.9863	1.7511	-0.428043	0.269557	0.264936	1.31839	1.23279	-2.40563	-1.75474	-1.04665	3.45986	-0.0323721	-0.620675	1.10387	-0.0978896	0.27074	-0.584729	-1.23378	-0.653473	0.513263
D4_CGGGCATCAACACGTT-1	D4	S	Epi_0	PI-Epi	-4.98658	0.243154	-8.3159	-4.84762	9.81427	0.486217	-1.74851	0.290578	1.51145	1.39855	0.32873	-0.843776	-1.55438	0.11162	0.937258	-0.758141	-0.0886676	2.03791	1.20349	1.09681	0.31451	1.54434	0.426719	-1.48625
D4_CGGGCATTCCCGAGGT-1	D4	G2M	Epi_0	PI-Epi	-6.21411	2.63572	-8.60245	-5.22535	15.6645	-2.0437	0.300275	1.72804	-0.704139	0.90689	-0.934846	0.645152	1.17872	1.58523	-0.472314	0.573759	-1.53727	-1.05577	0.669761	-0.442167	0.157929	-0.434729	0.831646	-0.731738
D4_CGGGCATTCTTCGCTG-1	D4	G2M	Epi_0	PI-Epi	-5.97314	1.58043	-6.83285	-3.65108	19.2317	-1.23202	0.380344	1.0817	0.701758	-0.742797	1.58118	1.92663	0.023181	-0.0767809	-0.488807	-0.563543	-0.0437813	-3.89623	-1.02262	-0.124114	-1.37692	-1.48658	-1.48414	-1.64894
D4_CGGGTCAAGGGTTAAT-1	D4	S	Epi_2	PI-Epi	-6.64245	-0.654491	-6.12911	-3.69297	11.7951	2.21929	1.23752	-0.0453399	3.16174	-0.434795	-0.0429747	0.127736	3.18632	0.17769	3.28277	0.100706	2.23255	2.45196	-0.339325	0.270421	-1.57371	-0.453286	0.234846	0.543985
D4_CGGGTCACAACTGTGT-1	D4	G2M	Epi_0	PI-Epi	-6.03167	2.80406	-8.63226	-5.45772	19.5498	-2.28323	1.15995	3.00988	-0.969784	0.984262	-1.31508	2.08589	2.94324	1.50407	0.442883	0.955803	-0.315884	-1.38218	0.0769308	-3.19859	-0.162029	-0.142366	1.25063	0.0959683
D4_CGGGTCACAGCATGCC-1	D4	G2M	Epi_2	PI-Epi	-7.68719	-1.29097	-8.37749	-5.0259	17.1581	4.0308	4.6058	-3.76992	4.54721	-0.783294	0.286725	1.34618	4.49925	1.91947	0.598055	-1.93278	-1.71232	-0.392832	0.0092774	-0.792243	-2.01766	0.152891	-1.96596	0.791791
D4_CGGGTCACATGTGACT-1	D4	S	Epi_0	PI-Epi	-5.39006	0.785979	-8.54599	-5.62615	14.0369	0.939555	0.677836	0.715472	-0.423529	-0.123758	-0.882416	-0.0966772	1.1898	-0.283047	3.25974	-0.715132	-1.52096	1.87043	-0.521266	1.44791	-1.1928	0.243456	-1.85731	-1.90554
D4_CGGGTGTCAAGTGGTG-1	D4	G2M	Epi_0	PI-Epi	-5.76662	0.578323	-8.16876	-4.56859	20.5589	2.06254	0.0800222	-0.458869	-2.13046	0.630984	-0.616536	-4.34744	-0.165624	-2.87116	2.27885	1.56952	-5.07933	-1.11285	1.59416	-1.99181	0.312522	-2.74926	-1.03396	0.706604
D4_CGGGTGTCACAAGCTT-1	D4	G2M	Epi_1	PI-Epi	-8.58051	-0.770689	-8.56075	-5.39874	12.7306	6.90932	3.50574	-1.20593	0.78578	0.988918	-0.102073	0.73176	-0.601599	-0.754808	-1.30415	-1.42335	-2.66652	0.618997	1.94207	2.08469	-0.595993	-0.796527	-1.0996	0.539358
D4_CGGGTGTGTAAGAACT-1	D4	G2M	Epi_0	PI-Epi	-6.31541	-0.00383327	-8.63267	-4.99365	21.0438	2.19312	0.124771	-1.04404	1.81554	-0.210142	-0.394854	-3.13946	-0.147901	-0.823069	2.94474	-0.00303563	-3.50079	-1.25039	2.81514	0.0873015	-0.16621	-1.30323	1.12109	0.0863886
D4_CGGGTGTTCCGATCGG-1	D4	G2M	Epi_2	PI-Epi	-6.99348	-1.01324	-8.01912	-4.74227	14.1601	4.95925	3.24121	-1.16729	1.88936	-0.886839	-0.162875	-1.76584	0.841601	-0.136475	1.26744	-0.45357	-1.91251	-0.0188331	0.926227	1.04065	-0.805294	-0.930001	-0.807342	0.506382
D4_CGGGTGTTCTCAATCT-1	D4	G2M	Epi_3	PI-Epi.L	-8.13627	-2.92311	-6.48933	-4.55566	14.858	2.11797	3.10959	1.48438	-4.27124	-6.91499	-2.31964	-1.90194	3.50074	-1.5965	-1.57382	-0.750723	0.282797	-0.480411	-1.59157	3.42197	-0.997877	0.575327	0.711853	0.00664919
D4_CGGTCAGAGAAGGATG-1	D4	G2M	Epi_2	PI-Epi	-7.59118	-0.233101	-8.45351	-5.11994	12.1479	3.67516	0.831006	-1.65358	0.791173	-0.795456	-0.435215	-1.56753	-2.20216	0.0456911	-2.62447	0.0203952	-3.79625	-3.59893	2.54528	1.80238	-1.0252	-1.99549	0.784969	0.889805
D4_CGGTCAGAGAGCCGAT-1	D4	S	Epi_3	PI-Epi.L	-8.26787	-3.55312	-5.36427	-3.48565	10.2624	3.55307	5.03285	-0.867864	-3.13781	-10.0536	-2.94441	0.771256	7.13784	-3.81291	-4.00229	-3.11038	4.97507	-4.19576	-5.24137	3.00857	-4.00801	-0.782622	-1.00332	3.13125
D4_CGGTCAGAGTCAAGCG-1	D4	G2M	Epi_2	PI-Epi	-8.48346	-0.665181	-8.66754	-5.81954	15.0111	7.89941	2.12757	-2.50364	2.30826	1.19801	0.634189	-1.72474	-0.836053	-0.697918	-0.516012	-0.876486	-3.9352	-1.58637	3.73281	2.33111	2.82881	-1.12932	0.276417	1.35082
D4_CGGTCAGAGTGATAAC-1	D4	G2M	Epi_0	PI-Epi	-6.04197	1.69036	-8.69997	-5.5197	19.8456	-0.0724931	-0.153687	0.499818	0.75264	1.13118	-1.02091	-0.553661	3.79331	0.426254	3.73596	0.68464	-2.76192	-0.200663	0.408048	-0.979645	0.202875	-1.21737	-0.14599	-0.207746
D4_CGGTCAGCACTCCCTA-1	D4	G2M	Epi_0	PI-Epi	-4.11142	-0.278882	-7.93593	-4.52098	13.4202	2.19116	-4.19583	2.37403	-1.61371	-1.13676	-0.330866	-4.70747	-6.70853	-4.48631	1.68343	0.636042	-3.81575	-1.83495	0.770051	3.6326	2.72624	1.91926	-2.70323	-0.465086
D4_CGGTCAGGTCGTGCCA-1	D4	G2M	Epi_0	PI-Epi	-6.55161	0.720771	-8.53282	-5.32895	19.193	1.83266	2.15535	0.396949	0.609792	-0.301764	-1.14551	-1.55522	2.16325	-0.472644	1.67048	1.26918	0.00218147	0.290458	-1.07553	-1.00761	0.048769	-1.35324	-0.0594553	-0.246084
D4_CGGTCAGGTGTCCATA-1	D4	S	Epi_0	PI-Epi	-4.29707	-0.206687	-8.6167	-5.53145	9.97738	2.73839	-3.69632	3.55601	-4.11166	0.352588	-0.889363	-7.47866	-4.45829	-6.28883	2.46769	-1.7698	-4.92128	-0.167894	-1.34078	3.03614	1.07784	-0.850635	-3.30317	-0.574816
D4_CGTAAGTAGCTGGTGA-1	D4	S	Epi_1	PI-Epi	-8.22878	2.50619	-8.01002	-4.61826	12.4858	-1.9005	0.645009	0.843368	1.5181	1.38058	0.0362238	2.67023	1.77467	3.40927	-3.33939	-0.627208	-0.978387	-0.360494	0.395712	0.00552757	-0.297767	-0.118218	-0.0585557	-0.929335
D4_CGTAAGTCATGGGCAA-1	D4	S	Epi_3	PI-Epi.L	-8.03798	-3.74059	-5.14528	-3.37404	5.29486	2.25295	1.99668	-0.683034	0.546567	-9.23814	-1.33068	1.48937	3.79302	-1.61201	-2.54318	-4.53426	2.04574	-3.77917	-4.11237	2.2238	-1.5302	-0.767496	-3.47058	-1.54559
D4_CGTAAGTGTAAGTTAG-1	D4	S	Epi_3	PI-Epi.L	-8.0901	-3.05107	-5.30718	-3.32535	6.67339	3.33464	0.310348	1.64206	-1.33461	-3.13268	-1.23937	1.1358	4.13918	-0.0903805	-2.9308	-0.831703	1.39675	-2.11952	-3.03792	1.31047	-2.72049	-1.07771	-1.466	1.24839
D4_CGTAAGTGTACGAAAT-1	D4	G2M	Epi_2	PI-Epi	-6.01282	-0.920246	-8.76681	-5.76422	14.2604	4.75389	1.16802	-2.19928	0.369884	-1.19577	-1.31457	-2.64106	-0.406267	-2.42615	4.86994	-0.933586	-1.68596	1.40007	0.334474	1.82706	1.00551	0.489139	-1.64525	2.14553
D4_CGTAAGTGTCATCGCG-1	D4	S	Epi_0	PI-Epi	-4.57582	-0.0901075	-8.60036	-5.77585	11.6387	0.473123	-0.723366	1.10534	1.5533	-0.694831	0.676556	-1.5941	-2.64626	-2.12193	4.84739	-0.75238	0.588279	0.30904	-1.2897	1.63302	-0.867426	0.986433	-1.65742	1.22899
D4_CGTAATGAGATGTTGA-1	D4	G2M	Epi_0	PI-Epi	-6.4279	2.21865	-8.23227	-4.61055	21.3	0.920181	0.785456	1.91953	-1.29995	-0.0231264	-2.42136	-0.823321	4.62248	-1.24544	1.4331	2.03809	-2.53795	-0.986976	0.198253	-1.63124	1.53887	0.0541687	0.216125	1.70036
D4_CGTAATGTCACCTGGG-1	D4	S	Epi_0	PI-Epi	-4.98774	0.0176018	-8.73546	-5.54868	9.99443	1.11952	-1.29656	1.19448	-0.0345277	1.2002	-0.047637	-1.32937	-1.29148	-0.584177	2.91298	-0.438429	-2.13149	1.88735	1.72231	2.92704	0.986698	1.41866	-0.941036	-1.39328
D4_CGTAGTACAAGTGCAG-1	D4	G2M	Epi_1	PI-Epi	-6.75892	2.43093	-8.29684	-4.92479	19.8524	-2.11574	0.169389	1.89463	-1.65672	1.23726	-0.42503	2.46646	2.0632	2.13223	-0.222785	-0.694007	-3.5604	-1.81171	2.47685	-0.336154	0.525211	0.897753	0.0427208	-1.75655
D4_CGTAGTACAGCGTGCT-1	D4	G2M	Epi_0	PI-Epi	-6.09162	2.42089	-7.72787	-3.8333	16.9245	-4.14794	0.222489	0.230597	-0.630539	-3.7498	0.285342	5.109	2.9463	0.69136	-0.880321	-0.904428	1.11519	-4.39785	-1.75219	-1.21096	2.0924	-1.10804	-0.412074	0.10184
D4_CGTAGTATCCCAGGCA-1	D4	G2M	Epi_3	PI-Epi.L	-6.9371	1.61935	-6.63768	-3.75321	16.8806	1.32585	3.48833	-0.486236	-1.17987	-4.40637	-1.46702	0.497581	2.49391	0.76296	1.99692	-1.03719	0.905917	0.898503	-0.52791	0.369167	0.268625	1.82333	2.5775	-0.549328
D4_CGTAGTATCGATGGAG-1	D4	S	Epi_2	PI-Epi	-6.86043	-0.824373	-8.44011	-5.56338	9.49003	3.5284	0.014719	-0.688037	4.03175	1.73824	0.446188	-1.16297	0.363662	1.29256	0.802322	-0.532287	-0.989018	0.372804	1.1058	1.10143	-0.998217	-0.765785	-0.163053	-0.152161
D4_CGTCAAAAGTCGGCCT-1	D4	G2M	Epi_0	PI-Epi	-6.64401	2.13584	-8.4383	-5.10923	21.6661	-1.30923	2.43193	0.829477	-1.0792	0.483345	-2.69333	1.96598	4.82277	0.383722	1.25657	0.191378	-1.75192	-2.08827	-0.0885097	-1.62791	-0.145262	-0.407739	-0.245006	1.74204
D4_CGTCAAACATAGAAAC-1	D4	S	Epi_3	PI-Epi.L	-7.79919	-3.4446	-6.25439	-3.61162	11.2386	-0.788376	2.39246	1.85384	-2.73165	-10.9948	-2.91071	-1.22432	4.07977	-1.64554	0.148449	-0.67842	3.1944	1.53461	-2.81795	5.27831	-1.25014	2.74428	1.12928	-2.73247
D4_CGTCAAAGTCTTACTT-1	D4	S	Epi_1	PI-Epi	-8.54351	2.14926	-8.72408	-5.67996	12.8642	1.63818	1.24127	-0.625799	-1.20478	0.297751	-2.14866	0.542407	2.3227	1.16027	-3.83938	1.68571	-3.0208	3.15404	3.19679	-0.00859562	1.0545	1.11748	0.707661	0.000696935
D4_CGTCCATAGATGACCG-1	D4	S	Epi_0	PI-Epi	-5.12414	1.21588	-8.0808	-4.313	13.567	-1.57549	-2.03524	1.2626	1.20075	1.21906	0.822049	-0.350373	-2.17053	-0.0427934	0.690996	1.87439	1.10352	-0.798027	0.531162	-0.398262	-0.282968	0.984686	-0.258581	-1.4118
D4_CGTCCATAGCCGTTGC-1	D4	S	Epi_1	PI-Epi	-8.75966	0.757768	-8.70963	-5.61422	12.8581	1.11223	1.34077	-1.5514	0.83653	0.501718	-0.241121	2.05638	2.1295	2.46503	-2.60133	-1.25843	-2.91755	0.0322607	2.3986	1.66985	-0.905067	0.630119	-1.74781	0.230557
D4_CGTCCATAGGTCATAA-1	D4	S	Epi_1	PI-Epi	-6.34626	3.05226	-8.51579	-5.5798	11.1464	-2.95206	-1.96659	2.04761	0.326036	1.00669	0.146451	2.22839	0.239634	1.61118	-2.04463	0.0752835	0.808355	1.59339	-0.331717	0.753599	0.987877	0.614179	-1.53101	-2.92795
D4_CGTGAATAGAGCTGCA-1	D4	G2M	Epi_2	PI-Epi	-7.02995	-1.07822	-8.70892	-5.7043	11.9555	5.99624	1.36903	-0.98642	2.02974	-0.691564	0.00372689	-3.49254	2.41945	-1.49143	3.05577	0.194738	-1.30462	0.659063	-0.123473	0.660665	-0.341442	0.493052	0.409666	2.70011
D4_CGTGAATCAGCCCAGT-1	D4	S	Epi_2	PI-Epi	-6.41632	-1.69757	-8.4593	-5.20435	6.82107	1.32052	-0.0808625	-3.58375	3.76083	-0.996831	1.30198	-1.73978	-1.30886	-0.990176	1.14061	-0.872965	-0.754746	0.030166	0.0953267	0.654093	-1.37084	0.132758	-1.03276	-0.403706
D4_CGTGAATGTTCGTACA-1	D4	G2M	Epi_0	PI-Epi	-4.7249	0.556357	-8.72721	-5.37968	14.7719	-0.264203	-2.4723	1.11434	0.00979516	2.25651	-0.0805469	-1.75248	-0.698668	-0.283221	2.98211	-1.03815	-0.616915	1.70364	0.359438	1.89245	0.965438	-0.114237	0.479456	-0.470807
D4_CGTGAATTCAAGATAG-1	D4	G2M	Epi_1	PI-Epi	-8.76234	0.907192	-8.71935	-5.65497	15.7725	4.07784	2.13369	1.39946	1.14672	3.14988	-0.179042	0.881435	2.54039	2.55924	-1.35538	-0.230684	-2.10209	1.4182	1.25985	0.775582	0.673418	0.044827	1.29595	1.8006
D4_CGTGAATTCATTGCGA-1	D4	S	Epi_2	PI-Epi	-7.24605	-1.66153	-8.68367	-5.74174	10.3538	4.85199	1.6101	-2.35593	4.26138	1.15458	1.3791	-0.359373	1.13042	-0.0142131	0.125148	0.111116	1.97895	2.13612	-1.3701	0.502167	-2.39954	1.19061	-1.02625	-1.00694
D4_CGTGATAAGGCAGGGA-1	D4	S	Epi_0	PI-Epi	-7.73459	-2.3274	-8.09413	-5.44526	11.6778	2.80516	1.31205	-0.398099	1.24592	-3.1979	-0.139619	0.0933762	5.01065	-0.885013	1.05725	-1.94496	0.737221	-0.438721	-2.5052	1.63839	-0.455461	-1.58706	-0.889955	0.221657
D4_CGTGATAAGTTAGTGA-1	D4	G2M	Epi_2	PI-Epi	-6.39574	-1.28463	-8.73582	-5.77549	12.2039	3.75755	1.453	-2.67237	3.05416	0.191739	-0.0616116	-1.88031	-1.58049	-2.33913	3.86808	-2.42944	-0.624172	0.0602657	1.14488	2.55227	-1.3228	0.43852	0.389847	1.451
D4_CGTGATACAAAGCTAA-1	D4	G2M	Epi_0	PI-Epi	-7.29497	1.39357	-8.44966	-5.47614	14.2944	-0.482549	1.07574	0.313451	2.54241	0.540972	-0.154632	1.18267	0.461882	1.48306	-2.45927	-0.796217	-0.270092	-0.760651	-1.44968	-0.754172	-0.839835	-2.23283	0.878946	-2.31587
D4_CGTGATATCGACGAGA-1	D4	G2M	Epi_2	PI-Epi	-7.55707	-0.785364	-8.12576	-4.60868	15.3901	1.84341	2.73922	-1.82237	3.79759	-0.343014	0.226599	1.3903	1.7001	1.67675	-2.0592	-0.281728	-0.833974	-2.16094	-1.72779	0.30385	-1.56851	-1.39552	-0.622063	0.387302
D4_CGTGCTTAGAGTGAAG-1	D4	S	Epi_3	PI-Epi.L	-6.50201	2.81369	-8.47631	-5.23935	10.244	-0.108473	1.25427	0.837153	-1.61388	-0.428741	-2.73282	0.39725	1.88277	0.773882	-0.0022341	0.271247	-2.73913	1.15158	0.394347	-2.88349	2.64113	0.68138	-2.09742	0.792719
D4_CGTGCTTCAACTACGT-1	D4	S	Epi_3	PI-Epi.L	-7.49849	2.52414	-8.56723	-5.36223	12.1659	0.338257	1.93062	1.80687	0.401857	0.325055	-1.62651	0.67521	3.7616	1.63766	-0.487818	1.34861	-1.27458	2.34603	1.44313	-0.665124	0.780731	0.639197	0.0150306	0.140763
D4_CGTGCTTTCCCGAGGT-1	D4	G2M	Epi_0	PI-Epi	-4.71375	0.754164	-8.63498	-5.15127	14.758	1.80541	0.270717	2.94906	-3.34299	-0.243283	-0.854298	-0.760984	-0.674994	-1.48966	3.33882	2.30217	0.107793	0.848158	-3.38526	1.00448	-1.4895	0.490308	-2.9409	-1.55415
D4_CGTGCTTTCCTGGCTT-1	D4	G2M	Epi_1	PI-Epi	-5.94152	0.745106	-8.68436	-5.43245	23.3751	3.44238	-0.698343	1.91342	-3.93988	1.21186	-2.16688	-3.96225	0.775843	-3.63937	2.12577	1.30878	-4.79845	-1.09564	1.44766	-0.0378346	3.78091	-1.1555	0.528924	0.705837
D4_CGTGTCTAGAGGGTCT-1	D4	S	Epi_2	PI-Epi	-7.16668	-2.09105	-5.0366	-3.33458	6.24132	5.57046	1.35821	-3.96916	5.14048	-1.80303	2.37492	0.312195	-0.249175	-0.175928	-0.308823	-2.62949	2.75109	-1.80032	-1.68767	1.78653	-1.42057	-0.691793	-1.44267	1.57119
D4_CGTGTCTAGAGTCAAT-1	D4	G2M	Epi_1	PI-Epi	-7.97253	0.939831	-8.54909	-5.40352	14.1212	2.01322	0.482313	0.911684	-2.93577	0.242506	-1.33544	0.672128	-0.794807	-1.21552	-1.20987	-0.855413	-4.19071	-0.274833	2.04382	0.762417	1.01902	-0.915621	0.247831	2.58242
D4_CGTGTCTCACAAATAG-1	D4	S	Epi_1	PI-Epi	-8.15554	-0.341065	-8.75891	-5.6716	13.2048	5.19364	2.51075	-0.682004	0.458372	0.387343	0.444666	-2.87635	-2.85287	-0.910418	-3.75694	0.730757	-4.16426	0.860578	1.26203	1.9934	1.25881	-0.260775	-0.999885	1.4606
D4_CGTGTCTCATGAAGGC-1	D4	S	Epi_0	PI-Epi	-5.75455	0.892328	-8.4112	-5.65829	12.5584	0.750944	0.0645352	0.990382	1.50773	1.50676	-0.977474	0.126009	1.38787	1.24137	3.62812	-0.333423	-0.477066	1.20129	-0.519602	0.00982305	0.596941	0.458901	0.502854	0.316815
D4_CGTGTCTTCTAGGCAT-1	D4	G2M	Epi_2	PI-Epi	-8.6035	-0.844064	-8.56556	-5.68766	11.5857	6.6193	2.5503	-3.1144	2.76231	2.00322	0.0938517	-2.4148	0.418868	0.794434	-0.498554	-2.22459	-5.02752	-1.40848	1.10295	1.76186	0.431304	-2.60855	-0.67381	1.58795
D4_CGTTAGAAGGTTTGAA-1	D4	G2M	Epi_1	PI-Epi	-7.54047	2.13423	-8.31546	-4.70537	18.6385	-0.580899	1.22333	1.57758	-0.395545	1.24541	-0.986039	1.64989	2.45091	2.20619	-2.4983	0.127361	-1.20211	-0.51476	-0.0600652	-0.397807	-0.262959	1.14375	0.155158	0.0175638
D4_CGTTAGACACGCGTGT-1	D4	S	Epi_2	PI-Epi	-7.61451	-1.56416	-6.09477	-3.34003	10.7284	2.11056	3.25637	-1.35287	2.97518	-0.0757925	-0.229724	1.34921	3.51746	1.50092	-4.06593	-1.74846	1.26265	-0.450854	-2.67833	1.27619	-2.74771	-1.93207	-0.172746	-0.528828
D4_CGTTCTGAGGCTAGCA-1	D4	S	Epi_3	PI-Epi.L	-7.94101	-3.45199	-6.13913	-3.75311	8.24794	-0.00709782	0.681567	0.917631	-3.31627	-4.44596	-1.85593	0.41128	4.52271	-0.176564	-3.27719	-0.920084	1.34138	-0.647935	-1.132	1.28882	-1.8808	-0.135206	0.247526	-1.83253
D4_CGTTCTGAGGTTCATC-1	D4	G2M	Epi_3	PI-Epi.L	-8.0896	-2.55199	-8.48008	-5.23899	16.3333	1.90716	3.67279	0.189513	-1.24349	-5.56284	-1.94187	-0.279309	3.83861	-0.800234	-0.0782195	-0.920645	2.37338	0.904263	-1.93704	0.888554	-0.9175	-0.307158	0.0493305	0.0440652
[truncated: 14,821 more rows]

## Sheet: Reference_metadata
orig.ident	nCount_RNA	nFeature_RNA	cell.ID	organism	day	original.annotation	QC	Rostovskaya.annotation	Pedroza.annotation	UMAP_1	UMAP_2
[truncated: 2,847 more rows]
