# Supplementary material for: Self-patterning of human stem cells into post-implantation lineages
Source: Nature. 2023 Jun 27;622(7983):574–83. doi: 10.1038/s41586-023-06354-4 (PMC10584676; doi:10.1038/s41586-023-06354-4)
Supplement: Supplementary file 4 — Metadata of integrated reference of three studies of primate development. Table showing datasets that include human and Cynomolgus monkey embryos from Tyser et al. 2021, Xiang et al. 2020, and Ma et al. 2019. [file 41586_2023_6354_MOESM4_ESM.csv]

orig.ident	nCount_RNA	nFeature_RNA	cell.ID	organism	day	original.annotation	QC	Rostovskaya.annotation	Pedroza.annotation	UMAP_1	UMAP_2
Ma	50398	6799	MFI111_sc01	Cynomolgus.macaque	11	TE	PASSED	cySTB	STB	5.021683319	-4.380537855
Ma	258864	10393	MFI111_sc02	Cynomolgus.macaque	11	postE-EPI	PASSED	cyPostEPI-L1	PostEPI	-4.268044368	-5.391910421
Ma	43416	7161	MFI111_sc03	Cynomolgus.macaque	11	EXMC	PASSED	cyEXMC	cyEXMC	2.879449709	3.326321734
Ma	153372	7429	MFI111_sc04	Cynomolgus.macaque	11	TE	PASSED	cySTB	STB	7.712782963	-4.662460195
Ma	8738	3597	MFI111_sc05	Cynomolgus.macaque	11	VE/YE	PASSED	cyPrE	PrE	-7.178105728	3.914876355
Ma	12927	3956	MFI111_sc06	Cynomolgus.macaque	11	postE-EPI	PASSED	cyPostEPI-L1	PostEPI	-3.870407001	-5.697036134
Ma	27764	5954	MFI111_sc07	Cynomolgus.macaque	11	EXMC	PASSED	cyEXMC	cyEXMC	2.804782256	3.149525298
Ma	8263	3524	MFI111_sc08	Cynomolgus.macaque	11	VE/YE	PASSED	cyPrE	PrE	-5.999671356	2.544150782
Ma	24624	5730	MFI111_sc09	Cynomolgus.macaque	11	EXMC	PASSED	cyEXMC	cyEXMC	2.127436026	3.588041914
Ma	94056	8302	MFI111_sc10	Cynomolgus.macaque	11	VE/YE	PASSED	cyPrE	PrE	-6.807542698	3.557815565
Ma	11898	4296	MFI111_sc11	Cynomolgus.macaque	11	TE	PASSED	cySTB	STB	4.927660569	-3.270749914
Ma	204092	7809	MFI111_sc12	Cynomolgus.macaque	11	TE	PASSED	cySTB	STB	7.383400067	-4.742955553
Ma	299301	11676	MFI111_sc13	Cynomolgus.macaque	11	VE/YE	PASSED	cyPrE	PrE	-8.072371856	6.392181052
Ma	451051	10791	MFI111_sc14	Cynomolgus.macaque	11	TE	PASSED	cySTB	STB	7.01397477	-4.537820207
Ma	125808	10729	MFI111_sc15	Cynomolgus.macaque	11	VE/YE	PASSED	cyPrE	PrE	-8.003936664	3.615111483
Ma	281427	10614	MFI111_sc16	Cynomolgus.macaque	11	VE/YE	PASSED	cyPrE	PrE	-8.188347713	4.361205948
Ma	102906	8161	MFI111_sc17	Cynomolgus.macaque	11	E-Gast	PASSED	cyGast1	Gast	-1.741156713	-4.491277086
Ma	179055	8026	MFI111_sc18	Cynomolgus.macaque	11	TE	PASSED	cySTB	STB	5.891265019	-2.978741037
Ma	131005	8279	MFI111_sc19	Cynomolgus.macaque	11	EXMC	PASSED	cyEXMC	cyEXMC	2.734037264	3.259361518
Ma	19861	5493	MFI111_sc20	Cynomolgus.macaque	11	postE-EPI	PASSED	cyPostEPI-L1	PostEPI	-4.019122736	-5.148336279
Ma	26797	6206	MFI111_sc21	Cynomolgus.macaque	11	postE-EPI	PASSED	cyPostEPI-L1	PostEPI	-4.162917511	-5.90238558
Ma	344040	11407	MFI111_sc22	Cynomolgus.macaque	11	TE	PASSED	cySTB	STB	6.082106694	-3.821695196
Ma	437972	11175	MFI111_sc25	Cynomolgus.macaque	11	TE	PASSED	cySTB	STB	7.865821942	-4.644445287
Ma	66413	6078	MFI111_sc26	Cynomolgus.macaque	11	TE	PASSED	cySTB	STB	8.342300518	-4.433113443
Ma	224593	10875	MFI111_sc27	Cynomolgus.macaque	11	EXMC	PASSED	cyEXMC	cyEXMC	2.832431897	3.39491762
Ma	74783	8913	MFI111_sc28	Cynomolgus.macaque	11	TE	PASSED	cySTB	STB	8.138101681	-4.517613756
Ma	121319	8831	MFI111_sc30	Cynomolgus.macaque	11	postE-EPI	PASSED	cyPostEPI-L1	PostEPI	-4.172095195	-5.428341734
Ma	27551	5910	MFI111_sc31	Cynomolgus.macaque	11	TE	PASSED	cyCTB	CTB	5.824669465	-2.82230507
Ma	229104	10903	MFI111_sc32	Cynomolgus.macaque	11	TE	PASSED	cySTB	STB	4.46422015	-3.255153047
Ma	57600	7989	MFI111_sc35	Cynomolgus.macaque	11	TE	PASSED	cySTB	STB	5.044864758	-4.086955892
Ma	22201	5917	MFI111_sc37	Cynomolgus.macaque	11	TE	PASSED	cySTB	STB	4.914552315	-4.120961057
Ma	12747	4091	MFI111_sc39	Cynomolgus.macaque	11	TE	PASSED	cySTB	STB	6.634045227	-4.304534303
Ma	441074	11744	MFI111_sc40	Cynomolgus.macaque	11	TE	PASSED	cySTB	STB	6.683672532	-4.353082525
Ma	27033	4789	MFI111_sc41	Cynomolgus.macaque	11	TE	PASSED	cyCTB	CTB	5.628520115	-1.723327505
Ma	64847	7051	MFI111_sc42	Cynomolgus.macaque	11	TE	PASSED	cySTB	STB	6.432526692	-4.064315187
Ma	13509	4472	MFI111_sc44	Cynomolgus.macaque	11	E-AM	PASSED	cyAME.L1	AME_NNE	-0.587627486	-4.431561338
Ma	51055	6601	MFI111_sc46	Cynomolgus.macaque	11	TE	PASSED	cySTB	STB	6.688146695	-4.364624845
Ma	46299	6717	MFI111_sc47	Cynomolgus.macaque	11	EXMC	PASSED	cyEXMC	cyEXMC	2.661461934	3.15762843
Ma	23226	5410	MFI111_sc48	Cynomolgus.macaque	11	EXMC	PASSED	cyEXMC	cyEXMC	2.830420836	3.219643367
Ma	16051	4825	MFI111_sc50	Cynomolgus.macaque	11	VE/YE	PASSED	cyPrE	PrE	-7.971555606	4.634046925
Ma	9248	3414	MFI111_sc51	Cynomolgus.macaque	11	TE	PASSED	cyCTB	CTB	4.125399693	-1.223087656
Ma	35184	5779	MFI111_sc52	Cynomolgus.macaque	11	EXMC	PASSED	cyEXMC	cyEXMC	2.396640643	3.500674857
Ma	363606	9275	MFI111_sc54	Cynomolgus.macaque	11	TE	PASSED	cySTB	STB	4.370987996	-3.181967126
Ma	142956	8431	MFI111_sc55	Cynomolgus.macaque	11	TE	PASSED	cyCTB	CTB	6.111665352	-1.142966377
Ma	46362	6348	MFI111_sc56	Cynomolgus.macaque	11	EXMC	PASSED	cyEXMC	cyEXMC	2.807307347	3.498733295
Ma	38128	6199	MFI111_sc58	Cynomolgus.macaque	11	postE-EPI	PASSED	cyPostEPI-L1	PostEPI	-4.331347362	-6.100403654
Ma	14182	4422	MFI111_sc59	Cynomolgus.macaque	11	TE	PASSED	cyCTB	CTB	5.506140335	-2.013986694
Ma	158708	8393	MFI111_sc60	Cynomolgus.macaque	11	EXMC	PASSED	cyEXMC	cyEXMC	2.607360943	3.277585758
Ma	237280	7897	MFI111_sc61	Cynomolgus.macaque	11	TE	PASSED	cySTB	STB	7.171495064	-4.728333341
Ma	24495	5203	MFI111_sc62	Cynomolgus.macaque	11	TE	PASSED	cyCTB	CTB	4.462743386	-1.693808424
Ma	60417	5725	MFI111_sc63	Cynomolgus.macaque	11	EXMC	PASSED	cyEXMC	cyEXMC	2.600523575	3.373351229
Ma	143105	7149	MFI111_sc64	Cynomolgus.macaque	11	EXMC	PASSED	cyEXMC	cyEXMC	1.508287891	3.716591252
Ma	172484	8766	MFI111_sc65	Cynomolgus.macaque	11	VE/YE	PASSED	cyPrE	PrE	-6.466428653	3.140693797
Ma	210280	10423	MFI111_sc66	Cynomolgus.macaque	11	postE-EPI	PASSED	cyPostEPI-L1	PostEPI	-4.214450256	-5.435181963
Ma	145695	8967	MFI111_sc67	Cynomolgus.macaque	11	TE	PASSED	cySTB	STB	5.075517281	-4.511551725
Ma	175486	9136	MFI111_sc68	Cynomolgus.macaque	11	EXMC	PASSED	cyEXMC	cyEXMC	2.66142331	3.4687127
Ma	23774	5656	MFI111_sc69	Cynomolgus.macaque	11	TE	PASSED	cySTB	STB	5.039481743	-4.558005201
Ma	29640	5873	MFI111_sc70	Cynomolgus.macaque	11	postE-EPI	PASSED	cyPostEPI-L1	PostEPI	-3.75626506	-5.023473131
Ma	77296	9041	MFI111_sc73	Cynomolgus.macaque	11	TE	PASSED	cySTB	STB	5.01490794	-3.669258463
Ma	11591	4036	MFI111_sc76	Cynomolgus.macaque	11	EXMC	PASSED	cyEXMC	cyEXMC	2.524437769	3.293797863
Ma	25021	5310	MFI111_sc78	Cynomolgus.macaque	11	TE	PASSED	cyCTB	CTB	5.917798146	-1.296423542
Ma	35954	6267	MFI111_sc79	Cynomolgus.macaque	11	TE	PASSED	cyCTB	CTB	4.287461384	-3.064764368
Ma	62106	8662	MFI111_sc81	Cynomolgus.macaque	11	TE	PASSED	cySTB	STB	4.943750008	-4.047894346
Ma	56273	7093	MFI111_sc83	Cynomolgus.macaque	11	TE	PASSED	cyCTB	CTB	6.062969311	-1.334090339
Ma	43311	6777	MFI111_sc84	Cynomolgus.macaque	11	TE	PASSED	cySTB	STB	6.246459111	-3.591663229
Ma	157947	9037	MFI111_sc89	Cynomolgus.macaque	11	EXMC	PASSED	cyEXMC	cyEXMC	2.415650948	3.429095877
Ma	57481	8483	MFI111_sc90	Cynomolgus.macaque	11	postE-EPI	PASSED	cyPostEPI-L1	PostEPI	-4.349272148	-6.37312256
Ma	69711	6277	MFI111_sc91	Cynomolgus.macaque	11	TE	PASSED	cySTB	STB	6.232487305	-3.996224271
Ma	182484	9021	MFI111_sc92	Cynomolgus.macaque	11	TE	PASSED	cySTB	STB	6.321403607	-3.672709333
Ma	262819	11621	MFI111_sc94	Cynomolgus.macaque	11	TE	PASSED	cySTB	STB	5.078125103	-4.432793485
Ma	16363	5024	MFI111_sc96	Cynomolgus.macaque	11	VE/YE	PASSED	cyPrE	PrE	-6.944360153	3.507606519
Ma	78931	4993	MFI112_sc04	Cynomolgus.macaque	11	TE	PASSED	cySTB	STB	5.110188111	-4.557539331
Ma	8842	3502	MFI112_sc05	Cynomolgus.macaque	11	E-Gast	PASSED	cyGast1	Gast	-3.33009328	-4.771402704
Ma	98961	9109	MFI112_sc06	Cynomolgus.macaque	11	TE	PASSED	cySTB	STB	4.823492154	-3.984506475
Ma	50759	7018	MFI112_sc07	Cynomolgus.macaque	11	TE	PASSED	cySTB	STB	5.046265229	-4.472764837
Ma	24541	5879	MFI112_sc08	Cynomolgus.macaque	11	TE	PASSED	cyCTB	CTB	6.000258549	-2.231731044
Ma	129911	9220	MFI112_sc10	Cynomolgus.macaque	11	postE-EPI	PASSED	cyPostEPI-L1	PostEPI	-3.974445001	-5.328698503
Ma	26155	5024	MFI112_sc11	Cynomolgus.macaque	11	EXMC	PASSED	cyEXMC	cyEXMC	3.032784565	3.395165099
Ma	89113	7492	MFI112_sc12	Cynomolgus.macaque	11	TE	PASSED	cyCTB	CTB	5.648988827	-1.913707601
Ma	42307	5389	MFI112_sc13	Cynomolgus.macaque	11	TE	PASSED	cyCTB	CTB	6.095119103	-1.104863512
Ma	69134	6737	MFI112_sc15	Cynomolgus.macaque	11	TE	PASSED	cySTB	STB	6.146250828	-3.558350908
Ma	87226	7753	MFI112_sc17	Cynomolgus.macaque	11	TE	PASSED	cySTB	STB	4.562027081	-3.073233949
Ma	81090	6748	MFI112_sc18	Cynomolgus.macaque	11	EXMC	PASSED	cyEXMC	cyEXMC	2.644063099	3.2008685
Ma	130104	6606	MFI112_sc19	Cynomolgus.macaque	11	TE	PASSED	cySTB	STB	6.122263535	-3.389523374
Ma	20427	4654	MFI112_sc24	Cynomolgus.macaque	11	TE	PASSED	cySTB	STB	6.009278878	-3.392385828
Ma	45922	6740	MFI112_sc25	Cynomolgus.macaque	11	TE	PASSED	cySTB	STB	6.235272988	-3.554607259
Ma	453178	10342	MFI112_sc26	Cynomolgus.macaque	11	EXMC	PASSED	cyEXMC	cyEXMC	2.570643052	3.367112053
Ma	57713	7210	MFI112_sc27	Cynomolgus.macaque	11	EXMC	PASSED	cyEXMC	cyEXMC	2.87530814	3.268364919
Ma	68427	6672	MFI112_sc29	Cynomolgus.macaque	11	TE	PASSED	cyCTB	CTB	5.908471688	-2.210291254
Ma	293015	9255	MFI112_sc30	Cynomolgus.macaque	11	TE	PASSED	cySTB	STB	7.529231652	-4.742026674
Ma	85373	7880	MFI112_sc32	Cynomolgus.macaque	11	TE	PASSED	cyCTB	CTB	5.50327359	-2.013311493
Ma	100801	7579	MFI112_sc33	Cynomolgus.macaque	11	postE-EPI	PASSED	cyPostEPI-L1	PostEPI	-4.439973251	-6.50595318
Ma	94853	9353	MFI112_sc35	Cynomolgus.macaque	11	VE/YE	PASSED	cyPrE	PrE	-8.308504001	5.813880576
Ma	148208	6688	MFI112_sc42	Cynomolgus.macaque	11	TE	PASSED	cySTB	STB	4.945343598	-4.283606397
Ma	65171	5104	MFI112_sc44	Cynomolgus.macaque	11	TE	PASSED	cySTB	STB	7.368867978	-4.529235708
Ma	78913	7555	MFI112_sc46	Cynomolgus.macaque	11	TE	PASSED	cySTB	STB	5.010904892	-4.457084524
Ma	100068	8549	MFI112_sc47	Cynomolgus.macaque	11	postE-EPI	PASSED	cyPostEPI-L1	PostEPI	-4.288251773	-6.569145547
Ma	107989	6562	MFI112_sc48	Cynomolgus.macaque	11	TE	PASSED	cySTB	STB	7.078556164	-4.565831529
Ma	272093	10792	MFI112_sc49	Cynomolgus.macaque	11	TE	PASSED	cySTB	STB	5.06701146	-4.492759573
Ma	295603	10515	MFI112_sc50	Cynomolgus.macaque	11	TE	PASSED	cySTB	STB	7.038838013	-4.456354009
Ma	75530	8107	MFI112_sc51	Cynomolgus.macaque	11	postE-EPI	PASSED	cyPostEPI-L1	PostEPI	-3.876694337	-5.015966283
Ma	209738	8894	MFI112_sc52	Cynomolgus.macaque	11	TE	PASSED	cyCTB	CTB	5.464662655	-2.334062921
Ma	266027	8026	MFI112_sc55	Cynomolgus.macaque	11	TE	PASSED	cySTB	STB	5.180353268	-4.535652029
Ma	273210	9907	MFI112_sc56	Cynomolgus.macaque	11	TE	PASSED	cySTB	STB	4.721279248	-3.58120762
Ma	45378	4263	MFI112_sc58	Cynomolgus.macaque	11	TE	PASSED	cySTB	STB	5.905987843	-3.677669393
Ma	87238	6059	MFI112_sc60	Cynomolgus.macaque	11	E-AM	PASSED	cyAME.L1	AME_NNE	-0.231434711	-4.108061182
Ma	17694	3150	MFI112_sc61	Cynomolgus.macaque	11	EXMC	PASSED	cyEXMC	cyEXMC	-8.24147977	5.954605235
Ma	41686	4312	MFI112_sc63	Cynomolgus.macaque	11	TE	PASSED	cyCTB	CTB	6.039083584	-2.806112157
Ma	149903	8347	MFI112_sc64	Cynomolgus.macaque	11	TE	PASSED	cySTB	STB	4.972636803	-4.136063921
Ma	147066	7293	MFI112_sc66	Cynomolgus.macaque	11	TE	PASSED	cySTB	STB	4.475293263	-3.23718773
Ma	213388	7455	MFI112_sc67	Cynomolgus.macaque	11	TE	PASSED	cySTB	STB	7.555794819	-4.674933778
Ma	107526	6062	MFI112_sc68	Cynomolgus.macaque	11	VE/YE	PASSED	cyPrE	PrE	-7.802103416	6.620904578
Ma	68014	7359	MFI112_sc74	Cynomolgus.macaque	11	TE	PASSED	cySTB	STB	6.10443507	-3.591418611
Ma	8366	3358	MFI112_sc75	Cynomolgus.macaque	11	TE	PASSED	cySTB	STB	4.751815422	-3.465495931
Ma	7305	3021	MFI112_sc77	Cynomolgus.macaque	11	postE-EPI	PASSED	cyPostEPI-L1	PostEPI	-3.684022085	-5.243522512
Ma	54877	7218	MFI112_sc78	Cynomolgus.macaque	11	TE	PASSED	cySTB	STB	7.225779637	-4.466506826
Ma	30022	6572	MFI112_sc81	Cynomolgus.macaque	11	TE	PASSED	cySTB	STB	4.9362403	-4.170911657
Ma	189499	8860	MFI112_sc83	Cynomolgus.macaque	11	TE	PASSED	cySTB	STB	6.130326374	-3.72909485
Ma	46796	7466	MFI112_sc84	Cynomolgus.macaque	11	postE-EPI	PASSED	cyPostEPI-L1	PostEPI	-4.409861461	-6.439541208
Ma	7998	3409	MFI112_sc85	Cynomolgus.macaque	11	postE-EPI	PASSED	cyPostEPI-L1	PostEPI	-3.942180769	-5.401069986
Ma	67751	8634	MFI112_sc86	Cynomolgus.macaque	11	VE/YE	PASSED	cyPrE	PrE	-8.225251094	5.697410239
Ma	39758	6013	MFI112_sc88	Cynomolgus.macaque	11	EXMC	PASSED	cyEXMC	cyEXMC	2.644430979	3.219212902
Ma	110850	8343	MFI112_sc90	Cynomolgus.macaque	11	EXMC	PASSED	cyEXMC	cyEXMC	2.878532513	3.402011884
Ma	60942	8132	MFI112_sc91	Cynomolgus.macaque	11	postE-EPI	PASSED	cyPostEPI-L1	PostEPI	-4.28593816	-5.413910257
Ma	75939	8009	MFI112_sc92	Cynomolgus.macaque	11	VE/YE	PASSED	cyPrE	PrE	-6.612788574	3.327873124
Ma	23062	5766	MFI112_sc95	Cynomolgus.macaque	11	VE/YE	PASSED	cyPrE	PrE	-8.105333225	4.401674641
Ma	17969	4922	MFI112_sc96	Cynomolgus.macaque	11	postE-EPI	PASSED	cyPostEPI-L1	PostEPI	-3.913264648	-5.456507551
Ma	63072	7985	MFI121_sc01	Cynomolgus.macaque	12	VE/YE	PASSED	cyPrE	PrE	-6.594976322	3.172525299
Ma	301280	9684	MFI121_sc02	Cynomolgus.macaque	12	TE	PASSED	cyCTB	CTB	3.893733605	-1.457997905
Ma	11792	4055	MFI121_sc03	Cynomolgus.macaque	12	postE-EPI	PASSED	cyPostEPI-L1	PostEPI	-3.794305221	-5.073910581
Ma	107215	8214	MFI121_sc04	Cynomolgus.macaque	12	TE	PASSED	cyCTB	CTB	3.836638792	-1.282537328
Ma	15244	4964	MFI121_sc05	Cynomolgus.macaque	12	TE	PASSED	cyCTB	CTB	3.895923241	-1.544644224
Ma	19645	5688	MFI121_sc06	Cynomolgus.macaque	12	postE-EPI	PASSED	cyPostEPI-L1	PostEPI	-5.702080146	-5.308127271
Ma	24927	6399	MFI121_sc07	Cynomolgus.macaque	12	postE-EPI	PASSED	cyPostEPI-L1	PostEPI	-4.515686885	-6.195781099
Ma	11409	3810	MFI121_sc09	Cynomolgus.macaque	12	TE	PASSED	cyCTB	CTB	4.584505185	-1.084431755
Ma	10867	3704	MFI121_sc11	Cynomolgus.macaque	12	EXMC	PASSED	cyEXMC	cyEXMC	3.862653359	3.462339414
Ma	65023	5939	MFI121_sc12	Cynomolgus.macaque	12	E-AM	PASSED	cyAME.L1	AME_NNE	-0.55002083	-4.317729341
Ma	136466	6095	MFI121_sc14	Cynomolgus.macaque	12	TE	PASSED	cySTB	STB	6.872088536	-4.438265668
Ma	56972	6102	MFI121_sc15	Cynomolgus.macaque	12	EXMC	PASSED	cyEXMC	cyEXMC	3.996862038	3.454631103
Ma	354853	9309	MFI121_sc16	Cynomolgus.macaque	12	TE	PASSED	cyCTB	CTB	5.165984734	-1.177719461
Ma	138572	6954	MFI121_sc17	Cynomolgus.macaque	12	TE	PASSED	cyCTB	CTB	4.419077977	-1.225308763
Ma	197954	9351	MFI121_sc18	Cynomolgus.macaque	12	EXMC	PASSED	cyEXMC	cyEXMC	3.895213707	2.880907548
Ma	144682	7717	MFI121_sc19	Cynomolgus.macaque	12	E-AM	PASSED	cyAME.L1	AME_NNE	-0.734561876	-4.447344648
Ma	18335	5179	MFI121_sc20	Cynomolgus.macaque	12	postE-EPI	PASSED	cyPostEPI-L1	PostEPI	-5.311324493	-5.220522272
Ma	29258	6601	MFI121_sc21	Cynomolgus.macaque	12	E-AM	PASSED	cyAME.L1	AME_NNE	-0.761478738	-4.45506035
Ma	97338	7838	MFI121_sc22	Cynomolgus.macaque	12	TE	PASSED	cyCTB	CTB	6.279322251	-3.087288725
Ma	17361	4368	MFI121_sc24	Cynomolgus.macaque	12	E-AM	PASSED	cyAME.L1	AME_NNE	-0.948778109	-4.294723856
Ma	174410	9244	MFI121_sc25	Cynomolgus.macaque	12	EXMC	PASSED	cyEXMC	cyEXMC	3.497668131	3.376837028
Ma	118083	9642	MFI121_sc26	Cynomolgus.macaque	12	postE-EPI	PASSED	cyPostEPI-L1	PostEPI	-4.495329277	-6.719118463
Ma	13322	4458	MFI121_sc28	Cynomolgus.macaque	12	EXMC	PASSED	cyEXMC	cyEXMC	3.675309523	3.295289887
Ma	60193	5898	MFI121_sc29	Cynomolgus.macaque	12	EXMC	PASSED	cyEXMC	cyEXMC	3.81177698	3.39620818
Ma	206348	10065	MFI121_sc30	Cynomolgus.macaque	12	TE	PASSED	cyCTB	CTB	4.487557515	-1.269819604
Ma	55069	6844	MFI121_sc32	Cynomolgus.macaque	12	TE	PASSED	cyCTB	CTB	3.903474434	-1.257070409
Ma	30293	6246	MFI121_sc35	Cynomolgus.macaque	12	TE	PASSED	cyCTB	CTB	4.212809666	-1.472241747
Ma	14012	4394	MFI121_sc36	Cynomolgus.macaque	12	E-AM	PASSED	cyAME.L1	AME_NNE	-0.651739375	-4.273166525
Ma	18428	4525	MFI121_sc38	Cynomolgus.macaque	12	EXMC	PASSED	cyEXMC	cyEXMC	3.819753512	3.241175903
Ma	10269	3794	MFI121_sc39	Cynomolgus.macaque	12	TE	PASSED	cyCTB	CTB	5.944265946	-0.840753662
Ma	88799	7311	MFI121_sc40	Cynomolgus.macaque	12	EXMC	PASSED	cyEXMC	cyEXMC	3.85135804	3.40758623
Ma	90114	7554	MFI121_sc41	Cynomolgus.macaque	12	TE	PASSED	cyCTB	CTB	4.475903614	-1.56584202
Ma	26594	5072	MFI121_sc42	Cynomolgus.macaque	12	EXMC	PASSED	cyEXMC	cyEXMC	3.901100262	3.493499649
Ma	14193	4933	MFI121_sc43	Cynomolgus.macaque	12	postE-EPI	PASSED	cyPostEPI-L1	PostEPI	-4.658656494	-6.067724096
Ma	97357	8856	MFI121_sc46	Cynomolgus.macaque	12	TE	PASSED	cyCTB	CTB	5.271431549	-2.48730837
Ma	67023	7878	MFI121_sc47	Cynomolgus.macaque	12	TE	PASSED	cyCTB	CTB	5.167275055	-2.745477068
Ma	390733	11018	MFI121_sc49	Cynomolgus.macaque	12	EXMC	PASSED	cyEXMC	cyEXMC	3.765477045	3.332240356
Ma	28237	6663	MFI121_sc50	Cynomolgus.macaque	12	postE-EPI	PASSED	cyPostEPI-L1	PostEPI	-4.858929054	-5.805992471
Ma	24773	6361	MFI121_sc51	Cynomolgus.macaque	12	postE-EPI	PASSED	cyPostEPI-L1	PostEPI	-4.666019336	-6.035158979
Ma	267443	8001	MFI121_sc54	Cynomolgus.macaque	12	TE	PASSED	cySTB	STB	7.253966912	-4.663745271
Ma	441618	11244	MFI121_sc55	Cynomolgus.macaque	12	TE	PASSED	cySTB	STB	7.057690247	-4.534453737
Ma	230148	10003	MFI121_sc56	Cynomolgus.macaque	12	EXMC	PASSED	cyEXMC	cyEXMC	3.64089094	3.516191734
Ma	24462	6002	MFI121_sc57	Cynomolgus.macaque	12	TE	PASSED	cyCTB	CTB	3.858749493	-1.267386781
Ma	50587	6783	MFI121_sc58	Cynomolgus.macaque	12	TE	PASSED	cyCTB	CTB	3.881454571	-1.401646721
Ma	9773	3674	MFI121_sc59	Cynomolgus.macaque	12	EXMC	PASSED	cyEXMC	cyEXMC	3.872350319	3.262937797
Ma	95268	9172	MFI121_sc62	Cynomolgus.macaque	12	TE	PASSED	cyCTB	CTB	4.301626309	-1.310584652
Ma	386696	10979	MFI121_sc63	Cynomolgus.macaque	12	EXMC	PASSED	cyEXMC	cyEXMC	3.968485459	3.614616526
Ma	264154	9459	MFI121_sc65	Cynomolgus.macaque	12	TE	PASSED	cyCTB	CTB	5.591487511	-2.044786798
Ma	149368	9574	MFI121_sc66	Cynomolgus.macaque	12	postE-EPI	PASSED	cyPostEPI-L1	PostEPI	-4.011583463	-5.557814466
Ma	68242	6855	MFI121_sc67	Cynomolgus.macaque	12	TE	PASSED	cySTB	STB	6.059628113	-3.315253126
Ma	112238	8263	MFI121_sc68	Cynomolgus.macaque	12	E-Gast	PASSED	cyGast1	Gast	-3.714560167	-4.702433931
Ma	9843	3282	MFI121_sc69	Cynomolgus.macaque	12	TE	PASSED	cyCTB	CTB	4.569751843	-0.941486942
Ma	45553	6970	MFI121_sc70	Cynomolgus.macaque	12	EXMC	PASSED	cyEXMC	cyEXMC	3.924155816	3.26195444
Ma	16191	5260	MFI121_sc72	Cynomolgus.macaque	12	postE-EPI	PASSED	cyPostEPI-L1	PostEPI	-4.065550462	-5.799004423
Ma	38503	6300	MFI121_sc74	Cynomolgus.macaque	12	TE	PASSED	cyCTB	CTB	4.431058033	-1.276612865
Ma	9229	3511	MFI121_sc75	Cynomolgus.macaque	12	TE	PASSED	cyCTB	CTB	6.042665585	-2.860959398
Ma	9540	3729	MFI121_sc76	Cynomolgus.macaque	12	TE	PASSED	cyCTB	CTB	4.519802674	-1.414497482
Ma	22323	5143	MFI121_sc78	Cynomolgus.macaque	12	E-AM	PASSED	cyAME.L1	AME_NNE	-1.094385759	-4.289664137
Ma	46991	6784	MFI121_sc80	Cynomolgus.macaque	12	TE	PASSED	cyCTB	CTB	5.959752663	-0.865473377
Ma	7748	3445	MFI121_sc81	Cynomolgus.macaque	12	EXMC	PASSED	cyEXMC	cyEXMC	3.808340891	3.320902956
Ma	37837	6174	MFI121_sc86	Cynomolgus.macaque	12	TE	PASSED	cyCTB	CTB	5.564537152	-1.046507703
Ma	73710	8916	MFI121_sc88	Cynomolgus.macaque	12	TE	PASSED	cyCTB	CTB	5.361858948	-2.508785116
Ma	281953	9187	MFI121_sc89	Cynomolgus.macaque	12	TE	PASSED	cyCTB	CTB	5.066884144	-2.528863298
Ma	60686	7523	MFI121_sc90	Cynomolgus.macaque	12	TE	PASSED	cyCTB	CTB	5.01617585	-2.68759905
Ma	95545	8965	MFI121_sc91	Cynomolgus.macaque	12	TE	PASSED	cySTB	STB	7.625694855	-4.483645784
Ma	65363	6883	MFI121_sc92	Cynomolgus.macaque	12	TE	PASSED	cyCTB	CTB	5.392257317	-1.476354467
Ma	19485	5393	MFI121_sc93	Cynomolgus.macaque	12	VE/YE	PASSED	cyPrE	PrE	-7.223797218	3.836649311
Ma	60355	7729	MFI121_sc94	Cynomolgus.macaque	12	TE	PASSED	cySTB	STB	6.785913094	-3.971886026
Ma	28293	5929	MFI121_sc95	Cynomolgus.macaque	12	TE	PASSED	cyCTB	CTB	3.804532393	2.57424034
Ma	13525	4402	MFI121_sc96	Cynomolgus.macaque	12	TE	PASSED	cyCTB	CTB	4.072537049	-1.198183405
Ma	99094	8625	MFI122_sc01	Cynomolgus.macaque	12	TE	PASSED	cyCTB	CTB	4.38616763	-1.190043794
Ma	192141	9034	MFI122_sc02	Cynomolgus.macaque	12	postE-EPI	PASSED	cyPostEPI-L1	PostEPI	-3.991309063	-5.182625639
Ma	160281	7895	MFI122_sc03	Cynomolgus.macaque	12	TE	PASSED	cyCTB	CTB	5.932109459	-2.636332857
Ma	90415	5940	MFI122_sc04	Cynomolgus.macaque	12	TE	PASSED	cyCTB	CTB	6.120339974	-3.050341951
Ma	39520	6310	MFI122_sc06	Cynomolgus.macaque	12	TE	PASSED	cyCTB	CTB	4.174187764	-0.941375362
Ma	43129	7082	MFI122_sc07	Cynomolgus.macaque	12	VE/YE	PASSED	cyPrE	PrE	-8.222284214	4.699363364
Ma	55810	7172	MFI122_sc08	Cynomolgus.macaque	12	TE	PASSED	cyCTB	CTB	5.585983857	-1.037710535
Ma	20527	5450	MFI122_sc09	Cynomolgus.macaque	12	TE	PASSED	cyCTB	CTB	4.644849404	-1.081236707
Ma	101012	8789	MFI122_sc10	Cynomolgus.macaque	12	postE-EPI	PASSED	cyPostEPI-L1	PostEPI	2.974270924	3.34496714
Ma	8010	3283	MFI122_sc11	Cynomolgus.macaque	12	TE	PASSED	cyCTB	CTB	5.741943463	-0.952971326
Ma	255726	9554	MFI122_sc12	Cynomolgus.macaque	12	TE	PASSED	cyCTB	CTB	4.410055264	-1.107706892
Ma	107619	8422	MFI122_sc13	Cynomolgus.macaque	12	postE-EPI	PASSED	cyPostEPI-L1	PostEPI	-4.150458232	-5.654144632
Ma	244906	10239	MFI122_sc15	Cynomolgus.macaque	12	TE	PASSED	cyCTB	CTB	5.301524266	-1.463911878
Ma	163919	8559	MFI122_sc17	Cynomolgus.macaque	12	TE	PASSED	cyCTB	CTB	3.744958504	-1.44997512
Ma	396274	10513	MFI122_sc18	Cynomolgus.macaque	12	TE	PASSED	cyCTB	CTB	5.311609372	-2.171516286
Ma	25252	6418	MFI122_sc20	Cynomolgus.macaque	12	VE/YE	PASSED	cyPrE	PrE	-7.68252124	4.271664751
Ma	31676	6322	MFI122_sc21	Cynomolgus.macaque	12	TE	PASSED	cyCTB	CTB	6.041078671	-0.924263107
Ma	52218	6783	MFI122_sc22	Cynomolgus.macaque	12	TE	PASSED	cyCTB	CTB	5.468928917	-1.584585296
Ma	24206	5055	MFI122_sc24	Cynomolgus.macaque	12	TE	PASSED	cyCTB	CTB	3.958918675	-1.379016267
Ma	55112	7938	MFI122_sc25	Cynomolgus.macaque	12	VE/YE	PASSED	cyPrE	PrE	-6.81784095	3.66710533
Ma	76498	7833	MFI122_sc27	Cynomolgus.macaque	12	EXMC	PASSED	cyEXMC	cyEXMC	3.931137665	3.364514244
Ma	123848	10863	MFI122_sc28	Cynomolgus.macaque	12	TE	PASSED	cyCTB	CTB	6.355026349	-3.005051004
Ma	139585	8733	MFI122_sc30	Cynomolgus.macaque	12	TE	PASSED	cyCTB	CTB	5.305106743	-1.91630541
Ma	26267	5976	MFI122_sc31	Cynomolgus.macaque	12	TE	PASSED	cyCTB	CTB	4.385374649	-1.499405729
Ma	96880	8521	MFI122_sc32	Cynomolgus.macaque	12	TE	PASSED	cyCTB	CTB	5.834299668	-1.261880266
Ma	52837	7499	MFI122_sc33	Cynomolgus.macaque	12	postE-EPI	PASSED	cyPostEPI-L1	PostEPI	-4.219061748	-6.032197343
Ma	40881	6688	MFI122_sc35	Cynomolgus.macaque	12	TE	PASSED	cyCTB	CTB	3.840576037	-1.341671096
Ma	10083	3927	MFI122_sc37	Cynomolgus.macaque	12	E-AM	PASSED	cyAME.L1	AME_NNE	-0.729463414	-4.180145609
Ma	15478	3743	MFI122_sc38	Cynomolgus.macaque	12	EXMC	PASSED	cyEXMC	cyEXMC	3.887694939	3.242748512
Ma	7244	3242	MFI122_sc39	Cynomolgus.macaque	12	TE	PASSED	cyCTB	CTB	5.970187767	-1.805833446
Ma	87441	8231	MFI122_sc40	Cynomolgus.macaque	12	EXMC	PASSED	cyEXMC	cyEXMC	3.687974556	3.334648622
Ma	112678	8483	MFI122_sc41	Cynomolgus.macaque	12	TE	PASSED	cyCTB	CTB	6.131152733	-2.824916231
Ma	100758	7938	MFI122_sc42	Cynomolgus.macaque	12	TE	PASSED	cySTB	STB	6.805590256	-4.36277281
Ma	9257	3519	MFI122_sc44	Cynomolgus.macaque	12	E-AM	PASSED	cyAME.L1	AME_NNE	-1.358502046	-4.362797128
Ma	50194	7693	MFI122_sc45	Cynomolgus.macaque	12	TE	PASSED	cySTB	STB	6.55605708	-4.197440492
Ma	17935	5143	MFI122_sc46	Cynomolgus.macaque	12	VE/YE	PASSED	cyPrE	PrE	-6.869566814	3.538820756
Ma	82902	8559	MFI122_sc47	Cynomolgus.macaque	12	EXMC	PASSED	cyEXMC	cyEXMC	3.261973961	3.373353852
Ma	91701	8674	MFI122_sc49	Cynomolgus.macaque	12	postE-EPI	PASSED	cyPostEPI-L1	PostEPI	-4.479819194	-5.885470735
Ma	14385	4723	MFI122_sc50	Cynomolgus.macaque	12	postE-EPI	PASSED	cyPostEPI-L1	PostEPI	-4.047789947	-5.380380022
Ma	19450	5245	MFI122_sc51	Cynomolgus.macaque	12	E-AM	PASSED	cyAME.L1	AME_NNE	-1.702425973	-4.299933302
Ma	25920	6731	MFI122_sc53	Cynomolgus.macaque	12	E-Gast	PASSED	cyGast1	Gast	-4.865289108	-6.116168367
Ma	76555	7899	MFI122_sc55	Cynomolgus.macaque	12	TE	PASSED	cyCTB	CTB	5.041634663	-2.106804
Ma	23190	5151	MFI122_sc56	Cynomolgus.macaque	12	VE/YE	PASSED	cyPrE	PrE	-6.858845607	3.640595807
Ma	22030	5379	MFI122_sc57	Cynomolgus.macaque	12	postE-EPI	PASSED	cyPostEPI-L1	PostEPI	-4.722217456	-6.014560567
Ma	27323	6698	MFI122_sc59	Cynomolgus.macaque	12	EXMC	PASSED	cyEXMC	cyEXMC	-0.325670556	-4.146335947
Ma	227874	9513	MFI122_sc60	Cynomolgus.macaque	12	TE	PASSED	cyCTB	CTB	4.375063046	-1.448136913
Ma	130609	7750	MFI122_sc61	Cynomolgus.macaque	12	TE	PASSED	cyCTB	CTB	3.905406102	-1.128519641
Ma	29174	5600	MFI122_sc62	Cynomolgus.macaque	12	TE	PASSED	cyCTB	CTB	3.97600232	-1.118682014
Ma	107989	7300	MFI122_sc63	Cynomolgus.macaque	12	EXMC	PASSED	cyEXMC	cyEXMC	3.794708832	3.343800796
Ma	430650	8641	MFI122_sc64	Cynomolgus.macaque	12	TE	PASSED	cySTB	STB	7.441048249	-4.698213445
Ma	73391	7032	MFI122_sc65	Cynomolgus.macaque	12	TE	PASSED	cyCTB	CTB	4.137393101	-0.983096706
Ma	85091	8330	MFI122_sc66	Cynomolgus.macaque	12	E-AM	PASSED	cyAME.L1	AME_NNE	-2.003885404	-4.689776765
Ma	50539	6964	MFI122_sc67	Cynomolgus.macaque	12	TE	PASSED	cyCTB	CTB	4.773760899	-1.095799791
Ma	174955	9364	MFI122_sc68	Cynomolgus.macaque	12	TE	PASSED	cyCTB	CTB	5.728471383	-0.980100261
Ma	48263	7031	MFI122_sc70	Cynomolgus.macaque	12	TE	PASSED	cyCTB	CTB	5.628950699	-1.201593744
Ma	49594	5543	MFI122_sc71	Cynomolgus.macaque	12	EXMC	PASSED	cyEXMC	cyEXMC	3.64157544	3.473090781
Ma	16259	4645	MFI122_sc73	Cynomolgus.macaque	12	TE	PASSED	cyCTB	CTB	5.75213538	-1.081564771
Ma	98796	7596	MFI122_sc74	Cynomolgus.macaque	12	TE	PASSED	cyCTB	CTB	5.758196934	-2.495988714
Ma	16347	4619	MFI122_sc75	Cynomolgus.macaque	12	TE	PASSED	cyCTB	CTB	4.158389672	-1.050102817
Ma	13402	4507	MFI122_sc76	Cynomolgus.macaque	12	E-AM	PASSED	cyAME.L1	AME_NNE	-2.066101209	-4.5294479
Ma	35272	6699	MFI122_sc77	Cynomolgus.macaque	12	postE-EPI	PASSED	cyPostEPI-L1	PostEPI	-4.60591592	-5.909293996
Ma	34426	4995	MFI122_sc78	Cynomolgus.macaque	12	TE	PASSED	cyCTB	CTB	5.95212756	-0.932147848
Ma	148695	7588	MFI122_sc79	Cynomolgus.macaque	12	TE	PASSED	cySTB	STB	7.780720337	-4.618799554
Ma	69946	8244	MFI122_sc80	Cynomolgus.macaque	12	E-AM	PASSED	cyAME.L1	AME_NNE	-0.86641194	-4.496292459
Ma	7327	3104	MFI122_sc81	Cynomolgus.macaque	12	EXMC	PASSED	cyEXMC	cyEXMC	3.771771773	3.311030281
Ma	15966	4830	MFI122_sc82	Cynomolgus.macaque	12	postE-EPI	PASSED	cyPostEPI-L1	PostEPI	-4.260059253	-5.631331312
Ma	62903	7203	MFI122_sc83	Cynomolgus.macaque	12	TE	PASSED	cyCTB	CTB	4.25345765	-1.029103862
Ma	24233	6039	MFI122_sc84	Cynomolgus.macaque	12	TE	PASSED	cyCTB	CTB	5.399467095	-3.183585512
Ma	44809	7158	MFI122_sc86	Cynomolgus.macaque	12	postE-EPI	PASSED	cyPostEPI-L1	PostEPI	-4.16389455	-5.304773676
Ma	6496	3074	MFI122_sc87	Cynomolgus.macaque	12	postE-EPI	PASSED	cyPostEPI-L1	PostEPI	-4.418763057	-5.760737764
Ma	16507	5151	MFI122_sc88	Cynomolgus.macaque	12	TE	PASSED	cyCTB	CTB	3.785286292	-1.573000061
Ma	102563	7991	MFI122_sc89	Cynomolgus.macaque	12	TE	PASSED	cyCTB	CTB	3.865792378	-1.106792556
Ma	30333	6462	MFI122_sc90	Cynomolgus.macaque	12	postE-EPI	PASSED	cyPostEPI-L1	PostEPI	-4.275980369	-5.848425733
Ma	11721	4093	MFI122_sc91	Cynomolgus.macaque	12	TE	PASSED	cyCTB	CTB	4.283958538	-1.041650402
Ma	91292	8110	MFI122_sc92	Cynomolgus.macaque	12	TE	PASSED	cyCTB	CTB	5.980617627	-2.635898458
Ma	21973	5371	MFI122_sc94	Cynomolgus.macaque	12	TE	PASSED	cyCTB	CTB	4.334826573	-1.128861057
Ma	16010	4592	MFI122_sc95	Cynomolgus.macaque	12	TE	PASSED	cyCTB	CTB	5.408379181	-2.061254846
Ma	26489	6539	MFI122_sc96	Cynomolgus.macaque	12	E-AM	PASSED	cyAME.L1	AME_NNE	-0.739894287	-4.389794695
Ma	426261	10969	MFI123_sc02	Cynomolgus.macaque	12	postE-EPI	PASSED	cyPostEPI-L2	PostEPI	-4.618687526	-7.232604372
Ma	67153	7518	MFI123_sc03	Cynomolgus.macaque	12	postE-EPI	PASSED	cyPostEPI-L1	PostEPI	-4.687521831	-6.475968706
Ma	57223	7264	MFI123_sc06	Cynomolgus.macaque	12	E-Gast	PASSED	cyGast1	Gast	-3.768106119	-5.482514249
Ma	14896	4422	MFI123_sc11	Cynomolgus.macaque	12	VE/YE	PASSED	cyPrE	PrE	-8.381325618	5.141859902
Ma	188244	8762	MFI123_sc25	Cynomolgus.macaque	12	postE-EPI	PASSED	cyPostEPI-L2	PostEPI	-5.23944606	-6.249714719
Ma	107713	6272	MFI123_sc30	Cynomolgus.macaque	12	EXMC	PASSED	cyEXMC	cyEXMC	3.752742871	3.708996428
Ma	34033	5817	MFI123_sc36	Cynomolgus.macaque	12	EXMC	PASSED	cyEXMC	cyEXMC	4.1526805	3.602302922
Ma	386619	12656	MFI123_sc46	Cynomolgus.macaque	12	TE	PASSED	cySTB	STB	8.349828823	-4.499694215
Ma	116706	8108	MFI123_sc47	Cynomolgus.macaque	12	TE	PASSED	cyCTB	CTB	3.943375691	-1.054475891
Ma	46349	6619	MFI123_sc48	Cynomolgus.macaque	12	EXMC	PASSED	cyEXMC	cyEXMC	4.126729115	3.523281825
Ma	179789	9266	MFI123_sc49	Cynomolgus.macaque	12	TE	PASSED	cyCTB	CTB	3.979571923	-0.933078157
Ma	19801	5240	MFI123_sc53	Cynomolgus.macaque	12	postE-EPI	PASSED	cyPostEPI-L2	PostEPI	-4.988720314	-6.558682787
Ma	269639	7304	MFI123_sc54	Cynomolgus.macaque	12	TE	PASSED	cySTB	STB	7.225591286	-4.738078939
Ma	180194	10144	MFI123_sc58	Cynomolgus.macaque	12	VE/YE	PASSED	cyPrE	PrE	-7.265702144	3.871426476
Ma	480058	9110	MFI123_sc60	Cynomolgus.macaque	12	TE	PASSED	cySTB	STB	6.765863522	-4.261883127
Ma	60465	6900	MFI123_sc62	Cynomolgus.macaque	12	EXMC	PASSED	cyEXMC	cyEXMC	3.033043011	3.307102455
Ma	22566	5097	MFI123_sc73	Cynomolgus.macaque	12	EXMC	PASSED	cyEXMC	cyEXMC	3.787619694	3.825113905
Ma	185819	8120	MFI123_sc89	Cynomolgus.macaque	12	VE/YE	PASSED	cyPrE	PrE	-8.108530895	4.73260392
Ma	289657	8470	MFI124_sc01	Cynomolgus.macaque	12	TE	PASSED	cySTB	STB	7.115714653	-4.438810217
Ma	67139	6056	MFI124_sc03	Cynomolgus.macaque	12	TE	PASSED	cyCTB	CTB	3.799710854	-1.158100473
Ma	12801	3629	MFI124_sc11	Cynomolgus.macaque	12	TE	PASSED	cyCTB	CTB	4.227027996	-0.833649026
Ma	335187	8117	MFI124_sc13	Cynomolgus.macaque	12	TE	PASSED	cySTB	STB	7.380028351	-4.604253637
Ma	421668	11181	MFI124_sc14	Cynomolgus.macaque	12	postE-EPI	PASSED	cyPostEPI-L2	PostEPI	-4.651808635	-7.114054071
Ma	173594	7609	MFI124_sc18	Cynomolgus.macaque	12	TE	PASSED	cyCTB	CTB	4.289825066	-0.863852607
Ma	245222	10154	MFI124_sc24	Cynomolgus.macaque	12	EXMC	PASSED	cyEXMC	cyEXMC	3.127161845	3.43846525
Ma	128231	5751	MFI124_sc30	Cynomolgus.macaque	12	EXMC	PASSED	cyEXMC	cyEXMC	3.595268353	3.730011595
Ma	61090	5733	MFI124_sc32	Cynomolgus.macaque	12	TE	PASSED	cyCTB	CTB	4.275363072	-1.172979938
Ma	18347	4510	MFI124_sc36	Cynomolgus.macaque	12	TE	PASSED	cyCTB	CTB	5.749333008	-3.309071409
Ma	147254	8740	MFI124_sc40	Cynomolgus.macaque	12	TE	PASSED	cyCTB	CTB	5.929935559	-2.273466217
Ma	31082	5400	MFI124_sc43	Cynomolgus.macaque	12	TE	PASSED	cyCTB	CTB	3.757041558	-0.996671306
Ma	287873	8554	MFI124_sc65	Cynomolgus.macaque	12	TE	PASSED	cyCTB	CTB	4.206008061	-0.941257106
Ma	138781	8865	MFI124_sc78	Cynomolgus.macaque	12	postE-EPI	PASSED	cyPostEPI-L2	PostEPI	-5.322676078	-6.326809751
Ma	170791	7539	MFI124_sc79	Cynomolgus.macaque	12	TE	PASSED	cyCTB	CTB	4.315429791	-0.845051633
Ma	14184	4372	MFI124_sc81	Cynomolgus.macaque	12	postE-EPI	PASSED	cyPostEPI-L2	PostEPI	-4.672141925	-6.974356042
Ma	106175	5530	MFI124_sc92	Cynomolgus.macaque	12	EXMC	PASSED	cyEXMC	cyEXMC	3.762650832	3.800215138
Ma	61466	6453	MFI124_sc93	Cynomolgus.macaque	12	postE-EPI	PASSED	cyPostEPI-L2	PostEPI	-5.046088115	-6.693919527
Ma	18353	4701	MFI125_sc05	Cynomolgus.macaque	12	EXMC	PASSED	cyEXMC	cyEXMC	3.135969981	3.476396454
Ma	26112	5153	MFI125_sc06	Cynomolgus.macaque	12	EXMC	PASSED	cyEXMC	cyEXMC	3.221487387	3.404223097
Ma	33051	6017	MFI125_sc07	Cynomolgus.macaque	12	EXMC	PASSED	cyEXMC	cyEXMC	3.166991337	3.474517835
Ma	116392	5652	MFI125_sc17	Cynomolgus.macaque	12	VE/YE	PASSED	cyPrE	PrE	-7.759343998	4.570168627
Ma	352594	11262	MFI125_sc18	Cynomolgus.macaque	12	postE-EPI	PASSED	cyPostEPI-L1	PostEPI	-4.602478878	-7.12029873
Ma	28084	5228	MFI125_sc20	Cynomolgus.macaque	12	TE	PASSED	cyCTB	CTB	4.212829216	-0.902126657
Ma	11024	3685	MFI125_sc21	Cynomolgus.macaque	12	TE	PASSED	cyCTB	CTB	4.372870549	-1.130329715
Ma	93616	6731	MFI125_sc22	Cynomolgus.macaque	12	EXMC	PASSED	cyEXMC	cyEXMC	4.320862873	4.116122855
Ma	139133	6297	MFI125_sc25	Cynomolgus.macaque	12	TE	PASSED	cyCTB	CTB	5.431169136	-2.335744487
Ma	13438	3819	MFI125_sc36	Cynomolgus.macaque	12	TE	PASSED	cyCTB	CTB	4.096380337	-1.484891998
Ma	23163	5072	MFI125_sc38	Cynomolgus.macaque	12	postE-EPI	PASSED	cyPostEPI-L2	PostEPI	-5.444834606	-6.436108934
Ma	8287	3285	MFI125_sc39	Cynomolgus.macaque	12	E-Gast	PASSED	cyGast1	Gast	-4.695023433	-6.0586084
Ma	48212	6921	MFI125_sc40	Cynomolgus.macaque	12	E-AM	PASSED	cyAME.L1	AME_NNE	-1.699038641	-4.710987436
Ma	29123	4936	MFI125_sc44	Cynomolgus.macaque	12	E-AM	PASSED	cyAME.L1	AME_NNE	-0.015154333	-4.195733415
Ma	31110	6235	MFI125_sc46	Cynomolgus.macaque	12	postE-EPI	PASSED	cyPostEPI-L2	PostEPI	-4.778365032	-6.951176988
Ma	84668	6974	MFI125_sc47	Cynomolgus.macaque	12	TE	PASSED	cyCTB	CTB	4.160958393	-1.010749923
Ma	131160	7461	MFI125_sc55	Cynomolgus.macaque	12	TE	PASSED	cyCTB	CTB	4.120284661	-0.891934501
Ma	206694	7582	MFI125_sc61	Cynomolgus.macaque	12	EXMC	PASSED	cyEXMC	cyEXMC	3.065136774	3.474776877
Ma	154204	6987	MFI125_sc65	Cynomolgus.macaque	12	VE/YE	PASSED	cyPrE	PrE	-7.97874488	4.84912814
Ma	173621	8591	MFI125_sc66	Cynomolgus.macaque	12	TE	PASSED	cyCTB	CTB	5.653400048	-2.772364484
Ma	87114	6968	MFI125_sc67	Cynomolgus.macaque	12	TE	PASSED	cyCTB	CTB	4.084389313	-0.847174036
Ma	300691	10506	MFI125_sc68	Cynomolgus.macaque	12	postE-EPI	PASSED	cyPostEPI-L2	PostEPI	-5.033265487	-6.688013422
Ma	19704	4467	MFI125_sc70	Cynomolgus.macaque	12	EXMC	PASSED	cyEXMC	cyEXMC	4.58698283	4.31787504
Ma	23555	5264	MFI125_sc73	Cynomolgus.macaque	12	TE	PASSED	cySTB	STB	6.157800778	-3.821584093
Ma	24865	4532	MFI125_sc75	Cynomolgus.macaque	12	EXMC	PASSED	cyEXMC	cyEXMC	3.888178452	3.757662905
Ma	16811	4293	MFI125_sc82	Cynomolgus.macaque	12	VE/YE	PASSED	cyPrE	PrE	-7.010721103	4.115512265
Ma	66548	6746	MFI125_sc83	Cynomolgus.macaque	12	E-Gast	PASSED	cyGast1	Gast	-4.75092353	-6.205143797
Ma	135945	6856	MFI125_sc89	Cynomolgus.macaque	12	EXMC	PASSED	cyEXMC	cyEXMC	3.845887526	3.922558678
Ma	14575	4309	MFI125_sc91	Cynomolgus.macaque	12	VE/YE	PASSED	cyPrE	PrE	-6.965256111	3.84105624
Ma	69786	5222	MFI125_sc92	Cynomolgus.macaque	12	EXMC	PASSED	cyEXMC	cyEXMC	3.407875164	3.744789732
Ma	186302	8288	MFI131_sc33	Cynomolgus.macaque	13	TE	PASSED	cyEVT	EVT	6.047740563	1.064071489
Ma	11238	3752	MFI131_sc37	Cynomolgus.macaque	13	TE	PASSED	cyEVT	EVT	6.017982586	0.977417005
Ma	183333	10423	MFI131_sc40	Cynomolgus.macaque	13	TE	PASSED	cyEVT	EVT	6.230154141	0.979393614
Ma	128725	7875	MFI131_sc41	Cynomolgus.macaque	13	TE	PASSED	cyEVT	EVT	6.006862744	1.121930105
Ma	77263	7110	MFI131_sc42	Cynomolgus.macaque	13	TE	PASSED	cyEVT	EVT	6.032686814	1.173289669
Ma	28470	5739	MFI131_sc44	Cynomolgus.macaque	13	E-AM	PASSED	cyAME.L1	AME_NNE	-0.32760343	-4.238751279
Ma	59495	6874	MFI131_sc46	Cynomolgus.macaque	13	TE	PASSED	cyEVT	EVT	5.685239418	1.147483958
Ma	99664	8013	MFI131_sc47	Cynomolgus.macaque	13	TE	PASSED	cyEVT	EVT	5.851367577	1.149068219
Ma	117231	8210	MFI131_sc48	Cynomolgus.macaque	13	TE	PASSED	cyEVT	EVT	5.728720292	1.107260121
Ma	139294	8442	MFI131_sc49	Cynomolgus.macaque	13	EXMC	PASSED	cyEXMC	cyEXMC	5.198515519	1.83612482
Ma	106105	8027	MFI131_sc52	Cynomolgus.macaque	13	TE	PASSED	cyEVT	EVT	5.549461945	1.081894351
Ma	15018	4971	MFI131_sc53	Cynomolgus.macaque	13	EXMC	PASSED	cyEXMC	cyEXMC	5.086659058	2.067807091
Ma	211001	10207	MFI131_sc54	Cynomolgus.macaque	13	postE-EPI	PASSED	cyPostEPI-L1	PostEPI	5.278773411	1.607981225
Ma	178653	8522	MFI131_sc55	Cynomolgus.macaque	13	TE	PASSED	cyEVT	EVT	5.675071343	1.135353369
Ma	90602	7568	MFI131_sc56	Cynomolgus.macaque	13	TE	PASSED	cyEVT	EVT	5.616790875	1.155631823
Ma	244289	12269	MFI131_sc57	Cynomolgus.macaque	13	postE-EPI	PASSED	cyPostEPI-L1	PostEPI	-3.85913767	-5.389222967
Ma	133361	9424	MFI131_sc58	Cynomolgus.macaque	13	TE	PASSED	cyEVT	EVT	5.500064	1.228943033
Ma	109350	8103	MFI131_sc60	Cynomolgus.macaque	13	E-Gast	PASSED	cyGast1	Gast	5.364420994	1.396467475
Ma	242063	8291	MFI131_sc61	Cynomolgus.macaque	13	TE	PASSED	cySTB	STB	8.611033543	-4.331175672
Ma	59260	6633	MFI131_sc62	Cynomolgus.macaque	13	TE	PASSED	cyEVT	EVT	6.000703915	1.12419237
Ma	87157	6883	MFI131_sc63	Cynomolgus.macaque	13	TE	PASSED	cyEVT	EVT	5.831070527	0.81525339
Ma	155562	8954	MFI131_sc64	Cynomolgus.macaque	13	EXMC	PASSED	cyEVT	EVT	5.392000779	1.536996679
Ma	441203	12884	MFI131_sc65	Cynomolgus.macaque	13	TE	PASSED	cyEVT	EVT	5.467951878	1.363090468
Ma	233121	11768	MFI131_sc67	Cynomolgus.macaque	13	TE	PASSED	cyEVT	EVT	5.568777188	1.416894508
Ma	204570	11065	MFI131_sc68	Cynomolgus.macaque	13	TE	PASSED	cyEVT	EVT	5.61659871	1.43349093
Ma	148435	10530	MFI131_sc70	Cynomolgus.macaque	13	EXMC	PASSED	cyEVT	EVT	5.380578144	1.582305487
Ma	425287	12850	MFI131_sc71	Cynomolgus.macaque	13	TE	PASSED	cyEVT	EVT	5.427620991	1.544865891
Ma	70767	8445	MFI131_sc73	Cynomolgus.macaque	13	TE	PASSED	cyEVT	EVT	5.938700779	1.118286384
Ma	137277	9679	MFI131_sc74	Cynomolgus.macaque	13	postE-EPI	PASSED	cyPostEPI-L1	PostEPI	5.678445443	1.281183881
Ma	65839	8008	MFI131_sc75	Cynomolgus.macaque	13	EXMC	PASSED	cyEVT	EVT	5.4251381	1.551932441
Ma	115065	10329	MFI131_sc76	Cynomolgus.macaque	13	TE	PASSED	cyEVT	EVT	6.066827877	1.165414138
Ma	136069	10036	MFI131_sc78	Cynomolgus.macaque	13	TE	PASSED	cySTB	STB	8.364268406	-4.448407041
Ma	393636	12309	MFI131_sc79	Cynomolgus.macaque	13	EXMC	PASSED	cyEVT	EVT	5.497809513	1.504555968
Ma	180339	8956	MFI131_sc80	Cynomolgus.macaque	13	TE	PASSED	cyEVT	EVT	6.201525315	1.099993689
Ma	39660	7786	MFI131_sc81	Cynomolgus.macaque	13	TE	PASSED	cyEVT	EVT	5.704804524	1.194098992
Ma	162359	9018	MFI131_sc83	Cynomolgus.macaque	13	TE	PASSED	cyEVT	EVT	6.144519909	1.128240181
Ma	50447	7677	MFI131_sc84	Cynomolgus.macaque	13	TE	PASSED	cyEVT	EVT	5.989113434	1.149428649
Ma	44265	7648	MFI131_sc85	Cynomolgus.macaque	13	TE	PASSED	cySTB	STB	6.419886216	-3.266365396
Ma	67077	8390	MFI131_sc86	Cynomolgus.macaque	13	TE	PASSED	cyEVT	EVT	6.061407193	1.139860822
Ma	9366	3611	MFI131_sc88	Cynomolgus.macaque	13	EXMC	PASSED	cyEVT	EVT	5.352443322	1.614502219
Ma	208999	9982	MFI131_sc89	Cynomolgus.macaque	13	TE	PASSED	cyEVT	EVT	6.072014435	1.123288287
Ma	30715	5984	MFI131_sc90	Cynomolgus.macaque	13	EXMC	PASSED	cyEXMC	cyEXMC	5.149549111	1.951807571
Ma	20120	5828	MFI131_sc91	Cynomolgus.macaque	13	TE	PASSED	cyEVT	EVT	8.288593396	-3.887538301
Ma	433713	11092	MFI131_sc92	Cynomolgus.macaque	13	TE	PASSED	cyCTB	CTB	5.484284504	1.028004957
Ma	82436	8075	MFI131_sc93	Cynomolgus.macaque	13	TE	PASSED	cyEVT	EVT	5.84190522	1.213352753
Ma	134411	10296	MFI131_sc94	Cynomolgus.macaque	13	TE	PASSED	cyEVT	EVT	5.721150978	1.200372828
Ma	35547	6672	MFI131_sc96	Cynomolgus.macaque	13	TE	PASSED	cyEVT	EVT	6.231740101	1.005827738
Ma	259739	12855	MFI132_sc02	Cynomolgus.macaque	13	TE	PASSED	cyEVT	EVT	8.250976666	-4.165385591
Ma	130261	10145	MFI132_sc04	Cynomolgus.macaque	13	TE	PASSED	cyCTB	CTB	5.984721287	-1.132740842
Ma	22339	5366	MFI132_sc06	Cynomolgus.macaque	13	EXMC	PASSED	cyEXMC	cyEXMC	3.9016162	3.595765007
Ma	15985	5152	MFI132_sc07	Cynomolgus.macaque	13	VE/YE	PASSED	cyPrE	PrE	-6.936122791	3.622809304
Ma	19507	5679	MFI132_sc08	Cynomolgus.macaque	13	TE	PASSED	cyEVT	EVT	6.88119088	0.156930698
Ma	14122	4716	MFI132_sc09	Cynomolgus.macaque	13	EXMC	PASSED	cyEXMC	cyEXMC	3.975802525	3.80776347
Ma	137021	9362	MFI132_sc10	Cynomolgus.macaque	13	EXMC	PASSED	cyEXMC	cyEXMC	2.30623041	3.596822155
Ma	174588	11216	MFI132_sc12	Cynomolgus.macaque	13	TE	PASSED	cyCTB	CTB	4.309667691	-1.543491232
Ma	153825	11152	MFI132_sc13	Cynomolgus.macaque	13	postE-EPI	PASSED	cyPostEPI-L1	PostEPI	-4.580219642	-6.945358621
Ma	87400	9565	MFI132_sc14	Cynomolgus.macaque	13	TE	PASSED	cyCTB	CTB	5.670809372	-1.086856233
Ma	236708	9825	MFI132_sc19	Cynomolgus.macaque	13	TE	PASSED	cyCTB	CTB	3.845588311	-1.626595604
Ma	32249	6460	MFI132_sc20	Cynomolgus.macaque	13	TE	PASSED	cyCTB	CTB	4.290781125	-1.551283943
Ma	40784	6458	MFI132_sc24	Cynomolgus.macaque	13	TE	PASSED	cyEVT	EVT	6.996003731	0.368453873
Ma	108577	7442	MFI132_sc25	Cynomolgus.macaque	13	VE/YE	PASSED	cyPrE	PrE	-6.433230297	3.19750203
Ma	84143	7623	MFI132_sc27	Cynomolgus.macaque	13	EXMC	PASSED	cyEXMC	cyEXMC	4.073442562	3.46226169
Ma	18686	5049	MFI132_sc28	Cynomolgus.macaque	13	TE	PASSED	cyCTB	CTB	6.169432267	-0.843010532
Ma	18236	5152	MFI132_sc31	Cynomolgus.macaque	13	E-Gast	PASSED	cyGast1	Gast	-4.075479881	-5.499531137
Ma	81569	8639	MFI132_sc32	Cynomolgus.macaque	13	TE	PASSED	cyCTB	CTB	3.879587754	-2.3421651
Ma	32980	3823	MFI132_sc33	Cynomolgus.macaque	13	TE	PASSED	cyCTB	CTB	6.084582909	-1.088332283
Ma	27089	5348	MFI132_sc36	Cynomolgus.macaque	13	TE	PASSED	cyEVT	EVT	6.396055325	-0.519787656
Ma	27430	4909	MFI132_sc38	Cynomolgus.macaque	13	EXMC	PASSED	cyEXMC	cyEXMC	4.553490742	4.018311156
Ma	8764	3540	MFI132_sc39	Cynomolgus.macaque	13	postE-EPI	PASSED	cyPostEPI-L1	PostEPI	-4.5763544	-5.450974809
Ma	67959	7946	MFI132_sc40	Cynomolgus.macaque	13	postE-EPI	PASSED	cyPostEPI-L1	PostEPI	-5.39634122	-5.326918947
Ma	51719	7399	MFI132_sc41	Cynomolgus.macaque	13	postE-EPI	PASSED	cyPostEPI-L1	PostEPI	-4.759559051	-5.782957899
Ma	21821	4258	MFI132_sc42	Cynomolgus.macaque	13	EXMC	PASSED	cyEXMC	cyEXMC	4.059034451	3.818204058
Ma	9642	3634	MFI132_sc43	Cynomolgus.macaque	13	postE-EPI	PASSED	cyPostEPI-L1	PostEPI	-5.254444496	-6.312563764
Ma	21392	5189	MFI132_sc45	Cynomolgus.macaque	13	EXMC	PASSED	cyEXMC	cyEXMC	4.138200386	4.106067074
Ma	92305	9824	MFI132_sc46	Cynomolgus.macaque	13	postE-EPI	PASSED	cyPostEPI-L1	PostEPI	-4.419269935	-6.340645181
Ma	20132	4066	MFI132_sc47	Cynomolgus.macaque	13	E-Gast	PASSED	cyGast1	Gast	-4.926353828	-5.566035616
Ma	27915	5337	MFI132_sc48	Cynomolgus.macaque	13	EXMC	PASSED	cyEXMC	cyEXMC	4.086677178	4.330051554
Ma	99339	6938	MFI132_sc49	Cynomolgus.macaque	13	postE-EPI	PASSED	cyPostEPI-L1	PostEPI	-4.688430206	-6.615184175
Ma	13709	4185	MFI132_sc51	Cynomolgus.macaque	13	E-AM	PASSED	cyAME.L1	AME_NNE	-1.478495137	-4.548283922
Ma	79538	7471	MFI132_sc52	Cynomolgus.macaque	13	TE	PASSED	cyEVT	EVT	6.835291012	0.027248515
Ma	17861	5535	MFI132_sc53	Cynomolgus.macaque	13	TE	PASSED	cyEVT	EVT	6.945065125	0.195145024
Ma	173258	10576	MFI132_sc55	Cynomolgus.macaque	13	postE-EPI	PASSED	cyPostEPI-L2	PostEPI	-4.686294452	-6.084309446
Ma	205639	9174	MFI132_sc56	Cynomolgus.macaque	13	TE	PASSED	cyEVT	EVT	7.290211781	0.283391488
Ma	36094	6774	MFI132_sc57	Cynomolgus.macaque	13	TE	PASSED	cyEVT	EVT	3.960726841	-1.264736282
Ma	43688	5665	MFI132_sc58	Cynomolgus.macaque	13	EXMC	PASSED	cyEXMC	cyEXMC	4.393228157	3.732334507
Ma	21407	5688	MFI132_sc59	Cynomolgus.macaque	13	postE-EPI	PASSED	cyPostEPI-L1	PostEPI	-4.682278053	-6.480291711
Ma	215625	8805	MFI132_sc60	Cynomolgus.macaque	13	TE	PASSED	cyCTB	CTB	6.213852986	-0.978264438
Ma	335539	10567	MFI132_sc82	Cynomolgus.macaque	13	postE-EPI	PASSED	cyPostEPI-L1	PostEPI	-4.668757335	-5.862068998
Ma	36861	5445	MFI132_sc83	Cynomolgus.macaque	13	EXMC	PASSED	cyEXMC	cyEXMC	4.022931202	3.602192534
Ma	89527	7683	MFI132_sc84	Cynomolgus.macaque	13	TE	PASSED	cyEVT	EVT	6.910220726	0.138643158
Ma	228719	9507	MFI132_sc86	Cynomolgus.macaque	13	TE	PASSED	cyEVT	EVT	7.14664851	0.245409382
Ma	9431	3930	MFI132_sc87	Cynomolgus.macaque	13	EXMC	PASSED	cyEXMC	cyEXMC	3.951594456	3.503485692
Ma	11100	4259	MFI132_sc88	Cynomolgus.macaque	13	postE-EPI	PASSED	cyPostEPI-L1	PostEPI	-4.840629951	-6.149569379
Ma	66819	6168	MFI132_sc89	Cynomolgus.macaque	13	TE	PASSED	cyEVT	EVT	6.868867978	0.041886938
Ma	25640	6297	MFI132_sc91	Cynomolgus.macaque	13	EXMC	PASSED	cyCTB	CTB	4.082020386	2.423752023
Ma	211982	11398	MFI132_sc92	Cynomolgus.macaque	13	VE/YE	PASSED	cyPrE	PrE	-6.677430526	2.943734301
Ma	32988	6245	MFI132_sc93	Cynomolgus.macaque	13	TE	PASSED	cyCTB	CTB	3.940316304	-1.569114076
Ma	36169	6961	MFI132_sc94	Cynomolgus.macaque	13	EXMC	PASSED	cyEXMC	cyEXMC	4.100717648	3.701524866
Ma	34151	6798	MFI132_sc96	Cynomolgus.macaque	13	TE	PASSED	cyCTB	CTB	4.086059197	-1.586732732
Ma	241762	6843	MFI133_sc09	Cynomolgus.macaque	13	E-AM	PASSED	cyAME.L1	AME_NNE	-1.023560003	-4.368752824
Ma	218440	7649	MFI133_sc19	Cynomolgus.macaque	13	EXMC	PASSED	cyEXMC	cyEXMC	3.843782767	4.362570179
Ma	266829	7712	MFI133_sc33	Cynomolgus.macaque	13	EXMC	PASSED	cyEXMC	cyEXMC	4.901359185	4.867936028
Ma	362282	8840	MFI133_sc54	Cynomolgus.macaque	13	EXMC	PASSED	cyEXMC	cyEXMC	4.437502011	4.501956595
Ma	396357	12605	MFI133_sc56	Cynomolgus.macaque	13	EXMC	PASSED	cyEXMC	cyEXMC	4.365577801	4.310032738
Ma	136031	6348	MFI133_sc57	Cynomolgus.macaque	13	VE/YE	PASSED	cyPrE	PrE	-6.949515716	3.905114306
Ma	401072	11925	MFI133_sc58	Cynomolgus.macaque	13	EXMC	PASSED	cyEXMC	cyEXMC	2.57444106	3.473674668
Ma	18815	4808	MFI133_sc59	Cynomolgus.macaque	13	E-AM	PASSED	cyAME.L1	AME_NNE	-1.325553552	-4.546961652
Ma	116208	7458	MFI133_sc60	Cynomolgus.macaque	13	L-Gast1	PASSED	cyGast2	Gast	-4.339980499	-4.802133428
Ma	220626	8264	MFI133_sc61	Cynomolgus.macaque	13	EXMC	PASSED	cyEXMC	cyEXMC	3.78799115	3.967829836
Ma	36531	5994	MFI133_sc62	Cynomolgus.macaque	13	EXMC	PASSED	cyEXMC	cyEXMC	4.63854657	4.426658762
Ma	128198	6498	MFI133_sc64	Cynomolgus.macaque	13	EXMC	PASSED	cyEXMC	cyEXMC	4.579430684	4.286075962
Ma	355204	8427	MFI133_sc73	Cynomolgus.macaque	13	EXMC	PASSED	cyEXMC	cyEXMC	4.122843369	3.836582077
Ma	268895	8232	MFI133_sc74	Cynomolgus.macaque	13	EXMC	PASSED	cyEXMC	cyEXMC	4.757450684	4.539962424
Ma	46298	7445	MFI133_sc75	Cynomolgus.macaque	13	VE/YE	PASSED	cyPrE	PrE	-8.014532463	6.076558245
Ma	8235	3435	MFI133_sc76	Cynomolgus.macaque	13	EXMC	PASSED	cyEXMC	cyEXMC	4.48456107	4.3624977
Ma	180372	10283	MFI133_sc77	Cynomolgus.macaque	13	postE-EPI	PASSED	cyPostEPI-L2	PostEPI	-5.701882259	-6.315839635
Ma	108007	8410	MFI133_sc79	Cynomolgus.macaque	13	VE/YE	PASSED	cyPrE	PrE	-7.964085952	6.401568068
Ma	50438	5827	MFI133_sc80	Cynomolgus.macaque	13	EXMC	PASSED	cyEXMC	cyEXMC	4.579327687	4.30828656
Ma	171938	5666	MFI133_sc82	Cynomolgus.macaque	13	EXMC	PASSED	cyEXMC	cyEXMC	4.634497746	4.316003216
Ma	368009	6541	MFI133_sc83	Cynomolgus.macaque	13	EXMC	PASSED	cyEXMC	cyEXMC	2.764510258	3.444407237
Ma	65371	7915	MFI133_sc84	Cynomolgus.macaque	13	EXMC	PASSED	cyEXMC	cyEXMC	6.001217469	4.704113854
Ma	21388	4320	MFI133_sc85	Cynomolgus.macaque	13	L-Gast2	PASSED	cyGast3	Gast	0.46540825	3.836965931
Ma	43477	5821	MFI133_sc86	Cynomolgus.macaque	13	EXMC	PASSED	cyEXMC	cyEXMC	3.584672316	3.737653626
Ma	28138	6615	MFI133_sc87	Cynomolgus.macaque	13	EXMC	PASSED	cyEXMC	cyEXMC	4.01142083	3.488071097
Ma	12540	4412	MFI133_sc88	Cynomolgus.macaque	13	EXMC	PASSED	cyEXMC	cyEXMC	4.162615403	4.173448933
Ma	394801	7376	MFI133_sc89	Cynomolgus.macaque	13	VE/YE	PASSED	cyPrE	PrE	-7.879672901	4.702034367
Ma	25604	4777	MFI133_sc90	Cynomolgus.macaque	13	VE/YE	PASSED	cyPrE	PrE	-7.756735221	4.488795412
Ma	315091	10637	MFI133_sc92	Cynomolgus.macaque	13	L-AM2	PASSED	cyAME.L3	AME_NNE	0.42626123	-3.472402917
Ma	19329	4912	MFI133_sc93	Cynomolgus.macaque	13	E-AM	PASSED	cyAME.L1	AME_NNE	0.04643461	-3.843394624
Ma	111713	9853	MFI133_sc94	Cynomolgus.macaque	13	EXMC	PASSED	cyEXMC	cyEXMC	2.571978434	3.192859066
Ma	10261	3396	MFI133_sc95	Cynomolgus.macaque	13	VE/YE	PASSED	cyPrE	PrE	-7.070419685	3.962449921
Ma	15790	4745	MFI133_sc96	Cynomolgus.macaque	13	postE-EPI	PASSED	cyPostEPI-L2	PostEPI	-5.60276641	-6.210965025
Ma	234831	8606	MFI141_sc02	Cynomolgus.macaque	14	EXMC	PASSED	cyEXMC	cyEXMC	5.840526684	5.190698756
Ma	17434	4739	MFI141_sc03	Cynomolgus.macaque	14	EXMC	PASSED	cyEXMC	cyEXMC	4.876512631	5.062227143
Ma	183259	9592	MFI141_sc04	Cynomolgus.macaque	14	EXMC	PASSED	cyEXMC	cyEXMC	6.101403817	4.896974696
Ma	28916	5515	MFI141_sc06	Cynomolgus.macaque	14	TE	PASSED	cyCTB	CTB	3.906444653	-1.236896383
Ma	8008	3142	MFI141_sc07	Cynomolgus.macaque	14	EXMC	PASSED	cyEXMC	cyEXMC	6.419906243	5.519135846
Ma	39242	6718	MFI141_sc09	Cynomolgus.macaque	14	EXMC	PASSED	cyEXMC	cyEXMC	4.893765076	5.370548857
Ma	74548	6567	MFI141_sc10	Cynomolgus.macaque	14	EXMC	PASSED	cyEXMC	cyEXMC	5.113726242	4.935963763
Ma	15745	5006	MFI141_sc11	Cynomolgus.macaque	14	EXMC	PASSED	cyEXMC	cyEXMC	3.845829352	6.462626112
Ma	295226	10623	MFI141_sc12	Cynomolgus.macaque	14	EXMC	PASSED	cyEXMC	cyEXMC	5.902943238	4.962560786
Ma	96054	7558	MFI141_sc13	Cynomolgus.macaque	14	EXMC	PASSED	cyEXMC	cyEXMC	5.698459729	5.284759415
Ma	167957	8333	MFI141_sc14	Cynomolgus.macaque	14	EXMC	PASSED	cyEXMC	cyEXMC	6.016403778	5.525912417
Ma	98894	6295	MFI141_sc16	Cynomolgus.macaque	14	VE/YE	PASSED	cyPrE	PrE	-6.640353099	3.496164215
Ma	214735	8075	MFI141_sc17	Cynomolgus.macaque	14	EXMC	PASSED	cyEXMC	cyEXMC	4.884395226	4.999356402
Ma	230645	9213	MFI141_sc18	Cynomolgus.macaque	14	EXMC	PASSED	cyEXMC	cyEXMC	5.588309868	5.078344239
Ma	174461	7958	MFI141_sc19	Cynomolgus.macaque	14	TE	PASSED	cyCTB	CTB	5.748666867	-0.878832924
Ma	10756	3481	MFI141_sc20	Cynomolgus.macaque	14	TE	PASSED	cySTB	STB	6.875292881	-4.380669939
Ma	11176	3819	MFI141_sc21	Cynomolgus.macaque	14	EXMC	PASSED	cyEXMC	cyEXMC	6.336406334	5.01843418
Ma	199165	10378	MFI141_sc22	Cynomolgus.macaque	14	TE	PASSED	cyCTB	CTB	4.383229836	-1.608963596
Ma	152155	7893	MFI141_sc25	Cynomolgus.macaque	14	EXMC	PASSED	cyEXMC	cyEXMC	5.829528435	4.938353432
Ma	216950	8563	MFI141_sc26	Cynomolgus.macaque	14	TE	PASSED	cyCTB	CTB	3.826995953	-1.910573589
Ma	82727	7494	MFI141_sc27	Cynomolgus.macaque	14	EXMC	PASSED	cyEXMC	cyEXMC	5.590537175	5.260231627
Ma	8130	3197	MFI141_sc28	Cynomolgus.macaque	14	EXMC	PASSED	cyEXMC	cyEXMC	6.014425381	5.159912718
Ma	99425	7824	MFI141_sc29	Cynomolgus.macaque	14	postE-EPI	PASSED	cyPostEPI-L3	PostEPI	-5.525681392	-6.139881956
Ma	99760	7313	MFI141_sc30	Cynomolgus.macaque	14	EXMC	PASSED	cyEXMC	cyEXMC	5.598504647	5.43894471
Ma	9276	3417	MFI141_sc31	Cynomolgus.macaque	14	EXMC	PASSED	cyEXMC	cyEXMC	6.554170235	5.298498524
Ma	32716	5215	MFI141_sc32	Cynomolgus.macaque	14	EXMC	PASSED	cyEXMC	cyEXMC	4.895731553	5.961211813
Ma	25766	5342	MFI141_sc35	Cynomolgus.macaque	14	EXMC	PASSED	cyEXMC	cyEXMC	5.74747382	5.08741988
Ma	11525	4017	MFI141_sc36	Cynomolgus.macaque	14	E-AM	PASSED	cyAME.L1	AME_NNE	-1.857628838	-4.647321092
Ma	21269	4593	MFI141_sc38	Cynomolgus.macaque	14	EXMC	PASSED	cyEXMC	cyEXMC	5.242976769	4.838256491
Ma	111507	8618	MFI141_sc41	Cynomolgus.macaque	14	EXMC	PASSED	cyEXMC	cyEXMC	6.139455422	5.002234591
Ma	38151	5891	MFI141_sc42	Cynomolgus.macaque	14	EXMC	PASSED	cyEXMC	cyEXMC	5.759193524	5.025872601
Ma	8519	3114	MFI141_sc45	Cynomolgus.macaque	14	EXMC	PASSED	cyEXMC	cyEXMC	6.485550507	5.20348276
Ma	25685	5614	MFI141_sc46	Cynomolgus.macaque	14	EXMC	PASSED	cyEXMC	cyEXMC	5.838630303	5.726541651
Ma	106685	8170	MFI141_sc47	Cynomolgus.macaque	14	EXMC	PASSED	cyEXMC	cyEXMC	5.357513054	5.349327696
Ma	11965	4006	MFI141_sc51	Cynomolgus.macaque	14	EXMC	PASSED	cyEXMC	cyEXMC	5.897447213	5.163071526
Ma	141921	6823	MFI141_sc54	Cynomolgus.macaque	14	TE	PASSED	cyCTB	CTB	3.845113142	-1.083103763
Ma	66172	6085	MFI141_sc55	Cynomolgus.macaque	14	EXMC	PASSED	cyEXMC	cyEXMC	5.878559216	5.545597208
Ma	45936	5562	MFI141_sc56	Cynomolgus.macaque	14	TE	PASSED	cySTB	STB	8.925145253	-4.495792734
Ma	20266	5624	MFI141_sc57	Cynomolgus.macaque	14	EXMC	PASSED	cyEXMC	cyEXMC	6.185378178	5.238761795
Ma	88165	8924	MFI141_sc58	Cynomolgus.macaque	14	EXMC	PASSED	cyEXMC	cyEXMC	5.012642964	4.686985863
Ma	241996	10180	MFI141_sc61	Cynomolgus.macaque	14	EXMC	PASSED	cyEXMC	cyEXMC	6.160314663	4.759097708
Ma	29697	5731	MFI141_sc62	Cynomolgus.macaque	14	EXMC	PASSED	cyEXMC	cyEXMC	5.136620148	4.890222681
Ma	116394	7619	MFI141_sc63	Cynomolgus.macaque	14	EXMC	PASSED	cyEXMC	cyEXMC	6.438888653	5.375722063
Ma	240473	8075	MFI141_sc64	Cynomolgus.macaque	14	EXMC	PASSED	cyEXMC	cyEXMC	6.346013173	5.196355952
Ma	269824	10354	MFI141_sc65	Cynomolgus.macaque	14	postE-EPI	PASSED	cyPostEPI-L2	PostEPI	-5.668700115	-6.213088857
Ma	89043	6669	MFI141_sc66	Cynomolgus.macaque	14	EXMC	PASSED	cyEXMC	cyEXMC	5.854007348	5.784356249
Ma	99488	7189	MFI141_sc68	Cynomolgus.macaque	14	EXMC	PASSED	cyEXMC	cyEXMC	5.679805859	5.176675213
Ma	8912	3438	MFI141_sc69	Cynomolgus.macaque	14	EXMC	PASSED	cyEXMC	cyEXMC	5.591861828	5.238694085
Ma	27611	5131	MFI141_sc70	Cynomolgus.macaque	14	EXMC	PASSED	cyEXMC	cyEXMC	5.498219117	4.988035334
Ma	15201	3551	MFI141_sc71	Cynomolgus.macaque	14	EXMC	PASSED	cyEXMC	cyEXMC	5.722752674	5.707063807
Ma	57567	7865	MFI141_sc74	Cynomolgus.macaque	14	EXMC	PASSED	cyEXMC	cyEXMC	4.420334443	6.612082137
Ma	18262	4533	MFI141_sc78	Cynomolgus.macaque	14	EXMC	PASSED	cyEXMC	cyEXMC	5.835035904	5.804305685
Ma	114743	8156	MFI141_sc79	Cynomolgus.macaque	14	TE	PASSED	cyCTB	CTB	3.886769875	-1.142799484
Ma	37618	5799	MFI141_sc80	Cynomolgus.macaque	14	EXMC	PASSED	cyEXMC	cyEXMC	5.024829491	4.923586977
Ma	13761	4445	MFI141_sc81	Cynomolgus.macaque	14	EXMC	PASSED	cyEXMC	cyEXMC	5.20966111	5.185274495
Ma	8517	3159	MFI141_sc85	Cynomolgus.macaque	14	TE	PASSED	cyEVT	EVT	7.86415778	-0.039839374
Ma	11299	3652	MFI141_sc90	Cynomolgus.macaque	14	EXMC	PASSED	cyEXMC	cyEXMC	5.641458138	4.955839766
Ma	96480	6971	MFI141_sc92	Cynomolgus.macaque	14	EXMC	PASSED	cyEXMC	cyEXMC	4.896512135	4.988905323
Ma	14579	4140	MFI141_sc93	Cynomolgus.macaque	14	EXMC	PASSED	cyEXMC	cyEXMC	5.452024563	5.124717606
Ma	13180	3630	MFI141_sc95	Cynomolgus.macaque	14	EXMC	PASSED	cyEXMC	cyEXMC	4.941312416	5.022530688
Ma	27060	5748	MFI141_sc96	Cynomolgus.macaque	14	EXMC	PASSED	cyEVT	EVT	8.188277348	-0.20093845
Ma	42424	7181	MFI142_sc01	Cynomolgus.macaque	14	E-Gast	PASSED	cyGast1	Gast	-3.851746694	-4.388138162
Ma	180406	10267	MFI142_sc02	Cynomolgus.macaque	14	E-Gast	PASSED	cyGast1	Gast	-4.951477424	-5.551521169
Ma	229458	11615	MFI142_sc04	Cynomolgus.macaque	14	postE-EPI	PASSED	cyPostEPI-L2	PostEPI	-4.417633907	-4.438167917
Ma	21961	5581	MFI142_sc06	Cynomolgus.macaque	14	postE-EPI	PASSED	cyPostEPI-L2	PostEPI	-4.6361679	-4.474567281
Ma	24252	5759	MFI142_sc07	Cynomolgus.macaque	14	TE	PASSED	cySTB	STB	5.146882161	-3.314200269
Ma	17863	5078	MFI142_sc08	Cynomolgus.macaque	14	postE-EPI	PASSED	cyPostEPI-L2	PostEPI	-4.801398174	-6.846776353
Ma	105009	7581	MFI142_sc10	Cynomolgus.macaque	14	TE	PASSED	cySTB	STB	6.173112019	-3.87787615
Ma	219152	11451	MFI142_sc12	Cynomolgus.macaque	14	E-Gast	PASSED	cyGast1	Gast	-4.409693615	-6.675585138
Ma	81957	7112	MFI142_sc13	Cynomolgus.macaque	14	TE	PASSED	cySTB	STB	4.544394596	-3.248500692
Ma	136387	9715	MFI142_sc14	Cynomolgus.macaque	14	postE-EPI	PASSED	cyPostEPI-L2	PostEPI	-4.343264	-6.765488969
Ma	49009	7343	MFI142_sc15	Cynomolgus.macaque	14	postE-EPI	PASSED	cyPostEPI-L2	PostEPI	-4.585410968	-7.034970628
Ma	267944	9081	MFI142_sc16	Cynomolgus.macaque	14	TE	PASSED	cySTB	STB	8.73356448	-4.511876928
Ma	294681	12590	MFI142_sc17	Cynomolgus.macaque	14	postE-EPI	PASSED	cyPostEPI-L2	PostEPI	-4.159798042	-6.878080713
Ma	108548	9232	MFI142_sc18	Cynomolgus.macaque	14	postE-EPI	PASSED	cyPostEPI-L2	PostEPI	-4.368226425	-6.92563759
Ma	232934	11867	MFI142_sc19	Cynomolgus.macaque	14	postE-EPI	PASSED	cyPostEPI-L2	PostEPI	-4.53091468	-7.101757394
Ma	17313	5381	MFI142_sc20	Cynomolgus.macaque	14	E-Gast	PASSED	cyGast1	Gast	-4.406360046	-4.770392763
Ma	10476	3878	MFI142_sc21	Cynomolgus.macaque	14	postE-EPI	PASSED	cyPostEPI-L2	PostEPI	-5.01773204	-6.229914533
Ma	47630	7452	MFI142_sc22	Cynomolgus.macaque	14	postE-EPI	PASSED	cyPostEPI-L2	PostEPI	-4.435698883	-7.093379366
Ma	85785	9156	MFI142_sc25	Cynomolgus.macaque	14	postE-EPI	PASSED	cyPostEPI-L2	PostEPI	-4.742605106	-6.80419861
Ma	150777	8209	MFI142_sc26	Cynomolgus.macaque	14	TE	PASSED	cySTB	STB	4.238397702	-2.830934869
Ma	303951	12591	MFI142_sc27	Cynomolgus.macaque	14	TE	PASSED	cySTB	STB	8.73161517	-4.568582403
Ma	80215	6724	MFI142_sc29	Cynomolgus.macaque	14	E-AM	PASSED	cyAME.L1	AME_NNE	-0.967696921	-4.397443163
Ma	102047	8582	MFI142_sc30	Cynomolgus.macaque	14	postE-EPI	PASSED	cyPostEPI-L2	PostEPI	-4.920493023	-5.805925714
Ma	58977	8918	MFI142_sc31	Cynomolgus.macaque	14	postE-EPI	PASSED	cyPostEPI-L2	PostEPI	-4.301446811	-5.063145982
Ma	32191	6093	MFI142_sc32	Cynomolgus.macaque	14	postE-EPI	PASSED	cyPostEPI-L2	PostEPI	-4.569396392	-6.9725021
Ma	62348	8373	MFI142_sc33	Cynomolgus.macaque	14	postE-EPI	PASSED	cyPostEPI-L2	PostEPI	-4.487036602	-7.090196954
Ma	24755	5839	MFI142_sc35	Cynomolgus.macaque	14	postE-EPI	PASSED	cyPostEPI-L2	PostEPI	-4.953009025	-6.562394487
Ma	12674	4154	MFI142_sc36	Cynomolgus.macaque	14	postE-EPI	PASSED	cyPostEPI-L2	PostEPI	-5.239128963	-6.068608629
Ma	7016	3244	MFI142_sc37	Cynomolgus.macaque	14	postE-EPI	PASSED	cyPostEPI-L2	PostEPI	-4.678986923	-6.942015039
Ma	23904	5800	MFI142_sc38	Cynomolgus.macaque	14	postE-EPI	PASSED	cyPostEPI-L2	PostEPI	-5.031830207	-6.25663458
Ma	70997	8050	MFI142_sc42	Cynomolgus.macaque	14	postE-EPI	PASSED	cyPostEPI-L2	PostEPI	-4.195884124	-4.665344583
Ma	25089	6415	MFI142_sc43	Cynomolgus.macaque	14	postE-EPI	PASSED	cyPostEPI-L2	PostEPI	-4.406883613	-6.850036012
Ma	19061	5052	MFI142_sc44	Cynomolgus.macaque	14	postE-EPI	PASSED	cyPostEPI-L2	PostEPI	-4.826154605	-4.658053743
Ma	21715	5682	MFI142_sc45	Cynomolgus.macaque	14	postE-EPI	PASSED	cyPostEPI-L2	PostEPI	-5.006381885	-5.535425054
Ma	67503	8593	MFI142_sc46	Cynomolgus.macaque	14	postE-EPI	PASSED	cyPostEPI-L2	PostEPI	-4.249630825	-4.80703293
Ma	131808	10316	MFI142_sc47	Cynomolgus.macaque	14	postE-EPI	PASSED	cyPostEPI-L2	PostEPI	-4.182146923	-4.863587247
Ma	30911	6405	MFI142_sc48	Cynomolgus.macaque	14	postE-EPI	PASSED	cyPostEPI-L2	PostEPI	-4.910302536	-6.545348512
Ma	123278	8854	MFI142_sc49	Cynomolgus.macaque	14	postE-EPI	PASSED	cyPostEPI-L2	PostEPI	-4.766685859	-6.659304964
Ma	13563	4483	MFI142_sc50	Cynomolgus.macaque	14	postE-EPI	PASSED	cyPostEPI-L2	PostEPI	-4.566522495	-7.131361353
Ma	208555	11547	MFI142_sc52	Cynomolgus.macaque	14	postE-EPI	PASSED	cyPostEPI-L2	PostEPI	-4.227875129	-5.157743322
Ma	33799	6781	MFI142_sc53	Cynomolgus.macaque	14	E-AM	PASSED	cyAME.L1	AME_NNE	-2.417432682	-4.553277361
Ma	483669	13219	MFI142_sc54	Cynomolgus.macaque	14	postE-EPI	PASSED	cyPostEPI-L2	PostEPI	-4.176029579	-6.612150537
Ma	25564	5935	MFI142_sc55	Cynomolgus.macaque	14	postE-EPI	PASSED	cyPostEPI-L2	PostEPI	-4.428213493	-7.026996957
Ma	242120	11253	MFI142_sc56	Cynomolgus.macaque	14	TE	PASSED	cySTB	STB	5.195814236	-3.549879896
Ma	32437	6372	MFI142_sc57	Cynomolgus.macaque	14	E-Gast	PASSED	cyGast1	Gast	-4.179411785	-4.120974409
Ma	12202	3852	MFI142_sc59	Cynomolgus.macaque	14	VE/YE	PASSED	cyPrE	PrE	-7.727477447	6.761698855
Ma	116278	7749	MFI142_sc60	Cynomolgus.macaque	14	TE	PASSED	cySTB	STB	4.420200451	-3.111762392
Ma	118402	9879	MFI142_sc61	Cynomolgus.macaque	14	postE-EPI	PASSED	cyPostEPI-L2	PostEPI	-4.523748771	-7.044226991
Ma	34745	6668	MFI142_sc62	Cynomolgus.macaque	14	postE-EPI	PASSED	cyPostEPI-L2	PostEPI	-5.15337886	-6.026621687
Ma	112306	9789	MFI142_sc63	Cynomolgus.macaque	14	postE-EPI	PASSED	cyPostEPI-L2	PostEPI	-4.511109726	-7.102899896
Ma	148118	10105	MFI142_sc64	Cynomolgus.macaque	14	postE-EPI	PASSED	cyPostEPI-L2	PostEPI	-4.498317138	-7.093193399
Ma	189781	11011	MFI142_sc65	Cynomolgus.macaque	14	postE-EPI	PASSED	cyPostEPI-L2	PostEPI	-4.285989181	-6.67516266
Ma	233928	11356	MFI142_sc66	Cynomolgus.macaque	14	postE-EPI	PASSED	cyPostEPI-L2	PostEPI	-4.323368446	-4.601139413
Ma	144481	9808	MFI142_sc67	Cynomolgus.macaque	14	TE	PASSED	cySTB	STB	4.767783268	-3.293456899
Ma	68597	7874	MFI142_sc68	Cynomolgus.macaque	14	E-Gast	PASSED	cyGast1	Gast	-4.067029373	-4.722506868
Ma	26023	5572	MFI142_sc70	Cynomolgus.macaque	14	E-Gast	PASSED	cyGast1	Gast	-3.99656357	-4.18328129
Ma	9889	3613	MFI142_sc73	Cynomolgus.macaque	14	EXMC	PASSED	cyEXMC	cyEXMC	2.855305537	3.484496725
Ma	35717	7006	MFI142_sc74	Cynomolgus.macaque	14	postE-EPI	PASSED	cyPostEPI-L2	PostEPI	-4.619188682	-7.124670374
Ma	42761	7624	MFI142_sc76	Cynomolgus.macaque	14	postE-EPI	PASSED	cyPostEPI-L2	PostEPI	-4.408211128	-4.920031416
Ma	17518	4995	MFI142_sc78	Cynomolgus.macaque	14	E-Gast	PASSED	cyGast1	Gast	-4.183436767	-4.454965459
Ma	36507	6589	MFI142_sc79	Cynomolgus.macaque	14	postE-EPI	PASSED	cyPostEPI-L2	PostEPI	-4.868565456	-6.433957445
Ma	189277	10071	MFI142_sc80	Cynomolgus.macaque	14	TE	PASSED	cySTB	STB	8.064498051	-4.478537428
Ma	8304	3511	MFI142_sc81	Cynomolgus.macaque	14	E-AM	PASSED	cyAME.L1	AME_NNE	-0.647424237	-4.390702116
Ma	37402	7259	MFI142_sc82	Cynomolgus.macaque	14	postE-EPI	PASSED	cyPostEPI-L2	PostEPI	-4.479668991	-4.577070104
Ma	30423	6083	MFI142_sc83	Cynomolgus.macaque	14	postE-EPI	PASSED	cyPostEPI-L2	PostEPI	-4.6512803	-6.584122049
Ma	14076	4827	MFI142_sc84	Cynomolgus.macaque	14	postE-EPI	PASSED	cyPostEPI-L2	PostEPI	-5.068069831	-5.582803117
Ma	23092	5739	MFI142_sc86	Cynomolgus.macaque	14	postE-EPI	PASSED	cyPostEPI-L2	PostEPI	-4.669101612	-6.745216714
Ma	9051	3849	MFI142_sc87	Cynomolgus.macaque	14	postE-EPI	PASSED	cyPostEPI-L2	PostEPI	-4.250553505	-4.471322404
Ma	17385	5241	MFI142_sc88	Cynomolgus.macaque	14	postE-EPI	PASSED	cyPostEPI-L2	PostEPI	-5.174088375	-5.963528501
Ma	159268	7402	MFI142_sc89	Cynomolgus.macaque	14	TE	PASSED	cySTB	STB	7.660379036	-4.448961603
Ma	32698	7129	MFI142_sc90	Cynomolgus.macaque	14	postE-EPI	PASSED	cyPostEPI-L2	PostEPI	-4.156108753	-6.258497583
Ma	19960	5828	MFI142_sc91	Cynomolgus.macaque	14	postE-EPI	PASSED	cyPostEPI-L2	PostEPI	-4.694420234	-5.689184057
Ma	82692	8974	MFI142_sc92	Cynomolgus.macaque	14	postE-EPI	PASSED	cyPostEPI-L2	PostEPI	-5.182165519	-6.53208481
Ma	25488	5756	MFI142_sc93	Cynomolgus.macaque	14	postE-EPI	PASSED	cyPostEPI-L2	PostEPI	-4.26506652	-4.990470754
Ma	25613	5590	MFI142_sc94	Cynomolgus.macaque	14	postE-EPI	PASSED	cyPostEPI-L1	PostEPI	-4.23459758	-4.61955248
Ma	10101	3783	MFI142_sc95	Cynomolgus.macaque	14	E-Gast	PASSED	cyGast1	Gast	-3.990001337	-4.274580347
Ma	10666	3669	MFI142_sc96	Cynomolgus.macaque	14	TE	PASSED	cyCTB	CTB	4.423091515	-0.957444059
Ma	358139	10025	MFI143_sc01	Cynomolgus.macaque	14	EXMC	PASSED	cyEXMC	cyEXMC	5.042028531	4.859403981
Ma	320054	10265	MFI143_sc03	Cynomolgus.macaque	14	TE	PASSED	cyEVT	EVT	8.245082959	-0.424939262
Ma	53755	7189	MFI143_sc05	Cynomolgus.macaque	14	EXMC	PASSED	cyEXMC	cyEXMC	5.529128655	5.326846732
Ma	105611	8452	MFI143_sc06	Cynomolgus.macaque	14	EXMC	PASSED	cyEXMC	cyEXMC	6.193476303	5.457109106
Ma	95640	7945	MFI143_sc07	Cynomolgus.macaque	14	TE	PASSED	cyCTB	CTB	3.710220917	-1.375858652
Ma	60221	4626	MFI143_sc11	Cynomolgus.macaque	14	TE	PASSED	cySTB	STB	8.7590705	-4.453503477
Ma	417111	8822	MFI143_sc13	Cynomolgus.macaque	14	TE	PASSED	cyCTB	CTB	4.07626973	-1.222014772
Ma	227069	6532	MFI143_sc14	Cynomolgus.macaque	14	EXMC	PASSED	cyEXMC	cyEXMC	6.115431412	5.793107642
Ma	320946	7808	MFI143_sc15	Cynomolgus.macaque	14	EXMC	PASSED	cyEXMC	cyEXMC	5.644845112	5.081888569
Ma	398672	8009	MFI143_sc16	Cynomolgus.macaque	14	EXMC	PASSED	cyEXMC	cyEXMC	5.914899453	5.43577565
Ma	92457	5274	MFI143_sc19	Cynomolgus.macaque	14	TE	PASSED	cyCTB	CTB	7.983782872	-0.156394111
Ma	52413	6455	MFI143_sc20	Cynomolgus.macaque	14	EXMC	PASSED	cyEXMC	cyEXMC	5.927629097	5.323315991
Ma	100544	8425	MFI143_sc21	Cynomolgus.macaque	14	EXMC	PASSED	cyEXMC	cyEXMC	6.134673699	4.870498312
Ma	151235	7041	MFI143_sc22	Cynomolgus.macaque	14	EXMC	PASSED	cyEXMC	cyEXMC	6.379183873	5.242865933
Ma	114304	7108	MFI143_sc24	Cynomolgus.macaque	14	EXMC	PASSED	cyEXMC	cyEXMC	6.10905896	5.365498675
Ma	46122	4909	MFI143_sc25	Cynomolgus.macaque	14	EXMC	PASSED	cyEXMC	cyEXMC	6.501266583	5.484409941
Ma	361500	8575	MFI143_sc27	Cynomolgus.macaque	14	TE	PASSED	cyEVT	EVT	8.059996708	-0.200265276
Ma	32925	5519	MFI143_sc28	Cynomolgus.macaque	14	EXMC	PASSED	cyEXMC	cyEXMC	5.485233887	5.424958838
Ma	410726	8319	MFI143_sc29	Cynomolgus.macaque	14	TE	PASSED	cyEVT	EVT	7.892524823	0.032700075
Ma	368076	8813	MFI143_sc30	Cynomolgus.macaque	14	EXMC	PASSED	cyEXMC	cyEXMC	5.480614766	5.425981177
Ma	63102	6897	MFI143_sc31	Cynomolgus.macaque	14	EXMC	PASSED	cyEXMC	cyEXMC	5.257287129	5.324070347
Ma	57635	6916	MFI143_sc35	Cynomolgus.macaque	14	EXMC	PASSED	cyEXMC	cyEXMC	6.245586499	5.272774113
Ma	55567	6549	MFI143_sc36	Cynomolgus.macaque	14	EXMC	PASSED	cyEXMC	cyEXMC	5.992879971	6.679734362
Ma	10916	3552	MFI143_sc37	Cynomolgus.macaque	14	EXMC	PASSED	cyEXMC	cyEXMC	6.524166687	5.38098563
Ma	135860	7562	MFI143_sc38	Cynomolgus.macaque	14	TE	PASSED	cyEVT	EVT	7.760217293	0.12079574
Ma	21461	5285	MFI143_sc39	Cynomolgus.macaque	14	EXMC	PASSED	cyEXMC	cyEXMC	6.209168538	5.225739134
Ma	422703	9398	MFI143_sc40	Cynomolgus.macaque	14	TE	PASSED	cyEVT	EVT	8.288846119	-0.462019788
Ma	281127	10061	MFI143_sc42	Cynomolgus.macaque	14	EXMC	PASSED	cyEXMC	cyEXMC	5.91168557	5.044517411
Ma	45599	6195	MFI143_sc43	Cynomolgus.macaque	14	EXMC	PASSED	cyEXMC	cyEXMC	5.115618332	4.926785124
Ma	124739	8552	MFI143_sc44	Cynomolgus.macaque	14	EXMC	PASSED	cyEXMC	cyEXMC	6.441250428	5.201929701
Ma	117869	7742	MFI143_sc45	Cynomolgus.macaque	14	EXMC	PASSED	cyEXMC	cyEXMC	5.201618775	4.807723177
Ma	156769	8166	MFI143_sc46	Cynomolgus.macaque	14	EXMC	PASSED	cyEXMC	cyEXMC	5.652291878	5.52380122
Ma	245509	9054	MFI143_sc47	Cynomolgus.macaque	14	EXMC	PASSED	cyEXMC	cyEXMC	5.342329129	5.25158037
Ma	342816	10057	MFI143_sc48	Cynomolgus.macaque	14	TE	PASSED	cySTB	STB	8.883650883	-4.47599064
Ma	306584	8051	MFI143_sc49	Cynomolgus.macaque	14	EXMC	PASSED	cyEXMC	cyEXMC	5.693655594	5.844156874
Ma	20308	4526	MFI143_sc50	Cynomolgus.macaque	14	EXMC	PASSED	cyEXMC	cyEXMC	6.151185139	5.327189577
Ma	34802	6668	MFI143_sc51	Cynomolgus.macaque	14	TE	PASSED	cySTB	STB	8.777877911	-4.409624921
Ma	131802	7679	MFI143_sc52	Cynomolgus.macaque	14	EXMC	PASSED	cyEXMC	cyEXMC	5.275835141	5.404683245
Ma	36384	6560	MFI143_sc53	Cynomolgus.macaque	14	EXMC	PASSED	cyEXMC	cyEXMC	5.876189335	5.21089877
Ma	98136	6635	MFI143_sc56	Cynomolgus.macaque	14	EXMC	PASSED	cyEXMC	cyEXMC	6.147760495	5.41423787
Ma	28867	4959	MFI143_sc57	Cynomolgus.macaque	14	EXMC	PASSED	cyEXMC	cyEXMC	6.358994587	5.262576474
Ma	317756	8805	MFI143_sc58	Cynomolgus.macaque	14	TE	PASSED	cyEVT	EVT	8.280126675	-0.481489526
Ma	98167	8399	MFI143_sc59	Cynomolgus.macaque	14	EXMC	PASSED	cyEXMC	cyEXMC	5.752040966	5.122168196
Ma	156650	6666	MFI143_sc60	Cynomolgus.macaque	14	EXMC	PASSED	cyEXMC	cyEXMC	6.280828103	5.366691483
Ma	122382	8420	MFI143_sc62	Cynomolgus.macaque	14	EXMC	PASSED	cyEXMC	cyEXMC	6.244373425	5.161620272
Ma	349097	8299	MFI143_sc63	Cynomolgus.macaque	14	EXMC	PASSED	cyEXMC	cyEXMC	5.065778359	4.846314085
Ma	145623	6935	MFI143_sc64	Cynomolgus.macaque	14	EXMC	PASSED	cyEXMC	cyEXMC	6.437134846	5.267524374
Ma	428520	8464	MFI143_sc65	Cynomolgus.macaque	14	EXMC	PASSED	cyEXMC	cyEXMC	5.445872887	5.412353171
Ma	162633	7690	MFI143_sc66	Cynomolgus.macaque	14	EXMC	PASSED	cyEXMC	cyEXMC	6.020979031	4.80548252
Ma	165280	7248	MFI143_sc68	Cynomolgus.macaque	14	TE	PASSED	cyCTB	CTB	6.037893876	-0.825700151
Ma	45466	6368	MFI143_sc69	Cynomolgus.macaque	14	EXMC	PASSED	cyEXMC	cyEXMC	5.110347851	4.752564562
Ma	116357	7571	MFI143_sc70	Cynomolgus.macaque	14	EXMC	PASSED	cyEXMC	cyEXMC	5.284841164	4.900194777
Ma	200849	7620	MFI143_sc71	Cynomolgus.macaque	14	EXMC	PASSED	cyEXMC	cyEXMC	5.940951928	5.382537497
Ma	13368	4486	MFI143_sc72	Cynomolgus.macaque	14	EXMC	PASSED	cyEXMC	cyEXMC	7.999580487	-0.162919985
Ma	51727	6483	MFI143_sc73	Cynomolgus.macaque	14	EXMC	PASSED	cyEXMC	cyEXMC	5.230455025	5.110439433
Ma	123292	6949	MFI143_sc74	Cynomolgus.macaque	14	EXMC	PASSED	cyEXMC	cyEXMC	6.157747372	5.300708664
Ma	45560	6684	MFI143_sc75	Cynomolgus.macaque	14	EXMC	PASSED	cyEXMC	cyEXMC	6.484210595	5.365851534
Ma	139753	9728	MFI143_sc76	Cynomolgus.macaque	14	TE	PASSED	cySTB	STB	8.923388585	-4.526669847
Ma	112694	7728	MFI143_sc78	Cynomolgus.macaque	14	EXMC	PASSED	cyEXMC	cyEXMC	5.599120243	6.193525446
Ma	217007	7858	MFI143_sc79	Cynomolgus.macaque	14	TE	PASSED	cySTB	STB	6.652504548	-4.326131212
Ma	101162	8066	MFI143_sc80	Cynomolgus.macaque	14	EXMC	PASSED	cyEXMC	cyEXMC	6.13683854	4.958148135
Ma	29588	5932	MFI143_sc81	Cynomolgus.macaque	14	EXMC	PASSED	cyEXMC	cyEXMC	5.129600151	5.06112398
Ma	71109	6802	MFI143_sc82	Cynomolgus.macaque	14	EXMC	PASSED	cyEXMC	cyEXMC	5.139969929	4.837499035
Ma	221787	7602	MFI143_sc83	Cynomolgus.macaque	14	EXMC	PASSED	cyEXMC	cyEXMC	4.975519761	5.101644886
Ma	86283	7140	MFI143_sc84	Cynomolgus.macaque	14	EXMC	PASSED	cyEXMC	cyEXMC	6.019081219	5.16400708
Ma	53206	6136	MFI143_sc85	Cynomolgus.macaque	14	EXMC	PASSED	cyEXMC	cyEXMC	5.018668278	4.974981678
Ma	86623	8169	MFI143_sc87	Cynomolgus.macaque	14	TE	PASSED	cyCTB	CTB	6.159651383	-0.627495634
Ma	29648	5921	MFI143_sc88	Cynomolgus.macaque	14	EXMC	PASSED	cyEXMC	cyEXMC	6.241230591	5.150653017
Ma	59408	5544	MFI143_sc90	Cynomolgus.macaque	14	EXMC	PASSED	cyEXMC	cyEXMC	6.240054234	5.202805174
Ma	23935	5078	MFI143_sc91	Cynomolgus.macaque	14	EXMC	PASSED	cyEXMC	cyEXMC	6.464048012	5.258745325
Ma	163379	6302	MFI143_sc92	Cynomolgus.macaque	14	EXMC	PASSED	cyEXMC	cyEXMC	6.296009644	5.176693571
Ma	71391	6749	MFI143_sc93	Cynomolgus.macaque	14	EXMC	PASSED	cyEXMC	cyEXMC	5.316260918	4.857011212
Ma	59788	6710	MFI143_sc95	Cynomolgus.macaque	14	TE	PASSED	cyCTB	CTB	3.623092278	-1.410362588
Ma	145573	9067	MFI143_sc96	Cynomolgus.macaque	14	EXMC	PASSED	cyEXMC	cyEXMC	5.007014378	5.093673361
Ma	80448	6698	MFI144_sc01	Cynomolgus.macaque	14	E-AM	PASSED	cyAME.L1	AME_NNE	-2.356028692	-4.579356062
Ma	163789	8341	MFI144_sc02	Cynomolgus.macaque	14	postE-EPI	PASSED	cyPostEPI-L2	PostEPI	-5.052988426	-6.1319965
Ma	72837	5709	MFI144_sc03	Cynomolgus.macaque	14	EXMC	PASSED	cyEXMC	cyEXMC	2.947863682	3.546685112
Ma	271142	10004	MFI144_sc04	Cynomolgus.macaque	14	postE-EPI	PASSED	cyPostEPI-L2	PostEPI	-4.119428054	-6.437580453
Ma	41440	5955	MFI144_sc05	Cynomolgus.macaque	14	EXMC	PASSED	cyEXMC	cyEXMC	3.306538447	4.233551157
Ma	95607	6991	MFI144_sc06	Cynomolgus.macaque	14	E-Gast	PASSED	cyGast1	Gast	-5.186498062	-6.085421907
Ma	30668	5849	MFI144_sc07	Cynomolgus.macaque	14	postE-EPI	PASSED	cyPostEPI-L2	PostEPI	-5.255762474	-5.967457639
Ma	284871	9519	MFI144_sc08	Cynomolgus.macaque	14	postE-EPI	PASSED	cyPostEPI-L2	PostEPI	-4.886170284	-5.188413488
Ma	26822	5196	MFI144_sc09	Cynomolgus.macaque	14	E-Gast	PASSED	cyGast1	Gast	-3.734403984	-4.536608087
Ma	255985	9879	MFI144_sc10	Cynomolgus.macaque	14	postE-EPI	PASSED	cyPostEPI-L2	PostEPI	-4.516451732	-7.125853883
Ma	124734	8001	MFI144_sc11	Cynomolgus.macaque	14	TE	PASSED	cySTB	STB	4.980623825	-3.308984624
Ma	71659	4821	MFI144_sc12	Cynomolgus.macaque	14	EXMC	PASSED	cyEXMC	cyEXMC	3.229767426	4.013937367
Ma	217468	10375	MFI144_sc15	Cynomolgus.macaque	14	E-Gast	PASSED	cyGast1	Gast	-4.560434715	-6.607947694
Ma	109344	8066	MFI144_sc16	Cynomolgus.macaque	14	postE-EPI	PASSED	cyPostEPI-L2	PostEPI	-5.547939674	-4.97887169
Ma	418619	10959	MFI144_sc17	Cynomolgus.macaque	14	E-AM	PASSED	cyAME.L1	AME_NNE	-1.518377678	-4.622503149
Ma	292176	9688	MFI144_sc19	Cynomolgus.macaque	14	postE-EPI	PASSED	cyPostEPI-L2	PostEPI	-4.638023273	-6.800625192
Ma	150735	9103	MFI144_sc20	Cynomolgus.macaque	14	TE	PASSED	cySTB	STB	8.49051772	-4.423085081
Ma	26844	5363	MFI144_sc21	Cynomolgus.macaque	14	postE-EPI	PASSED	cyPostEPI-L3	PostEPI	-5.216041462	-5.542115079
Ma	55065	5505	MFI144_sc24	Cynomolgus.macaque	14	TE	PASSED	cyCTB	CTB	4.0826665	-2.623439657
Ma	204761	8629	MFI144_sc25	Cynomolgus.macaque	14	E-Gast	PASSED	cyGast1	Gast	-3.742762462	-4.593173849
Ma	261604	8820	MFI144_sc26	Cynomolgus.macaque	14	E-Gast	PASSED	cyGast1	Gast	-4.494815723	-5.514277326
Ma	22644	5965	MFI144_sc28	Cynomolgus.macaque	14	VE/YE	PASSED	cyPrE	PrE	-8.185819522	5.125532521
Ma	421177	10199	MFI144_sc30	Cynomolgus.macaque	14	E-AM	PASSED	cyAME.L1	AME_NNE	-2.377654449	-4.598340856
Ma	56770	6836	MFI144_sc31	Cynomolgus.macaque	14	postE-EPI	PASSED	cyPostEPI-L2	PostEPI	-5.218682186	-6.446317064
Ma	161720	7715	MFI144_sc32	Cynomolgus.macaque	14	E-Gast	PASSED	cyGast1	Gast	-4.406396286	-4.328646051
Ma	117897	9190	MFI144_sc33	Cynomolgus.macaque	14	postE-EPI	PASSED	cyPostEPI-L2	PostEPI	-5.261643306	-6.132243024
Ma	27596	5876	MFI144_sc36	Cynomolgus.macaque	14	E-Gast	PASSED	cyGast1	Gast	-5.144578353	-5.666796075
Ma	9954	3694	MFI144_sc37	Cynomolgus.macaque	14	postE-EPI	PASSED	cyPostEPI-L2	PostEPI	-5.373807327	-6.47403084
Ma	127179	8475	MFI144_sc38	Cynomolgus.macaque	14	postE-EPI	PASSED	cyPostEPI-L2	PostEPI	-5.449014083	-5.577543127
Ma	12557	3933	MFI144_sc39	Cynomolgus.macaque	14	postE-EPI	PASSED	cyPostEPI-L2	PostEPI	-5.337855712	-6.316626417
Ma	114917	7492	MFI144_sc40	Cynomolgus.macaque	14	E-Gast	PASSED	cyGast1	Gast	-4.569502727	-5.296810972
Ma	279912	9698	MFI144_sc42	Cynomolgus.macaque	14	TE	PASSED	cySTB	STB	6.333924397	-4.007339346
Ma	52274	6809	MFI144_sc44	Cynomolgus.macaque	14	E-Gast	PASSED	cyGast1	Gast	-4.956067936	-5.597117769
Ma	235488	11449	MFI144_sc45	Cynomolgus.macaque	14	postE-EPI	PASSED	cyPostEPI-L2	PostEPI	-4.946736232	-5.80368744
Ma	169809	9676	MFI144_sc46	Cynomolgus.macaque	14	postE-EPI	PASSED	cyPostEPI-L2	PostEPI	-5.29751815	-5.079990255
Ma	255816	10330	MFI144_sc47	Cynomolgus.macaque	14	postE-EPI	PASSED	cyPostEPI-L2	PostEPI	-4.365439312	-4.530103551
Ma	78803	7751	MFI144_sc48	Cynomolgus.macaque	14	postE-EPI	PASSED	cyPostEPI-L2	PostEPI	-5.376212494	-6.067566263
Ma	184402	7989	MFI144_sc49	Cynomolgus.macaque	14	EXMC	PASSED	cyEXMC	cyEXMC	4.202180489	3.957593096
Ma	178690	10644	MFI144_sc50	Cynomolgus.macaque	14	postE-EPI	PASSED	cyPostEPI-L2	PostEPI	8.713844403	-4.574422704
Ma	315572	11466	MFI144_sc52	Cynomolgus.macaque	14	TE	PASSED	cySTB	STB	6.088860138	-3.825140344
Ma	396664	12529	MFI144_sc53	Cynomolgus.macaque	14	TE	PASSED	cySTB	STB	8.58035384	-4.430263387
Ma	244459	8339	MFI144_sc55	Cynomolgus.macaque	14	EXMC	PASSED	cyEXMC	cyEXMC	3.924359425	4.064246071
Ma	172324	10528	MFI144_sc56	Cynomolgus.macaque	14	postE-EPI	PASSED	cyPostEPI-L2	PostEPI	-5.196338073	-6.022375452
Ma	34966	6342	MFI144_sc57	Cynomolgus.macaque	14	postE-EPI	PASSED	cyPostEPI-L2	PostEPI	-4.625537292	-5.60850464
Ma	118699	8866	MFI144_sc58	Cynomolgus.macaque	14	postE-EPI	PASSED	cyPostEPI-L2	PostEPI	-4.302450553	-6.339713918
Ma	33647	6566	MFI144_sc59	Cynomolgus.macaque	14	postE-EPI	PASSED	cyPostEPI-L2	PostEPI	-4.580938236	-5.109739172
Ma	190506	8986	MFI144_sc60	Cynomolgus.macaque	14	postE-EPI	PASSED	cyPostEPI-L2	PostEPI	-5.373824493	-6.151347982
Ma	342486	10658	MFI144_sc61	Cynomolgus.macaque	14	postE-EPI	PASSED	cyPostEPI-L3	PostEPI	-6.434732811	-4.347649442
Ma	385806	13058	MFI144_sc62	Cynomolgus.macaque	14	postE-EPI	PASSED	cyPostEPI-L2	PostEPI	-4.421720878	-4.736625063
Ma	130083	7356	MFI144_sc63	Cynomolgus.macaque	14	E-AM	PASSED	cyAME.L1	AME_NNE	0.066739588	-3.933582651
Ma	134523	7214	MFI144_sc64	Cynomolgus.macaque	14	EXMC	PASSED	cyEXMC	cyEXMC	4.45364724	4.300738228
Ma	363570	10422	MFI144_sc65	Cynomolgus.macaque	14	TE	PASSED	cySTB	STB	6.12193404	-3.809931623
Ma	130613	8639	MFI144_sc66	Cynomolgus.macaque	14	postE-EPI	PASSED	cyPostEPI-L2	PostEPI	-5.330822364	-6.065955507
Ma	339666	11868	MFI144_sc67	Cynomolgus.macaque	14	postE-EPI	PASSED	cyPostEPI-L2	PostEPI	-5.159633533	-6.209202158
Ma	246251	9945	MFI144_sc68	Cynomolgus.macaque	14	postE-EPI	PASSED	cyPostEPI-L2	PostEPI	-5.051465408	-5.847514021
Ma	13336	4260	MFI144_sc69	Cynomolgus.macaque	14	EXMC	PASSED	cyEXMC	cyEXMC	3.963854893	3.901140822
Ma	427490	11878	MFI144_sc71	Cynomolgus.macaque	14	TE	PASSED	cySTB	STB	8.84933482	-4.457788812
Ma	41331	7611	MFI144_sc72	Cynomolgus.macaque	14	postE-EPI	PASSED	cyPostEPI-L2	PostEPI	-4.417573825	-6.827658998
Ma	30859	6134	MFI144_sc73	Cynomolgus.macaque	14	postE-EPI	PASSED	cyPostEPI-L2	PostEPI	-5.472442524	-4.790263521
Ma	125035	9140	MFI144_sc74	Cynomolgus.macaque	14	postE-EPI	PASSED	cyPostEPI-L2	PostEPI	-5.444127933	-4.757182466
Ma	20539	5372	MFI144_sc76	Cynomolgus.macaque	14	postE-EPI	PASSED	cyPostEPI-L2	PostEPI	-5.643991844	-6.257383691
Ma	29430	5936	MFI144_sc77	Cynomolgus.macaque	14	postE-EPI	PASSED	cyPostEPI-L2	PostEPI	-5.429603473	-6.105141985
Ma	91948	8392	MFI144_sc78	Cynomolgus.macaque	14	postE-EPI	PASSED	cyPostEPI-L2	PostEPI	-4.411669628	-4.510313379
Ma	76140	7112	MFI144_sc79	Cynomolgus.macaque	14	EXMC	PASSED	cyEXMC	cyEXMC	4.050577267	4.147014273
Ma	113204	9104	MFI144_sc80	Cynomolgus.macaque	14	postE-EPI	PASSED	cyPostEPI-L2	PostEPI	-4.760631458	-6.36520611
Ma	22369	5859	MFI144_sc81	Cynomolgus.macaque	14	postE-EPI	PASSED	cyPostEPI-L2	PostEPI	-5.163767234	-4.987065183
Ma	31829	5721	MFI144_sc82	Cynomolgus.macaque	14	TE	PASSED	cySTB	STB	6.525955304	-4.056345808
Ma	61791	7334	MFI144_sc83	Cynomolgus.macaque	14	postE-EPI	PASSED	cyPostEPI-L2	PostEPI	-5.505849258	-6.40317093
Ma	29927	5977	MFI144_sc84	Cynomolgus.macaque	14	EXMC	PASSED	cyEXMC	cyEXMC	3.412857874	4.030762328
Ma	14230	4594	MFI144_sc85	Cynomolgus.macaque	14	postE-EPI	PASSED	cyPostEPI-L2	PostEPI	-5.243860618	-5.422463762
Ma	134608	8891	MFI144_sc86	Cynomolgus.macaque	14	TE	PASSED	cySTB	STB	6.319488629	-3.675630914
Ma	11481	4528	MFI144_sc87	Cynomolgus.macaque	14	E-Gast	PASSED	cyGast1	Gast	-5.110859291	-5.275509225
Ma	40055	7276	MFI144_sc88	Cynomolgus.macaque	14	TE	PASSED	cySTB	STB	8.307967289	-4.451448309
Ma	268132	8132	MFI144_sc90	Cynomolgus.macaque	14	TE	PASSED	cySTB	STB	7.894927128	-4.372783529
Ma	224484	8994	MFI144_sc91	Cynomolgus.macaque	14	TE	PASSED	cySTB	STB	8.526768788	-4.583652841
Ma	188019	9637	MFI144_sc92	Cynomolgus.macaque	14	postE-EPI	PASSED	cyPostEPI-L2	PostEPI	-5.40848817	-5.898404943
Ma	63275	8252	MFI144_sc93	Cynomolgus.macaque	14	postE-EPI	PASSED	cyPostEPI-L2	PostEPI	-4.279552833	-6.832195627
Ma	106639	8094	MFI144_sc94	Cynomolgus.macaque	14	postE-EPI	PASSED	cyPostEPI-L2	PostEPI	-5.405243293	-6.246800291
Ma	104370	8074	MFI144_sc95	Cynomolgus.macaque	14	postE-EPI	PASSED	cyPostEPI-L2	PostEPI	-5.070382969	-5.819726812
Ma	26228	3564	MFI144_sc96	Cynomolgus.macaque	14	EXMC	PASSED	cyEXMC	cyEXMC	3.50435005	3.746471775
Ma	81043	4635	MFI161_sc01	Cynomolgus.macaque	16	EXMC	PASSED	cyEXMC	cyEXMC	6.642889126	7.275578154
Ma	231268	5446	MFI161_sc02	Cynomolgus.macaque	16	EXMC	PASSED	cyEXMC	cyEXMC	6.238434418	7.183777464
Ma	146679	4839	MFI161_sc03	Cynomolgus.macaque	16	VE/YE	PASSED	cyPrE	PrE	-6.998483078	4.326520337
Ma	280292	8494	MFI161_sc04	Cynomolgus.macaque	16	postL-EPI	PASSED	cyPostEPI-L3	PostEPI	-8.606121914	-5.450581895
Ma	301458	7750	MFI161_sc06	Cynomolgus.macaque	16	EXMC	PASSED	cyEXMC	cyEXMC	6.764425381	7.449611319
Ma	205885	6379	MFI161_sc07	Cynomolgus.macaque	16	postL-EPI	PASSED	cyPostEPI-L3	PostEPI	-8.559911625	-5.651530611
Ma	18255	3771	MFI161_sc09	Cynomolgus.macaque	16	EXMC	PASSED	cyEXMC	cyEXMC	4.007677182	4.086407793
Ma	212048	6210	MFI161_sc10	Cynomolgus.macaque	16	L-AM1	PASSED	cyAME.L2	AME_NNE	-8.363439457	-6.04459654
Ma	203532	6619	MFI161_sc12	Cynomolgus.macaque	16	L-Gast1	PASSED	cyGast2	Gast	-7.982382194	-5.528870927
Ma	397582	8735	MFI161_sc13	Cynomolgus.macaque	16	L-AM1	PASSED	cyAME.L2	AME_NNE	0.038115083	-2.77006756
Ma	379537	6568	MFI161_sc14	Cynomolgus.macaque	16	VE/YE	PASSED	cyPrE	PrE	-7.801579849	5.998163832
Ma	220972	6348	MFI161_sc15	Cynomolgus.macaque	16	postL-EPI	PASSED	cyPostEPI-L3	PostEPI	-8.718111888	-5.683135854
Ma	460130	8224	MFI161_sc16	Cynomolgus.macaque	16	postL-EPI	PASSED	cyPostEPI-L3	PostEPI	-7.927806751	-5.633510458
Ma	231662	6872	MFI161_sc17	Cynomolgus.macaque	16	postL-EPI	PASSED	cyPostEPI-L3	PostEPI	-7.443111793	-5.84500538
Ma	218010	5914	MFI161_sc18	Cynomolgus.macaque	16	EXMC	PASSED	cyEXMC	cyEXMC	6.010695084	6.90453924
Ma	230865	5700	MFI161_sc19	Cynomolgus.macaque	16	VE/YE	PASSED	cyPrE	PrE	-7.74840583	6.114497317
Ma	11815	3438	MFI161_sc20	Cynomolgus.macaque	16	E-PGC	PASSED	cyPGC	PGC	-8.259431736	-6.264621126
Ma	25714	4274	MFI161_sc21	Cynomolgus.macaque	16	postL-EPI	PASSED	cyPostEPI-L3	PostEPI	-7.785153762	-5.387260782
Ma	72915	5232	MFI161_sc22	Cynomolgus.macaque	16	VE/YE	PASSED	cyPrE	PrE	-6.599105732	3.744210375
Ma	38605	4651	MFI161_sc24	Cynomolgus.macaque	16	L-Gast2	PASSED	cyGast3	Gast	0.518187507	4.384285105
Ma	205384	6250	MFI161_sc25	Cynomolgus.macaque	16	postL-EPI	PASSED	cyPostEPI-L3	PostEPI	-8.538963214	-5.749358045
Ma	83013	5125	MFI161_sc27	Cynomolgus.macaque	16	VE/YE	PASSED	cyPrE	PrE	-7.043096916	4.019428862
Ma	14395	3143	MFI161_sc28	Cynomolgus.macaque	16	TE	PASSED	cyCTB	CTB	3.86701928	-1.055963623
Ma	238131	6219	MFI161_sc29	Cynomolgus.macaque	16	postL-EPI	PASSED	cyPostEPI-L3	PostEPI	-8.178051845	-5.81000601
Ma	208125	5614	MFI161_sc30	Cynomolgus.macaque	16	EXMC	PASSED	cyEXMC	cyEXMC	6.629009827	7.101987971
Ma	60489	4900	MFI161_sc31	Cynomolgus.macaque	16	EXMC	PASSED	cyEXMC	cyEXMC	6.498631104	6.913465155
Ma	269434	6633	MFI161_sc32	Cynomolgus.macaque	16	L-Gast2	PASSED	cyGast3	Gast	0.132523759	4.002650631
Ma	88965	5091	MFI161_sc33	Cynomolgus.macaque	16	EXMC	PASSED	cyEXMC	cyEXMC	6.272614106	7.440911902
Ma	54332	6666	MFI161_sc35	Cynomolgus.macaque	16	postL-EPI	PASSED	cyPostEPI-L3	PostEPI	-7.485569851	-5.487622129
Ma	17921	4468	MFI161_sc37	Cynomolgus.macaque	16	postL-EPI	PASSED	cyPostEPI-L3	PostEPI	-7.79694976	-5.176902639
Ma	43284	5060	MFI161_sc38	Cynomolgus.macaque	16	postL-EPI	PASSED	cyPostEPI-L3	PostEPI	-8.154991047	-5.703240263
Ma	75021	6154	MFI161_sc40	Cynomolgus.macaque	16	VE/YE	PASSED	cyPrE	PrE	-7.628977672	5.643973483
Ma	72479	6343	MFI161_sc42	Cynomolgus.macaque	16	VE/YE	PASSED	cyPrE	PrE	-6.94333543	4.186128033
Ma	41293	6824	MFI161_sc43	Cynomolgus.macaque	16	L-AM1	PASSED	cyAME.L2	AME_NNE	-7.860342399	-5.272319662
Ma	119648	8336	MFI161_sc44	Cynomolgus.macaque	16	postL-EPI	PASSED	cyPostEPI-L3	PostEPI	-7.879027263	-5.089850771
Ma	89671	6947	MFI161_sc46	Cynomolgus.macaque	16	L-Gast2	PASSED	cyGast3	Gast	0.313481047	4.086696995
Ma	159425	8809	MFI161_sc47	Cynomolgus.macaque	16	postL-EPI	PASSED	cyPostEPI-L3	PostEPI	-8.117697136	-5.711488592
Ma	97845	7956	MFI161_sc48	Cynomolgus.macaque	16	L-Gast1	PASSED	cyGast2	Gast	-8.200245754	-5.777049886
Ma	127448	5867	MFI161_sc49	Cynomolgus.macaque	16	VE/YE	PASSED	cyPrE	PrE	-5.943109886	2.903858555
Ma	50315	6471	MFI161_sc50	Cynomolgus.macaque	16	VE/YE	PASSED	cyPrE	PrE	-7.797077076	6.360256327
Ma	58794	4856	MFI161_sc52	Cynomolgus.macaque	16	L-Gast2	PASSED	cyGast3	Gast	0.64107494	4.235247267
Ma	9449	3263	MFI161_sc53	Cynomolgus.macaque	16	L-Gast2	PASSED	cyGast3	Gast	-0.031928063	3.750982417
Ma	130053	8025	MFI161_sc56	Cynomolgus.macaque	16	L-AM1	PASSED	cyAME.L2	AME_NNE	-8.579531566	-6.061450826
Ma	22642	5257	MFI161_sc57	Cynomolgus.macaque	16	VE/YE	PASSED	cyPrE	PrE	-6.299157993	3.434569491
Ma	307966	9304	MFI161_sc58	Cynomolgus.macaque	16	postL-EPI	PASSED	cyPostEPI-L3	PostEPI	-8.486390964	-5.683983671
Ma	126788	5878	MFI161_sc60	Cynomolgus.macaque	16	L-AM1	PASSED	cyAME.L2	AME_NNE	-1.763958708	-4.556244718
Ma	98239	4763	MFI161_sc61	Cynomolgus.macaque	16	EXMC	PASSED	cyEXMC	cyEXMC	6.248540982	7.139701498
Ma	42728	5033	MFI161_sc62	Cynomolgus.macaque	16	L-Gast2	PASSED	cyGast3	Gast	0.442239746	4.156787051
Ma	89474	4294	MFI161_sc63	Cynomolgus.macaque	16	EXMC	PASSED	cyEXMC	cyEXMC	6.416842087	6.971827639
Ma	95389	5249	MFI161_sc65	Cynomolgus.macaque	16	VE/YE	PASSED	cyPrE	PrE	-6.660315887	3.709029568
Ma	392297	9034	MFI161_sc66	Cynomolgus.macaque	16	L-AM1	PASSED	cyAME.L2	AME_NNE	-1.755829469	-4.395902025
Ma	169697	6201	MFI161_sc68	Cynomolgus.macaque	16	postL-EPI	PASSED	cyPostEPI-L3	PostEPI	-8.600151912	-5.786416399
Ma	21304	4912	MFI161_sc69	Cynomolgus.macaque	16	postL-EPI	PASSED	cyPostEPI-L3	PostEPI	-6.962210075	-6.130471098
Ma	67168	6010	MFI161_sc70	Cynomolgus.macaque	16	L-Gast1	PASSED	cyGast2	Gast	-7.339513675	-6.001931535
Ma	17042	5115	MFI161_sc72	Cynomolgus.macaque	16	EXMC	PASSED	cyEXMC	cyEXMC	6.88355933	7.37531103
Ma	363618	11105	MFI161_sc74	Cynomolgus.macaque	16	L-AM2	PASSED	cyAME.L3	AME_NNE	0.109245493	-3.482847559
Ma	38118	5890	MFI161_sc75	Cynomolgus.macaque	16	L-Gast1	PASSED	cyGast2	Gast	-8.47672929	-5.838300096
Ma	87851	7467	MFI161_sc77	Cynomolgus.macaque	16	L-AM1	PASSED	cyAME.L2	AME_NNE	-0.057943874	-2.897937643
Ma	110057	7881	MFI161_sc78	Cynomolgus.macaque	16	postL-EPI	PASSED	cyPostEPI-L3	PostEPI	-8.17931451	-5.561525213
Ma	257002	7600	MFI161_sc79	Cynomolgus.macaque	16	VE/YE	PASSED	cyPrE	PrE	-7.714084999	5.810692442
Ma	126818	7144	MFI161_sc80	Cynomolgus.macaque	16	postL-EPI	PASSED	cyPostEPI-L3	PostEPI	-8.548340694	-5.057014333
Ma	37644	6944	MFI161_sc81	Cynomolgus.macaque	16	postL-EPI	PASSED	cyPostEPI-L3	PostEPI	-8.229631321	-5.157165872
Ma	26465	5332	MFI161_sc82	Cynomolgus.macaque	16	L-AM1	PASSED	cyAME.L2	AME_NNE	0.158742829	-2.724657404
Ma	71580	4952	MFI161_sc83	Cynomolgus.macaque	16	EXMC	PASSED	cyEXMC	cyEXMC	6.273081883	6.857962263
Ma	68663	7711	MFI161_sc84	Cynomolgus.macaque	16	EXMC	PASSED	cyEXMC	cyEXMC	6.946354016	7.513575686
Ma	12703	4054	MFI161_sc85	Cynomolgus.macaque	16	L-AM2	PASSED	cyAME.L3	AME_NNE	0.715957745	-2.719376432
Ma	11169	3931	MFI161_sc87	Cynomolgus.macaque	16	postL-EPI	PASSED	cyPostEPI-L3	PostEPI	-8.159628765	-5.274826871
Ma	100250	9908	MFI161_sc88	Cynomolgus.macaque	16	EXMC	PASSED	cyEXMC	cyEXMC	7.09023629	7.382140768
Ma	118187	5016	MFI161_sc89	Cynomolgus.macaque	16	EXMC	PASSED	cyEXMC	cyEXMC	4.119701012	4.551452053
Ma	69873	6387	MFI161_sc90	Cynomolgus.macaque	16	postL-EPI	PASSED	cyPostEPI-L3	PostEPI	-8.581029789	-5.70619713
Ma	31097	5897	MFI161_sc91	Cynomolgus.macaque	16	postL-EPI	PASSED	cyPostEPI-L3	PostEPI	-8.480388538	-5.055042612
Ma	247222	7674	MFI161_sc92	Cynomolgus.macaque	16	postL-EPI	PASSED	cyPostEPI-L3	PostEPI	-7.675680534	-5.513045179
Ma	37046	5356	MFI161_sc93	Cynomolgus.macaque	16	EXMC	PASSED	cyEXMC	cyEXMC	6.529626473	7.423247469
Ma	51601	6138	MFI161_sc94	Cynomolgus.macaque	16	postL-EPI	PASSED	cyPostEPI-L3	PostEPI	-8.533663646	-5.39847933
Ma	20640	4107	MFI161_sc95	Cynomolgus.macaque	16	L-Gast2	PASSED	cyGast3	Gast	0.872886761	4.360618008
Ma	60965	6356	MFI162_sc01	Cynomolgus.macaque	16	postL-EPI	PASSED	cyPostEPI-L3	PostEPI	-8.65907468	-5.70808016
Ma	18882	3953	MFI162_sc03	Cynomolgus.macaque	16	EXMC	PASSED	cyEXMC	cyEXMC	6.457775219	7.035309447
Ma	94024	6233	MFI162_sc04	Cynomolgus.macaque	16	EXMC	PASSED	cyEXMC	cyEXMC	6.207232579	7.051132811
Ma	30767	6088	MFI162_sc05	Cynomolgus.macaque	16	E-PGC	PASSED	cyPGC	PGC	-7.81378688	-6.047229158
Ma	29825	4954	MFI162_sc06	Cynomolgus.macaque	16	TE	PASSED	cyCTB	CTB	3.855634793	-1.059247123
Ma	40014	6049	MFI162_sc07	Cynomolgus.macaque	16	VE/YE	PASSED	cyPrE	PrE	-7.11633815	4.673888577
Ma	37032	5933	MFI162_sc08	Cynomolgus.macaque	16	L-Gast2	PASSED	cyGast3	Gast	0.195866509	4.059102906
Ma	72269	6039	MFI162_sc09	Cynomolgus.macaque	16	L-Gast2	PASSED	cyGast3	Gast	0.379366322	4.303863181
Ma	98607	6939	MFI162_sc10	Cynomolgus.macaque	16	E-PGC	PASSED	cyPGC	PGC	-8.433096782	-5.935756551
Ma	11205	3444	MFI162_sc11	Cynomolgus.macaque	16	EXMC	PASSED	cyEXMC	cyEXMC	6.603970154	7.347435606
Ma	170843	8058	MFI162_sc12	Cynomolgus.macaque	16	postL-EPI	PASSED	cyPostEPI-L3	PostEPI	-7.946209804	-5.094597684
Ma	262651	10203	MFI162_sc13	Cynomolgus.macaque	16	EXMC	PASSED	cyEXMC	cyEXMC	6.282995327	7.311437262
Ma	242400	8928	MFI162_sc14	Cynomolgus.macaque	16	postL-EPI	PASSED	cyPostEPI-L3	PostEPI	-7.078059093	-5.963899004
Ma	70826	5432	MFI162_sc15	Cynomolgus.macaque	16	EXMC	PASSED	cyEXMC	cyEXMC	6.344097241	7.057971133
Ma	115803	5432	MFI162_sc16	Cynomolgus.macaque	16	EXMC	PASSED	cyEXMC	cyEXMC	6.433700665	7.232675208
Ma	310926	7956	MFI162_sc17	Cynomolgus.macaque	16	E-PGC	PASSED	cyPGC	PGC	-7.53332986	-6.138721334
Ma	450722	9681	MFI162_sc18	Cynomolgus.macaque	16	L-AM2	PASSED	cyAME.L3	AME_NNE	0.078095599	-3.668911802
Ma	15906	3698	MFI162_sc21	Cynomolgus.macaque	16	EXMC	PASSED	cyEXMC	cyEXMC	6.480892285	7.068780077
Ma	28728	4450	MFI162_sc24	Cynomolgus.macaque	16	EXMC	PASSED	cyEXMC	cyEXMC	6.039987667	6.929089678
Ma	164826	7422	MFI162_sc25	Cynomolgus.macaque	16	postL-EPI	PASSED	cyPostEPI-L3	PostEPI	-8.422696964	-5.857667791
Ma	13826	3511	MFI162_sc28	Cynomolgus.macaque	16	L-Gast2	PASSED	cyGast3	Gast	0.314313575	4.122666729
Ma	125058	7312	MFI162_sc29	Cynomolgus.macaque	16	L-Gast1	PASSED	cyGast2	Gast	-7.377575771	-6.031671392
Ma	225867	8349	MFI162_sc30	Cynomolgus.macaque	16	postL-EPI	PASSED	cyPostEPI-L3	PostEPI	-8.446826831	-5.463075983
Ma	37856	6175	MFI162_sc31	Cynomolgus.macaque	16	postL-EPI	PASSED	cyPostEPI-L3	PostEPI	-7.834553138	-5.099810945
Ma	107153	7449	MFI162_sc32	Cynomolgus.macaque	16	postL-EPI	PASSED	cyPostEPI-L3	PostEPI	-8.488005535	-5.783258783
Ma	65466	6453	MFI162_sc33	Cynomolgus.macaque	16	L-AM2	PASSED	cyAME.L3	AME_NNE	0.496880992	-2.90447508
Ma	32653	5568	MFI162_sc36	Cynomolgus.macaque	16	postL-EPI	PASSED	cyPostEPI-L3	PostEPI	-8.634166614	-5.848761427
Ma	141523	7217	MFI162_sc38	Cynomolgus.macaque	16	postL-EPI	PASSED	cyPostEPI-L3	PostEPI	-7.343764202	-5.845334398
Ma	71080	6699	MFI162_sc41	Cynomolgus.macaque	16	EXMC	PASSED	cyEXMC	cyEXMC	6.511936768	7.06464733
Ma	159285	9477	MFI162_sc42	Cynomolgus.macaque	16	EXMC	PASSED	cyEXMC	cyEXMC	6.588617905	7.593522204
Ma	27517	4585	MFI162_sc44	Cynomolgus.macaque	16	VE/YE	PASSED	cyPrE	PrE	-6.153162376	3.127768291
Ma	51505	6458	MFI162_sc45	Cynomolgus.macaque	16	postL-EPI	PASSED	cyPostEPI-L3	PostEPI	-7.980965034	-5.40604149
Ma	82856	7442	MFI162_sc46	Cynomolgus.macaque	16	postL-EPI	PASSED	cyPostEPI-L3	PostEPI	-8.063320533	-5.661107885
Ma	175556	9976	MFI162_sc47	Cynomolgus.macaque	16	postL-EPI	PASSED	cyPostEPI-L3	PostEPI	-7.600629226	-4.853007661
Ma	66807	6350	MFI162_sc48	Cynomolgus.macaque	16	EXMC	PASSED	cyEXMC	cyEXMC	6.362718686	6.975630892
Ma	195397	8851	MFI162_sc49	Cynomolgus.macaque	16	EXMC	PASSED	cyEXMC	cyEXMC	6.834637745	7.333761347
Ma	35820	6615	MFI162_sc50	Cynomolgus.macaque	16	postL-EPI	PASSED	cyPostEPI-L3	PostEPI	-7.848865406	-4.787172186
Ma	19437	4478	MFI162_sc51	Cynomolgus.macaque	16	VE/YE	PASSED	cyPrE	PrE	-7.738484756	5.940038813
Ma	66010	5770	MFI162_sc52	Cynomolgus.macaque	16	L-AM2	PASSED	cyAME.L3	AME_NNE	0.791701599	-2.634176599
Ma	9213	3266	MFI162_sc53	Cynomolgus.macaque	16	VE/YE	PASSED	cyPrE	PrE	-7.800725357	6.081374777
Ma	327884	9521	MFI162_sc54	Cynomolgus.macaque	16	postL-EPI	PASSED	cyPostEPI-L3	PostEPI	-7.584814922	-5.622523176
Ma	213071	9226	MFI162_sc55	Cynomolgus.macaque	16	postL-EPI	PASSED	cyPostEPI-L3	PostEPI	-7.435750858	-5.404479372
Ma	47602	5500	MFI162_sc56	Cynomolgus.macaque	16	L-AM2	PASSED	cyAME.L3	AME_NNE	0.651200756	-2.91791712
Ma	17233	4323	MFI162_sc57	Cynomolgus.macaque	16	VE/YE	PASSED	cyPrE	PrE	-6.468653099	3.45180179
Ma	75520	6301	MFI162_sc58	Cynomolgus.macaque	16	EXMC	PASSED	cyEXMC	cyEXMC	6.426964863	7.245095385
Ma	17914	4413	MFI162_sc59	Cynomolgus.macaque	16	EXMC	PASSED	cyEXMC	cyEXMC	6.298043831	7.19073881
Ma	72191	5603	MFI162_sc60	Cynomolgus.macaque	16	L-AM2	PASSED	cyAME.L3	AME_NNE	0.718178256	-2.693498479
Ma	340234	9808	MFI162_sc61	Cynomolgus.macaque	16	L-Gast2	PASSED	cyGast3	Gast	0.752327128	4.530199421
Ma	63001	6846	MFI162_sc62	Cynomolgus.macaque	16	EXMC	PASSED	cyEXMC	cyEXMC	-7.875764267	5.940770758
Ma	248614	8777	MFI162_sc63	Cynomolgus.macaque	16	EXMC	PASSED	cyEXMC	cyEXMC	7.012577637	7.356932772
Ma	142629	6271	MFI162_sc64	Cynomolgus.macaque	16	postL-EPI	PASSED	cyPostEPI-L3	PostEPI	-8.678434269	-5.464587556
Ma	184966	7088	MFI162_sc65	Cynomolgus.macaque	16	L-AM1	PASSED	cyAME.L2	AME_NNE	-8.584263698	-5.896816599
Ma	96833	6578	MFI162_sc68	Cynomolgus.macaque	16	VE/YE	PASSED	cyPrE	PrE	-7.625762359	4.72683276
Ma	34353	5571	MFI162_sc70	Cynomolgus.macaque	16	E-PGC	PASSED	cyPGC	PGC	-8.502627269	-6.155495035
Ma	57333	5249	MFI162_sc71	Cynomolgus.macaque	16	EXMC	PASSED	cyEXMC	cyEXMC	6.324390038	7.734060896
Ma	26668	6775	MFI162_sc72	Cynomolgus.macaque	16	EXMC	PASSED	cyEXMC	cyEXMC	7.077371224	7.396575106
Ma	25052	5067	MFI162_sc73	Cynomolgus.macaque	16	L-Gast1	PASSED	cyGast2	Gast	-7.67091407	-6.039288389
Ma	166703	9404	MFI162_sc74	Cynomolgus.macaque	16	postL-EPI	PASSED	cyPostEPI-L3	PostEPI	-8.315029041	-5.587408887
Ma	40262	6573	MFI162_sc75	Cynomolgus.macaque	16	postL-EPI	PASSED	cyPostEPI-L3	PostEPI	-7.215628521	-5.788865911
Ma	32039	6217	MFI162_sc76	Cynomolgus.macaque	16	postL-EPI	PASSED	cyPostEPI-L3	PostEPI	-6.356751815	-6.277897703
Ma	18468	4281	MFI162_sc77	Cynomolgus.macaque	16	L-AM1	PASSED	cyAME.L2	AME_NNE	-8.420730487	-5.956422674
Ma	54960	7026	MFI162_sc78	Cynomolgus.macaque	16	E-PGC	PASSED	cyPGC	PGC	6.865904435	7.279079092
Ma	98572	7554	MFI162_sc79	Cynomolgus.macaque	16	postL-EPI	PASSED	cyPostEPI-L3	PostEPI	-7.792671577	-5.759898054
Ma	93885	8478	MFI162_sc80	Cynomolgus.macaque	16	postL-EPI	PASSED	cyPostEPI-L3	PostEPI	-7.591813938	-4.56169449
Ma	13152	4303	MFI162_sc81	Cynomolgus.macaque	16	EXMC	PASSED	cyEXMC	cyEXMC	6.439372643	7.44417013
Ma	29338	5483	MFI162_sc82	Cynomolgus.macaque	16	EXMC	PASSED	cyEXMC	cyEXMC	6.385298355	7.148478163
Ma	60441	6505	MFI162_sc83	Cynomolgus.macaque	16	postL-EPI	PASSED	cyPostEPI-L3	PostEPI	-8.641739742	-5.610296117
Ma	48740	6898	MFI162_sc84	Cynomolgus.macaque	16	postL-EPI	PASSED	cyPostEPI-L3	PostEPI	-7.780723468	-5.652335989
Ma	19972	4981	MFI162_sc85	Cynomolgus.macaque	16	L-Gast1	PASSED	cyGast2	Gast	-7.887906448	-6.027625906
Ma	124197	9293	MFI162_sc86	Cynomolgus.macaque	16	postL-EPI	PASSED	cyPostEPI-L3	PostEPI	-8.30792226	-4.906680452
Ma	14844	4326	MFI162_sc87	Cynomolgus.macaque	16	postL-EPI	PASSED	cyPostEPI-L3	PostEPI	-7.950777904	-4.983892786
Ma	8373	3110	MFI162_sc88	Cynomolgus.macaque	16	EXMC	PASSED	cyEXMC	cyEXMC	6.62472926	6.869332446
Ma	201405	9039	MFI162_sc89	Cynomolgus.macaque	16	L-AM2	PASSED	cyAME.L3	AME_NNE	0.716889008	-2.733339655
Ma	51642	6297	MFI162_sc90	Cynomolgus.macaque	16	L-Gast2	PASSED	cyGast3	Gast	0.599263473	4.472844733
Ma	132966	8243	MFI162_sc92	Cynomolgus.macaque	16	postL-EPI	PASSED	cyPostEPI-L3	PostEPI	-7.265124694	-5.19678961
Ma	69136	7804	MFI162_sc93	Cynomolgus.macaque	16	L-AM2	PASSED	cyAME.L3	AME_NNE	0.763620778	-2.675302374
Ma	28362	5457	MFI162_sc95	Cynomolgus.macaque	16	postL-EPI	PASSED	cyPostEPI-L3	PostEPI	-7.065173523	-6.060007917
Ma	39049	5606	MFI162_sc96	Cynomolgus.macaque	16	EXMC	PASSED	cyEXMC	cyEXMC	6.661766156	7.609140528
Ma	33396	5040	MFI163_sc01	Cynomolgus.macaque	16	L-AM2	PASSED	cyAME.L3	AME_NNE	-0.129558108	-3.840008127
Ma	21386	4860	MFI163_sc03	Cynomolgus.macaque	16	VE/YE	PASSED	cyPrE	PrE	-7.025113956	4.447312487
Ma	312725	10543	MFI163_sc04	Cynomolgus.macaque	16	postL-EPI	PASSED	cyPostEPI-L3	PostEPI	-8.154207126	-5.285278665
Ma	32929	5845	MFI163_sc06	Cynomolgus.macaque	16	postL-EPI	PASSED	cyPostEPI-L3	PostEPI	-7.407577411	-5.734419691
Ma	32288	6436	MFI163_sc07	Cynomolgus.macaque	16	postL-EPI	PASSED	cyPostEPI-L3	PostEPI	-7.073977367	-6.104422914
Ma	196444	9785	MFI163_sc08	Cynomolgus.macaque	16	L-AM2	PASSED	cyAME.L3	AME_NNE	0.644572123	-2.925373422
Ma	8625	3246	MFI163_sc09	Cynomolgus.macaque	16	E-PGC	PASSED	cyPGC	PGC	-8.541661159	-6.17900406
Ma	100098	6078	MFI163_sc10	Cynomolgus.macaque	16	VE/YE	PASSED	cyPrE	PrE	-7.628620521	5.396535529
Ma	8906	3359	MFI163_sc11	Cynomolgus.macaque	16	L-AM2	PASSED	cyAME.L3	AME_NNE	0.757144137	-2.677146303
Ma	191713	7973	MFI163_sc12	Cynomolgus.macaque	16	L-Gast1	PASSED	cyGast2	Gast	-8.138656036	-5.870844709
Ma	183443	8629	MFI163_sc13	Cynomolgus.macaque	16	E-PGC	PASSED	cyPGC	PGC	0.195731386	4.077427758
Ma	95298	5030	MFI163_sc14	Cynomolgus.macaque	16	E-PGC	PASSED	cyPGC	PGC	-8.486784832	-6.132834779
Ma	447987	11734	MFI163_sc15	Cynomolgus.macaque	16	EXMC	PASSED	cyEXMC	cyEXMC	-7.66811742	-5.716139661
Ma	278632	7729	MFI163_sc16	Cynomolgus.macaque	16	EXMC	PASSED	cyEXMC	cyEXMC	-7.695943252	5.70988859
Ma	318822	8208	MFI163_sc17	Cynomolgus.macaque	16	postL-EPI	PASSED	cyPostEPI-L3	PostEPI	-7.828970329	-4.792610036
Ma	153880	5111	MFI163_sc18	Cynomolgus.macaque	16	EXMC	PASSED	cyEXMC	cyEXMC	6.294428929	7.347395075
Ma	186947	7804	MFI163_sc20	Cynomolgus.macaque	16	postL-EPI	PASSED	cyPostEPI-L3	PostEPI	-8.485550777	-5.252222883
Ma	28671	5502	MFI163_sc21	Cynomolgus.macaque	16	postL-EPI	PASSED	cyPostEPI-L3	PostEPI	-7.919216529	-5.348774778
Ma	149336	9072	MFI163_sc22	Cynomolgus.macaque	16	L-Gast2	PASSED	cyGast3	Gast	-7.994476215	-5.961473333
Ma	70860	8152	MFI163_sc24	Cynomolgus.macaque	16	EXMC	PASSED	cyEXMC	cyEXMC	6.612979992	7.62251581
Ma	161922	7633	MFI163_sc26	Cynomolgus.macaque	16	postL-EPI	PASSED	cyPostEPI-L3	PostEPI	-6.767254726	-6.263984071
Ma	21254	3653	MFI163_sc28	Cynomolgus.macaque	16	VE/YE	PASSED	cyPrE	PrE	-5.608942882	2.098960651
Ma	136876	6650	MFI163_sc31	Cynomolgus.macaque	16	L-Gast1	PASSED	cyGast2	Gast	-7.699275867	-6.028576242
Ma	88580	4591	MFI163_sc32	Cynomolgus.macaque	16	EXMC	PASSED	cyEXMC	cyEXMC	6.237063511	6.967981947
Ma	189684	7088	MFI163_sc33	Cynomolgus.macaque	16	L-AM1	PASSED	cyAME.L2	AME_NNE	-8.129155056	-5.629669534
Ma	160662	7025	MFI163_sc35	Cynomolgus.macaque	16	postL-EPI	PASSED	cyPostEPI-L3	PostEPI	-7.764720813	-5.398644315
Ma	65448	5256	MFI163_sc36	Cynomolgus.macaque	16	L-Gast2	PASSED	cyGast3	Gast	0.416716441	4.19774927
Ma	132905	5994	MFI163_sc38	Cynomolgus.macaque	16	postL-EPI	PASSED	cyPostEPI-L3	PostEPI	-7.905884639	-5.730262148
Ma	242941	8427	MFI163_sc39	Cynomolgus.macaque	16	postL-EPI	PASSED	cyPostEPI-L3	PostEPI	-7.831807033	-5.696066724
Ma	162805	5622	MFI163_sc40	Cynomolgus.macaque	16	EXMC	PASSED	cyEXMC	cyEXMC	6.229419812	7.183227194
Ma	429746	8797	MFI163_sc41	Cynomolgus.macaque	16	L-Gast2	PASSED	cyGast3	Gast	0.521512731	4.257738722
Ma	145548	9335	MFI163_sc42	Cynomolgus.macaque	16	L-Gast1	PASSED	cyGast2	Gast	-7.760015861	-5.778489458
Ma	35515	5476	MFI163_sc44	Cynomolgus.macaque	16	postL-EPI	PASSED	cyPostEPI-L3	PostEPI	-8.311126606	-5.220942842
Ma	21844	4762	MFI163_sc46	Cynomolgus.macaque	16	L-AM2	PASSED	cyAME.L3	AME_NNE	0.491065665	-2.872064458
Ma	39466	5134	MFI163_sc47	Cynomolgus.macaque	16	EXMC	PASSED	cyEXMC	cyEXMC	6.481738194	7.30145563
Ma	130924	7138	MFI163_sc49	Cynomolgus.macaque	16	L-Gast2	PASSED	cyGast3	Gast	0.628701135	4.127145661
Ma	9588	3060	MFI163_sc50	Cynomolgus.macaque	16	VE/YE	PASSED	cyPrE	PrE	-7.881691829	5.33055724
Ma	17985	4718	MFI163_sc51	Cynomolgus.macaque	16	VE/YE	PASSED	cyPrE	PrE	-7.021676914	4.351422919
Ma	89222	6888	MFI163_sc52	Cynomolgus.macaque	16	postL-EPI	PASSED	cyPostEPI-L3	PostEPI	-7.30400838	-5.846344339
Ma	157978	6075	MFI163_sc54	Cynomolgus.macaque	16	VE/YE	PASSED	cyPrE	PrE	-7.490062133	5.212530268
Ma	182939	7595	MFI163_sc55	Cynomolgus.macaque	16	postL-EPI	PASSED	cyPostEPI-L3	PostEPI	-7.881952182	-5.012215959
Ma	86799	6144	MFI163_sc56	Cynomolgus.macaque	16	postL-EPI	PASSED	cyPostEPI-L3	PostEPI	-7.738905326	-5.736259805
Ma	72062	7039	MFI163_sc57	Cynomolgus.macaque	16	L-AM2	PASSED	cyAME.L3	AME_NNE	0.679636403	-2.918062555
Ma	70997	6553	MFI163_sc58	Cynomolgus.macaque	16	EXMC	PASSED	cyEXMC	cyEXMC	6.24439679	7.054864062
Ma	128597	5637	MFI163_sc61	Cynomolgus.macaque	16	EXMC	PASSED	cyEXMC	cyEXMC	6.560357674	7.318976057
Ma	123362	6755	MFI163_sc62	Cynomolgus.macaque	16	postL-EPI	PASSED	cyPostEPI-L3	PostEPI	-7.701693908	-5.078318464
Ma	167665	5622	MFI163_sc63	Cynomolgus.macaque	16	L-Gast2	PASSED	cyGast3	Gast	1.345034583	4.756944788
Ma	411175	9376	MFI163_sc64	Cynomolgus.macaque	16	postL-EPI	PASSED	cyPostEPI-L3	PostEPI	-8.419608013	-5.164697038
Ma	122233	5542	MFI163_sc66	Cynomolgus.macaque	16	VE/YE	PASSED	cyPrE	PrE	-6.239521877	3.222085131
Ma	37997	4459	MFI163_sc67	Cynomolgus.macaque	16	L-Gast2	PASSED	cyGast3	Gast	0.364326521	4.155540837
Ma	183943	6954	MFI163_sc68	Cynomolgus.macaque	16	EXMC	PASSED	cyEXMC	cyEXMC	-8.238043682	-5.343139516
Ma	7183	3107	MFI163_sc69	Cynomolgus.macaque	16	EXMC	PASSED	cyEXMC	cyEXMC	6.675495728	7.21291889
Ma	44703	4656	MFI163_sc70	Cynomolgus.macaque	16	EXMC	PASSED	cyEXMC	cyEXMC	6.463680848	7.144066943
Ma	169534	6273	MFI163_sc71	Cynomolgus.macaque	16	L-Gast2	PASSED	cyGast3	Gast	0.538727029	4.042253865
Ma	22902	6013	MFI163_sc72	Cynomolgus.macaque	16	EXMC	PASSED	cyEXMC	cyEXMC	6.997336491	7.392318381
Ma	70609	5593	MFI163_sc77	Cynomolgus.macaque	16	L-Gast2	PASSED	cyGast3	Gast	1.099279626	4.426435603
Ma	139506	5319	MFI163_sc78	Cynomolgus.macaque	16	E-PGC	PASSED	cyPGC	PGC	-8.454952137	-6.177673685
Ma	299914	8770	MFI163_sc79	Cynomolgus.macaque	16	L-AM2	PASSED	cyAME.L3	AME_NNE	0.525768562	-2.805414068
Ma	242172	7068	MFI163_sc80	Cynomolgus.macaque	16	L-Gast2	PASSED	cyGast3	Gast	0.773124679	4.487094773
Ma	28484	5752	MFI163_sc81	Cynomolgus.macaque	16	EXMC	PASSED	cyEXMC	cyEXMC	6.384056672	7.358487261
Ma	208928	9401	MFI163_sc82	Cynomolgus.macaque	16	EXMC	PASSED	cyEXMC	cyEXMC	6.676766976	7.594455851
Ma	451044	8930	MFI163_sc83	Cynomolgus.macaque	16	E-PGC	PASSED	cyPGC	PGC	-1.745829479	-4.595651971
Ma	467660	11079	MFI163_sc84	Cynomolgus.macaque	16	L-AM1	PASSED	cyAME.L2	AME_NNE	-0.259672039	-2.933714735
Ma	61694	7909	MFI163_sc87	Cynomolgus.macaque	16	postL-EPI	PASSED	cyPostEPI-L3	PostEPI	-7.769650356	-5.320635664
Ma	19522	5452	MFI163_sc88	Cynomolgus.macaque	16	postL-EPI	PASSED	cyPostEPI-L3	PostEPI	-8.301522152	-5.398290502
Ma	290947	7915	MFI163_sc89	Cynomolgus.macaque	16	L-Gast2	PASSED	cyGast3	Gast	-8.154212848	-5.949738371
Ma	53621	4872	MFI163_sc90	Cynomolgus.macaque	16	EXMC	PASSED	cyEXMC	cyEXMC	6.27525483	6.911080492
Ma	15339	4461	MFI163_sc91	Cynomolgus.macaque	16	postL-EPI	PASSED	cyPostEPI-L3	PostEPI	-8.670280353	-5.507869588
Ma	292141	8375	MFI163_sc92	Cynomolgus.macaque	16	EXMC	PASSED	cyEXMC	cyEXMC	6.261940106	7.282756937
Ma	16311	4092	MFI163_sc93	Cynomolgus.macaque	16	postL-EPI	PASSED	cyPostEPI-L3	PostEPI	-8.668195621	-5.550639497
Ma	66329	7292	MFI163_sc94	Cynomolgus.macaque	16	L-Gast1	PASSED	cyGast2	Gast	-8.08422126	-5.89542328
Ma	35111	4115	MFI163_sc95	Cynomolgus.macaque	16	EXMC	PASSED	cyEXMC	cyEXMC	6.322938546	7.097436083
Ma	172674	8021	MFI164_sc01	Cynomolgus.macaque	16	postL-EPI	PASSED	cyPostEPI-L3	PostEPI	-7.672489063	-5.264484274
Ma	110621	5165	MFI164_sc04	Cynomolgus.macaque	16	EXMC	PASSED	cyEXMC	cyEXMC	6.441749676	6.846679343
Ma	22514	4585	MFI164_sc05	Cynomolgus.macaque	16	EXMC	PASSED	cyEXMC	cyEXMC	6.493319615	7.487242354
Ma	17520	3283	MFI164_sc06	Cynomolgus.macaque	16	E-PGC	PASSED	cyPGC	PGC	-8.023656742	-6.433299409
Ma	29211	4820	MFI164_sc07	Cynomolgus.macaque	16	E-PGC	PASSED	cyPGC	PGC	-8.230200664	-6.391052114
Ma	13478	3024	MFI164_sc08	Cynomolgus.macaque	16	L-Gast2	PASSED	cyGast3	Gast	0.194044425	3.967175616
Ma	28009	4792	MFI164_sc09	Cynomolgus.macaque	16	L-Gast1	PASSED	cyGast2	Gast	-8.027775184	-6.178812849
Ma	23506	4595	MFI164_sc20	Cynomolgus.macaque	16	L-AM1	PASSED	cyAME.L2	AME_NNE	0.083434223	-2.831653463
Ma	17285	3080	MFI164_sc21	Cynomolgus.macaque	16	VE/YE	PASSED	cyPrE	PrE	-7.365426914	4.903952015
Ma	85846	6821	MFI164_sc25	Cynomolgus.macaque	16	postL-EPI	PASSED	cyPostEPI-L3	PostEPI	-7.082934753	-6.129700529
Ma	222750	8412	MFI164_sc27	Cynomolgus.macaque	16	postL-EPI	PASSED	cyPostEPI-L3	PostEPI	-6.62298669	-6.404076444
Ma	23308	4927	MFI164_sc28	Cynomolgus.macaque	16	postL-EPI	PASSED	cyPostEPI-L3	PostEPI	-6.832250492	-6.275186407
Ma	301409	7411	MFI164_sc30	Cynomolgus.macaque	16	EXMC	PASSED	cyEXMC	cyEXMC	6.421267136	7.589933527
Ma	22027	4427	MFI164_sc31	Cynomolgus.macaque	16	L-Gast1	PASSED	cyGast2	Gast	-7.782939331	-6.21642481
Ma	125470	6217	MFI164_sc32	Cynomolgus.macaque	16	postL-EPI	PASSED	cyPostEPI-L3	PostEPI	-8.491385357	-5.122474062
Ma	89921	5896	MFI164_sc40	Cynomolgus.macaque	16	L-Gast2	PASSED	cyGast3	Gast	1.189347609	4.336812867
Ma	108607	5576	MFI164_sc41	Cynomolgus.macaque	16	L-Gast2	PASSED	cyGast3	Gast	0.991777881	4.455173863
Ma	40647	5424	MFI164_sc44	Cynomolgus.macaque	16	postL-EPI	PASSED	cyPostEPI-L3	PostEPI	-6.451694385	-6.485161172
Ma	20520	3571	MFI164_sc45	Cynomolgus.macaque	16	postL-EPI	PASSED	cyPostEPI-L3	PostEPI	-8.126075641	-5.134222375
Ma	43073	4762	MFI164_sc46	Cynomolgus.macaque	16	VE/YE	PASSED	cyPrE	PrE	-6.45854129	3.637905014
Ma	48315	5461	MFI164_sc48	Cynomolgus.macaque	16	VE/YE	PASSED	cyPrE	PrE	-6.470033542	3.378880752
Ma	18026	3802	MFI164_sc50	Cynomolgus.macaque	16	VE/YE	PASSED	cyPrE	PrE	-6.580838577	3.645443571
Ma	10407	3014	MFI164_sc53	Cynomolgus.macaque	16	VE/YE	PASSED	cyPrE	PrE	-7.667433635	5.257678402
Ma	34431	5384	MFI164_sc59	Cynomolgus.macaque	16	postL-EPI	PASSED	cyPostEPI-L3	PostEPI	-6.830888168	-6.265096056
Ma	169699	7586	MFI164_sc60	Cynomolgus.macaque	16	L-AM1	PASSED	cyAME.L2	AME_NNE	-7.01185073	-6.207707273
Ma	114927	8123	MFI164_sc62	Cynomolgus.macaque	16	postL-EPI	PASSED	cyPostEPI-L3	PostEPI	-6.930668251	-6.132687914
Ma	71270	5241	MFI164_sc63	Cynomolgus.macaque	16	postL-EPI	PASSED	cyPostEPI-L2	PostEPI	-6.060150043	-6.685385095
Ma	124530	11832	MFI164_sc72	Cynomolgus.macaque	16	EXMC	PASSED	cyEXMC	cyEXMC	6.832718476	7.466722144
Ma	28289	5282	MFI164_sc73	Cynomolgus.macaque	16	postL-EPI	PASSED	cyPostEPI-L3	PostEPI	-6.618374244	-6.429221975
Ma	256500	9179	MFI164_sc74	Cynomolgus.macaque	16	postL-EPI	PASSED	cyPostEPI-L3	PostEPI	-6.306870834	-6.533009874
Ma	14431	3723	MFI164_sc75	Cynomolgus.macaque	16	L-AM2	PASSED	cyAME.L3	AME_NNE	0.66425757	-2.736175405
Ma	55587	5330	MFI164_sc77	Cynomolgus.macaque	16	EXMC	PASSED	cyEXMC	cyEXMC	6.678268536	7.62835182
Ma	73193	7098	MFI164_sc78	Cynomolgus.macaque	16	L-Gast1	PASSED	cyGast2	Gast	-6.569405452	-6.280437337
Ma	132368	7088	MFI164_sc80	Cynomolgus.macaque	16	postL-EPI	PASSED	cyPostEPI-L3	PostEPI	-7.843139545	-4.899223672
Ma	9918	4407	MFI164_sc81	Cynomolgus.macaque	16	VE/YE	PASSED	cyPrE	PrE	-7.65271558	5.590472353
Ma	44439	6037	MFI164_sc84	Cynomolgus.macaque	16	VE/YE	PASSED	cyPrE	PrE	-7.734722988	4.602607859
Ma	7781	3007	MFI164_sc85	Cynomolgus.macaque	16	postL-EPI	PASSED	cyPostEPI-L3	PostEPI	-7.285768882	-5.987810957
Ma	40766	5171	MFI164_sc86	Cynomolgus.macaque	16	L-Gast2	PASSED	cyGast3	Gast	-6.76256694	-6.346073495
Ma	12091	3900	MFI164_sc87	Cynomolgus.macaque	16	L-Gast2	PASSED	cyGast3	Gast	-7.916680233	-6.553512918
Ma	14491	3106	MFI164_sc90	Cynomolgus.macaque	16	E-PGC	PASSED	cyPGC	PGC	-8.021407024	-6.464044916
Ma	185409	7448	MFI164_sc92	Cynomolgus.macaque	16	postL-EPI	PASSED	cyPostEPI-L3	PostEPI	-8.08882703	-5.466904031
Ma	20728	3483	MFI164_sc93	Cynomolgus.macaque	16	EXMC	PASSED	cyEXMC	cyEXMC	6.041188343	7.379949225
Ma	23060	3729	MFI164_sc94	Cynomolgus.macaque	16	EXMC	PASSED	cyEXMC	cyEXMC	6.54355584	7.326489104
Ma	47723	7522	MFI171_sc01	Cynomolgus.macaque	17	EXMC	PASSED	cyEXMC	cyEXMC	4.332296475	7.033507956
Ma	167573	11370	MFI171_sc03	Cynomolgus.macaque	17	EXMC	PASSED	cyEXMC	cyEXMC	3.699930533	6.785959376
Ma	25666	6399	MFI171_sc05	Cynomolgus.macaque	17	EXMC	PASSED	cyEXMC	cyEXMC	3.482173546	6.874052657
Ma	33845	5940	MFI171_sc06	Cynomolgus.macaque	17	EXMC	PASSED	cyEXMC	cyEXMC	2.347236975	7.170933379
Ma	10557	3305	MFI171_sc07	Cynomolgus.macaque	17	EXMC	PASSED	cyEXMC	cyEXMC	5.243584736	7.197674406
Ma	23913	5465	MFI171_sc08	Cynomolgus.macaque	17	EXMC	PASSED	cyEXMC	cyEXMC	4.972461327	7.023883475
Ma	32510	6192	MFI171_sc09	Cynomolgus.macaque	17	EXMC	PASSED	cyEXMC	cyEXMC	2.372947558	7.096702708
Ma	135613	8657	MFI171_sc10	Cynomolgus.macaque	17	EXMC	PASSED	cyEXMC	cyEXMC	4.53610669	6.842335833
Ma	28584	5851	MFI171_sc11	Cynomolgus.macaque	17	EXMC	PASSED	cyEXMC	cyEXMC	2.593340977	6.974858893
Ma	137930	8206	MFI171_sc12	Cynomolgus.macaque	17	EXMC	PASSED	cyEXMC	cyEXMC	4.672624215	6.725130213
Ma	219716	8526	MFI171_sc13	Cynomolgus.macaque	17	TE	PASSED	cyEVT	EVT	7.809884175	0.047037972
Ma	99430	7746	MFI171_sc15	Cynomolgus.macaque	17	EXMC	PASSED	cyEXMC	cyEXMC	5.184395417	7.291145457
Ma	199560	8102	MFI171_sc16	Cynomolgus.macaque	17	EXMC	PASSED	cyEXMC	cyEXMC	3.477572306	6.701604021
Ma	245818	9596	MFI171_sc17	Cynomolgus.macaque	17	EXMC	PASSED	cyEXMC	cyEXMC	3.266360148	6.606987132
Ma	160854	9511	MFI171_sc18	Cynomolgus.macaque	17	EXMC	PASSED	cyEXMC	cyEXMC	4.442309006	7.640460623
Ma	299964	9922	MFI171_sc19	Cynomolgus.macaque	17	EXMC	PASSED	cyEXMC	cyEXMC	4.407317265	7.507567538
Ma	38445	6040	MFI171_sc20	Cynomolgus.macaque	17	TE	PASSED	cyEVT	EVT	8.000084027	-0.103327381
Ma	28137	5380	MFI171_sc21	Cynomolgus.macaque	17	EXMC	PASSED	cyEXMC	cyEXMC	3.126894577	6.701592577
Ma	164366	9111	MFI171_sc22	Cynomolgus.macaque	17	EXMC	PASSED	cyEXMC	cyEXMC	2.410547837	7.084657324
Ma	50211	6762	MFI171_sc24	Cynomolgus.macaque	17	EXMC	PASSED	cyEXMC	cyEXMC	4.035019501	6.601320876
Ma	374398	10512	MFI171_sc25	Cynomolgus.macaque	17	TE	PASSED	cyEVT	EVT	8.280124768	-0.499924289
Ma	257714	9372	MFI171_sc26	Cynomolgus.macaque	17	EXMC	PASSED	cyEXMC	cyEXMC	3.58145748	6.478989256
Ma	169585	8705	MFI171_sc27	Cynomolgus.macaque	17	EXMC	PASSED	cyEXMC	cyEXMC	3.281144961	6.334575785
Ma	21786	5838	MFI171_sc28	Cynomolgus.macaque	17	postL-EPI	PASSED	cyPostEPI-L4	PostEPI	-1.464555518	-1.601496803
Ma	140468	7290	MFI171_sc30	Cynomolgus.macaque	17	postL-EPI	PASSED	cyPostEPI-L4	PostEPI	-1.314220563	-1.804431545
Ma	31179	5582	MFI171_sc31	Cynomolgus.macaque	17	EXMC	PASSED	cyEXMC	cyEXMC	4.810574158	7.080571307
Ma	53730	6311	MFI171_sc32	Cynomolgus.macaque	17	TE	PASSED	cyCTB	CTB	3.23421131	-1.709066974
Ma	65259	7688	MFI171_sc33	Cynomolgus.macaque	17	postL-EPI	PASSED	cyPostEPI-L4	PostEPI	-1.491220609	-1.611847269
Ma	22643	5411	MFI171_sc36	Cynomolgus.macaque	17	EXMC	PASSED	cyEXMC	cyEXMC	4.883039101	7.135807169
Ma	50538	7444	MFI171_sc38	Cynomolgus.macaque	17	postL-EPI	PASSED	cyPostEPI-L4	PostEPI	-1.595063225	-1.732287037
Ma	182934	9934	MFI171_sc40	Cynomolgus.macaque	17	EXMC	PASSED	cyEXMC	cyEXMC	2.267123803	7.207416666
Ma	98766	7466	MFI171_sc41	Cynomolgus.macaque	17	postL-EPI	PASSED	cyPostEPI-L4	PostEPI	3.262031659	-1.683779585
Ma	100406	8513	MFI171_sc42	Cynomolgus.macaque	17	EXMC	PASSED	cyEXMC	cyEXMC	3.897147759	6.555522097
Ma	16556	4688	MFI171_sc43	Cynomolgus.macaque	17	EXMC	PASSED	cyEXMC	cyEXMC	2.217319353	7.287828101
Ma	70912	6933	MFI171_sc44	Cynomolgus.macaque	17	TE	PASSED	cyEVT	EVT	8.295376881	-0.48988186
Ma	70055	8008	MFI171_sc45	Cynomolgus.macaque	17	EXMC	PASSED	cyEXMC	cyEXMC	2.882306441	6.726591242
Ma	27922	5199	MFI171_sc46	Cynomolgus.macaque	17	EXMC	PASSED	cyEXMC	cyEXMC	5.210253819	7.300268782
Ma	114487	7777	MFI171_sc47	Cynomolgus.macaque	17	EXMC	PASSED	cyEXMC	cyEXMC	2.604646309	6.961665762
Ma	103698	8750	MFI171_sc48	Cynomolgus.macaque	17	EXMC	PASSED	cyEXMC	cyEXMC	2.538725718	6.935088766
Ma	173158	8087	MFI171_sc49	Cynomolgus.macaque	17	EXMC	PASSED	cyEXMC	cyEXMC	4.73493491	6.759611739
Ma	52307	7949	MFI171_sc51	Cynomolgus.macaque	17	EXMC	PASSED	cyEXMC	cyEXMC	3.442097767	6.728102816
Ma	155379	8890	MFI171_sc52	Cynomolgus.macaque	17	EXMC	PASSED	cyEXMC	cyEXMC	2.414433344	7.028233183
Ma	14325	4498	MFI171_sc53	Cynomolgus.macaque	17	EXMC	PASSED	cyEXMC	cyEXMC	4.977531536	7.246770991
Ma	335622	9640	MFI171_sc54	Cynomolgus.macaque	17	postL-EPI	PASSED	cyPostEPI-L4	PostEPI	-1.324261443	-1.637528049
Ma	66135	5273	MFI171_sc55	Cynomolgus.macaque	17	TE	PASSED	cyCTB	CTB	3.263642653	-1.767315971
Ma	11267	3724	MFI171_sc57	Cynomolgus.macaque	17	EXMC	PASSED	cyEXMC	cyEXMC	4.10543023	6.982184065
Ma	81237	7047	MFI171_sc58	Cynomolgus.macaque	17	EXMC	PASSED	cyEXMC	cyEXMC	3.654112919	6.599603785
Ma	117944	6835	MFI171_sc60	Cynomolgus.macaque	17	EXMC	PASSED	cyEXMC	cyEXMC	3.609445198	6.629778994
Ma	218498	8209	MFI171_sc61	Cynomolgus.macaque	17	EXMC	PASSED	cyEXMC	cyEXMC	2.25277005	7.250741614
Ma	63962	7882	MFI171_sc62	Cynomolgus.macaque	17	EXMC	PASSED	cyEXMC	cyEXMC	4.509820565	7.242906226
Ma	143998	7470	MFI171_sc63	Cynomolgus.macaque	17	EXMC	PASSED	cyEXMC	cyEXMC	3.551938876	6.628327502
Ma	152589	7551	MFI171_sc64	Cynomolgus.macaque	17	EXMC	PASSED	cyEXMC	cyEXMC	2.427273615	6.86387123
Ma	333156	9423	MFI171_sc65	Cynomolgus.macaque	17	EXMC	PASSED	cyEXMC	cyEXMC	2.171213969	7.312492979
Ma	204811	8098	MFI171_sc66	Cynomolgus.macaque	17	EXMC	PASSED	cyEXMC	cyEXMC	3.659445389	6.809294356
Ma	149405	7961	MFI171_sc68	Cynomolgus.macaque	17	postL-EPI	PASSED	cyPostEPI-L4	PostEPI	-1.588952915	-1.614774334
Ma	8861	3588	MFI171_sc69	Cynomolgus.macaque	17	VE/YE	PASSED	cyPrE	PrE	-6.917348281	5.156561983
Ma	31459	5137	MFI171_sc70	Cynomolgus.macaque	17	EXMC	PASSED	cyEXMC	cyEXMC	3.342211827	6.510480059
Ma	26326	4342	MFI171_sc74	Cynomolgus.macaque	17	EXMC	PASSED	cyEXMC	cyEXMC	5.253892525	7.155905856
Ma	20892	5583	MFI171_sc75	Cynomolgus.macaque	17	postL-EPI	PASSED	cyPostEPI-L4	PostEPI	-1.498085872	-1.647318231
Ma	12760	4177	MFI171_sc76	Cynomolgus.macaque	17	L-AM1	PASSED	cyAME.L2	AME_NNE	-0.589659736	-3.134429323
Ma	17179	4408	MFI171_sc77	Cynomolgus.macaque	17	postL-EPI	PASSED	cyPostEPI-L4	PostEPI	-1.444137708	-1.697983371
Ma	58272	7170	MFI171_sc78	Cynomolgus.macaque	17	EXMC	PASSED	cyEXMC	cyEXMC	2.409994706	6.922815932
Ma	108935	7769	MFI171_sc79	Cynomolgus.macaque	17	postL-EPI	PASSED	cyPostEPI-L4	PostEPI	-1.501413838	-1.763957368
Ma	46961	5328	MFI171_sc80	Cynomolgus.macaque	17	EXMC	PASSED	cyEXMC	cyEXMC	5.453678711	7.226282252
Ma	8636	3719	MFI171_sc81	Cynomolgus.macaque	17	postL-EPI	PASSED	cyPostEPI-L4	PostEPI	-1.329107896	-1.766189682
Ma	20379	3897	MFI171_sc83	Cynomolgus.macaque	17	EXMC	PASSED	cyEXMC	cyEXMC	5.759230717	7.23266424
Ma	7922	3082	MFI171_sc84	Cynomolgus.macaque	17	VE/YE	PASSED	cyPrE	PrE	-7.014443771	5.285842074
Ma	9827	3777	MFI171_sc87	Cynomolgus.macaque	17	EXMC	PASSED	cyEXMC	cyEXMC	2.215639456	7.291926039
Ma	11403	4132	MFI171_sc88	Cynomolgus.macaque	17	L-AM1	PASSED	cyAME.L2	AME_NNE	0.101554125	-3.084324705
Ma	81995	5618	MFI171_sc89	Cynomolgus.macaque	17	postL-EPI	PASSED	cyPostEPI-L3	PostEPI	-1.434685723	-1.839965688
Ma	59963	7825	MFI171_sc90	Cynomolgus.macaque	17	TE	PASSED	cyCTB	CTB	5.051513775	5.874669207
Ma	115731	7172	MFI171_sc92	Cynomolgus.macaque	17	postL-EPI	PASSED	cyPostEPI-L4	PostEPI	-1.532118217	-1.62551223
Ma	73353	8318	MFI171_sc93	Cynomolgus.macaque	17	EXMC	PASSED	cyEXMC	cyEXMC	3.777918442	7.010754717
Ma	38090	5685	MFI171_sc94	Cynomolgus.macaque	17	EXMC	PASSED	cyEXMC	cyEXMC	4.741069897	6.808972968
Ma	13438	4011	MFI171_sc95	Cynomolgus.macaque	17	L-AM2	PASSED	cyAME.L3	AME_NNE	0.707976802	-2.72507702
Ma	22129	4654	MFI171_sc96	Cynomolgus.macaque	17	EXMC	PASSED	cyEXMC	cyEXMC	4.888850315	7.299559248
Ma	41872	6695	MFI172_sc01	Cynomolgus.macaque	17	EXMC	PASSED	cyEXMC	cyEXMC	3.815265759	6.688286436
Ma	36719	6277	MFI172_sc06	Cynomolgus.macaque	17	EXMC	PASSED	cyEXMC	cyEXMC	4.184642418	7.031172408
Ma	39719	6479	MFI172_sc07	Cynomolgus.macaque	17	EXMC	PASSED	cyEXMC	cyEXMC	3.912712677	6.725934161
Ma	11884	3587	MFI172_sc09	Cynomolgus.macaque	17	EXMC	PASSED	cyEXMC	cyEXMC	4.90462695	7.382164133
Ma	233237	9852	MFI172_sc10	Cynomolgus.macaque	17	postL-EPI	PASSED	cyPostEPI-L4	PostEPI	-1.557627217	-1.659600364
Ma	111428	6136	MFI172_sc12	Cynomolgus.macaque	17	postL-EPI	PASSED	cyPostEPI-L4	PostEPI	-1.414955274	-1.706817018
Ma	200213	7728	MFI172_sc13	Cynomolgus.macaque	17	TE	PASSED	cyEVT	EVT	7.709814175	0.105270399
Ma	127395	5767	MFI172_sc17	Cynomolgus.macaque	17	VE/YE	PASSED	cyPrE	PrE	-6.932523624	5.128047121
Ma	382250	8759	MFI172_sc19	Cynomolgus.macaque	17	postL-EPI	PASSED	cyPostEPI-L4	PostEPI	-1.587140099	-1.613233196
Ma	364039	7664	MFI172_sc20	Cynomolgus.macaque	17	TE	PASSED	cyEVT	EVT	7.921878918	-0.012201296
Ma	34782	5966	MFI172_sc21	Cynomolgus.macaque	17	postL-EPI	PASSED	cyPostEPI-L4	PostEPI	-1.45979561	-1.792214023
Ma	37297	4030	MFI172_sc22	Cynomolgus.macaque	17	EXMC	PASSED	cyEXMC	cyEXMC	5.525391682	7.225668085
Ma	47366	6084	MFI172_sc24	Cynomolgus.macaque	17	VE/YE	PASSED	cyPrE	PrE	-7.505748169	6.004065169
Ma	41845	7244	MFI172_sc28	Cynomolgus.macaque	17	EXMC	PASSED	cyEXMC	cyEXMC	4.541563614	7.57843746
Ma	96418	5661	MFI172_sc29	Cynomolgus.macaque	17	postL-EPI	PASSED	cyPostEPI-L4	PostEPI	-1.418657796	-1.644104587
Ma	118437	6608	MFI172_sc30	Cynomolgus.macaque	17	L-AM1	PASSED	cyAME.L2	AME_NNE	-1.201214568	-2.417619812
Ma	60254	5814	MFI172_sc32	Cynomolgus.macaque	17	EXMC	PASSED	cyEXMC	cyEXMC	3.418126686	6.371075762
Ma	18378	4250	MFI172_sc35	Cynomolgus.macaque	17	postL-EPI	PASSED	cyPostEPI-L4	PostEPI	-1.406090514	-1.845543014
Ma	11612	3936	MFI172_sc37	Cynomolgus.macaque	17	postL-EPI	PASSED	cyPostEPI-L3	PostEPI	-1.702966467	-1.791031705
Ma	168042	10047	MFI172_sc38	Cynomolgus.macaque	17	EXMC	PASSED	cyEXMC	cyEXMC	4.598316296	7.541241301
Ma	105323	7980	MFI172_sc40	Cynomolgus.macaque	17	EXMC	PASSED	cyEXMC	cyEXMC	4.245905026	7.313646925
Ma	273464	8834	MFI172_sc41	Cynomolgus.macaque	17	EXMC	PASSED	cyEXMC	cyEXMC	4.74957095	7.395106924
Ma	100759	7360	MFI172_sc42	Cynomolgus.macaque	17	EXMC	PASSED	cyEXMC	cyEXMC	4.479980572	7.156891955
Ma	11991	3830	MFI172_sc43	Cynomolgus.macaque	17	EXMC	PASSED	cyEXMC	cyEXMC	4.849561795	7.314966334
Ma	47669	6985	MFI172_sc44	Cynomolgus.macaque	17	EXMC	PASSED	cyEXMC	cyEXMC	4.79546748	7.39450611
Ma	135960	10535	MFI172_sc45	Cynomolgus.macaque	17	EXMC	PASSED	cyEXMC	cyEXMC	4.556636914	7.604188574
Ma	246245	10870	MFI172_sc46	Cynomolgus.macaque	17	TE	PASSED	cyEVT	EVT	8.203284367	-0.37371062
Ma	104931	7028	MFI172_sc47	Cynomolgus.macaque	17	EXMC	PASSED	cyEXMC	cyEXMC	2.703771218	6.864207877
Ma	69657	6190	MFI172_sc48	Cynomolgus.macaque	17	EXMC	PASSED	cyEXMC	cyEXMC	2.250281437	7.221095694
Ma	42718	6097	MFI172_sc50	Cynomolgus.macaque	17	EXMC	PASSED	cyEXMC	cyEXMC	4.283686264	6.680263651
Ma	227367	9280	MFI172_sc51	Cynomolgus.macaque	17	postL-EPI	PASSED	cyPostEPI-L4	PostEPI	-1.582412616	-1.670060503
Ma	218673	7339	MFI172_sc56	Cynomolgus.macaque	17	EXMC	PASSED	cyEXMC	cyEXMC	5.233632668	7.083223475
Ma	32889	5826	MFI172_sc59	Cynomolgus.macaque	17	postL-EPI	PASSED	cyPostEPI-L4	PostEPI	-1.757019297	-1.854997026
Ma	176997	8128	MFI172_sc60	Cynomolgus.macaque	17	postL-EPI	PASSED	cyPostEPI-L4	PostEPI	-8.115485088	-4.740660535
Ma	123769	5919	MFI172_sc61	Cynomolgus.macaque	17	EXMC	PASSED	cyEXMC	cyEXMC	5.458986863	7.139312399
Ma	40850	5480	MFI172_sc62	Cynomolgus.macaque	17	EXMC	PASSED	cyEXMC	cyEXMC	3.991511925	6.507435454
Ma	185374	7427	MFI172_sc63	Cynomolgus.macaque	17	postL-EPI	PASSED	cyPostEPI-L4	PostEPI	-1.561106936	-1.693028318
Ma	230557	7486	MFI172_sc65	Cynomolgus.macaque	17	EXMC	PASSED	cyEXMC	cyEXMC	3.064292773	6.63786043
Ma	294470	8409	MFI172_sc66	Cynomolgus.macaque	17	L-AM1	PASSED	cyAME.L2	AME_NNE	-0.911124066	-2.860408174
Ma	131904	6557	MFI172_sc67	Cynomolgus.macaque	17	EXMC	PASSED	cyEXMC	cyEXMC	2.952105864	6.647483958
Ma	142944	7122	MFI172_sc68	Cynomolgus.macaque	17	VE/YE	PASSED	cyPrE	PrE	-7.217437641	5.479583395
Ma	12634	4266	MFI172_sc69	Cynomolgus.macaque	17	EXMC	PASSED	cyEXMC	cyEXMC	4.977537735	6.910615099
Ma	53001	6353	MFI172_sc70	Cynomolgus.macaque	17	postL-EPI	PASSED	cyPostEPI-L4	PostEPI	-1.625341074	-1.803859579
Ma	28715	4012	MFI172_sc74	Cynomolgus.macaque	17	EXMC	PASSED	cyEXMC	cyEXMC	4.035235032	7.064980162
Ma	27799	5528	MFI172_sc76	Cynomolgus.macaque	17	TE	PASSED	cyCTB	CTB	3.383472069	-1.681447851
Ma	52024	5076	MFI172_sc79	Cynomolgus.macaque	17	EXMC	PASSED	cyEXMC	cyEXMC	4.217857941	6.972111834
Ma	18949	4477	MFI172_sc84	Cynomolgus.macaque	17	EXMC	PASSED	cyEXMC	cyEXMC	3.880004986	7.083909644
Ma	23735	5533	MFI172_sc85	Cynomolgus.macaque	17	EXMC	PASSED	cyEXMC	cyEXMC	3.398646458	6.692057742
Ma	9426	3387	MFI172_sc88	Cynomolgus.macaque	17	L-Gast2	PASSED	cyGast3	Gast	1.956550702	5.499707592
Ma	14120	3808	MFI172_sc91	Cynomolgus.macaque	17	EXMC	PASSED	cyEXMC	cyEXMC	4.604962452	7.587705267
Ma	54697	5623	MFI172_sc92	Cynomolgus.macaque	17	postL-EPI	PASSED	cyPostEPI-L4	PostEPI	-1.534538046	-1.691923725
Ma	32983	5649	MFI172_sc93	Cynomolgus.macaque	17	EXMC	PASSED	cyEXMC	cyEXMC	4.962338551	7.463132037
Ma	22441	4170	MFI172_sc94	Cynomolgus.macaque	17	EXMC	PASSED	cyEXMC	cyEXMC	5.115212067	7.32367338
Ma	129835	9100	MFI172_sc95	Cynomolgus.macaque	17	TE	PASSED	cyCTB	CTB	3.392914875	-1.872057544
Ma	50970	6627	MFI173_sc01	Cynomolgus.macaque	17	EXMC	PASSED	cyEXMC	cyEXMC	4.754445179	7.101268423
Ma	27212	5283	MFI173_sc03	Cynomolgus.macaque	17	EXMC	PASSED	cyEXMC	cyEXMC	2.383289202	7.091142786
Ma	439341	8724	MFI173_sc04	Cynomolgus.macaque	17	EXMC	PASSED	cyEXMC	cyEXMC	2.473905905	7.024333609
Ma	19422	4308	MFI173_sc05	Cynomolgus.macaque	17	TE	PASSED	cyCTB	CTB	3.608405455	-1.916585552
Ma	67345	5994	MFI173_sc07	Cynomolgus.macaque	17	VE/YE	PASSED	cyPrE	PrE	-7.227900879	5.28807701
Ma	16918	5088	MFI173_sc08	Cynomolgus.macaque	17	VE/YE	PASSED	cyPrE	PrE	-6.861206905	5.05576886
Ma	30740	6356	MFI173_sc11	Cynomolgus.macaque	17	TE	PASSED	cyEVT	EVT	8.316427334	-0.452951538
Ma	174748	8634	MFI173_sc12	Cynomolgus.macaque	17	EXMC	PASSED	cyEXMC	cyEXMC	3.984791382	7.008201254
Ma	385608	8424	MFI173_sc14	Cynomolgus.macaque	17	VE/YE	PASSED	cyPrE	PrE	-6.979859726	5.183933152
Ma	95955	6741	MFI173_sc15	Cynomolgus.macaque	17	TE	PASSED	cyCTB	CTB	3.561395272	-1.886457788
Ma	183750	6881	MFI173_sc16	Cynomolgus.macaque	17	EXMC	PASSED	cyEXMC	cyEXMC	3.020233735	6.59092058
Ma	243381	7727	MFI173_sc17	Cynomolgus.macaque	17	L-AM2	PASSED	cyAME.L3	AME_NNE	0.75654064	-2.680668699
Ma	338393	9130	MFI173_sc20	Cynomolgus.macaque	17	EXMC	PASSED	cyEXMC	cyEXMC	2.432195052	7.021215571
Ma	97937	5562	MFI173_sc22	Cynomolgus.macaque	17	EXMC	PASSED	cyEXMC	cyEXMC	3.730590924	6.969800604
Ma	121053	6949	MFI173_sc24	Cynomolgus.macaque	17	EXMC	PASSED	cyEXMC	cyEXMC	2.596572264	6.911034716
Ma	150976	6798	MFI173_sc25	Cynomolgus.macaque	17	VE/YE	PASSED	cyPrE	PrE	-7.488079444	6.241515292
Ma	317441	7847	MFI173_sc26	Cynomolgus.macaque	17	EXMC	PASSED	cyEXMC	cyEXMC	2.473714693	7.074423922
Ma	208185	7193	MFI173_sc27	Cynomolgus.macaque	17	EXMC	PASSED	cyEXMC	cyEXMC	2.281404122	7.234740389
Ma	80160	7234	MFI173_sc28	Cynomolgus.macaque	17	EXMC	PASSED	cyEXMC	cyEXMC	3.91767083	6.706649435
Ma	270538	8348	MFI173_sc30	Cynomolgus.macaque	17	EXMC	PASSED	cyEXMC	cyEXMC	2.37505041	7.130298746
Ma	86613	6053	MFI173_sc33	Cynomolgus.macaque	17	TE	PASSED	cyEVT	EVT	8.144442662	-0.318747269
Ma	27095	5087	MFI173_sc35	Cynomolgus.macaque	17	EXMC	PASSED	cyEXMC	cyEXMC	2.660617455	6.734243525
Ma	16268	4331	MFI173_sc36	Cynomolgus.macaque	17	EXMC	PASSED	cyEXMC	cyEXMC	2.2717043	7.245450152
Ma	13005	3513	MFI173_sc38	Cynomolgus.macaque	17	postL-EPI	PASSED	cyPostEPI-L4	PostEPI	-1.771205441	-1.872832882
Ma	21413	5143	MFI173_sc39	Cynomolgus.macaque	17	EXMC	PASSED	cyEXMC	cyEXMC	4.023412331	6.829492224
Ma	315057	9373	MFI173_sc40	Cynomolgus.macaque	17	EXMC	PASSED	cyEXMC	cyEXMC	3.172727688	6.827063692
Ma	86119	6628	MFI173_sc41	Cynomolgus.macaque	17	EXMC	PASSED	cyEXMC	cyEXMC	4.285460099	6.517007483
Ma	14094	3501	MFI173_sc43	Cynomolgus.macaque	17	EXMC	PASSED	cyEXMC	cyEXMC	3.13019739	6.728351725
Ma	178681	7508	MFI173_sc44	Cynomolgus.macaque	17	EXMC	PASSED	cyEXMC	cyEXMC	5.320551499	7.307323111
Ma	95461	7583	MFI173_sc45	Cynomolgus.macaque	17	EXMC	PASSED	cyEXMC	cyEXMC	3.628930434	6.342110766
Ma	108498	7289	MFI173_sc46	Cynomolgus.macaque	17	EXMC	PASSED	cyEXMC	cyEXMC	4.567864998	7.44610752
Ma	75705	7253	MFI173_sc48	Cynomolgus.macaque	17	EXMC	PASSED	cyEXMC	cyEXMC	3.222552164	6.644884718
Ma	143422	6886	MFI173_sc49	Cynomolgus.macaque	17	EXMC	PASSED	cyEXMC	cyEXMC	3.772784575	5.979719294
Ma	23343	5086	MFI173_sc50	Cynomolgus.macaque	17	VE/YE	PASSED	cyPrE	PrE	-7.042778389	5.188257826
Ma	33151	5805	MFI173_sc51	Cynomolgus.macaque	17	EXMC	PASSED	cyEXMC	cyEXMC	2.986685618	6.05808605
Ma	480691	9205	MFI173_sc54	Cynomolgus.macaque	17	EXMC	PASSED	cyEXMC	cyEXMC	4.34324561	7.040472639
Ma	339173	7802	MFI173_sc56	Cynomolgus.macaque	17	EXMC	PASSED	cyEXMC	cyEXMC	4.590541943	6.599125517
Ma	55112	5124	MFI173_sc57	Cynomolgus.macaque	17	EXMC	PASSED	cyEXMC	cyEXMC	4.622123822	6.904326094
Ma	121829	6179	MFI173_sc58	Cynomolgus.macaque	17	EXMC	PASSED	cyEXMC	cyEXMC	3.447388752	6.570838107
Ma	34431	6009	MFI173_sc59	Cynomolgus.macaque	17	EXMC	PASSED	cyEXMC	cyEXMC	2.25449024	7.252974165
Ma	278582	7007	MFI173_sc61	Cynomolgus.macaque	17	EXMC	PASSED	cyEXMC	cyEXMC	4.484968289	6.86375202
Ma	197687	8144	MFI173_sc62	Cynomolgus.macaque	17	EXMC	PASSED	cyEXMC	cyEXMC	2.827417239	6.632860793
Ma	218383	6673	MFI173_sc63	Cynomolgus.macaque	17	EXMC	PASSED	cyEXMC	cyEXMC	5.774907692	7.171205653
Ma	190257	7776	MFI173_sc66	Cynomolgus.macaque	17	EXMC	PASSED	cyEXMC	cyEXMC	3.604886397	6.32152809
Ma	30836	4677	MFI173_sc67	Cynomolgus.macaque	17	EXMC	PASSED	cyEXMC	cyEXMC	5.282136067	7.136238707
Ma	422414	10768	MFI173_sc68	Cynomolgus.macaque	17	EXMC	PASSED	cyEVT	EVT	5.372854336	6.24229349
Ma	49634	6963	MFI173_sc70	Cynomolgus.macaque	17	postL-EPI	PASSED	cyPostEPI-L4	PostEPI	-1.611250893	-1.692880022
Ma	59701	5191	MFI173_sc71	Cynomolgus.macaque	17	EXMC	PASSED	cyEXMC	cyEXMC	3.825054034	6.672248972
Ma	37573	8067	MFI173_sc72	Cynomolgus.macaque	17	EXMC	PASSED	cyEXMC	cyEXMC	3.449514254	6.917667998
Ma	8605	3287	MFI173_sc73	Cynomolgus.macaque	17	EXMC	PASSED	cyEXMC	cyEXMC	4.823755368	6.587071074
Ma	228521	7406	MFI173_sc74	Cynomolgus.macaque	17	EXMC	PASSED	cyEXMC	cyEXMC	3.925516232	6.672913206
Ma	114500	7789	MFI173_sc75	Cynomolgus.macaque	17	EXMC	PASSED	cyEXMC	cyEXMC	3.358522995	6.719458235
Ma	263454	7538	MFI173_sc77	Cynomolgus.macaque	17	EXMC	PASSED	cyEXMC	cyEXMC	4.791688546	6.981919897
Ma	442836	10226	MFI173_sc78	Cynomolgus.macaque	17	VE/YE	PASSED	cyPrE	PrE	-6.954304115	5.139703644
Ma	166098	9735	MFI173_sc79	Cynomolgus.macaque	17	EXMC	PASSED	cyEXMC	cyEXMC	2.278642043	7.212501181
Ma	12561	4889	MFI173_sc81	Cynomolgus.macaque	17	EXMC	PASSED	cyEXMC	cyEXMC	4.046569928	6.90489353
Ma	54565	5373	MFI173_sc83	Cynomolgus.macaque	17	TE	PASSED	cyCTB	CTB	3.739440068	-1.308024036
Ma	8885	3065	MFI173_sc84	Cynomolgus.macaque	17	EXMC	PASSED	cyEXMC	cyEXMC	3.87881194	7.034915102
Ma	117058	7207	MFI173_sc86	Cynomolgus.macaque	17	EXMC	PASSED	cyEXMC	cyEXMC	2.76190172	6.992879046
Ma	6154	3104	MFI173_sc87	Cynomolgus.macaque	17	VE/YE	PASSED	cyPrE	PrE	3.423611506	7.061482561
Ma	160838	7167	MFI173_sc89	Cynomolgus.macaque	17	postL-EPI	PASSED	cyPostEPI-L4	PostEPI	-8.268563167	-4.942500936
Ma	19130	4432	MFI173_sc90	Cynomolgus.macaque	17	EXMC	PASSED	cyEXMC	cyEXMC	3.364178284	6.574845446
Ma	99235	7748	MFI173_sc91	Cynomolgus.macaque	17	EXMC	PASSED	cyEXMC	cyEXMC	3.898212536	6.846956385
Ma	212488	6961	MFI173_sc92	Cynomolgus.macaque	17	EXMC	PASSED	cyEXMC	cyEXMC	4.810663327	6.622019423
Ma	260799	9062	MFI173_sc93	Cynomolgus.macaque	17	EXMC	PASSED	cyEXMC	cyEXMC	2.296749457	7.217015398
Ma	15239	4303	MFI173_sc96	Cynomolgus.macaque	17	EXMC	PASSED	cyEXMC	cyEXMC	3.870950325	6.747756136
Tyser	377151.969	4922	SS.sc7785290	H.sapiens	NA	Hemogenic Endothelial Progenitors	PASSED	Blood Progenitors	Blood	8.184546574	1.905339194
Tyser	259888.99	6942	SS.sc7786612	H.sapiens	NA	Endoderm	PASSED	DE(P)	DE	-8.273144619	2.976989163
Tyser	437911.015	6140	SS.sc7786605	H.sapiens	NA	Advanced Mesoderm	PASSED	Advanced Mesoderm	Advanced Mesoderm	0.819648965	4.772431506
Tyser	322351.9831	3800	SS.sc7785737	H.sapiens	16.to.19	Primitive_Streak	PASSED	hsGast4	Gast	-4.681807415	-2.828219759
Tyser	394318.996	2964	SS.sc7785398	H.sapiens	NA	ExE Mesoderm	PASSED	YS Mesoderm	YS Mesoderm	5.401846512	5.549751652
Tyser	298217.993	5030	SS.sc7788091	H.sapiens	NA	Axial Mesoderm	PASSED	Axial Mesoderm	Axial Mesoderm	-7.557706253	0.969477428
Tyser	362622.002	4259	SS.sc7785785	H.sapiens	NA	Erythroblasts	PASSED	Erythroblasts	Blood	9.444625004	3.068478001
Tyser	454114.954	3842	SS.sc7785959	H.sapiens	NA	Advanced Mesoderm	PASSED	Advanced Mesoderm	Advanced Mesoderm	3.038938387	3.513893855
Tyser	604384.042	5249	SS.sc7785611	H.sapiens	NA	Endoderm	PASSED	YS Endoderm	YS Endoderm	-8.040369407	6.04528488
Tyser	465547	3312	SS.sc7786585	H.sapiens	NA	Emergent Mesoderm	PASSED	Emergent Mesoderm	Emergent Mesoderm	-5.705916778	-0.4710065
Tyser	494180.231	3699	SS.sc7785580	H.sapiens	NA	ExE Mesoderm	PASSED	YS Mesoderm	YS Mesoderm	5.615854844	5.606403483
Tyser	299896.977	5626	SS.sc7786076	H.sapiens	16.to.19	Epiblast	PASSED	hsPostEPI.L5	PostEPI	-5.542426006	-4.307552206
Tyser	377163.995	4001	SS.sc7785704	H.sapiens	16.to.19	Primitive_Streak	PASSED	hsGast4	Gast	-2.039611713	-3.847392427
Tyser	489188.985	5905	SS.sc7785425	H.sapiens	NA	ExE Mesoderm	PASSED	YS Mesoderm	YS Mesoderm	4.786811932	5.979259146
Tyser	447411.981	5622	SS.sc7786250	H.sapiens	NA	Advanced Mesoderm	PASSED	Advanced Mesoderm	Advanced Mesoderm	0.79567401	4.196354283
Tyser	384117.964	4762	SS.sc7785745	H.sapiens	16.to.19	Primitive_Streak	PASSED	hsGast4	Gast	-4.227081195	-4.528908121
Tyser	433030.006	5362	SS.sc7785599	H.sapiens	NA	Endoderm	PASSED	YS Endoderm	YS Endoderm	-7.918373958	6.627363337
Tyser	659100.006	4885	SS.sc7785517	H.sapiens	NA	Emergent Mesoderm	PASSED	Emergent Mesoderm	Emergent Mesoderm	-5.808108226	2.520522846
Tyser	304202.973	6100	SS.sc7785907	H.sapiens	NA	Nascent Mesoderm	PASSED	Nascent Mesoderm	Nascent Mesoderm	0.852415486	4.142590893
Tyser	303831.202	6434	SS.sc7785781	H.sapiens	NA	Emergent Mesoderm	PASSED	Emergent Mesoderm	Emergent Mesoderm	-5.252980606	1.548184747
Tyser	431768.002	5642	SS.sc7786375	H.sapiens	NA	Emergent Mesoderm	PASSED	Emergent Mesoderm	Emergent Mesoderm	-4.814341442	1.161916746
Tyser	549230.8421	3662	SS.sc7785455	H.sapiens	NA	Hemogenic Endothelial Progenitors	PASSED	Hemogenic Endothelium	Blood	6.888882264	1.896117402
Tyser	471786.0129	3090	SS.sc7786229	H.sapiens	NA	Nascent Mesoderm	PASSED	Nascent Mesoderm	Nascent Mesoderm	-4.748840229	-2.8921126
Tyser	293131.329	4119	SS.sc7788319	H.sapiens	16.to.19	Primitive_Streak	PASSED	hsGast4	Gast	-5.746044056	-3.572249281
Tyser	263449.982	6959	SS.sc7785819	H.sapiens	16.to.19	Primitive_Streak	PASSED	hsNNEC1	AME_NNE	-3.357742445	-4.321775781
Tyser	596097.4279	5435	SS.sc7785535	H.sapiens	NA	Emergent Mesoderm	PASSED	Emergent Mesoderm	Emergent Mesoderm	-5.921895401	3.031777752
Tyser	510249.998	4855	SS.sc7786726	H.sapiens	NA	Advanced Mesoderm	PASSED	Advanced Mesoderm	Advanced Mesoderm	0.543264671	4.78337611
Tyser	435969.985	2216	SS.sc7786284	H.sapiens	NA	Advanced Mesoderm	PASSED	Advanced Mesoderm	Advanced Mesoderm	4.758053406	4.540831221
Tyser	473283.115	4165	SS.sc7785598	H.sapiens	NA	ExE Mesoderm	PASSED	YS Mesoderm	YS Mesoderm	4.964885338	5.921884669
Tyser	413937.017	3750	SS.sc7788138	H.sapiens	16.to.19	Primitive_Streak	PASSED	hsGast4	Gast	-5.890200512	-3.689337598
Tyser	502670.971	4649	SS.sc7786611	H.sapiens	16.to.19	Ectoderm	PASSED	hsNNEC2	AME_NNE	0.6660773	-2.914610731
Tyser	87184.33	6089	SS.sc7785901	H.sapiens	NA	Nascent Mesoderm	PASSED	Nascent Mesoderm	Nascent Mesoderm	-3.869344369	-3.772784578
Tyser	356199.016	5080	SS.sc7785605	H.sapiens	NA	Advanced Mesoderm	PASSED	Advanced Mesoderm	Advanced Mesoderm	3.373769148	6.370276583
Tyser	308170.929	5068	SS.sc7785291	H.sapiens	NA	Hemogenic Endothelial Progenitors	PASSED	Hemogenic Endothelium	Blood	7.148227318	0.768565787
Tyser	365015.991	3382	SS.sc7788067	H.sapiens	NA	Emergent Mesoderm	PASSED	Emergent Mesoderm	Emergent Mesoderm	-6.068212406	1.299291922
Tyser	343012.971	5065	SS.sc7785883	H.sapiens	NA	Endoderm	PASSED	DE(P)	DE	-8.03860654	2.819058312
Tyser	423551.9738	5705	SS.sc7785601	H.sapiens	NA	Endoderm	PASSED	YS Endoderm	YS Endoderm	-7.451899425	7.656452788
Tyser	334166.964	2795	SS.sc7788215	H.sapiens	NA	Hemogenic Endothelial Progenitors	PASSED	Hemogenic Endothelium	Blood	5.617318257	4.622957838
Tyser	357366.162	5416	SS.sc7785809	H.sapiens	NA	Endoderm	PASSED	DE(P)	DE	-7.88404359	2.913063181
Tyser	295235.091	5636	SS.sc7785732	H.sapiens	NA	Emergent Mesoderm	PASSED	Emergent Mesoderm	Emergent Mesoderm	-5.384614364	3.03022827
Tyser	481502.004	2869	SS.sc7786144	H.sapiens	NA	Emergent Mesoderm	PASSED	Emergent Mesoderm	Emergent Mesoderm	-5.398046867	-0.736812698
Tyser	315855.004	3683	SS.sc7785753	H.sapiens	16.to.19	Primitive_Streak	PASSED	hsGast4	Gast	-5.310054676	-3.633158075
Tyser	397083.277	5073	SS.sc7785378	H.sapiens	NA	Hemogenic Endothelial Progenitors	PASSED	Blood Progenitors	Blood	8.019472226	1.815534739
Tyser	589277.033	3852	SS.sc7785430	H.sapiens	NA	ExE Mesoderm	PASSED	YS Mesoderm	YS Mesoderm	5.570355042	6.989730967
Tyser	530327.978	4811	SS.sc7786263	H.sapiens	16.to.19	Primitive_Streak	PASSED	hsGast4	Gast	-4.679554836	-3.697616922
Tyser	234817.998	5788	SS.sc7786040	H.sapiens	16.to.19	Epiblast	PASSED	hsPostEPI.L5	PostEPI	-6.569151775	-4.301157343
Tyser	410620.987	3638	SS.sc7785878	H.sapiens	NA	Endoderm	PASSED	Hypoblast	Hypoblast	-7.902108566	4.843482388
Tyser	338979.007	5184	SS.sc7786655	H.sapiens	NA	Endoderm	PASSED	DE(P)	DE	-7.867623703	2.99045111
Tyser	412593.005	5833	SS.sc7785670	H.sapiens	NA	Nascent Mesoderm	PASSED	Nascent Mesoderm	Nascent Mesoderm	-3.574559108	-3.103522646
Tyser	342129.779	6463	SS.sc7786487	H.sapiens	16.to.19	Epiblast	PASSED	hsPostEPI.L5	PostEPI	-6.290395633	-4.403785574
Tyser	339381.996	2810	SS.sc7788188	H.sapiens	NA	Emergent Mesoderm	PASSED	Emergent Mesoderm	Emergent Mesoderm	-5.46640958	-0.785516368
Tyser	401997.995	2584	SS.sc7786233	H.sapiens	NA	Endoderm	PASSED	Hypoblast	Hypoblast	-7.766597168	4.946042431
Tyser	454570.968	3318	SS.sc7786347	H.sapiens	NA	Advanced Mesoderm	PASSED	Advanced Mesoderm	Advanced Mesoderm	2.469943388	4.355659855
Tyser	384901.995	4342	SS.sc7788314	H.sapiens	16.to.19	Primitive_Streak	PASSED	hsNNEC1	AME_NNE	-1.773517744	-3.774433481
Tyser	202755.014	5876	SS.sc7785362	H.sapiens	NA	Erythroblasts	PASSED	Erythroblasts	Blood	9.349302395	2.958498491
Tyser	396051.995	5720	SS.sc7786112	H.sapiens	16.to.19	Primitive_Streak	PASSED	hsPostEPI.L5	PostEPI	-6.480923549	-4.550872194
Tyser	373354.996	5087	SS.sc7785569	H.sapiens	NA	ExE Mesoderm	PASSED	YS Mesoderm	YS Mesoderm	5.451784237	6.084028376
Tyser	365642.999	4927	SS.sc7785530	H.sapiens	NA	Hemogenic Endothelial Progenitors	PASSED	Erythro-Myeloid Progenitors	Blood	7.432860478	0.294972313
Tyser	393433.981	2580	SS.sc7788244	H.sapiens	NA	Emergent Mesoderm	PASSED	Emergent Mesoderm	Emergent Mesoderm	-5.083750145	-1.213144647
Tyser	222370.9701	3227	SS.sc7788367	H.sapiens	NA	Hemogenic Endothelial Progenitors	PASSED	Erythro-Myeloid Progenitors	Blood	7.948693379	0.681138767
Tyser	433265.977	3713	SS.sc7788381	H.sapiens	16.to.19	Ectoderm	PASSED	hsNNEC1	AME_NNE	0.564783617	-3.053543913
Tyser	360884.533	7372	SS.sc7786618	H.sapiens	16.to.19	Epiblast	PASSED	hsPostEPI.L5	PostEPI	-7.341652767	-3.740179407
Tyser	497867.982	4947	SS.sc7786473	H.sapiens	NA	Emergent Mesoderm	PASSED	Emergent Mesoderm	Emergent Mesoderm	-5.722271339	2.647307886
Tyser	319077.986	7718	SS.sc7786718	H.sapiens	16.to.19	Epiblast	PASSED	hsPostEPI.L5	PostEPI	-7.329613105	-3.862627374
Tyser	489737.025	3344	SS.sc7786316	H.sapiens	NA	Endoderm	PASSED	DE(P)	DE	-7.777517215	4.89376272
Tyser	411215.387	6482	SS.sc7786361	H.sapiens	16.to.19	Epiblast	PASSED	hsPostEPI.L5	PostEPI	-7.121096031	-3.888427602
Tyser	260303.285	6260	SS.sc7785806	H.sapiens	NA	Emergent Mesoderm	PASSED	Emergent Mesoderm	Emergent Mesoderm	-6.214604274	2.542855752
Tyser	487451.994	4186	SS.sc7786636	H.sapiens	NA	Advanced Mesoderm	PASSED	Advanced Mesoderm	Advanced Mesoderm	0.63652943	4.580093754
Tyser	399079.995	7540	SS.sc7786649	H.sapiens	NA	Endoderm	PASSED	DE(P)	DE	-7.839163677	3.660344256
Tyser	446593.995	3742	SS.sc7788383	H.sapiens	NA	Emergent Mesoderm	PASSED	Emergent Mesoderm	Emergent Mesoderm	-5.170204536	0.764057232
Tyser	299601.967	5827	SS.sc7785757	H.sapiens	NA	Emergent Mesoderm	PASSED	Emergent Mesoderm	Emergent Mesoderm	-5.155623333	1.055524124
Tyser	416333.896	3696	SS.sc7785327	H.sapiens	NA	ExE Mesoderm	PASSED	YS Mesoderm	YS Mesoderm	5.633097275	6.92823614
Tyser	458095.976	4001	SS.sc7786488	H.sapiens	16.to.19	Primitive_Streak	PASSED	hsNNEC1	AME_NNE	-1.502216117	-3.989176141
Tyser	623856.027	4570	SS.sc7786523	H.sapiens	16.to.19	Ectoderm	PASSED	hsNNEC2	AME_NNE	0.714092358	-2.903355466
Tyser	272031.981	4532	SS.sc7788337	H.sapiens	NA	Erythroblasts	PASSED	Erythroblasts	Blood	9.9058858	2.963349951
Tyser	345357.724	5604	SS.sc7785963	H.sapiens	NA	Nascent Mesoderm	PASSED	Nascent Mesoderm	Nascent Mesoderm	-4.299391166	-3.151881563
Tyser	608256.988	5774	SS.sc7786540	H.sapiens	NA	Endoderm	PASSED	DE(P)	DE	-7.941645996	3.125042451
Tyser	375542.018	5302	SS.sc7788101	H.sapiens	16.to.19	Primitive_Streak	PASSED	hsNNEC1	AME_NNE	-1.59215428	-3.662721502
Tyser	343022.993	6135	SS.sc7786604	H.sapiens	NA	Endoderm	PASSED	YS Endoderm	YS Endoderm	-8.170398609	5.34541334
Tyser	512246.98	5866	SS.sc7786353	H.sapiens	NA	Advanced Mesoderm	PASSED	Advanced Mesoderm	Advanced Mesoderm	1.015252217	4.687947167
Tyser	483007.974	5486	SS.sc7786615	H.sapiens	NA	Endoderm	PASSED	Hypoblast	Hypoblast	-8.240201847	4.812522782
Tyser	302794.04	4560	SS.sc7788095	H.sapiens	16.to.19	Primitive_Streak	PASSED	hsGast4	Gast	-4.287403957	-4.13862549
Tyser	421543.978	3869	SS.sc7786114	H.sapiens	16.to.19	Ectoderm	PASSED	hsNNEC2	AME_NNE	0.751586958	-2.785917627
Tyser	378897.001	5185	SS.sc7786482	H.sapiens	NA	Hemogenic Endothelial Progenitors	PASSED	Hemogenic Endothelium	Blood	6.795914277	1.766542358
Tyser	350074.01	2596	SS.sc7785754	H.sapiens	NA	Emergent Mesoderm	PASSED	Emergent Mesoderm	Emergent Mesoderm	-5.661198513	0.035277499
Tyser	330564.896	6334	SS.sc7788342	H.sapiens	NA	Advanced Mesoderm	PASSED	Advanced Mesoderm	Advanced Mesoderm	0.655558093	4.568007601
Tyser	433541.388	5132	SS.sc7786415	H.sapiens	NA	Advanced Mesoderm	PASSED	Advanced Mesoderm	Advanced Mesoderm	2.82179819	3.658905638
Tyser	289707.998	4872	SS.sc7785758	H.sapiens	NA	Endoderm	PASSED	YS Endoderm	YS Endoderm	-7.796259777	6.62044443
Tyser	542633.002	3060	SS.sc7788306	H.sapiens	NA	Nascent Mesoderm	PASSED	Nascent Mesoderm	Nascent Mesoderm	-5.310011283	-1.951239454
Tyser	511187.985	3811	SS.sc7786138	H.sapiens	NA	Advanced Mesoderm	PASSED	Advanced Mesoderm	Advanced Mesoderm	2.121397837	4.276418103
Tyser	429128.9839	4796	SS.sc7785451	H.sapiens	NA	Erythroblasts	PASSED	Erythroblasts	Blood	9.923869236	3.035608304
Tyser	433758.994	3047	SS.sc7786220	H.sapiens	NA	Emergent Mesoderm	PASSED	Emergent Mesoderm	Emergent Mesoderm	-5.71332349	0.456023587
Tyser	334162.421	5336	SS.sc7786740	H.sapiens	16.to.19	Epiblast	PASSED	hsNNEC1	AME_NNE	-0.960719661	-3.994142877
Tyser	472568.994	4209	SS.sc7786290	H.sapiens	16.to.19	Primitive_Streak	PASSED	hsGast4	Gast	-4.507236377	-4.71476494
Tyser	471373.981	5189	SS.sc7785336	H.sapiens	NA	Hemogenic Endothelial Progenitors	PASSED	Erythro-Myeloid Progenitors	Blood	7.379588231	0.417601479
Tyser	385610.999	4734	SS.sc7785474	H.sapiens	NA	Erythroblasts	PASSED	Erythroblasts	Blood	9.998950108	2.901146067
Tyser	310029.186	5578	SS.sc7788295	H.sapiens	NA	Nascent Mesoderm	PASSED	Nascent Mesoderm	Nascent Mesoderm	1.328931316	3.90086664
Tyser	378484.007	4684	SS.sc7788286	H.sapiens	NA	Advanced Mesoderm	PASSED	Advanced Mesoderm	Advanced Mesoderm	1.867481335	3.916228426
Tyser	237706.008	5088	SS.sc7785554	H.sapiens	NA	Erythroblasts	PASSED	Erythroblasts	Blood	9.821206196	2.963785303
Tyser	384746.001	3608	SS.sc7785970	H.sapiens	NA	Emergent Mesoderm	PASSED	Emergent Mesoderm	Emergent Mesoderm	-5.131066696	1.07941441
Tyser	476927.997	3435	SS.sc7785411	H.sapiens	NA	Hemogenic Endothelial Progenitors	PASSED	Erythro-Myeloid Progenitors	Blood	7.680158242	0.218222631
Tyser	552223.005	4609	SS.sc7785458	H.sapiens	NA	Hemogenic Endothelial Progenitors	PASSED	Hemogenic Endothelium	Blood	7.294931515	1.325195251
Tyser	478236.9761	2834	SS.sc7786237	H.sapiens	NA	Advanced Mesoderm	PASSED	Advanced Mesoderm	Advanced Mesoderm	-4.891612903	-2.299983608
Tyser	263272.001	6787	SS.sc7785839	H.sapiens	NA	Nascent Mesoderm	PASSED	Nascent Mesoderm	Nascent Mesoderm	-3.84894766	-3.764570104
Tyser	504128.996	5423	SS.sc7786240	H.sapiens	NA	Nascent Mesoderm	PASSED	Nascent Mesoderm	Nascent Mesoderm	1.089578613	3.733271016
Tyser	378949.992	6157	SS.sc7786392	H.sapiens	NA	Nascent Mesoderm	PASSED	Nascent Mesoderm	Nascent Mesoderm	-4.120712177	-4.028275835
Tyser	306405.975	5035	SS.sc7785721	H.sapiens	NA	Emergent Mesoderm	PASSED	Emergent Mesoderm	Emergent Mesoderm	-5.037796394	0.976266099
Tyser	636645.021	4142	SS.sc7786235	H.sapiens	NA	Advanced Mesoderm	PASSED	Advanced Mesoderm	Advanced Mesoderm	1.888211115	5.406828297
Tyser	538293.013	4224	SS.sc7785503	H.sapiens	NA	Hemogenic Endothelial Progenitors	PASSED	Blood Progenitors	Blood	8.31594859	2.055021239
Tyser	318317.028	7283	SS.sc7785366	H.sapiens	NA	Endoderm	PASSED	Hypoblast	Hypoblast	-8.265128986	4.836272849
Tyser	327590.123	5790	SS.sc7786818	H.sapiens	16.to.19	Epiblast	PASSED	hsGast4	Gast	-6.772377388	-4.711547243
Tyser	458290.489	3682	SS.sc7788186	H.sapiens	16.to.19	Epiblast	PASSED	hsPostEPI.L5	PostEPI	-6.4654025	-4.27899872
Tyser	434094.023	3921	SS.sc7785511	H.sapiens	NA	ExE Mesoderm	PASSED	YS Mesoderm	YS Mesoderm	4.876471623	6.224691046
Tyser	387613.981	5094	SS.sc7788213	H.sapiens	NA	Emergent Mesoderm	PASSED	Emergent Mesoderm	Emergent Mesoderm	-4.89373769	0.925659073
Tyser	486014.098	2966	SS.sc7785399	H.sapiens	NA	ExE Mesoderm	PASSED	YS Mesoderm	YS Mesoderm	5.518382176	6.974270476
Tyser	231898.992	5030	SS.sc7785828	H.sapiens	NA	Hemogenic Endothelial Progenitors	PASSED	Erythro-Myeloid Progenitors	Blood	7.858494862	0.567538632
Tyser	330630.002	3392	SS.sc7788360	H.sapiens	NA	Emergent Mesoderm	PASSED	Emergent Mesoderm	Emergent Mesoderm	-5.027332679	-1.224696266
Tyser	484156.996	4877	SS.sc7785414	H.sapiens	NA	ExE Mesoderm	PASSED	YS Mesoderm	YS Mesoderm	4.590456589	5.346180571
Tyser	521287.009	4501	SS.sc7785485	H.sapiens	NA	Endoderm	PASSED	DE(P)	DE	-7.815637008	2.886259807
Tyser	537464.98	4210	SS.sc7786335	H.sapiens	16.to.19	Primitive_Streak	PASSED	hsGast4	Gast	-4.744113819	-4.029138433
Tyser	316527.006	2124	SS.sc7785927	H.sapiens	NA	Advanced Mesoderm	PASSED	Advanced Mesoderm	Advanced Mesoderm	2.852280005	5.185385121
Tyser	361482.988	3866	SS.sc7785868	H.sapiens	NA	Nascent Mesoderm	PASSED	Nascent Mesoderm	Nascent Mesoderm	-4.457765953	-1.525314676
Tyser	572319.967	4031	SS.sc7785537	H.sapiens	NA	Emergent Mesoderm	PASSED	Emergent Mesoderm	Emergent Mesoderm	-6.085218326	2.773008717
Tyser	531243.0039	3988	SS.sc7786656	H.sapiens	NA	Endoderm	PASSED	Hypoblast	Hypoblast	-8.003874199	4.996928347
Tyser	508141.028	3901	SS.sc7786716	H.sapiens	NA	Advanced Mesoderm	PASSED	Advanced Mesoderm	Advanced Mesoderm	4.143860444	6.393204821
Tyser	355261.0071	2722	SS.sc7788289	H.sapiens	NA	Nascent Mesoderm	PASSED	Nascent Mesoderm	Nascent Mesoderm	-4.878341571	-1.988953697
Tyser	622196.023	4990	SS.sc7785339	H.sapiens	NA	ExE Mesoderm	PASSED	YS Mesoderm	YS Mesoderm	4.901395424	6.070943964
Tyser	500104.012	6459	SS.sc7786688	H.sapiens	NA	Endoderm	PASSED	DE(P)	DE	-7.707183258	3.270967735
Tyser	411334.003	4609	SS.sc7785815	H.sapiens	NA	Axial Mesoderm	PASSED	Axial Mesoderm	Axial Mesoderm	-7.509017841	1.022826982
Tyser	292918.006	4904	SS.sc7788241	H.sapiens	16.to.19	Primitive_Streak	PASSED	hsGast4	Gast	-5.701843158	-3.433565485
Tyser	441053.996	4730	SS.sc7785513	H.sapiens	NA	Endoderm	PASSED	Hypoblast	Hypoblast	-8.215801136	5.352531088
Tyser	309991.584	6539	SS.sc7786600	H.sapiens	16.to.19	Epiblast	PASSED	hsGast4	Gast	-5.567201511	-3.386433469
Tyser	278764.121	5812	SS.sc7788054	H.sapiens	16.to.19	Epiblast	PASSED	hsPostEPI.L5	PostEPI	-7.338861839	-4.618160593
Tyser	294891.995	4811	SS.sc7785579	H.sapiens	NA	Hemogenic Endothelial Progenitors	PASSED	Erythro-Myeloid Progenitors	Blood	7.440357312	0.432901991
Tyser	412310.643	5914	SS.sc7786494	H.sapiens	NA	Emergent Mesoderm	PASSED	Emergent Mesoderm	Emergent Mesoderm	-6.283324138	2.830266488
Tyser	445631.985	4634	SS.sc7786485	H.sapiens	16.to.19	Ectoderm	PASSED	hsNNEC2	AME_NNE	0.288537814	-3.458121168
Tyser	386700.008	3048	SS.sc7788150	H.sapiens	NA	Emergent Mesoderm	PASSED	Emergent Mesoderm	Emergent Mesoderm	-5.358391182	-1.412971603
Tyser	457244.012	5004	SS.sc7785388	H.sapiens	NA	Emergent Mesoderm	PASSED	Emergent Mesoderm	Emergent Mesoderm	-6.210905925	2.503249122
Tyser	397282.994	6345	SS.sc7786640	H.sapiens	NA	Emergent Mesoderm	PASSED	Emergent Mesoderm	Emergent Mesoderm	-5.436099426	3.088305605
Tyser	322761.99	4882	SS.sc7786023	H.sapiens	NA	Endoderm	PASSED	Hypoblast	Hypoblast	-8.041681663	5.548011673
Tyser	418245.948	5035	SS.sc7785526	H.sapiens	NA	Erythroblasts	PASSED	Erythroblasts	Blood	9.869802578	2.889074219
Tyser	298703.028	5610	SS.sc7785688	H.sapiens	16.to.19	Primitive_Streak	PASSED	hsGast4	Gast	-4.337243454	-4.617763864
Tyser	397688.927	5100	SS.sc7785904	H.sapiens	NA	Emergent Mesoderm	PASSED	Emergent Mesoderm	Emergent Mesoderm	-4.754642383	0.687991513
Tyser	294665.861	5058	SS.sc7788090	H.sapiens	NA	Nascent Mesoderm	PASSED	Nascent Mesoderm	Nascent Mesoderm	-3.740878955	-2.975433694
Tyser	432897.978	2412	SS.sc7786126	H.sapiens	NA	Advanced Mesoderm	PASSED	Advanced Mesoderm	Advanced Mesoderm	3.48514448	4.959750307
Tyser	274648.998	5618	SS.sc7785752	H.sapiens	16.to.19	Primitive_Streak	PASSED	hsPostEPI.L5	PostEPI	-4.149660007	-4.362206327
Tyser	537861.981	2824	SS.sc7786512	H.sapiens	NA	Emergent Mesoderm	PASSED	Emergent Mesoderm	Emergent Mesoderm	-5.694682972	-0.309204089
Tyser	231665.983	5399	SS.sc7785780	H.sapiens	NA	Advanced Mesoderm	PASSED	Advanced Mesoderm	Advanced Mesoderm	3.532718285	5.743205202
Tyser	329611.01	2972	SS.sc7788293	H.sapiens	NA	Nascent Mesoderm	PASSED	Nascent Mesoderm	Nascent Mesoderm	-5.402457134	-1.625324117
Tyser	619129.417	5194	SS.sc7785364	H.sapiens	NA	Endoderm	PASSED	DE(P)	DE	-7.400651828	2.895321859
Tyser	475826.116	5866	SS.sc7786556	H.sapiens	NA	Emergent Mesoderm	PASSED	Emergent Mesoderm	Emergent Mesoderm	-6.282792942	3.137699021
Tyser	430223.9509	4259	SS.sc7786401	H.sapiens	NA	Emergent Mesoderm	PASSED	Emergent Mesoderm	Emergent Mesoderm	-4.8751954	-1.353919136
Tyser	445940.992	2673	SS.sc7786380	H.sapiens	NA	Advanced Mesoderm	PASSED	Advanced Mesoderm	Advanced Mesoderm	2.350303753	4.601552857
Tyser	417064.958	5255	SS.sc7785534	H.sapiens	16.to.19	Ectoderm	PASSED	hsNNEC2	AME_NNE	0.660478636	-3.152055608
Tyser	391415.906	4351	SS.sc7785700	H.sapiens	16.to.19	Epiblast	PASSED	hsPostEPI.L5	PostEPI	-6.711799041	-4.56630932
Tyser	441300.01	5392	SS.sc7786315	H.sapiens	NA	Nascent Mesoderm	PASSED	Nascent Mesoderm	Nascent Mesoderm	-4.674233333	-4.440688001
Tyser	330732.997	2812	SS.sc7788285	H.sapiens	NA	Nascent Mesoderm	PASSED	Nascent Mesoderm	Nascent Mesoderm	-5.482592002	-1.434408771
Tyser	389175.984	5241	SS.sc7786259	H.sapiens	16.to.19	Primitive_Streak	PASSED	hsGast4	Gast	-5.113881961	-4.376536237
Tyser	631727.036	5081	SS.sc7786553	H.sapiens	NA	Advanced Mesoderm	PASSED	Advanced Mesoderm	Advanced Mesoderm	1.284865006	4.882740153
Tyser	668506.023	3476	SS.sc7785562	H.sapiens	NA	ExE Mesoderm	PASSED	YS Mesoderm	YS Mesoderm	5.599569424	6.354872836
Tyser	631382.042	4747	SS.sc7786561	H.sapiens	NA	Advanced Mesoderm	PASSED	Advanced Mesoderm	Advanced Mesoderm	2.456483706	5.86462797
Tyser	605471.009	3096	SS.sc7786536	H.sapiens	NA	Advanced Mesoderm	PASSED	Advanced Mesoderm	Advanced Mesoderm	3.29584585	6.41238941
Tyser	367343.006	4585	SS.sc7785891	H.sapiens	NA	Advanced Mesoderm	PASSED	Advanced Mesoderm	Advanced Mesoderm	3.393773182	4.636819256
Tyser	693292	2961	SS.sc7785529	H.sapiens	NA	ExE Mesoderm	PASSED	YS Mesoderm	YS Mesoderm	5.736866101	6.983931197
Tyser	542767.992	4552	SS.sc7786541	H.sapiens	NA	Advanced Mesoderm	PASSED	Advanced Mesoderm	Advanced Mesoderm	0.559040531	4.666052712
Tyser	441653.052	4855	SS.sc7785811	H.sapiens	NA	Emergent Mesoderm	PASSED	Emergent Mesoderm	Emergent Mesoderm	-4.863596813	0.640061749
Tyser	551281.836	3881	SS.sc7786777	H.sapiens	NA	Emergent Mesoderm	PASSED	Emergent Mesoderm	Emergent Mesoderm	-6.25783004	1.641222542
Tyser	511027.96	4702	SS.sc7785596	H.sapiens	NA	ExE Mesoderm	PASSED	YS Mesoderm	YS Mesoderm	5.673843487	6.094581259
Tyser	464732.461	5808	SS.sc7785303	H.sapiens	NA	Hemogenic Endothelial Progenitors	PASSED	Erythro-Myeloid Progenitors	Blood	7.435106858	0.595896674
Tyser	308795.989	5283	SS.sc7788391	H.sapiens	NA	Nascent Mesoderm	PASSED	Nascent Mesoderm	Nascent Mesoderm	-4.086422102	-3.582298624
Tyser	156821.01	6929	SS.sc7785918	H.sapiens	16.to.19	Epiblast	PASSED	hsPostEPI.L5	PostEPI	-7.00942506	-3.841315137
Tyser	286980.005	4649	SS.sc7785770	H.sapiens	16.to.19	Primitive_Streak	PASSED	hsPGC	PGC	-4.303808586	-5.754007207
Tyser	305370.005	6048	SS.sc7785830	H.sapiens	16.to.19	Epiblast	PASSED	hsPostEPI.L5	PostEPI	-6.99361457	-4.23333727
Tyser	410046.98	3876	SS.sc7786254	H.sapiens	16.to.19	Primitive_Streak	PASSED	hsGast4	Gast	-6.054844753	-3.680832731
Tyser	475134.987	3314	SS.sc7786773	H.sapiens	NA	Endoderm	PASSED	Hypoblast	Hypoblast	-7.833240406	5.10115136
Tyser	357797.98	3756	SS.sc7788168	H.sapiens	NA	Nascent Mesoderm	PASSED	Nascent Mesoderm	Nascent Mesoderm	-5.268544094	-3.033986436
Tyser	470790.983	3254	SS.sc7786182	H.sapiens	NA	Advanced Mesoderm	PASSED	Advanced Mesoderm	Advanced Mesoderm	2.454292878	4.34408058
Tyser	318814.988	4948	SS.sc7785683	H.sapiens	16.to.19	Primitive_Streak	PASSED	hsGast4	Gast	-4.816672699	-4.136281358
Tyser	543422.982	4256	SS.sc7786742	H.sapiens	NA	ExE Mesoderm	PASSED	YS Mesoderm	YS Mesoderm	5.389862641	5.988568915
Tyser	233412.975	6958	SS.sc7786012	H.sapiens	16.to.19	Epiblast	PASSED	hsPostEPI.L5	PostEPI	-7.284603969	-3.664189207
Tyser	380552.009	2413	SS.sc7786260	H.sapiens	NA	Axial Mesoderm	PASSED	Axial Mesoderm	Axial Mesoderm	-7.167446987	1.120098484
Tyser	360147.964	6859	SS.sc7785510	H.sapiens	NA	Endoderm	PASSED	DE(P)	DE	-7.978123085	5.996410025
Tyser	600504.952	5116	SS.sc7785634	H.sapiens	NA	ExE Mesoderm	PASSED	YS Mesoderm	YS Mesoderm	4.957835301	6.497126711
Tyser	254016.006	3973	SS.sc7786016	H.sapiens	16.to.19	Primitive_Streak	PASSED	hsGast4	Gast	-5.320072548	-3.434512483
Tyser	441180.988	4258	SS.sc7788076	H.sapiens	NA	Axial Mesoderm	PASSED	Axial Mesoderm	Axial Mesoderm	-7.617645637	0.895667923
Tyser	592177.995	4576	SS.sc7786285	H.sapiens	NA	Advanced Mesoderm	PASSED	Advanced Mesoderm	Advanced Mesoderm	1.645562156	4.503004445
Tyser	279744.536	4199	SS.sc7785650	H.sapiens	NA	Hemogenic Endothelial Progenitors	PASSED	Erythro-Myeloid Progenitors	Blood	8.068864926	0.567135585
Tyser	437630.959	4779	SS.sc7786391	H.sapiens	16.to.19	Primitive_Streak	PASSED	hsNNEC1	AME_NNE	-3.991458789	-3.252440321
Tyser	421865.009	5332	SS.sc7785985	H.sapiens	NA	Axial Mesoderm	PASSED	Axial Mesoderm	Axial Mesoderm	-7.527013198	0.973711682
Tyser	525176.014	4893	SS.sc7785312	H.sapiens	NA	Hemogenic Endothelial Progenitors	PASSED	Blood Progenitors	Blood	8.211614712	2.007552249
Tyser	396685.993	5442	SS.sc7785545	H.sapiens	NA	Hemogenic Endothelial Progenitors	PASSED	Blood Progenitors	Blood	8.156453236	1.999497426
Tyser	394544.985	5633	SS.sc7786480	H.sapiens	NA	Emergent Mesoderm	PASSED	Emergent Mesoderm	Emergent Mesoderm	-6.115957157	2.23553629
Tyser	480058.183	4516	SS.sc7786505	H.sapiens	NA	Endoderm	PASSED	Hypoblast	Hypoblast	-8.16871442	5.556760205
Tyser	633594.009	5671	SS.sc7785385	H.sapiens	NA	Endoderm	PASSED	YS Endoderm	YS Endoderm	-7.781098262	6.611810816
Tyser	397726.998	5488	SS.sc7785597	H.sapiens	NA	ExE Mesoderm	PASSED	YS Mesoderm	YS Mesoderm	4.13209544	6.401603831
Tyser	290642.976	5744	SS.sc7785898	H.sapiens	NA	Nascent Mesoderm	PASSED	Nascent Mesoderm	Nascent Mesoderm	0.796368762	3.533520234
Tyser	294874.012	4658	SS.sc7785741	H.sapiens	NA	Erythroblasts	PASSED	Erythroblasts	Blood	9.851620778	2.852332366
Tyser	485927.98	4248	SS.sc7785621	H.sapiens	NA	ExE Mesoderm	PASSED	YS Mesoderm	YS Mesoderm	5.251711949	5.804905547
Tyser	449745.997	4859	SS.sc7785804	H.sapiens	NA	Advanced Mesoderm	PASSED	Advanced Mesoderm	Advanced Mesoderm	2.431746825	3.846506966
Tyser	429532.166	5144	SS.sc7785512	H.sapiens	NA	Advanced Mesoderm	PASSED	Advanced Mesoderm	Advanced Mesoderm	0.905256136	4.769917859
Tyser	590120.991	5081	SS.sc7786526	H.sapiens	NA	Advanced Mesoderm	PASSED	Advanced Mesoderm	Advanced Mesoderm	0.532645389	4.747734917
Tyser	382801.017	5793	SS.sc7786153	H.sapiens	16.to.19	Epiblast	PASSED	hsGast4	Gast	-6.090798751	-3.403655874
Tyser	555799.958	4898	SS.sc7786651	H.sapiens	NA	Advanced Mesoderm	PASSED	Advanced Mesoderm	Advanced Mesoderm	0.280861302	4.766983164
Tyser	431596.005	2095	SS.sc7786258	H.sapiens	NA	Emergent Mesoderm	PASSED	Emergent Mesoderm	Emergent Mesoderm	-5.717184917	-0.256609427
Tyser	309634.172	5301	SS.sc7785543	H.sapiens	NA	ExE Mesoderm	PASSED	YS Mesoderm	YS Mesoderm	5.703810318	6.472534789
Tyser	452014.016	5528	SS.sc7786619	H.sapiens	NA	Endoderm	PASSED	YS Endoderm	YS Endoderm	-8.211536304	5.810587538
Tyser	279242.978	6315	SS.sc7785812	H.sapiens	NA	Axial Mesoderm	PASSED	Axial Mesoderm	Axial Mesoderm	-7.595925228	0.987000121
Tyser	342661.998	5570	SS.sc7785354	H.sapiens	NA	Erythroblasts	PASSED	Erythroblasts	Blood	9.156251057	2.820406807
Tyser	463037.081	3310	SS.sc7785581	H.sapiens	NA	Advanced Mesoderm	PASSED	Advanced Mesoderm	Advanced Mesoderm	1.942464693	4.672319306
Tyser	398994.708	3278	SS.sc7788124	H.sapiens	NA	Emergent Mesoderm	PASSED	Emergent Mesoderm	Emergent Mesoderm	-4.507150547	-1.587183582
Tyser	360137.9809	3239	SS.sc7788075	H.sapiens	NA	Nascent Mesoderm	PASSED	Nascent Mesoderm	Nascent Mesoderm	-5.209886448	-1.401516067
Tyser	442579.009	3766	SS.sc7786257	H.sapiens	NA	Emergent Mesoderm	PASSED	Emergent Mesoderm	Emergent Mesoderm	-5.462806598	0.043859375
Tyser	378281.82	5280	SS.sc7785983	H.sapiens	NA	Endoderm	PASSED	YS Endoderm	YS Endoderm	-8.241136448	5.382307423
Tyser	344744.997	5096	SS.sc7785693	H.sapiens	NA	Nascent Mesoderm	PASSED	Nascent Mesoderm	Nascent Mesoderm	1.157705887	3.933074368
Tyser	276070.97	5450	SS.sc7785724	H.sapiens	16.to.19	Epiblast	PASSED	hsNNEC1	AME_NNE	-1.349119441	-3.73516451
Tyser	311743.06	5435	SS.sc7788163	H.sapiens	16.to.19	Primitive_Streak	PASSED	hsGast4	Gast	-4.36027135	-4.252039301
Tyser	397799.993	5398	SS.sc7786508	H.sapiens	16.to.19	Ectoderm	PASSED	hsNNEC2	AME_NNE	0.621329709	-3.159472334
Tyser	537621.014	4313	SS.sc7788258	H.sapiens	NA	Emergent Mesoderm	PASSED	Emergent Mesoderm	Emergent Mesoderm	-5.941969291	2.195947183
Tyser	527899.003	5581	SS.sc7786765	H.sapiens	NA	Advanced Mesoderm	PASSED	Advanced Mesoderm	Advanced Mesoderm	3.058191641	6.081741465
Tyser	483703.19	3677	SS.sc7786183	H.sapiens	16.to.19	Primitive_Streak	PASSED	hsGast4	Gast	-5.906337158	-3.659218656
Tyser	351971.99	4740	SS.sc7788103	H.sapiens	16.to.19	Epiblast	PASSED	hsNNEC1	AME_NNE	-1.802128808	-3.782619344
Tyser	345173.012	4802	SS.sc7785773	H.sapiens	16.to.19	Ectoderm	PASSED	hsNNEC2	AME_NNE	0.728571936	-2.746048318
Tyser	422397.135	5603	SS.sc7786174	H.sapiens	NA	Nascent Mesoderm	PASSED	Nascent Mesoderm	Nascent Mesoderm	-4.233594314	-1.457588541
Tyser	497720.992	2931	SS.sc7786202	H.sapiens	NA	Emergent Mesoderm	PASSED	Emergent Mesoderm	Emergent Mesoderm	-5.139017955	-0.88012706
Tyser	503624.013	5020	SS.sc7786167	H.sapiens	NA	Advanced Mesoderm	PASSED	Advanced Mesoderm	Advanced Mesoderm	2.208526476	4.23646654
Tyser	463691.991	4183	SS.sc7786299	H.sapiens	NA	Advanced Mesoderm	PASSED	Advanced Mesoderm	Advanced Mesoderm	0.690937563	4.394497527
Tyser	300347.006	3135	SS.sc7786096	H.sapiens	NA	Emergent Mesoderm	PASSED	Emergent Mesoderm	Emergent Mesoderm	-5.822387115	0.17530228
Tyser	407677.007	3738	SS.sc7786102	H.sapiens	16.to.19	Primitive_Streak	PASSED	hsGast4	Gast	-5.935604469	-3.562341558
Tyser	511033.802	5094	SS.sc7786403	H.sapiens	NA	Emergent Mesoderm	PASSED	Emergent Mesoderm	Emergent Mesoderm	-6.089336292	2.386602116
Tyser	386798.974	6154	SS.sc7786749	H.sapiens	16.to.19	Epiblast	PASSED	hsPostEPI.L5	PostEPI	-7.017598049	-4.849078046
Tyser	414279.017	2603	SS.sc7786095	H.sapiens	NA	Advanced Mesoderm	PASSED	Advanced Mesoderm	Advanced Mesoderm	2.400698765	4.453586472
Tyser	313512.007	3973	SS.sc7788164	H.sapiens	NA	Advanced Mesoderm	PASSED	Advanced Mesoderm	Advanced Mesoderm	2.113092287	3.87420596
Tyser	621388.016	5425	SS.sc7786355	H.sapiens	NA	Emergent Mesoderm	PASSED	Emergent Mesoderm	Emergent Mesoderm	-6.067381279	2.277472509
Tyser	555300.0771	6278	SS.sc7786158	H.sapiens	NA	Endoderm	PASSED	DE(P)	DE	-7.888987438	3.488329781
Tyser	535206.006	5460	SS.sc7786785	H.sapiens	NA	Advanced Mesoderm	PASSED	Advanced Mesoderm	Advanced Mesoderm	3.258764847	6.233568324
Tyser	468733.959	5552	SS.sc7786502	H.sapiens	NA	Endoderm	PASSED	DE(NP)	DE	-7.193380729	3.016924275
Tyser	443003.965	4328	SS.sc7786321	H.sapiens	16.to.19	Primitive_Streak	PASSED	hsNNEC1	AME_NNE	-1.799425379	-3.788407194
Tyser	276279.99	6492	SS.sc7785654	H.sapiens	16.to.19	Epiblast	PASSED	hsPostEPI.L5	PostEPI	-7.370218174	-3.717585909
Tyser	485814.973	2978	SS.sc7788187	H.sapiens	NA	Advanced Mesoderm	PASSED	Advanced Mesoderm	Advanced Mesoderm	5.951907261	6.973491324
Tyser	219135.012	6772	SS.sc7786015	H.sapiens	16.to.19	Epiblast	PASSED	hsPostEPI.L5	PostEPI	-7.339786903	-3.680506097
Tyser	545776.993	5358	SS.sc7785509	H.sapiens	16.to.19	Ectoderm	PASSED	hsNNEC2	AME_NNE	0.548423274	-3.200350153
Tyser	272060.764	5592	SS.sc7785990	H.sapiens	NA	Advanced Mesoderm	PASSED	Advanced Mesoderm	Advanced Mesoderm	2.613474949	5.250249756
Tyser	462311.98	3801	SS.sc7786342	H.sapiens	NA	Emergent Mesoderm	PASSED	Emergent Mesoderm	Emergent Mesoderm	-5.196920768	0.590475632
Tyser	421760.992	3168	SS.sc7785363	H.sapiens	NA	ExE Mesoderm	PASSED	YS Mesoderm	YS Mesoderm	5.471244439	7.028847826
Tyser	243930.025	6633	SS.sc7786544	H.sapiens	16.to.19	Epiblast	PASSED	hsPostEPI.L5	PostEPI	-7.074293987	-4.4399675
Tyser	327239.994	4616	SS.sc7785837	H.sapiens	NA	Axial Mesoderm	PASSED	Axial Mesoderm	Axial Mesoderm	-7.541063682	0.944158984
Tyser	371535.98	6146	SS.sc7786601	H.sapiens	NA	Endoderm	PASSED	DE(NP)	DE	-7.177445308	1.894414199
Tyser	517782.012	5200	SS.sc7785540	H.sapiens	16.to.19	Epiblast	PASSED	hsGast4	Gast	-5.661887065	-3.396288263
Tyser	330185.993	5182	SS.sc7785627	H.sapiens	NA	Hemogenic Endothelial Progenitors	PASSED	Blood Progenitors	Blood	8.249591931	2.021799816
Tyser	445947.971	5144	SS.sc7786417	H.sapiens	NA	Emergent Mesoderm	PASSED	Emergent Mesoderm	Emergent Mesoderm	-6.134009258	2.494203878
Tyser	483567.998	2815	SS.sc7786177	H.sapiens	NA	Emergent Mesoderm	PASSED	Emergent Mesoderm	Emergent Mesoderm	-5.533182041	-1.216661321
Tyser	355432.979	5220	SS.sc7785726	H.sapiens	NA	Emergent Mesoderm	PASSED	Emergent Mesoderm	Emergent Mesoderm	-5.76708974	2.652650846
Tyser	383503.005	4840	SS.sc7785743	H.sapiens	NA	Endoderm	PASSED	YS Endoderm	YS Endoderm	-8.124903576	5.869080676
Tyser	538547.983	4834	SS.sc7786632	H.sapiens	NA	Endoderm	PASSED	Hypoblast	Hypoblast	-8.248117344	5.188302411
Tyser	423006	4932	SS.sc7785351	H.sapiens	NA	Hemogenic Endothelial Progenitors	PASSED	Blood Progenitors	Blood	8.280599698	2.067069096
Tyser	486413.047	5331	SS.sc7786727	H.sapiens	NA	Endoderm	PASSED	Hypoblast	Hypoblast	-7.853696243	3.789824141
Tyser	473762.65	6314	SS.sc7786165	H.sapiens	16.to.19	Epiblast	PASSED	hsPostEPI.L5	PostEPI	-7.181410686	-4.743830549
Tyser	419396.0159	3629	SS.sc7786140	H.sapiens	16.to.19	Primitive_Streak	PASSED	hsGast4	Gast	-4.983728305	-3.571098196
Tyser	368172.992	5531	SS.sc7785671	H.sapiens	NA	Emergent Mesoderm	PASSED	Emergent Mesoderm	Emergent Mesoderm	-5.116933242	1.679184174
Tyser	392781.978	4832	SS.sc7788214	H.sapiens	16.to.19	Primitive_Streak	PASSED	hsGast4	Gast	-4.746997253	-4.214977132
Tyser	516920.98	4567	SS.sc7785619	H.sapiens	NA	Hemogenic Endothelial Progenitors	PASSED	Myeloid Progenitors	Blood	8.99058257	0.578465534
Tyser	460113.979	5939	SS.sc7786310	H.sapiens	16.to.19	Primitive_Streak	PASSED	hsGast4	Gast	-4.431831256	-4.273899423
Tyser	435141.188	2896	SS.sc7786139	H.sapiens	NA	Advanced Mesoderm	PASSED	Advanced Mesoderm	Advanced Mesoderm	3.312390669	4.877555741
Tyser	204269.989	6911	SS.sc7785602	H.sapiens	NA	Hemogenic Endothelial Progenitors	PASSED	Blood Progenitors	Blood	8.015832051	1.794688938
Tyser	376439.979	4713	SS.sc7788236	H.sapiens	NA	Emergent Mesoderm	PASSED	Emergent Mesoderm	Emergent Mesoderm	-4.335428135	-0.582874166
Tyser	476469.974	2728	SS.sc7786309	H.sapiens	NA	Emergent Mesoderm	PASSED	Emergent Mesoderm	Emergent Mesoderm	-5.47158374	-0.957139837
Tyser	277643.015	5581	SS.sc7788070	H.sapiens	16.to.19	Primitive_Streak	PASSED	hsNNEC1	AME_NNE	-3.080731289	-4.277072298
Tyser	400779.991	6060	SS.sc7786370	H.sapiens	16.to.19	Epiblast	PASSED	hsGast4	Gast	-5.386061088	-3.51738392
Tyser	326590.945	7212	SS.sc7786728	H.sapiens	NA	Endoderm	PASSED	YS Endoderm	YS Endoderm	-8.223402874	4.81704296
Tyser	275384.961	5524	SS.sc7788049	H.sapiens	NA	Advanced Mesoderm	PASSED	Advanced Mesoderm	Advanced Mesoderm	0.882927402	4.231180561
Tyser	614496	3597	SS.sc7785641	H.sapiens	NA	Hemogenic Endothelial Progenitors	PASSED	Blood Progenitors	Blood	8.125887021	1.838547541
Tyser	346045.809	6422	SS.sc7786397	H.sapiens	16.to.19	Epiblast	PASSED	hsPostEPI.L5	PostEPI	-7.087971107	-4.467996465
Tyser	396653.319	5749	SS.sc7786172	H.sapiens	16.to.19	Epiblast	PASSED	hsPostEPI.L5	PostEPI	-6.397497551	-4.451094972
Tyser	347291.729	5388	SS.sc7788332	H.sapiens	NA	Emergent Mesoderm	PASSED	Emergent Mesoderm	Emergent Mesoderm	-5.285384552	1.400251088
Tyser	472500.93	6645	SS.sc7785788	H.sapiens	16.to.19	Epiblast	PASSED	hsNNEC1	AME_NNE	-0.506941126	-3.913877355
Tyser	391805.014	5463	SS.sc7786152	H.sapiens	NA	Advanced Mesoderm	PASSED	Advanced Mesoderm	Advanced Mesoderm	3.610914334	5.444045914
Tyser	382479.971	3883	SS.sc7785360	H.sapiens	NA	Hemogenic Endothelial Progenitors	PASSED	Myeloid Progenitors	Blood	8.851389988	0.633559955
Tyser	348011.017	4162	SS.sc7786228	H.sapiens	16.to.19	Primitive_Streak	PASSED	hsGast4	Gast	-5.184139625	-3.484040128
Tyser	375344.003	2552	SS.sc7788239	H.sapiens	NA	Emergent Mesoderm	PASSED	Emergent Mesoderm	Emergent Mesoderm	-5.576031105	-0.872140752
Tyser	533573.017	2804	SS.sc7786239	H.sapiens	NA	Nascent Mesoderm	PASSED	Nascent Mesoderm	Nascent Mesoderm	-5.292491333	-2.055786001
Tyser	376631.99	5631	SS.sc7786109	H.sapiens	16.to.19	Epiblast	PASSED	hsPostEPI.L5	PostEPI	-7.08095111	-4.786497461
Tyser	195180.976	5795	SS.sc7785966	H.sapiens	16.to.19	Epiblast	PASSED	hsPostEPI.L5	PostEPI	-6.915419952	-4.575075018
Tyser	306901.977	4201	SS.sc7785446	H.sapiens	NA	Erythroblasts	PASSED	Erythroblasts	Blood	9.657813176	2.917238129
Tyser	493568.934	5655	SS.sc7786303	H.sapiens	16.to.19	Primitive_Streak	PASSED	hsGast4	Gast	-4.194417373	-4.14947878
Tyser	504322.982	4186	SS.sc7786710	H.sapiens	NA	Advanced Mesoderm	PASSED	Advanced Mesoderm	Advanced Mesoderm	0.6990429	4.551130427
Tyser	493083.7149	2828	SS.sc7786383	H.sapiens	NA	Hemogenic Endothelial Progenitors	PASSED	Erythro-Myeloid Progenitors	Blood	8.13010989	0.783178581
Tyser	449939.125	4856	SS.sc7786115	H.sapiens	NA	Advanced Mesoderm	PASSED	Advanced Mesoderm	Advanced Mesoderm	1.696279868	4.544821633
Tyser	391998.98	6688	SS.sc7786645	H.sapiens	NA	Emergent Mesoderm	PASSED	Emergent Mesoderm	Emergent Mesoderm	-6.097028629	3.108065976
Tyser	425415.001	5834	SS.sc7786686	H.sapiens	NA	ExE Mesoderm	PASSED	YS Mesoderm	YS Mesoderm	5.58412896	6.07949127
Tyser	323687.99	4924	SS.sc7785801	H.sapiens	16.to.19	Primitive_Streak	PASSED	hsGast4	Gast	-4.511900322	-2.960861074
Tyser	236936.004	5624	SS.sc7788071	H.sapiens	NA	Nascent Mesoderm	PASSED	Nascent Mesoderm	Nascent Mesoderm	-4.265645401	-1.628385173
Tyser	282314.019	4838	SS.sc7785694	H.sapiens	NA	Endoderm	PASSED	DE(P)	DE	-8.04035844	2.931554092
Tyser	534229.004	5055	SS.sc7786595	H.sapiens	NA	Emergent Mesoderm	PASSED	Emergent Mesoderm	Emergent Mesoderm	-5.908692733	2.68235041
Tyser	322927.911	5101	SS.sc7788151	H.sapiens	NA	Nascent Mesoderm	PASSED	Nascent Mesoderm	Nascent Mesoderm	-4.276218311	-1.342234718
Tyser	512898.977	5008	SS.sc7786232	H.sapiens	NA	Emergent Mesoderm	PASSED	Emergent Mesoderm	Emergent Mesoderm	-5.682371036	2.205202235
Tyser	300912.993	4273	SS.sc7785777	H.sapiens	NA	Emergent Mesoderm	PASSED	Emergent Mesoderm	Emergent Mesoderm	-5.291072265	-0.902583944
Tyser	158543.975	5215	SS.sc7785818	H.sapiens	16.to.19	Epiblast	PASSED	hsPostEPI.L5	PostEPI	-6.55394973	-4.590837823
Tyser	380699.029	4904	SS.sc7785651	H.sapiens	NA	Hemogenic Endothelial Progenitors	PASSED	Myeloid Progenitors	Blood	8.18206416	0.443794382
Tyser	513651.998	3072	SS.sc7786506	H.sapiens	NA	ExE Mesoderm	PASSED	YS Mesoderm	YS Mesoderm	5.186871155	6.281670226
Tyser	585141.01	4781	SS.sc7786554	H.sapiens	NA	Emergent Mesoderm	PASSED	Emergent Mesoderm	Emergent Mesoderm	-5.50348796	3.022677315
Tyser	572343.972	4100	SS.sc7785643	H.sapiens	NA	Hemogenic Endothelial Progenitors	PASSED	Blood Progenitors	Blood	8.693543538	2.504148734
Tyser	360674.038	6857	SS.sc7785341	H.sapiens	16.to.19	Epiblast	PASSED	hsPostEPI.L5	PostEPI	-7.341847316	-4.71027981
Tyser	479198.984	2782	SS.sc7786326	H.sapiens	NA	Emergent Mesoderm	PASSED	Emergent Mesoderm	Emergent Mesoderm	-5.669790641	-1.067662107
Tyser	464685.033	5624	SS.sc7786322	H.sapiens	NA	Nascent Mesoderm	PASSED	Nascent Mesoderm	Nascent Mesoderm	-4.103479282	-3.137078153
Tyser	393866.99	4553	SS.sc7786434	H.sapiens	16.to.19	Primitive_Streak	PASSED	hsGast4	Gast	-4.643381969	-3.552069055
Tyser	373917.021	5651	SS.sc7785620	H.sapiens	NA	Hemogenic Endothelial Progenitors	PASSED	Hemogenic Endothelium	Blood	6.996787175	1.087168736
Tyser	359751.9829	2810	SS.sc7788174	H.sapiens	NA	Advanced Mesoderm	PASSED	Advanced Mesoderm	Advanced Mesoderm	3.259852274	5.125744475
Tyser	554062.968	4200	SS.sc7786738	H.sapiens	NA	Emergent Mesoderm	PASSED	Emergent Mesoderm	Emergent Mesoderm	-5.994264499	2.088255359
Tyser	455211	5528	SS.sc7786450	H.sapiens	NA	Emergent Mesoderm	PASSED	Emergent Mesoderm	Emergent Mesoderm	-6.294378654	2.461884988
Tyser	242257.29	6238	SS.sc7785869	H.sapiens	NA	Nascent Mesoderm	PASSED	Nascent Mesoderm	Nascent Mesoderm	0.959949835	3.84141363
Tyser	427025.996	4862	SS.sc7788077	H.sapiens	NA	Advanced Mesoderm	PASSED	Advanced Mesoderm	Advanced Mesoderm	2.718163117	3.505719794
Tyser	274592.052	5621	SS.sc7788068	H.sapiens	NA	Emergent Mesoderm	PASSED	Emergent Mesoderm	Emergent Mesoderm	-4.737118141	1.009866429
Tyser	465957.962	5626	SS.sc7786610	H.sapiens	NA	Advanced Mesoderm	PASSED	Advanced Mesoderm	Advanced Mesoderm	2.970604285	6.131919039
Tyser	402899.9769	5216	SS.sc7786018	H.sapiens	NA	Endoderm	PASSED	YS Endoderm	YS Endoderm	-8.160749332	5.88566841
Tyser	420632.985	5723	SS.sc7786314	H.sapiens	NA	Advanced Mesoderm	PASSED	Advanced Mesoderm	Advanced Mesoderm	0.968253477	4.180112255
Tyser	376960.021	5315	SS.sc7788341	H.sapiens	NA	Nascent Mesoderm	PASSED	Nascent Mesoderm	Nascent Mesoderm	0.930503472	3.609786404
Tyser	585893.021	5452	SS.sc7786535	H.sapiens	16.to.19	Ectoderm	PASSED	hsNNEC2	AME_NNE	0.15907289	-3.330377924
Tyser	304512.998	4552	SS.sc7785720	H.sapiens	NA	Advanced Mesoderm	PASSED	Advanced Mesoderm	Advanced Mesoderm	1.870681389	5.235398901
Tyser	533894.002	4556	SS.sc7786771	H.sapiens	NA	Advanced Mesoderm	PASSED	Advanced Mesoderm	Advanced Mesoderm	3.050398453	6.135218275
Tyser	493031.982	3635	SS.sc7788270	H.sapiens	16.to.19	Primitive_Streak	PASSED	hsNNEC1	AME_NNE	-1.617824809	-3.696075784
Tyser	369640.632	5197	SS.sc7786070	H.sapiens	NA	Nascent Mesoderm	PASSED	Nascent Mesoderm	Nascent Mesoderm	-4.709776775	-4.135000574
Tyser	394434.291	5841	SS.sc7786723	H.sapiens	NA	Advanced Mesoderm	PASSED	Advanced Mesoderm	Advanced Mesoderm	3.096867426	6.193138255
Tyser	287845.98	5400	SS.sc7785764	H.sapiens	NA	Nascent Mesoderm	PASSED	Nascent Mesoderm	Nascent Mesoderm	0.741671964	3.784543646
Tyser	348356.018	5127	SS.sc7788093	H.sapiens	16.to.19	Primitive_Streak	PASSED	hsGast4	Gast	-3.787506	-4.317524301
Tyser	476979.99	4020	SS.sc7786323	H.sapiens	NA	Nascent Mesoderm	PASSED	Nascent Mesoderm	Nascent Mesoderm	-4.360006229	-1.647905695
Tyser	68356.975	7260	SS.sc7785662	H.sapiens	NA	ExE Mesoderm	PASSED	YS Mesoderm	YS Mesoderm	9.988454922	2.873417509
Tyser	442408.995	5370	SS.sc7786251	H.sapiens	NA	Axial Mesoderm	PASSED	Axial Mesoderm	Axial Mesoderm	-7.462275879	0.976013196
Tyser	401185.994	4703	SS.sc7785482	H.sapiens	NA	Hemogenic Endothelial Progenitors	PASSED	Myeloid Progenitors	Blood	9.00967799	0.730397416
Tyser	432401.962	4782	SS.sc7786393	H.sapiens	16.to.19	Primitive_Streak	PASSED	hsNNEC1	AME_NNE	-1.658482091	-3.735988008
Tyser	354738.047	5024	SS.sc7785814	H.sapiens	NA	Emergent Mesoderm	PASSED	Emergent Mesoderm	Emergent Mesoderm	-6.139561073	2.356710447
Tyser	402248.969	2275	SS.sc7786273	H.sapiens	NA	Emergent Mesoderm	PASSED	Emergent Mesoderm	Emergent Mesoderm	-5.197651283	-1.492606269
Tyser	401910.395	5487	SS.sc7786343	H.sapiens	NA	Advanced Mesoderm	PASSED	Advanced Mesoderm	Advanced Mesoderm	0.570178433	4.233107222
Tyser	497197.992	5940	SS.sc7786790	H.sapiens	NA	Endoderm	PASSED	DE(NP)	DE	-8.175862209	4.608693732
Tyser	808364.979	3934	SS.sc7785527	H.sapiens	NA	ExE Mesoderm	PASSED	YS Mesoderm	YS Mesoderm	5.699671849	6.917683733
Tyser	438875.974	4825	SS.sc7788240	H.sapiens	16.to.19	Primitive_Streak	PASSED	hsGast4	Gast	-4.078944818	-4.366234171
Tyser	459421.395	3722	SS.sc7786432	H.sapiens	NA	Advanced Mesoderm	PASSED	Advanced Mesoderm	Advanced Mesoderm	2.737730606	3.908431185
Tyser	425264.996	2492	SS.sc7786154	H.sapiens	NA	Emergent Mesoderm	PASSED	Emergent Mesoderm	Emergent Mesoderm	-5.523322956	-0.64747678
Tyser	176608.214	6121	SS.sc7785972	H.sapiens	16.to.19	Epiblast	PASSED	hsPostEPI.L5	PostEPI	-7.438152687	-4.269568311
Tyser	318399.994	5483	SS.sc7785461	H.sapiens	NA	Emergent Mesoderm	PASSED	Emergent Mesoderm	Emergent Mesoderm	-5.651836769	3.033800615
Tyser	330014.955	5094	SS.sc7785859	H.sapiens	NA	Erythroblasts	PASSED	Erythroblasts	Blood	9.685027226	2.964094175
Tyser	482978.963	4982	SS.sc7786781	H.sapiens	NA	Emergent Mesoderm	PASSED	Emergent Mesoderm	Emergent Mesoderm	-6.226002113	2.664631618
Tyser	618997.996	5897	SS.sc7786695	H.sapiens	NA	Advanced Mesoderm	PASSED	Advanced Mesoderm	Advanced Mesoderm	2.973245724	6.397827757
Tyser	391602.996	4200	SS.sc7786128	H.sapiens	NA	Emergent Mesoderm	PASSED	Emergent Mesoderm	Emergent Mesoderm	-4.556514637	-1.021412717
Tyser	538277.969	5069	SS.sc7786670	H.sapiens	16.to.19	Ectoderm	PASSED	hsNNEC2	AME_NNE	0.743617817	-2.99106394
Tyser	402282.989	3675	SS.sc7788123	H.sapiens	NA	Nascent Mesoderm	PASSED	Nascent Mesoderm	Nascent Mesoderm	-5.395700828	-1.68535267
Tyser	380736.969	5495	SS.sc7786292	H.sapiens	16.to.19	Epiblast	PASSED	hsPostEPI.L5	PostEPI	-6.912282363	-4.559375154
Tyser	325278.003	5689	SS.sc7785838	H.sapiens	NA	Nascent Mesoderm	PASSED	Nascent Mesoderm	Nascent Mesoderm	-4.32816352	-1.356919633
Tyser	439943.978	5235	SS.sc7785387	H.sapiens	NA	Hemogenic Endothelial Progenitors	PASSED	Erythro-Myeloid Progenitors	Blood	7.245261773	0.366570128
Tyser	301906.985	2683	SS.sc7788387	H.sapiens	NA	Hemogenic Endothelial Progenitors	PASSED	Erythro-Myeloid Progenitors	Blood	8.038284405	0.698696388
Tyser	229046.01	5276	SS.sc7785774	H.sapiens	NA	Emergent Mesoderm	PASSED	Emergent Mesoderm	Emergent Mesoderm	-5.041671173	1.381501777
Tyser	351136.992	4462	SS.sc7788166	H.sapiens	16.to.19	Primitive_Streak	PASSED	hsGast4	Gast	-4.571814434	-3.443394052
Tyser	483503.028	3972	SS.sc7788284	H.sapiens	16.to.19	Primitive_Streak	PASSED	hsPGC	PGC	-4.377025501	-5.427775728
Tyser	542611.992	3964	SS.sc7785623	H.sapiens	NA	ExE Mesoderm	PASSED	YS Mesoderm	YS Mesoderm	5.873637303	6.354550494
Tyser	432913.994	5950	SS.sc7786497	H.sapiens	NA	Hemogenic Endothelial Progenitors	PASSED	Myeloid Progenitors	Blood	8.779718502	0.482702268
Tyser	530171.996	4238	SS.sc7786308	H.sapiens	NA	Advanced Mesoderm	PASSED	Advanced Mesoderm	Advanced Mesoderm	2.955191477	6.023806227
Tyser	381626.02	3634	SS.sc7785852	H.sapiens	NA	Nascent Mesoderm	PASSED	Nascent Mesoderm	Nascent Mesoderm	-5.434074775	-1.891295778
Tyser	420918.017	5687	SS.sc7786264	H.sapiens	NA	Endoderm	PASSED	DE(P)	DE	-8.064319984	2.987581743
Tyser	429925	4572	SS.sc7786120	H.sapiens	NA	Advanced Mesoderm	PASSED	Advanced Mesoderm	Advanced Mesoderm	3.428401574	4.989153279
Tyser	521928.999	5701	SS.sc7786234	H.sapiens	16.to.19	Primitive_Streak	PASSED	hsGast4	Gast	-4.881787674	-4.464005338
Tyser	575015.967	3699	SS.sc7785507	H.sapiens	NA	ExE Mesoderm	PASSED	YS Mesoderm	YS Mesoderm	5.706613644	6.949539793
Tyser	511521.9991	3774	SS.sc7785520	H.sapiens	NA	ExE Mesoderm	PASSED	YS Mesoderm	YS Mesoderm	5.589106663	6.821170939
Tyser	464333.993	2540	SS.sc7785401	H.sapiens	NA	ExE Mesoderm	PASSED	YS Mesoderm	YS Mesoderm	5.561667546	6.944250239
Tyser	268832.487	6410	SS.sc7785845	H.sapiens	16.to.19	Epiblast	PASSED	hsPostEPI.L5	PostEPI	-6.869196312	-4.270759451
Tyser	458798.997	6234	SS.sc7786594	H.sapiens	16.to.19	Ectoderm	PASSED	hsNNEC2	AME_NNE	0.830166503	-2.736564981
Tyser	432253.023	5862	SS.sc7786545	H.sapiens	NA	Endoderm	PASSED	YS Endoderm	YS Endoderm	-8.070389167	6.254105223
Tyser	272404.033	4309	SS.sc7785422	H.sapiens	NA	ExE Mesoderm	PASSED	YS Mesoderm	YS Mesoderm	4.573754414	6.053980959
Tyser	457024.021	4873	SS.sc7788343	H.sapiens	NA	Emergent Mesoderm	PASSED	Emergent Mesoderm	Emergent Mesoderm	-5.303183929	1.112595422
Tyser	386416.987	2717	SS.sc7786077	H.sapiens	NA	Advanced Mesoderm	PASSED	Advanced Mesoderm	Advanced Mesoderm	4.008535489	4.161284817
Tyser	316247.99	5954	SS.sc7785900	H.sapiens	NA	Nascent Mesoderm	PASSED	Nascent Mesoderm	Nascent Mesoderm	-3.987038986	-3.494744646
Tyser	439451.999	5459	SS.sc7786405	H.sapiens	16.to.19	Epiblast	PASSED	hsPostEPI.L5	PostEPI	-7.007412807	-4.412189828
Tyser	42786.985	5863	SS.sc7788390	H.sapiens	16.to.19	Primitive_Streak	PASSED	hsGast4	Gast	-5.339375869	-2.876628744
Tyser	332862.99	2453	SS.sc7788247	H.sapiens	NA	Emergent Mesoderm	PASSED	Emergent Mesoderm	Emergent Mesoderm	-5.278174774	-1.232006179
Tyser	402609.896	4965	SS.sc7785473	H.sapiens	NA	Erythroblasts	PASSED	Erythroblasts	Blood	9.611113652	2.934480799
Tyser	229133.993	5451	SS.sc7788097	H.sapiens	NA	Advanced Mesoderm	PASSED	Advanced Mesoderm	Advanced Mesoderm	0.928958519	4.262666119
Tyser	375545.963	5678	SS.sc7785786	H.sapiens	16.to.19	Primitive_Streak	PASSED	hsGast4	Gast	-4.856109993	-4.028092252
Tyser	421316.987	5963	SS.sc7786570	H.sapiens	NA	Endoderm	PASSED	DE(P)	DE	-7.868749992	3.044822586
Tyser	492353.447	3477	SS.sc7786185	H.sapiens	NA	Emergent Mesoderm	PASSED	Emergent Mesoderm	Emergent Mesoderm	-5.077464	-1.234345066
Tyser	328216.479	5994	SS.sc7785962	H.sapiens	NA	Nascent Mesoderm	PASSED	Nascent Mesoderm	Nascent Mesoderm	-4.198398964	-1.052800523
Tyser	393936.008	4840	SS.sc7788339	H.sapiens	16.to.19	Epiblast	PASSED	hsPostEPI.L5	PostEPI	-6.886327163	-4.5813192
Tyser	375397.988	3388	SS.sc7785494	H.sapiens	NA	ExE Mesoderm	PASSED	YS Mesoderm	YS Mesoderm	6.005191906	6.824586523
Tyser	480154.0152	2170	SS.sc7785499	H.sapiens	NA	Endoderm	PASSED	YS Endoderm	YS Endoderm	-7.39510049	7.727573527
Tyser	519565.962	4354	SS.sc7786558	H.sapiens	NA	Emergent Mesoderm	PASSED	Emergent Mesoderm	Emergent Mesoderm	-6.149003879	2.737020505
Tyser	535201.015	2740	SS.sc7786776	H.sapiens	NA	Endoderm	PASSED	Hypoblast	Hypoblast	-7.627777473	4.808155192
Tyser	439134.992	5336	SS.sc7786469	H.sapiens	NA	Emergent Mesoderm	PASSED	Emergent Mesoderm	Emergent Mesoderm	-6.018575565	2.229145897
Tyser	512976.493	5124	SS.sc7785640	H.sapiens	NA	Hemogenic Endothelial Progenitors	PASSED	Blood Progenitors	Blood	8.31526862	2.113128377
Tyser	453827.001	4439	SS.sc7785386	H.sapiens	NA	ExE Mesoderm	PASSED	YS Mesoderm	YS Mesoderm	4.603053673	6.220913542
Tyser	387998.995	5473	SS.sc7785424	H.sapiens	NA	Hemogenic Endothelial Progenitors	PASSED	Myeloid Progenitors	Blood	8.909839734	0.564324511
Tyser	335853.032	4020	SS.sc7785575	H.sapiens	NA	Endoderm	PASSED	DE(NP)	DE	-8.294078724	5.373437775
Tyser	428324.9778	3498	SS.sc7785384	H.sapiens	NA	Endoderm	PASSED	YS Endoderm	YS Endoderm	-7.501199619	7.593912733
Tyser	638465.976	4568	SS.sc7786685	H.sapiens	NA	Endoderm	PASSED	Hypoblast	Hypoblast	-7.808587448	5.237326516
Tyser	465919.994	2131	SS.sc7786099	H.sapiens	NA	Advanced Mesoderm	PASSED	Advanced Mesoderm	Advanced Mesoderm	4.45596896	5.155560149
Tyser	403324.004	4629	SS.sc7786423	H.sapiens	NA	Emergent Mesoderm	PASSED	Emergent Mesoderm	Emergent Mesoderm	-4.465930358	-1.402251827
Tyser	194026.996	8104	SS.sc7785375	H.sapiens	NA	Hemogenic Endothelial Progenitors	PASSED	Hemogenic Endothelium	Blood	7.158259018	0.533451808
Tyser	311224.007	4998	SS.sc7785733	H.sapiens	16.to.19	Epiblast	PASSED	hsGast4	Gast	-6.247141735	-4.270845281
Tyser	332826.035	5218	SS.sc7788146	H.sapiens	NA	Nascent Mesoderm	PASSED	Nascent Mesoderm	Nascent Mesoderm	-4.311710254	-1.068465578
Tyser	499751.999	5826	SS.sc7786793	H.sapiens	NA	Emergent Mesoderm	PASSED	Emergent Mesoderm	Emergent Mesoderm	-6.31891288	3.01950456
Tyser	404084.001	6206	SS.sc7785632	H.sapiens	16.to.19	Epiblast	PASSED	hsPostEPI.L5	PostEPI	-7.1429099	-4.710494863
Tyser	281702.987	4668	SS.sc7785365	H.sapiens	16.to.19	Ectoderm	PASSED	hsNNEC1	AME_NNE	-0.546389	-3.640957224
Tyser	634861.042	4090	SS.sc7786819	H.sapiens	NA	Endoderm	PASSED	YS Endoderm	YS Endoderm	-8.13468589	5.356047285
Tyser	355652.6	5661	SS.sc7785577	H.sapiens	NA	Hemogenic Endothelial Progenitors	PASSED	Blood Progenitors	Blood	8.438852414	2.287426723
Tyser	446764.989	3626	SS.sc7788288	H.sapiens	16.to.19	Ectoderm	PASSED	hsNNEC2	AME_NNE	0.688959523	-2.98532282
Tyser	293082.993	5079	SS.sc7785353	H.sapiens	NA	ExE Mesoderm	PASSED	YS Mesoderm	YS Mesoderm	5.895691498	6.67365135
Tyser	344278.01	3740	SS.sc7785376	H.sapiens	NA	Endoderm	PASSED	YS Endoderm	YS Endoderm	-8.032211677	6.24289192
Tyser	454345.975	3988	SS.sc7785653	H.sapiens	NA	Advanced Mesoderm	PASSED	Advanced Mesoderm	Advanced Mesoderm	1.95830284	4.887674464
Tyser	478850.341	5006	SS.sc7786712	H.sapiens	NA	ExE Mesoderm	PASSED	YS Mesoderm	YS Mesoderm	4.508592232	6.218383921
Tyser	492041.004	2732	SS.sc7786418	H.sapiens	NA	Advanced Mesoderm	PASSED	Advanced Mesoderm	Advanced Mesoderm	3.329821452	5.697373522
Tyser	426137.005	3889	SS.sc7785663	H.sapiens	NA	Advanced Mesoderm	PASSED	Advanced Mesoderm	Advanced Mesoderm	3.334322794	6.132449282
Tyser	545752.155	3582	SS.sc7786162	H.sapiens	NA	Advanced Mesoderm	PASSED	Advanced Mesoderm	Advanced Mesoderm	3.420744046	5.78672613
Tyser	516267.991	5273	SS.sc7785862	H.sapiens	NA	Axial Mesoderm	PASSED	Axial Mesoderm	Axial Mesoderm	-7.517417804	0.982765807
Tyser	335914.005	3252	SS.sc7788266	H.sapiens	NA	Emergent Mesoderm	PASSED	Emergent Mesoderm	Emergent Mesoderm	-5.405042545	-1.61799823
Tyser	498066.356	2974	SS.sc7786306	H.sapiens	NA	Emergent Mesoderm	PASSED	Emergent Mesoderm	Emergent Mesoderm	-5.418747322	-0.040360796
Tyser	381081.018	4500	SS.sc7785767	H.sapiens	NA	Axial Mesoderm	PASSED	Axial Mesoderm	Axial Mesoderm	-7.539020435	0.964557601
Tyser	242945.015	6251	SS.sc7786008	H.sapiens	NA	Nascent Mesoderm	PASSED	Nascent Mesoderm	Nascent Mesoderm	-4.08490266	-4.034401762
Tyser	460796.494	3659	SS.sc7786470	H.sapiens	NA	Advanced Mesoderm	PASSED	Advanced Mesoderm	Advanced Mesoderm	2.559150084	6.097345484
Tyser	292356.968	4729	SS.sc7788388	H.sapiens	16.to.19	Epiblast	PASSED	hsGast4	Gast	-5.227263824	-3.593993055
Tyser	546571.008	3677	SS.sc7786137	H.sapiens	16.to.19	Primitive_Streak	PASSED	hsGast4	Gast	-5.487123386	-4.484805929
Tyser	529494.025	5629	SS.sc7786634	H.sapiens	NA	Endoderm	PASSED	DE(P)	DE	-8.050830738	3.272996081
Tyser	364764.003	3538	SS.sc7785739	H.sapiens	NA	Nascent Mesoderm	PASSED	Nascent Mesoderm	Nascent Mesoderm	-5.021571056	-1.467494117
Tyser	403592.985	5278	SS.sc7788292	H.sapiens	NA	Advanced Mesoderm	PASSED	Advanced Mesoderm	Advanced Mesoderm	1.871332749	3.910655154
Tyser	391705.019	7138	SS.sc7786616	H.sapiens	16.to.19	Epiblast	PASSED	hsPostEPI.L5	PostEPI	-7.1770667	-3.996856081
Tyser	311446.038	5024	SS.sc7785817	H.sapiens	NA	Emergent Mesoderm	PASSED	Emergent Mesoderm	Emergent Mesoderm	-4.811220066	0.721873594
Tyser	389901.982	6002	SS.sc7786272	H.sapiens	NA	Endoderm	PASSED	DE(NP)	DE	-7.307922737	2.878445042
Tyser	238167.979	4095	SS.sc7785761	H.sapiens	NA	Axial Mesoderm	PASSED	Axial Mesoderm	Axial Mesoderm	-7.482988254	1.043746723
Tyser	581039.012	3932	SS.sc7786518	H.sapiens	NA	Hemogenic Endothelial Progenitors	PASSED	Hemogenic Endothelium	Blood	2.705364569	6.437394751
Tyser	534132.977	3688	SS.sc7786730	H.sapiens	NA	Advanced Mesoderm	PASSED	Advanced Mesoderm	Advanced Mesoderm	3.42913638	6.180012358
Tyser	564648.996	3935	SS.sc7786794	H.sapiens	NA	Advanced Mesoderm	PASSED	Advanced Mesoderm	Advanced Mesoderm	3.198325499	5.830570353
Tyser	532243.965	4109	SS.sc7785381	H.sapiens	NA	ExE Mesoderm	PASSED	YS Mesoderm	YS Mesoderm	4.591377839	6.316730631
Tyser	312414.813	5319	SS.sc7785675	H.sapiens	NA	Emergent Mesoderm	PASSED	Emergent Mesoderm	Emergent Mesoderm	-5.817362682	1.894012643
Tyser	466121.01	4512	SS.sc7785403	H.sapiens	NA	ExE Mesoderm	PASSED	YS Mesoderm	YS Mesoderm	4.458197697	6.423390044
Tyser	333841.999	5884	SS.sc7788162	H.sapiens	16.to.19	Primitive_Streak	PASSED	hsGast4	Gast	-5.05493106	-4.447666513
Tyser	446579.02	4296	SS.sc7786179	H.sapiens	16.to.19	Primitive_Streak	PASSED	hsGast4	Gast	-4.882906334	-3.534897195
Tyser	419620.031	5730	SS.sc7786340	H.sapiens	16.to.19	Epiblast	PASSED	hsPostEPI.L5	PostEPI	-7.264966861	-4.707568037
Tyser	197055.335	5901	SS.sc7788092	H.sapiens	NA	Advanced Mesoderm	PASSED	Advanced Mesoderm	Advanced Mesoderm	3.584455355	4.515307558
Tyser	507215.99	5467	SS.sc7786305	H.sapiens	16.to.19	Primitive_Streak	PASSED	hsGast4	Gast	-4.80899419	-4.082995283
Tyser	322717.932	5840	SS.sc7785899	H.sapiens	NA	Endoderm	PASSED	DE(NP)	DE	-7.279458419	1.671288041
Tyser	233758.992	5288	SS.sc7785776	H.sapiens	NA	Emergent Mesoderm	PASSED	Emergent Mesoderm	Emergent Mesoderm	-5.502036468	1.528456589
Tyser	477203.984	5833	SS.sc7785615	H.sapiens	NA	Hemogenic Endothelial Progenitors	PASSED	Erythro-Myeloid Progenitors	Blood	7.934415921	0.458546651
Tyser	581490.984	3027	SS.sc7786613	H.sapiens	NA	Advanced Mesoderm	PASSED	Advanced Mesoderm	Advanced Mesoderm	2.008856162	4.774875534
Tyser	425440.024	2691	SS.sc7786317	H.sapiens	NA	Emergent Mesoderm	PASSED	Emergent Mesoderm	Emergent Mesoderm	-4.983127014	-1.547447549
Tyser	514978.9892	2585	SS.sc7786193	H.sapiens	NA	Advanced Mesoderm	PASSED	Advanced Mesoderm	Advanced Mesoderm	3.613769635	4.207263363
Tyser	428290.264	5137	SS.sc7786474	H.sapiens	NA	Emergent Mesoderm	PASSED	Emergent Mesoderm	Emergent Mesoderm	-6.063429252	2.315576983
Tyser	417871.971	4910	SS.sc7786411	H.sapiens	16.to.19	Epiblast	PASSED	hsPostEPI.L5	PostEPI	-6.826310054	-4.028734552
Tyser	398776.993	6010	SS.sc7786296	H.sapiens	16.to.19	Primitive_Streak	PASSED	hsGast4	Gast	-4.446323768	-4.405603754
Tyser	395525.982	4510	SS.sc7785566	H.sapiens	NA	Endoderm	PASSED	YS Endoderm	YS Endoderm	-7.884680645	6.496096743
Tyser	383887.978	6495	SS.sc7786768	H.sapiens	NA	Advanced Mesoderm	PASSED	Advanced Mesoderm	Advanced Mesoderm	2.758222683	6.325222624
Tyser	264108.005	4110	SS.sc7788198	H.sapiens	NA	Nascent Mesoderm	PASSED	Nascent Mesoderm	Nascent Mesoderm	-4.196593181	-3.825307237
Tyser	534598.9986	4051	SS.sc7785638	H.sapiens	NA	Endoderm	PASSED	YS Endoderm	YS Endoderm	-7.461664096	7.65063156
Tyser	482571.963	5991	SS.sc7786720	H.sapiens	NA	Advanced Mesoderm	PASSED	Advanced Mesoderm	Advanced Mesoderm	-5.657071964	2.719525946
Tyser	348148.007	3890	SS.sc7785542	H.sapiens	NA	ExE Mesoderm	PASSED	YS Mesoderm	YS Mesoderm	4.797739609	6.007000578
Tyser	518111.982	4343	SS.sc7786811	H.sapiens	NA	Hemogenic Endothelial Progenitors	PASSED	Hemogenic Endothelium	Blood	5.217875107	5.086735142
Tyser	453201.007	3297	SS.sc7788194	H.sapiens	NA	Advanced Mesoderm	PASSED	Advanced Mesoderm	Advanced Mesoderm	3.781507834	6.000201834
Tyser	309003.962	6714	SS.sc7786402	H.sapiens	NA	Axial Mesoderm	PASSED	Axial Mesoderm	Axial Mesoderm	-7.518479244	0.9677961
Tyser	361680.991	3079	SS.sc7788098	H.sapiens	NA	Emergent Mesoderm	PASSED	Emergent Mesoderm	Emergent Mesoderm	-5.501369373	-6.001652109
Tyser	568651.969	3245	SS.sc7786519	H.sapiens	NA	ExE Mesoderm	PASSED	YS Mesoderm	YS Mesoderm	4.320835217	5.969754828
Tyser	407959.649	4301	SS.sc7785895	H.sapiens	NA	Endoderm	PASSED	DE(NP)	DE	-7.184069053	2.68756379
Tyser	319432.767	5377	SS.sc7786006	H.sapiens	NA	Nascent Mesoderm	PASSED	Nascent Mesoderm	Nascent Mesoderm	-4.284855739	-1.269704687
Tyser	414287.015	6236	SS.sc7785608	H.sapiens	16.to.19	Epiblast	PASSED	hsPostEPI.L5	PostEPI	-7.138363258	-4.420355665
Tyser	389438.977	6148	SS.sc7786628	H.sapiens	16.to.19	Epiblast	PASSED	hsNNEC1	AME_NNE	-1.342303173	-3.823581087
Tyser	539146.976	4452	SS.sc7786513	H.sapiens	NA	ExE Mesoderm	PASSED	YS Mesoderm	YS Mesoderm	3.256249531	5.579344881
Tyser	472841.087	5867	SS.sc7786189	H.sapiens	NA	Emergent Mesoderm	PASSED	Emergent Mesoderm	Emergent Mesoderm	-5.508584396	2.022798342
Tyser	273433.987	3874	SS.sc7786041	H.sapiens	16.to.19	Primitive_Streak	PASSED	hsGast4	Gast	-5.675600425	-3.392756807
Tyser	499370.074	5033	SS.sc7785410	H.sapiens	NA	Erythroblasts	PASSED	Erythroblasts	Blood	9.526209935	2.957387937
Tyser	453677.027	4619	SS.sc7786248	H.sapiens	16.to.19	Primitive_Streak	PASSED	hsGast4	Gast	-4.546416656	-3.856996404
Tyser	463513.0199	3183	SS.sc7786627	H.sapiens	NA	Emergent Mesoderm	PASSED	Emergent Mesoderm	Emergent Mesoderm	-6.089196102	1.324093891
Tyser	440560.9929	3749	SS.sc7785408	H.sapiens	NA	Hemogenic Endothelial Progenitors	PASSED	Blood Progenitors	Blood	8.26727496	2.015864117
Tyser	416902.881	6452	SS.sc7785657	H.sapiens	16.to.19	Epiblast	PASSED	hsPostEPI.L5	PostEPI	-7.242176429	-4.197645055
Tyser	463008.999	3593	SS.sc7785592	H.sapiens	NA	Hemogenic Endothelial Progenitors	PASSED	Hemogenic Endothelium	Blood	6.945900067	1.824615551
Tyser	386220.996	2737	SS.sc7788308	H.sapiens	NA	Hemogenic Endothelial Progenitors	PASSED	Hemogenic Endothelium	Blood	6.052007779	4.681093348
Tyser	334436.016	3322	SS.sc7785893	H.sapiens	NA	Emergent Mesoderm	PASSED	Emergent Mesoderm	Emergent Mesoderm	-5.463948146	-0.558406459
Tyser	301589.996	3597	SS.sc7785864	H.sapiens	16.to.19	Primitive_Streak	PASSED	hsGast4	Gast	-5.830407039	-3.38283764
Tyser	449540.31	6151	SS.sc7786737	H.sapiens	16.to.19	Epiblast	PASSED	hsNNEC1	AME_NNE	-1.419307248	-3.594516145
Tyser	312029.999	5840	SS.sc7785329	H.sapiens	NA	Endoderm	PASSED	YS Endoderm	YS Endoderm	-7.755070106	6.699731482
Tyser	555012.97	4718	SS.sc7785648	H.sapiens	NA	ExE Mesoderm	PASSED	YS Mesoderm	YS Mesoderm	4.738986119	5.278727902
Tyser	376162.003	2979	SS.sc7786270	H.sapiens	NA	Nascent Mesoderm	PASSED	Nascent Mesoderm	Nascent Mesoderm	-4.805213348	-3.264142858
Tyser	421819.996	4005	SS.sc7785447	H.sapiens	NA	ExE Mesoderm	PASSED	YS Mesoderm	YS Mesoderm	5.919563874	6.400864733
Tyser	575065.99	3684	SS.sc7785438	H.sapiens	NA	Emergent Mesoderm	PASSED	Emergent Mesoderm	Emergent Mesoderm	-6.354268924	2.092674805
Tyser	566982.969	4356	SS.sc7786717	H.sapiens	NA	Emergent Mesoderm	PASSED	Emergent Mesoderm	Emergent Mesoderm	-6.297787563	2.427768899
Tyser	552867.767	3844	SS.sc7785294	H.sapiens	NA	Advanced Mesoderm	PASSED	Advanced Mesoderm	Advanced Mesoderm	1.694770559	4.771982087
Tyser	444372.114	4092	SS.sc7785449	H.sapiens	NA	Erythroblasts	PASSED	Erythroblasts	Blood	9.237643345	2.863287939
Tyser	395482.967	3050	SS.sc7786341	H.sapiens	NA	Nascent Mesoderm	PASSED	Nascent Mesoderm	Nascent Mesoderm	-4.770230667	-2.0601462
Tyser	377596.964	4247	SS.sc7788169	H.sapiens	NA	Advanced Mesoderm	PASSED	Advanced Mesoderm	Advanced Mesoderm	0.521426304	4.654993666
Tyser	312389.989	3959	SS.sc7785950	H.sapiens	NA	Emergent Mesoderm	PASSED	Emergent Mesoderm	Emergent Mesoderm	-5.662760154	2.47941239
Tyser	436421.979	4911	SS.sc7786369	H.sapiens	16.to.19	Epiblast	PASSED	hsGast4	Gast	-5.827132598	-3.949483739
Tyser	458776.992	3828	SS.sc7785687	H.sapiens	NA	Endoderm	PASSED	YS Endoderm	YS Endoderm	-8.1972598	5.240246905
Tyser	617710.995	3875	SS.sc7786525	H.sapiens	NA	Hemogenic Endothelial Progenitors	PASSED	Hemogenic Endothelium	Blood	5.026194199	6.075543059
Tyser	397304.005	2668	SS.sc7785794	H.sapiens	NA	Emergent Mesoderm	PASSED	Emergent Mesoderm	Emergent Mesoderm	-5.865837471	2.000142349
Tyser	547442.457	4804	SS.sc7786262	H.sapiens	NA	Advanced Mesoderm	PASSED	Advanced Mesoderm	Advanced Mesoderm	1.545910104	3.982301844
Tyser	320348.999	5273	SS.sc7785715	H.sapiens	NA	Nascent Mesoderm	PASSED	Nascent Mesoderm	Nascent Mesoderm	-4.192425624	-0.663163768
Tyser	361777.988	5018	SS.sc7788223	H.sapiens	16.to.19	Primitive_Streak	PASSED	hsGast4	Gast	-4.85450019	-4.210681306
Tyser	272845.993	5889	SS.sc7788099	H.sapiens	16.to.19	Primitive_Streak	PASSED	hsGast4	Gast	-4.393462078	-4.481644022
Tyser	343916.998	5971	SS.sc7786511	H.sapiens	16.to.19	Epiblast	PASSED	hsPostEPI.L5	PostEPI	-7.214856044	-4.32800089
Tyser	568428.007	4167	SS.sc7785622	H.sapiens	NA	ExE Mesoderm	PASSED	YS Mesoderm	YS Mesoderm	4.854770287	6.016721857
Tyser	444812.007	3156	SS.sc7786586	H.sapiens	NA	Endoderm	PASSED	DE(NP)	DE	-7.452134983	2.830025805
Tyser	460312.202	6641	SS.sc7786690	H.sapiens	16.to.19	Epiblast	PASSED	hsNNEC1	AME_NNE	-1.249517933	-3.700376379
Tyser	314555.021	7702	SS.sc7786111	H.sapiens	16.to.19	Primitive_Streak	PASSED	hsNNEC1	AME_NNE	-2.532275812	-3.95595442
Tyser	584628.014	4721	SS.sc7786672	H.sapiens	NA	ExE Mesoderm	PASSED	YS Mesoderm	YS Mesoderm	4.558801278	6.435061587
Tyser	341817.974	4481	SS.sc7788127	H.sapiens	NA	Emergent Mesoderm	PASSED	Emergent Mesoderm	Emergent Mesoderm	-6.004332916	2.720214618
Tyser	350353.418	4974	SS.sc7785626	H.sapiens	NA	Erythroblasts	PASSED	Erythroblasts	Blood	8.951695546	2.676191462
Tyser	478657.612	4406	SS.sc7786735	H.sapiens	NA	Emergent Mesoderm	PASSED	Emergent Mesoderm	Emergent Mesoderm	-6.022745983	2.049414111
Tyser	299267.026	6197	SS.sc7785784	H.sapiens	16.to.19	Epiblast	PASSED	hsPostEPI.L5	PostEPI	-7.171847717	-4.410289632
Tyser	364662.977	2320	SS.sc7786150	H.sapiens	NA	Advanced Mesoderm	PASSED	Advanced Mesoderm	Advanced Mesoderm	2.593633278	4.785525216
Tyser	504447.007	4447	SS.sc7786820	H.sapiens	NA	Advanced Mesoderm	PASSED	Advanced Mesoderm	Advanced Mesoderm	3.058043583	6.152465952
Tyser	330765.998	6515	SS.sc7786034	H.sapiens	16.to.19	Primitive_Streak	PASSED	hsGast4	Gast	-4.066294328	-3.768535005
Tyser	334422.988	4311	SS.sc7788126	H.sapiens	NA	Advanced Mesoderm	PASSED	Advanced Mesoderm	Advanced Mesoderm	0.829961582	4.441806925
Tyser	431741.996	4068	SS.sc7786084	H.sapiens	NA	Advanced Mesoderm	PASSED	Advanced Mesoderm	Advanced Mesoderm	1.919485911	4.69274248
Tyser	290863.985	4219	SS.sc7785799	H.sapiens	16.to.19	Primitive_Streak	PASSED	hsGast4	Gast	-6.046633617	-3.674809324
Tyser	422270.978	2784	SS.sc7788315	H.sapiens	NA	Nascent Mesoderm	PASSED	Nascent Mesoderm	Nascent Mesoderm	-5.146373169	-2.325482236
Tyser	341228.979	5842	SS.sc7786010	H.sapiens	NA	Nascent Mesoderm	PASSED	Nascent Mesoderm	Nascent Mesoderm	-7.33837928	1.102048708
Tyser	310169.003	6216	SS.sc7785612	H.sapiens	16.to.19	Epiblast	PASSED	hsPostEPI.L5	PostEPI	-7.18049802	-4.614550935
Tyser	608534.994	4493	SS.sc7785279	H.sapiens	NA	ExE Mesoderm	PASSED	YS Mesoderm	YS Mesoderm	4.507125481	6.199738158
Tyser	334401.994	5015	SS.sc7786106	H.sapiens	NA	Advanced Mesoderm	PASSED	Advanced Mesoderm	Advanced Mesoderm	3.313389643	5.420036448
Tyser	189691.994	6750	SS.sc7788192	H.sapiens	16.to.19	Primitive_Streak	PASSED	hsGast4	Gast	-3.990749017	-3.928847181
Tyser	603769.998	3616	SS.sc7785589	H.sapiens	NA	Advanced Mesoderm	PASSED	Advanced Mesoderm	Advanced Mesoderm	3.389602049	6.013960493
Tyser	449573.988	5794	SS.sc7786677	H.sapiens	NA	Endoderm	PASSED	DE(NP)	DE	-7.131560699	2.839998616
Tyser	352177.006	5094	SS.sc7785841	H.sapiens	NA	Emergent Mesoderm	PASSED	Emergent Mesoderm	Emergent Mesoderm	-5.047748462	1.235910548
Tyser	505512.016	5675	SS.sc7786783	H.sapiens	NA	Hemogenic Endothelial Progenitors	PASSED	Myeloid Progenitors	Blood	8.757833584	0.416761053
Tyser	271345.649	4824	SS.sc7785568	H.sapiens	NA	ExE Mesoderm	PASSED	YS Mesoderm	YS Mesoderm	3.414261683	6.149613036
Tyser	384676.002	4663	SS.sc7785604	H.sapiens	16.to.19	Ectoderm	PASSED	hsNNEC2	AME_NNE	0.445807501	-3.22751795
Tyser	507850.985	2741	SS.sc7786216	H.sapiens	NA	Advanced Mesoderm	PASSED	Advanced Mesoderm	Advanced Mesoderm	4.403791054	6.466435564
Tyser	480420.008	3956	SS.sc7785548	H.sapiens	NA	ExE Mesoderm	PASSED	YS Mesoderm	YS Mesoderm	4.349333867	6.382567061
Tyser	416933.984	6118	SS.sc7785338	H.sapiens	NA	Hemogenic Endothelial Progenitors	PASSED	Blood Progenitors	Blood	8.015349492	2.101455046
Tyser	386844.985	4550	SS.sc7785999	H.sapiens	NA	Emergent Mesoderm	PASSED	Emergent Mesoderm	Emergent Mesoderm	-6.149720565	2.971982015
Tyser	356172.046	5238	SS.sc7785305	H.sapiens	NA	Erythroblasts	PASSED	Erythroblasts	Blood	9.437972172	3.00394143
Tyser	544203.969	3561	SS.sc7786427	H.sapiens	NA	Advanced Mesoderm	PASSED	Advanced Mesoderm	Advanced Mesoderm	2.207190379	4.58653797
Tyser	415953.99	5673	SS.sc7786700	H.sapiens	NA	Endoderm	PASSED	YS Endoderm	YS Endoderm	-8.062689201	6.430695666
Tyser	248503.679	5596	SS.sc7785668	H.sapiens	NA	Nascent Mesoderm	PASSED	Nascent Mesoderm	Nascent Mesoderm	-4.107712642	-4.7473024
Tyser	638317.01	3188	SS.sc7785633	H.sapiens	NA	Emergent Mesoderm	PASSED	Emergent Mesoderm	Emergent Mesoderm	0.502566501	4.236722601
Tyser	365598.973	5409	SS.sc7785550	H.sapiens	NA	Hemogenic Endothelial Progenitors	PASSED	Erythro-Myeloid Progenitors	Blood	7.520445927	0.428081883
Tyser	256902.998	7237	SS.sc7785960	H.sapiens	NA	Axial Mesoderm	PASSED	Axial Mesoderm	Axial Mesoderm	-7.495278255	1.007350517
Tyser	496338.973	5575	SS.sc7785536	H.sapiens	NA	Emergent Mesoderm	PASSED	Emergent Mesoderm	Emergent Mesoderm	-5.964909927	2.454064501
Tyser	534557.999	5632	SS.sc7785502	H.sapiens	NA	Endoderm	PASSED	YS Endoderm	YS Endoderm	-8.10092725	6.220560683
Tyser	579123.983	4909	SS.sc7785434	H.sapiens	NA	Hemogenic Endothelial Progenitors	PASSED	Erythro-Myeloid Progenitors	Blood	7.361148938	0.254705919
Tyser	405413.019	5111	SS.sc7785646	H.sapiens	NA	Endoderm	PASSED	YS Endoderm	YS Endoderm	-7.889270202	6.721902502
Tyser	332095.997	2967	SS.sc7788311	H.sapiens	NA	Nascent Mesoderm	PASSED	Nascent Mesoderm	Nascent Mesoderm	-4.781227962	-1.648968088
Tyser	420191.998	2720	SS.sc7786171	H.sapiens	NA	Emergent Mesoderm	PASSED	Emergent Mesoderm	Emergent Mesoderm	-5.13014497	-1.279191124
Tyser	536427.989	5265	SS.sc7785564	H.sapiens	NA	Endoderm	PASSED	YS Endoderm	YS Endoderm	-8.093921081	6.132752074
Tyser	435726.952	5031	SS.sc7786104	H.sapiens	NA	Emergent Mesoderm	PASSED	Emergent Mesoderm	Emergent Mesoderm	-4.855257408	0.776699317
Tyser	342080.016	4693	SS.sc7788028	H.sapiens	NA	Advanced Mesoderm	PASSED	Advanced Mesoderm	Advanced Mesoderm	2.857961281	3.558171404
Tyser	347230.989	6161	SS.sc7785954	H.sapiens	NA	Advanced Mesoderm	PASSED	Advanced Mesoderm	Advanced Mesoderm	1.621153935	3.907155884
Tyser	407101.008	4865	SS.sc7786078	H.sapiens	16.to.19	Primitive_Streak	PASSED	hsNNEC1	AME_NNE	-2.414645807	-3.960703241
Tyser	240641.997	5774	SS.sc7785717	H.sapiens	NA	Advanced Mesoderm	PASSED	Advanced Mesoderm	Advanced Mesoderm	0.881753906	4.648455752
Tyser	286925.995	5814	SS.sc7788147	H.sapiens	16.to.19	Primitive_Streak	PASSED	hsGast4	Gast	-4.161762134	-4.46215521
Tyser	398939.809	4770	SS.sc7785570	H.sapiens	NA	Erythroblasts	PASSED	Erythroblasts	Blood	9.53376685	2.999535216
Tyser	539330.004	4100	SS.sc7786715	H.sapiens	NA	Endoderm	PASSED	Hypoblast	Hypoblast	-7.76079549	4.611871375
Tyser	547353.974	3062	SS.sc7788282	H.sapiens	NA	Nascent Mesoderm	PASSED	Nascent Mesoderm	Nascent Mesoderm	-4.115805284	-2.710123884
Tyser	392703.998	4435	SS.sc7788364	H.sapiens	16.to.19	Primitive_Streak	PASSED	hsGast4	Gast	-4.454258339	-4.319836961
Tyser	393748.987	2726	SS.sc7785692	H.sapiens	NA	Advanced Mesoderm	PASSED	Advanced Mesoderm	Advanced Mesoderm	2.493107899	4.195402993
Tyser	323423.998	6329	SS.sc7785472	H.sapiens	NA	Hemogenic Endothelial Progenitors	PASSED	Erythro-Myeloid Progenitors	Blood	7.469489201	0.679326428
Tyser	493617.018	3602	SS.sc7786507	H.sapiens	16.to.19	Primitive_Streak	PASSED	hsNNEC1	AME_NNE	-0.936012582	-4.075655328
Tyser	515786.022	5133	SS.sc7786671	H.sapiens	NA	Endoderm	PASSED	Hypoblast	Hypoblast	-8.22276868	4.600002421
Tyser	349821.998	5394	SS.sc7785412	H.sapiens	NA	Endoderm	PASSED	DE(NP)	DE	-7.362333671	2.836757315
Tyser	323517.889	6912	SS.sc7785994	H.sapiens	16.to.19	Primitive_Streak	PASSED	hsNNEC1	AME_NNE	-1.630860225	-3.719350206
Tyser	549755.974	5009	SS.sc7786617	H.sapiens	NA	Advanced Mesoderm	PASSED	Advanced Mesoderm	Advanced Mesoderm	3.073007925	6.158662928
Tyser	597348.985	4907	SS.sc7786527	H.sapiens	NA	Emergent Mesoderm	PASSED	Emergent Mesoderm	Emergent Mesoderm	-6.050588028	2.538271619
Tyser	442722.523	5865	SS.sc7786631	H.sapiens	NA	Emergent Mesoderm	PASSED	Emergent Mesoderm	Emergent Mesoderm	-5.447582141	2.974251045
Tyser	288864.98	5131	SS.sc7788120	H.sapiens	NA	Emergent Mesoderm	PASSED	Emergent Mesoderm	Emergent Mesoderm	-5.101035492	1.139053417
Tyser	347353.98	5473	SS.sc7785956	H.sapiens	NA	Emergent Mesoderm	PASSED	Emergent Mesoderm	Emergent Mesoderm	-5.892985241	2.184084071
Tyser	420064.988	5424	SS.sc7788210	H.sapiens	NA	Axial Mesoderm	PASSED	Axial Mesoderm	Axial Mesoderm	-7.522649662	1.061297072
Tyser	314000.988	5476	SS.sc7785858	H.sapiens	16.to.19	Epiblast	PASSED	hsPostEPI.L5	PostEPI	-7.160082237	-4.536273824
Tyser	298145.034	5890	SS.sc7786121	H.sapiens	NA	Emergent Mesoderm	PASSED	Emergent Mesoderm	Emergent Mesoderm	-5.169400112	1.543218218
Tyser	448423.988	4423	SS.sc7786204	H.sapiens	16.to.19	Primitive_Streak	PASSED	hsNNEC1	AME_NNE	-2.729282276	-3.955241071
Tyser	471096.0009	3929	SS.sc7785352	H.sapiens	NA	Hemogenic Endothelial Progenitors	PASSED	Hemogenic Endothelium	Blood	6.893561943	1.886634243
Tyser	462102.988	3162	SS.sc7785333	H.sapiens	NA	ExE Mesoderm	PASSED	YS Mesoderm	YS Mesoderm	5.674044712	7.116782797
Tyser	579682.996	3932	SS.sc7785283	H.sapiens	NA	ExE Mesoderm	PASSED	YS Mesoderm	YS Mesoderm	5.854910954	6.321291102
Tyser	474752.003	2711	SS.sc7785616	H.sapiens	NA	ExE Mesoderm	PASSED	YS Mesoderm	YS Mesoderm	5.924985989	6.759004248
Tyser	319930.975	5421	SS.sc7788189	H.sapiens	16.to.19	Primitive_Streak	PASSED	hsPostEPI.L5	PostEPI	-5.273045436	-4.363764154
Tyser	457272.026	4604	SS.sc7786803	H.sapiens	NA	Endoderm	PASSED	DE(NP)	DE	-7.747906581	2.973516239
Tyser	394300.005	4634	SS.sc7786081	H.sapiens	16.to.19	Primitive_Streak	PASSED	hsPostEPI.L5	PostEPI	-4.147479908	-3.841232645
Tyser	327989.003	5081	SS.sc7786075	H.sapiens	NA	Advanced Mesoderm	PASSED	Advanced Mesoderm	Advanced Mesoderm	0.490457817	4.549188507
Tyser	491837.975	5127	SS.sc7786764	H.sapiens	NA	Advanced Mesoderm	PASSED	Advanced Mesoderm	Advanced Mesoderm	3.129980429	6.020539416
Tyser	366140.974	3203	SS.sc7788261	H.sapiens	NA	Nascent Mesoderm	PASSED	Nascent Mesoderm	Nascent Mesoderm	-5.392268554	-2.080994236
Tyser	404335.992	3466	SS.sc7786200	H.sapiens	NA	Nascent Mesoderm	PASSED	Nascent Mesoderm	Nascent Mesoderm	-5.220530883	-1.566408264
Tyser	449550.938	5451	SS.sc7786301	H.sapiens	16.to.19	Epiblast	PASSED	hsPostEPI.L5	PostEPI	-5.021938221	-3.739228593
Tyser	321933.002	5634	SS.sc7785628	H.sapiens	NA	Endoderm	PASSED	DE(P)	DE	-7.860834018	3.16395439
Tyser	394974.001	4288	SS.sc7785997	H.sapiens	16.to.19	Primitive_Streak	PASSED	hsNNEC1	AME_NNE	-1.383619086	-3.666868555
Tyser	385011.005	5264	SS.sc7786269	H.sapiens	NA	Endoderm	PASSED	DE(P)	DE	-7.941338913	2.882237566
Tyser	253547.14	5752	SS.sc7785766	H.sapiens	16.to.19	Epiblast	PASSED	hsPostEPI.L5	PostEPI	-6.735304252	-4.533830988
Tyser	467667.663	5479	SS.sc7786642	H.sapiens	NA	Emergent Mesoderm	PASSED	Emergent Mesoderm	Emergent Mesoderm	-5.976604358	2.410956336
Tyser	175807.999	5441	SS.sc7786020	H.sapiens	NA	Erythroblasts	PASSED	Erythroblasts	Blood	9.82787238	2.82588364
Tyser	477289.984	2619	SS.sc7788149	H.sapiens	NA	Advanced Mesoderm	PASSED	Advanced Mesoderm	Advanced Mesoderm	2.606500729	4.196381462
Tyser	334992.003	3137	SS.sc7785896	H.sapiens	NA	Emergent Mesoderm	PASSED	Emergent Mesoderm	Emergent Mesoderm	-5.388974086	-0.164453851
Tyser	542545.056	5744	SS.sc7785588	H.sapiens	NA	Hemogenic Endothelial Progenitors	PASSED	Erythro-Myeloid Progenitors	Blood	7.618032559	0.32097484
Tyser	543067.969	5516	SS.sc7785475	H.sapiens	NA	Endoderm	PASSED	YS Endoderm	YS Endoderm	-7.809435264	6.585550917
Tyser	532872.006	4436	SS.sc7785479	H.sapiens	NA	Hemogenic Endothelial Progenitors	PASSED	Erythro-Myeloid Progenitors	Blood	7.474518402	0.274756087
Tyser	406945.924	6986	SS.sc7786256	H.sapiens	16.to.19	Epiblast	PASSED	hsPostEPI.L5	PostEPI	-7.470593349	-3.809957849
Tyser	399087.025	4673	SS.sc7785405	H.sapiens	NA	Hemogenic Endothelial Progenitors	PASSED	Erythro-Myeloid Progenitors	Blood	7.748383149	1.396559713
Tyser	366855.98	5019	SS.sc7785676	H.sapiens	NA	Emergent Mesoderm	PASSED	Emergent Mesoderm	Emergent Mesoderm	-5.181929008	0.965267313
Tyser	433912.019	4736	SS.sc7786440	H.sapiens	16.to.19	Epiblast	PASSED	hsPostEPI.L5	PostEPI	-4.550538436	-3.638558733
Tyser	350450.999	5126	SS.sc7785863	H.sapiens	NA	Emergent Mesoderm	PASSED	Emergent Mesoderm	Emergent Mesoderm	-4.871677772	1.150637163
Tyser	570416.174	5138	SS.sc7785480	H.sapiens	NA	ExE Mesoderm	PASSED	YS Mesoderm	YS Mesoderm	4.453964814	5.328962935
Tyser	298940.992	4488	SS.sc7785948	H.sapiens	NA	Hemogenic Endothelial Progenitors	PASSED	Myeloid Progenitors	Blood	8.92508994	0.658999337
Tyser	355691.031	5742	SS.sc7786178	H.sapiens	16.to.19	Epiblast	PASSED	hsGast4	Gast	-6.961885349	-4.554832803
Tyser	642320.8769	3118	SS.sc7786537	H.sapiens	NA	Advanced Mesoderm	PASSED	Advanced Mesoderm	Advanced Mesoderm	3.212263926	5.046637667
Tyser	541968	6148	SS.sc7786699	H.sapiens	16.to.19	Epiblast	PASSED	hsNNEC1	AME_NNE	-0.96743782	-3.70859276
Tyser	490441.004	3521	SS.sc7786816	H.sapiens	NA	Endoderm	PASSED	YS Endoderm	YS Endoderm	-8.006356136	5.63502468
Tyser	360755.991	5396	SS.sc7786504	H.sapiens	NA	Hemogenic Endothelial Progenitors	PASSED	Hemogenic Endothelium	Blood	5.053453549	5.637195719
Tyser	309042.004	4086	SS.sc7785772	H.sapiens	NA	Endoderm	PASSED	Hypoblast	Hypoblast	-7.880095378	5.737174166
Tyser	631784.038	5375	SS.sc7785437	H.sapiens	NA	Advanced Mesoderm	PASSED	Advanced Mesoderm	Advanced Mesoderm	1.783653363	5.285952462
Tyser	497015.99	4314	SS.sc7785281	H.sapiens	NA	Hemogenic Endothelial Progenitors	PASSED	Erythro-Myeloid Progenitors	Blood	7.698646172	0.273264659
Tyser	408687.001	4678	SS.sc7785304	H.sapiens	NA	ExE Mesoderm	PASSED	YS Mesoderm	YS Mesoderm	4.06897126	6.258783472
Tyser	80675.996	7320	SS.sc7785278	H.sapiens	NA	Hemogenic Endothelial Progenitors	PASSED	Blood Progenitors	Blood	-7.318128482	7.771536959
Tyser	545582.956	4500	SS.sc7785515	H.sapiens	NA	Emergent Mesoderm	PASSED	Emergent Mesoderm	Emergent Mesoderm	-5.935372249	3.106175912
Tyser	344081.006	2607	SS.sc7788355	H.sapiens	NA	Nascent Mesoderm	PASSED	Nascent Mesoderm	Nascent Mesoderm	-4.954475776	-1.438048469
Tyser	510156.003	3614	SS.sc7786515	H.sapiens	NA	ExE Mesoderm	PASSED	YS Mesoderm	YS Mesoderm	5.151499852	6.079255236
Tyser	274816.998	4838	SS.sc7788171	H.sapiens	16.to.19	Primitive_Streak	PASSED	hsGast4	Gast	-4.690849678	-3.91886984
Tyser	305369.985	6454	SS.sc7785945	H.sapiens	16.to.19	Epiblast	PASSED	hsPostEPI.L5	PostEPI	-7.542204753	-4.486481535
Tyser	442458.23	5591	SS.sc7786218	H.sapiens	16.to.19	Epiblast	PASSED	hsPostEPI.L5	PostEPI	-6.5735382	-4.555460321
Tyser	305192.981	3041	SS.sc7785903	H.sapiens	NA	ExE Mesoderm	PASSED	YS Mesoderm	YS Mesoderm	3.76979266	5.247281922
Tyser	331837.001	5331	SS.sc7788139	H.sapiens	NA	Nascent Mesoderm	PASSED	Nascent Mesoderm	Nascent Mesoderm	-4.454830543	-2.743934976
Tyser	288100.003	5638	SS.sc7785567	H.sapiens	NA	Hemogenic Endothelial Progenitors	PASSED	Erythro-Myeloid Progenitors	Blood	7.210419758	0.507068885
Tyser	386658.984	3676	SS.sc7786324	H.sapiens	NA	Nascent Mesoderm	PASSED	Nascent Mesoderm	Nascent Mesoderm	-4.627554313	-3.037725793
Tyser	495485.007	5384	SS.sc7786788	H.sapiens	NA	Emergent Mesoderm	PASSED	Emergent Mesoderm	Emergent Mesoderm	-6.294294731	2.789963735
Tyser	633784.003	3173	SS.sc7785614	H.sapiens	NA	Erythroblasts	PASSED	Erythroblasts	Blood	9.471930607	2.8989581
Tyser	491118.998	4865	SS.sc7786713	H.sapiens	NA	Endoderm	PASSED	DE(P)	DE	-7.896144764	4.368960036
Tyser	534456.961	5086	SS.sc7786623	H.sapiens	NA	Endoderm	PASSED	Hypoblast	Hypoblast	-8.198420421	4.806232108
Tyser	717871.011	3741	SS.sc7785436	H.sapiens	NA	Advanced Mesoderm	PASSED	Advanced Mesoderm	Advanced Mesoderm	1.137217387	4.837315215
Tyser	335835.992	3560	SS.sc7785933	H.sapiens	NA	Nascent Mesoderm	PASSED	Nascent Mesoderm	Nascent Mesoderm	-4.899656669	-2.634393083
Tyser	425527.999	3042	SS.sc7786143	H.sapiens	NA	Emergent Mesoderm	PASSED	Emergent Mesoderm	Emergent Mesoderm	-5.324450389	-1.22966324
Tyser	489083.371	5490	SS.sc7786166	H.sapiens	NA	Advanced Mesoderm	PASSED	Advanced Mesoderm	Advanced Mesoderm	2.413920506	3.709838046
Tyser	489598.017	2880	SS.sc7786297	H.sapiens	NA	Emergent Mesoderm	PASSED	Emergent Mesoderm	Emergent Mesoderm	-4.636478798	-1.554787981
Tyser	249991.972	3452	SS.sc7785429	H.sapiens	NA	Hemogenic Endothelial Progenitors	PASSED	Erythro-Myeloid Progenitors	Blood	8.101017102	0.760365201
Tyser	796876.013	4038	SS.sc7785637	H.sapiens	NA	ExE Mesoderm	PASSED	YS Mesoderm	YS Mesoderm	4.661463841	6.194435252
Tyser	381695.011	4290	SS.sc7788052	H.sapiens	NA	Advanced Mesoderm	PASSED	Advanced Mesoderm	Advanced Mesoderm	1.566053732	4.00667323
Tyser	538514.99	4515	SS.sc7786534	H.sapiens	NA	Emergent Mesoderm	PASSED	Emergent Mesoderm	Emergent Mesoderm	-5.835099594	1.276781721
Tyser	370213.0051	4259	SS.sc7785506	H.sapiens	NA	Endoderm	PASSED	YS Endoderm	YS Endoderm	-7.450667755	7.661152972
Tyser	395284.012	3047	SS.sc7788267	H.sapiens	NA	Nascent Mesoderm	PASSED	Nascent Mesoderm	Nascent Mesoderm	-5.425930873	-1.656356441
Tyser	402540.432	6063	SS.sc7785561	H.sapiens	16.to.19	Epiblast	PASSED	hsNNEC1	AME_NNE	-1.529561297	-3.730742799
Tyser	541964.987	5274	SS.sc7786760	H.sapiens	NA	Endoderm	PASSED	DE(P)	DE	-7.980740921	3.34104873
Tyser	289780.992	3670	SS.sc7785328	H.sapiens	NA	Endoderm	PASSED	YS Endoderm	YS Endoderm	-7.40910329	7.719496382
Tyser	512214.011	4036	SS.sc7785289	H.sapiens	NA	ExE Mesoderm	PASSED	YS Mesoderm	YS Mesoderm	4.784137352	6.236198557
Tyser	249574.006	5715	SS.sc7785559	H.sapiens	16.to.19	Epiblast	PASSED	hsPostEPI.L5	PostEPI	-7.417282001	-4.72879492
Tyser	450776.984	4923	SS.sc7786199	H.sapiens	NA	Emergent Mesoderm	PASSED	Emergent Mesoderm	Emergent Mesoderm	-5.26248254	1.590709517
Tyser	627243.01	5236	SS.sc7786538	H.sapiens	NA	Emergent Mesoderm	PASSED	Emergent Mesoderm	Emergent Mesoderm	-6.169396774	2.380989028
Tyser	247948.935	4524	SS.sc7785358	H.sapiens	NA	Erythroblasts	PASSED	Erythroblasts	Blood	10.03373347	2.939039601
Tyser	460593.993	6203	SS.sc7786736	H.sapiens	16.to.19	Epiblast	PASSED	hsPostEPI.L5	PostEPI	-7.100472824	-4.657367574
Tyser	504174.019	5103	SS.sc7786169	H.sapiens	NA	Emergent Mesoderm	PASSED	Emergent Mesoderm	Emergent Mesoderm	-5.777406589	2.155334843
Tyser	293307.987	4178	SS.sc7785307	H.sapiens	NA	Erythroblasts	PASSED	Erythroblasts	Blood	9.899199589	2.839791668
Tyser	273465.042	4697	SS.sc7785871	H.sapiens	16.to.19	Primitive_Streak	PASSED	hsGast4	Gast	-4.828066722	-3.937246191
Tyser	468794.985	4697	SS.sc7788379	H.sapiens	16.to.19	Primitive_Streak	PASSED	hsGast4	Gast	-4.597009555	-3.927284586
Tyser	449068.009	5412	SS.sc7785539	H.sapiens	NA	Endoderm	PASSED	YS Endoderm	YS Endoderm	-8.12481393	5.7830521
Tyser	512330.973	4356	SS.sc7785565	H.sapiens	16.to.19	Primitive_Streak	PASSED	hsGast4	Gast	-5.806474582	-3.49181162
Tyser	506747.99	4722	SS.sc7786774	H.sapiens	NA	Endoderm	PASSED	Hypoblast	Hypoblast	-7.728739635	4.335178269
Tyser	351977.996	2796	SS.sc7785860	H.sapiens	NA	Emergent Mesoderm	PASSED	Emergent Mesoderm	Emergent Mesoderm	-5.508040325	-1.898649322
Tyser	379032.736	6411	SS.sc7786606	H.sapiens	16.to.19	Epiblast	PASSED	hsPostEPI.L5	PostEPI	-5.480603592	-3.792305338
Tyser	339293.982	4987	SS.sc7785607	H.sapiens	NA	Emergent Mesoderm	PASSED	Emergent Mesoderm	Emergent Mesoderm	-6.131495849	2.516862942
Tyser	291027.93	7752	SS.sc7785803	H.sapiens	16.to.19	Primitive_Streak	PASSED	hsGast4	Gast	-4.618423359	-4.187199461
Tyser	588882.187	4527	SS.sc7785594	H.sapiens	NA	Erythroblasts	PASSED	Erythroblasts	Blood	9.604030713	2.990175498
Tyser	324461.005	5663	SS.sc7785316	H.sapiens	16.to.19	Epiblast	PASSED	hsNNEC1	AME_NNE	-1.395350114	-3.883561479
Tyser	528929.964	5439	SS.sc7785553	H.sapiens	NA	Hemogenic Endothelial Progenitors	PASSED	Erythro-Myeloid Progenitors	Blood	7.906848057	0.498440517
Tyser	272053.988	3763	SS.sc7785943	H.sapiens	16.to.19	Primitive_Streak	PASSED	hsGast4	Gast	-5.389286415	-3.319455968
Tyser	342426.984	5714	SS.sc7785609	H.sapiens	16.to.19	Epiblast	PASSED	hsPostEPI.L5	PostEPI	-6.49211301	-4.503407823
Tyser	394111.992	4651	SS.sc7788238	H.sapiens	NA	Nascent Mesoderm	PASSED	Nascent Mesoderm	Nascent Mesoderm	1.476119145	4.005482329
Tyser	282918.984	4701	SS.sc7788380	H.sapiens	NA	Endoderm	PASSED	DE(P)	DE	-8.179809467	4.685236824
Tyser	345376.954	5007	SS.sc7785730	H.sapiens	NA	Emergent Mesoderm	PASSED	Emergent Mesoderm	Emergent Mesoderm	-4.932654277	1.416793151
Tyser	386185.001	5172	SS.sc7786596	H.sapiens	NA	Advanced Mesoderm	PASSED	Advanced Mesoderm	Advanced Mesoderm	2.516845807	6.027856959
Tyser	555130.101	3627	SS.sc7786574	H.sapiens	NA	Emergent Mesoderm	PASSED	Emergent Mesoderm	Emergent Mesoderm	-5.858028785	2.63551606
Tyser	352997.993	5359	SS.sc7788331	H.sapiens	NA	Nascent Mesoderm	PASSED	Nascent Mesoderm	Nascent Mesoderm	-4.270914928	-2.209756719
Tyser	474247.986	4632	SS.sc7786265	H.sapiens	NA	Emergent Mesoderm	PASSED	Emergent Mesoderm	Emergent Mesoderm	-5.947617427	2.256455673
Tyser	399344.014	3750	SS.sc7785953	H.sapiens	NA	Emergent Mesoderm	PASSED	Emergent Mesoderm	Emergent Mesoderm	-6.019990341	1.595704581
Tyser	329294.011	3855	SS.sc7786014	H.sapiens	16.to.19	Primitive_Streak	PASSED	hsGast4	Gast	-5.868024246	-3.486182081
Tyser	329175.639	5379	SS.sc7788030	H.sapiens	16.to.19	Epiblast	PASSED	hsPostEPI.L5	PostEPI	-5.435391323	-4.856072771
Tyser	439789.994	5438	SS.sc7786789	H.sapiens	NA	Hemogenic Endothelial Progenitors	PASSED	Hemogenic Endothelium	Blood	6.590910061	2.061887456
Tyser	336648.973	4748	SS.sc7788384	H.sapiens	16.to.19	Epiblast	PASSED	hsGast4	Gast	-5.334723369	-3.643367159
Tyser	302903.004	5133	SS.sc7785448	H.sapiens	NA	Erythroblasts	PASSED	Erythroblasts	Blood	9.572332486	2.924135698
Tyser	548083.008	3645	SS.sc7786287	H.sapiens	16.to.19	Ectoderm	PASSED	hsNNEC2	AME_NNE	0.507753058	-3.23670088
Tyser	498162.962	3733	SS.sc7786800	H.sapiens	NA	Endoderm	PASSED	Hypoblast	Hypoblast	-7.813070671	4.867894066
Tyser	483699.014	3140	SS.sc7786663	H.sapiens	NA	Emergent Mesoderm	PASSED	Emergent Mesoderm	Emergent Mesoderm	-6.163098232	1.981564535
Tyser	537273.974	4410	SS.sc7786409	H.sapiens	NA	Advanced Mesoderm	PASSED	Advanced Mesoderm	Advanced Mesoderm	1.41826783	4.956085575
Tyser	556606.006	6495	SS.sc7785613	H.sapiens	16.to.19	Epiblast	PASSED	hsPostEPI.L5	PostEPI	-7.539591209	-4.459825384
Tyser	347010.01	4733	SS.sc7785928	H.sapiens	16.to.19	Primitive_Streak	PASSED	hsGast4	Gast	-4.788495914	-4.395769464
Tyser	570475.983	2778	SS.sc7786331	H.sapiens	NA	Advanced Mesoderm	PASSED	Advanced Mesoderm	Advanced Mesoderm	2.509477719	4.143368853
Tyser	552755.001	4921	SS.sc7786625	H.sapiens	NA	Advanced Mesoderm	PASSED	Advanced Mesoderm	Advanced Mesoderm	3.098636731	5.98606695
Tyser	342076.987	4785	SS.sc7785998	H.sapiens	NA	Advanced Mesoderm	PASSED	Advanced Mesoderm	Advanced Mesoderm	3.364167555	5.979360712
Tyser	417482.003	3769	SS.sc7785708	H.sapiens	NA	Advanced Mesoderm	PASSED	Advanced Mesoderm	Advanced Mesoderm	4.003453358	4.821930064
Tyser	499390.024	5994	SS.sc7786543	H.sapiens	NA	Endoderm	PASSED	Hypoblast	Hypoblast	-7.790416614	3.414780153
Tyser	162884.988	6160	SS.sc7785331	H.sapiens	NA	Hemogenic Endothelial Progenitors	PASSED	Hemogenic Endothelium	Blood	7.040334328	1.204621179
Tyser	699185.962	4869	SS.sc7785426	H.sapiens	NA	Hemogenic Endothelial Progenitors	PASSED	Blood Progenitors	Blood	7.878049954	1.572080663
Tyser	481824.016	2491	SS.sc7786430	H.sapiens	NA	Nascent Mesoderm	PASSED	Nascent Mesoderm	Nascent Mesoderm	-3.90643324	-3.609855043
Tyser	373007.969	2807	SS.sc7786101	H.sapiens	NA	Nascent Mesoderm	PASSED	Nascent Mesoderm	Nascent Mesoderm	-5.137535469	-2.136546718
Tyser	439733.992	4973	SS.sc7786582	H.sapiens	NA	Advanced Mesoderm	PASSED	Advanced Mesoderm	Advanced Mesoderm	0.877011283	4.829605473
Tyser	428727.029	3469	SS.sc7786779	H.sapiens	NA	Advanced Mesoderm	PASSED	Advanced Mesoderm	Advanced Mesoderm	0.54050736	4.590669049
Tyser	293254.996	5844	SS.sc7788221	H.sapiens	NA	Emergent Mesoderm	PASSED	Emergent Mesoderm	Emergent Mesoderm	-4.827218429	1.066568805
Tyser	325516.975	5798	SS.sc7785310	H.sapiens	NA	Erythroblasts	PASSED	Erythroblasts	Blood	9.207742794	2.814532412
Tyser	416504.992	6068	SS.sc7785335	H.sapiens	NA	Hemogenic Endothelial Progenitors	PASSED	Hemogenic Endothelium	Blood	7.122975453	0.393242134
Tyser	399216.504	6233	SS.sc7785630	H.sapiens	NA	Endoderm	PASSED	DE(P)	DE	-7.651786224	3.154433502
Tyser	459651	4294	SS.sc7785946	H.sapiens	16.to.19	Primitive_Streak	PASSED	hsNNEC1	AME_NNE	-1.314995424	-3.821644651
Tyser	544532.011	5406	SS.sc7786238	H.sapiens	16.to.19	Epiblast	PASSED	hsPostEPI.L5	PostEPI	-7.321288005	-3.885571348
Tyser	308681.983	3211	SS.sc7785968	H.sapiens	NA	Nascent Mesoderm	PASSED	Nascent Mesoderm	Nascent Mesoderm	-4.969534294	-2.032131301
Tyser	240720.006	5223	SS.sc7788020	H.sapiens	16.to.19	Primitive_Streak	PASSED	hsNNEC1	AME_NNE	-3.38930978	-3.807169782
Tyser	700495.986	3913	SS.sc7785432	H.sapiens	NA	ExE Mesoderm	PASSED	YS Mesoderm	YS Mesoderm	4.722407921	6.251922263
Tyser	491726.979	4572	SS.sc7786416	H.sapiens	NA	Advanced Mesoderm	PASSED	Advanced Mesoderm	Advanced Mesoderm	1.515273436	4.794937027
Tyser	358157.006	2503	SS.sc7788262	H.sapiens	NA	Advanced Mesoderm	PASSED	Advanced Mesoderm	Advanced Mesoderm	3.004275425	3.884822977
Tyser	406133.004	5434	SS.sc7786319	H.sapiens	NA	Hemogenic Endothelial Progenitors	PASSED	Blood Progenitors	Blood	6.407315834	4.509104384
Tyser	599342.988	4191	SS.sc7785413	H.sapiens	NA	Advanced Mesoderm	PASSED	Advanced Mesoderm	Advanced Mesoderm	1.465632542	4.960305108
Tyser	365670.98	5820	SS.sc7785691	H.sapiens	NA	Nascent Mesoderm	PASSED	Nascent Mesoderm	Nascent Mesoderm	-4.333343402	-3.734392511
Tyser	280840.026	5606	SS.sc7785684	H.sapiens	NA	Nascent Mesoderm	PASSED	Nascent Mesoderm	Nascent Mesoderm	-4.136545793	-0.830001461
Tyser	254561.991	5995	SS.sc7785332	H.sapiens	NA	Endoderm	PASSED	YS Endoderm	YS Endoderm	-7.521882907	7.495554102
Tyser	67359.994	7140	SS.sc7786445	H.sapiens	16.to.19	Epiblast	PASSED	hsGast4	Gast	-5.026187793	-3.355728017
Tyser	542146.567	5188	SS.sc7786747	H.sapiens	NA	Advanced Mesoderm	PASSED	Advanced Mesoderm	Advanced Mesoderm	1.615070923	5.17070545
Tyser	397514.988	6916	SS.sc7786681	H.sapiens	16.to.19	Epiblast	PASSED	hsPostEPI.L5	PostEPI	-6.677593605	-4.000423776
Tyser	413053.982	4772	SS.sc7785831	H.sapiens	NA	Emergent Mesoderm	PASSED	Emergent Mesoderm	Emergent Mesoderm	-6.044245617	2.477428747
Tyser	631289.65	4726	SS.sc7786560	H.sapiens	16.to.19	Epiblast	PASSED	hsPostEPI.L5	PostEPI	-7.360664264	-4.544564592
Tyser	398367	2976	SS.sc7786219	H.sapiens	NA	Nascent Mesoderm	PASSED	Nascent Mesoderm	Nascent Mesoderm	-5.339853183	-1.753077852
Tyser	396747.0139	5005	SS.sc7785546	H.sapiens	NA	Hemogenic Endothelial Progenitors	PASSED	Hemogenic Endothelium	Blood	6.896777733	1.881011231
Tyser	568797.978	5163	SS.sc7786635	H.sapiens	NA	Emergent Mesoderm	PASSED	Emergent Mesoderm	Emergent Mesoderm	-6.113819019	2.373904837
Tyser	321493.016	5216	SS.sc7785976	H.sapiens	NA	Hemogenic Endothelial Progenitors	PASSED	Myeloid Progenitors	Blood	8.976264103	0.641224814
Tyser	453212.985	5347	SS.sc7785340	H.sapiens	NA	Endoderm	PASSED	YS Endoderm	YS Endoderm	-8.217531101	5.810940874
Tyser	473032.007	4021	SS.sc7786222	H.sapiens	NA	Emergent Mesoderm	PASSED	Emergent Mesoderm	Emergent Mesoderm	-5.261865512	1.234881175
Tyser	531404.003	5111	SS.sc7785618	H.sapiens	NA	Endoderm	PASSED	YS Endoderm	YS Endoderm	-8.180028812	5.66716255
Tyser	299445.985	2199	SS.sc7786156	H.sapiens	NA	ExE Mesoderm	PASSED	YS Mesoderm	YS Mesoderm	5.727273568	6.515784872
Tyser	412493.019	4997	SS.sc7785573	H.sapiens	NA	Hemogenic Endothelial Progenitors	PASSED	Blood Progenitors	Blood	8.011329754	1.738618536
Tyser	429903.02	4894	SS.sc7786009	H.sapiens	NA	Emergent Mesoderm	PASSED	Emergent Mesoderm	Emergent Mesoderm	-5.265025512	1.296589536
Tyser	601375.994	4331	SS.sc7785606	H.sapiens	NA	Advanced Mesoderm	PASSED	Advanced Mesoderm	Advanced Mesoderm	3.023002251	6.149637354
Tyser	358631.989	5001	SS.sc7785751	H.sapiens	16.to.19	Primitive_Streak	PASSED	hsGast4	Gast	-4.526875869	-4.398666727
Tyser	462923.011	5439	SS.sc7786750	H.sapiens	NA	Emergent Mesoderm	PASSED	Emergent Mesoderm	Emergent Mesoderm	-6.187431709	2.567019654
Tyser	303885.992	4149	SS.sc7785964	H.sapiens	16.to.19	Primitive_Streak	PASSED	hsGast4	Gast	-4.677073375	-3.872111665
Tyser	435008.944	2706	SS.sc7786398	H.sapiens	NA	Emergent Mesoderm	PASSED	Emergent Mesoderm	Emergent Mesoderm	-5.509679691	-0.375291096
Tyser	455358.985	4105	SS.sc7788318	H.sapiens	NA	Advanced Mesoderm	PASSED	Advanced Mesoderm	Advanced Mesoderm	2.77173148	3.76100601
Tyser	458426.971	3354	SS.sc7785934	H.sapiens	16.to.19	Epiblast	PASSED	hsPostEPI.L5	PostEPI	-5.593153373	-3.448529111
Tyser	387133.021	5392	SS.sc7786116	H.sapiens	NA	Advanced Mesoderm	PASSED	Advanced Mesoderm	Advanced Mesoderm	2.562446459	3.5846218
Tyser	90517.00199	4016	SS.sc7785973	H.sapiens	NA	Advanced Mesoderm	PASSED	Advanced Mesoderm	Advanced Mesoderm	5.445002659	6.509705199
Tyser	561167.988	2411	SS.sc7785286	H.sapiens	NA	Hemogenic Endothelial Progenitors	PASSED	Hemogenic Endothelium	Blood	6.910316094	1.969649596
Tyser	437299.029	5054	SS.sc7785508	H.sapiens	NA	Endoderm	PASSED	YS Endoderm	YS Endoderm	-8.02323331	5.894387854
Tyser	526741.018	5027	SS.sc7786641	H.sapiens	NA	ExE Mesoderm	PASSED	YS Mesoderm	YS Mesoderm	3.898135289	6.29297222
Tyser	416497.981	2721	SS.sc7786328	H.sapiens	NA	Nascent Mesoderm	PASSED	Nascent Mesoderm	Nascent Mesoderm	-5.404709236	-1.271479951
Tyser	554299.986	4053	SS.sc7785313	H.sapiens	NA	ExE Mesoderm	PASSED	YS Mesoderm	YS Mesoderm	4.579069241	6.349447382
Tyser	477270.012	5543	SS.sc7786669	H.sapiens	NA	Endoderm	PASSED	YS Endoderm	YS Endoderm	-8.245072261	5.689077986
Tyser	440835.998	3588	SS.sc7786243	H.sapiens	NA	Nascent Mesoderm	PASSED	Nascent Mesoderm	Nascent Mesoderm	-5.113827125	-1.639754163
Tyser	383262.319	5704	SS.sc7785673	H.sapiens	NA	Emergent Mesoderm	PASSED	Emergent Mesoderm	Emergent Mesoderm	-5.360114471	1.42239706
Tyser	431907.569	6813	SS.sc7786597	H.sapiens	NA	Advanced Mesoderm	PASSED	Advanced Mesoderm	Advanced Mesoderm	3.505230053	5.946062697
Tyser	399783.975	4882	SS.sc7785867	H.sapiens	NA	Advanced Mesoderm	PASSED	Advanced Mesoderm	Advanced Mesoderm	0.754552051	4.593269719
Tyser	432461.002	6216	SS.sc7785355	H.sapiens	NA	Hemogenic Endothelial Progenitors	PASSED	Blood Progenitors	Blood	8.335925206	2.048248065
Tyser	499416.989	4510	SS.sc7785595	H.sapiens	NA	Endoderm	PASSED	YS Endoderm	YS Endoderm	-7.753240005	6.634801043
Tyser	463417.004	3302	SS.sc7785961	H.sapiens	NA	Axial Mesoderm	PASSED	Axial Mesoderm	Axial Mesoderm	-7.13035001	1.852136744
Tyser	477181.978	4649	SS.sc7786658	H.sapiens	NA	Advanced Mesoderm	PASSED	Advanced Mesoderm	Advanced Mesoderm	3.331750019	5.126501454
Tyser	568596.98	6205	SS.sc7786801	H.sapiens	NA	Endoderm	PASSED	Hypoblast	Hypoblast	-8.083151237	4.697002304
Tyser	473879.977	6818	SS.sc7786533	H.sapiens	16.to.19	Epiblast	PASSED	hsPostEPI.L5	PostEPI	-7.254393474	-4.033790933
Tyser	621681.9749	3496	SS.sc7786762	H.sapiens	NA	Advanced Mesoderm	PASSED	Advanced Mesoderm	Advanced Mesoderm	2.924707039	5.094199789
Tyser	352123.997	5210	SS.sc7785459	H.sapiens	NA	Hemogenic Endothelial Progenitors	PASSED	Blood Progenitors	Blood	7.826696976	1.47498854
Tyser	349793.9781	2912	SS.sc7785982	H.sapiens	NA	Hemogenic Endothelial Progenitors	PASSED	Myeloid Progenitors	Blood	8.357109173	0.778624369
Tyser	384058.997	5464	SS.sc7786113	H.sapiens	NA	Emergent Mesoderm	PASSED	Emergent Mesoderm	Emergent Mesoderm	-5.825361148	2.521370603
Tyser	535391.448	5688	SS.sc7786333	H.sapiens	NA	Nascent Mesoderm	PASSED	Nascent Mesoderm	Nascent Mesoderm	-4.591232673	-3.799384939
Tyser	476959	5684	SS.sc7786755	H.sapiens	NA	Endoderm	PASSED	DE(P)	DE	-7.977900402	3.423422111
Tyser	552740.634	5093	SS.sc7786550	H.sapiens	NA	Endoderm	PASSED	Hypoblast	Hypoblast	-8.126662151	4.579394234
Tyser	486960.025	4545	SS.sc7786421	H.sapiens	NA	Nascent Mesoderm	PASSED	Nascent Mesoderm	Nascent Mesoderm	-3.987705604	-4.623196947
Tyser	536910.999	5298	SS.sc7785642	H.sapiens	NA	Hemogenic Endothelial Progenitors	PASSED	Myeloid Progenitors	Blood	8.630922421	0.47564627
Tyser	305956.009	4412	SS.sc7788122	H.sapiens	16.to.19	Primitive_Streak	PASSED	hsNNEC1	AME_NNE	-1.736637489	-3.85350691
Tyser	438124.996	2670	SS.sc7788044	H.sapiens	NA	Emergent Mesoderm	PASSED	Emergent Mesoderm	Emergent Mesoderm	-5.597210781	-0.118376481
Tyser	323407	5465	SS.sc7785886	H.sapiens	16.to.19	Primitive_Streak	PASSED	hsGast4	Gast	-4.276129142	-4.215467798
Tyser	456861.997	5315	SS.sc7788354	H.sapiens	NA	Axial Mesoderm	PASSED	Axial Mesoderm	Axial Mesoderm	-7.356811897	1.378371192
Tyser	172962.945	6705	SS.sc7785778	H.sapiens	16.to.19	Epiblast	PASSED	hsPostEPI.L5	PostEPI	-7.4954585	-3.979566919
Tyser	514931.005	6396	SS.sc7786576	H.sapiens	16.to.19	Epiblast	PASSED	hsNNEC1	AME_NNE	-1.646747009	-3.781735765
Tyser	461532.975	4499	SS.sc7786389	H.sapiens	NA	Nascent Mesoderm	PASSED	Nascent Mesoderm	Nascent Mesoderm	-4.58488311	0.187188757
Tyser	311422.011	5489	SS.sc7785813	H.sapiens	NA	Advanced Mesoderm	PASSED	Advanced Mesoderm	Advanced Mesoderm	2.331580504	3.820101632
Tyser	396419.995	4300	SS.sc7785685	H.sapiens	NA	Axial Mesoderm	PASSED	Axial Mesoderm	Axial Mesoderm	-7.536254779	1.013274444
Tyser	507406.999	5276	SS.sc7786288	H.sapiens	16.to.19	Epiblast	PASSED	hsPostEPI.L5	PostEPI	-5.23329486	-3.764797556
Tyser	489548.994	3114	SS.sc7788096	H.sapiens	NA	Emergent Mesoderm	PASSED	Emergent Mesoderm	Emergent Mesoderm	-5.516816036	-0.549507724
Tyser	376705.011	5988	SS.sc7786253	H.sapiens	16.to.19	Primitive_Streak	PASSED	hsPostEPI.L5	PostEPI	-3.997032301	-3.894088613
Tyser	478779.985	3109	SS.sc7786806	H.sapiens	NA	Advanced Mesoderm	PASSED	Advanced Mesoderm	Advanced Mesoderm	-5.744326965	2.698779834
Tyser	334445.006	5382	SS.sc7785665	H.sapiens	NA	Endoderm	PASSED	DE(P)	DE	-7.869021789	3.141690982
Tyser	507265.004	5325	SS.sc7786501	H.sapiens	NA	Endoderm	PASSED	DE(NP)	DE	-8.295416729	4.74831642
Tyser	437595.012	4332	SS.sc7786413	H.sapiens	NA	Advanced Mesoderm	PASSED	Advanced Mesoderm	Advanced Mesoderm	1.688486918	4.214466704
Tyser	440220.008	3816	SS.sc7785380	H.sapiens	NA	ExE Mesoderm	PASSED	YS Mesoderm	YS Mesoderm	4.664349659	6.305638445
Tyser	382810	4493	SS.sc7786348	H.sapiens	16.to.19	Primitive_Streak	PASSED	hsGast4	Gast	-4.192802803	-3.244632112
Tyser	469480.006	4513	SS.sc7785583	H.sapiens	NA	ExE Mesoderm	PASSED	YS Mesoderm	YS Mesoderm	5.701481446	6.402800692
Tyser	528064.987	5111	SS.sc7786620	H.sapiens	NA	Endoderm	PASSED	Hypoblast	Hypoblast	-8.03789796	4.831148518
Tyser	561357.016	4843	SS.sc7786532	H.sapiens	NA	Advanced Mesoderm	PASSED	Advanced Mesoderm	Advanced Mesoderm	3.446120127	5.269709481
Tyser	456509.002	4265	SS.sc7786490	H.sapiens	NA	ExE Mesoderm	PASSED	YS Mesoderm	YS Mesoderm	4.405008896	6.132941855
Tyser	244183.002	3479	SS.sc7785980	H.sapiens	NA	Emergent Mesoderm	PASSED	Emergent Mesoderm	Emergent Mesoderm	-4.855687992	-1.455099451
Tyser	530652.972	4145	SS.sc7785292	H.sapiens	NA	Endoderm	PASSED	Hypoblast	Hypoblast	-7.901881591	5.656257761
[truncated: 848 more rows]
