# Supplementary material for: Self-patterning of human stem cells into post-implantation lineages
Source: Nature. 2023 Jun 27;622(7983):574–83. doi: 10.1038/s41586-023-06354-4 (PMC10584676; doi:10.1038/s41586-023-06354-4)
Supplement: Supplementary file 5 — CellTypist decision scores between human extra-embryoid cells and in vivo reference states of three studies of primate development. Tables show the scores which indicates the similarity level to each respective reference label. [file 41586_2023_6354_MOESM5_ESM.txt]

cell_ID	Cell.type	predicted_labels	over_clustering	majority_voting	conf_score	AME_NNE	Advanced Mesoderm	Axial Mesoderm	Blood	CTB	DE	EVT	Emergent Mesoderm	Gast	Hypoblast	Nascent Mesoderm	PGC	PostEPI	PrE	PreEPI	STB	YS Endoderm	YS Mesoderm	cyEXMC	hsICM	hsTE
D4_AAACCCAAGCCAAGCA-1	PI-Epi	PostEPI	87	PostEPI	0.077540496	6.11E-07	4.70E-05	0.000201828	0.00043527	9.16E-07	6.28E-07	7.99E-07	2.92E-05	1.01E-05	9.34E-06	8.71E-06	0.000113712	0.077540496	3.89E-05	1.09E-05	3.21E-06	1.79E-06	4.77E-06	1.07E-06	2.77E-06	1.21E-06
D4_AAACCCAAGTAAACGT-1	PI-Epi	PostEPI	30	PostEPI	0.190455998	3.74E-06	5.26E-05	0.000185933	0.000876705	8.22E-07	3.14E-07	2.17E-07	8.70E-05	1.93E-06	1.25E-05	0.000182011	0.000156869	0.190455998	2.02E-05	9.35E-06	1.39E-06	2.49E-06	3.05E-06	1.01E-06	4.21E-06	5.34E-07
D4_AAACCCAAGTAGTGCG-1	PI-Epi	PostEPI	66	PostEPI	0.006087647	8.57E-06	4.60E-05	9.03E-05	0.000314484	2.79E-07	8.45E-07	1.88E-06	4.64E-05	1.87E-05	1.74E-05	2.06E-05	0.000113628	0.006087647	2.29E-05	3.21E-05	1.89E-06	1.59E-06	7.91E-06	8.02E-07	1.13E-06	1.97E-06
D4_AAACCCACAATGTCAC-1	PI-Epi	PostEPI	114	PostEPI	0.018389587	2.21E-06	3.76E-05	0.000115699	0.000632307	2.55E-06	3.03E-07	1.67E-06	5.99E-05	1.08E-05	8.00E-06	3.71E-05	6.62E-05	0.018389587	1.45E-05	4.02E-05	3.37E-07	1.89E-06	7.31E-06	6.49E-07	2.48E-06	1.46E-06
D4_AAACCCACAATGTCTG-1	PI-Epi.L	PostEPI	18	PostEPI	0.032915925	2.08E-06	4.94E-05	0.000152217	0.000847868	6.18E-07	1.80E-07	2.67E-06	2.63E-05	4.08E-06	1.00E-05	1.81E-05	6.44E-05	0.032915925	5.77E-05	2.68E-05	5.17E-07	1.66E-06	5.57E-06	1.75E-06	1.57E-06	1.54E-06
D4_AAACCCAGTGCACGCT-1	PI-Epi.L	PostEPI	18	PostEPI	0.00304876	1.21E-05	4.54E-05	0.000106359	0.000591103	2.00E-07	3.79E-07	3.25E-06	7.48E-05	1.26E-05	1.56E-05	1.59E-05	0.000108927	0.00304876	1.61E-05	3.64E-05	2.40E-07	2.51E-06	1.21E-05	1.92E-06	1.33E-06	1.54E-06
D4_AAACCCAGTGGCTGAA-1	PI-Epi	PostEPI	61	PostEPI	0.003155665	4.41E-06	3.76E-05	8.53E-05	0.000434329	1.10E-06	6.46E-07	1.63E-06	0.000105318	3.06E-05	4.76E-06	1.64E-05	7.33E-05	0.003155665	1.21E-05	4.89E-05	3.25E-07	2.96E-06	1.39E-05	6.36E-07	2.10E-06	3.26E-06
D4_AAACGAAAGCCAGACA-1	PI-Epi	PostEPI	123	PostEPI	0.003445939	7.74E-06	0.000142732	0.000113716	0.000757433	1.69E-06	7.67E-07	1.88E-06	6.07E-05	4.85E-06	4.60E-06	2.16E-05	5.93E-05	0.003445939	1.71E-05	3.16E-05	8.70E-07	1.92E-06	1.00E-05	1.54E-06	2.92E-06	8.27E-07
D4_AAACGAAAGGCCACCT-1	PI-Epi.L	PostEPI	67	PostEPI	0.021229995	6.86E-06	2.25E-05	0.000124805	0.000498391	4.12E-07	2.01E-07	2.90E-06	0.000145252	3.25E-06	7.07E-06	1.31E-05	5.03E-05	0.021229995	2.46E-05	2.34E-05	6.42E-07	2.25E-06	1.06E-05	1.38E-06	2.10E-06	2.17E-06
D4_AAACGAAAGTTGCCTA-1	PI-Epi	PostEPI	60	PostEPI	0.004435237	9.17E-06	2.25E-05	0.00016459	0.000420657	2.54E-07	1.75E-07	2.31E-06	6.35E-05	1.32E-05	8.62E-05	0.000129639	9.15E-05	0.004435237	2.43E-05	3.66E-05	1.00E-06	1.30E-06	5.67E-06	1.08E-06	1.40E-06	1.10E-06
D4_AAACGAAGTCACATTG-1	PI-Epi	PostEPI	19	PostEPI	0.002176603	5.99E-05	0.000143025	0.000101158	0.00026556	7.28E-07	1.96E-07	2.10E-06	0.000116304	0.000106735	1.26E-05	1.45E-05	5.73E-05	0.002176603	3.13E-05	5.96E-05	3.34E-07	1.60E-06	6.04E-06	5.23E-07	2.13E-06	2.17E-06
D4_AAACGAAGTCATGACT-1	PI-Epi	PostEPI	22	PostEPI	0.021152099	6.11E-06	1.94E-05	8.62E-05	0.000482754	5.69E-07	2.37E-07	2.84E-06	6.21E-05	7.35E-06	8.41E-06	3.82E-05	6.51E-05	0.021152099	1.55E-05	2.99E-05	7.82E-07	1.76E-06	1.46E-05	5.08E-07	3.24E-06	1.34E-06
D4_AAACGCTGTATGCGTT-1	PI-Epi	PostEPI	30	PostEPI	0.005648605	7.87E-05	3.19E-05	7.80E-05	0.000568085	6.67E-07	4.65E-07	2.27E-06	9.54E-05	3.53E-05	1.02E-05	3.84E-05	0.000101624	0.005648605	1.91E-05	1.97E-05	5.86E-07	2.59E-06	9.10E-06	1.49E-06	1.74E-06	5.63E-06
D4_AAAGAACAGCGAGTAC-1	PI-Epi	PostEPI	24	PostEPI	0.005972768	1.16E-05	1.01E-05	7.50E-05	0.000499449	9.76E-08	4.63E-07	4.20E-06	0.000216028	1.81E-06	9.40E-06	1.12E-05	6.19E-05	0.005972768	2.68E-05	3.89E-05	2.78E-07	2.23E-06	2.41E-05	1.57E-06	1.37E-06	1.45E-06
D4_AAAGAACCAAGCGCAA-1	PI-Epi	PostEPI	24	PostEPI	0.007566394	8.63E-06	2.09E-05	8.73E-05	0.000650113	3.22E-07	2.69E-07	2.25E-06	0.000116531	1.46E-06	1.58E-05	3.65E-05	0.000103362	0.007566394	2.67E-05	4.43E-05	1.39E-06	2.19E-06	2.13E-05	3.03E-06	1.97E-06	9.76E-07
D4_AAAGAACGTCGATTCA-1	PI-Epi.L	PostEPI	67	PostEPI	0.00887613	4.45E-06	3.13E-05	9.62E-05	0.000459738	4.89E-07	5.08E-07	3.88E-06	0.000106026	1.10E-05	7.49E-06	3.03E-05	6.28E-05	0.00887613	1.98E-05	3.89E-05	5.65E-07	1.88E-06	1.56E-05	9.64E-07	2.84E-06	2.57E-06
D4_AAAGAACGTTCAACGT-1	PI-Epi	PostEPI	66	PostEPI	0.00273237	2.29E-05	1.71E-05	0.000100095	0.000190054	6.03E-07	3.02E-07	1.13E-06	6.07E-05	3.76E-05	1.30E-05	4.40E-05	0.000114758	0.00273237	2.67E-05	2.29E-05	1.24E-06	1.79E-06	1.08E-05	7.95E-07	2.75E-06	2.45E-06
D4_AAAGGATCATACACCA-1	PI-Epi	PostEPI	60	PostEPI	0.003156618	2.13E-06	6.30E-05	9.64E-05	0.000205911	1.21E-06	4.83E-06	5.50E-07	4.80E-05	2.23E-05	2.56E-05	6.54E-05	0.000110824	0.003156618	2.95E-05	6.60E-05	3.58E-07	1.12E-06	9.27E-06	1.46E-06	8.05E-07	2.27E-06
D4_AAAGGATGTTCTCCCA-1	PI-Epi	PostEPI	96	PostEPI	0.12847104	8.59E-07	5.57E-05	0.0001292	0.000342296	3.46E-07	1.00E-06	1.08E-06	7.57E-05	5.53E-06	4.55E-06	4.05E-05	8.38E-05	0.12847104	9.06E-06	1.76E-05	3.65E-07	3.17E-06	1.05E-05	4.77E-07	2.78E-06	1.58E-06
D4_AAAGGGCAGCAGTACG-1	PI-Epi	PostEPI	105	PostEPI	0.002328919	2.32E-06	7.83E-05	8.15E-05	0.000823201	3.37E-07	5.21E-07	1.68E-06	7.00E-05	4.32E-05	1.50E-05	5.67E-06	8.11E-05	0.002328919	1.36E-05	2.35E-05	1.85E-06	3.10E-06	1.11E-05	1.11E-06	1.55E-06	9.02E-07
D4_AAAGGGCCAAATGCGG-1	PI-Epi.L	PostEPI	126	PostEPI	0.001359761	4.19E-06	1.53E-05	0.000112587	0.000609577	2.83E-07	6.44E-07	4.05E-06	6.09E-05	4.23E-06	1.00E-05	6.33E-05	5.99E-05	0.001359761	1.61E-05	4.07E-05	8.81E-07	1.87E-06	2.51E-05	1.73E-06	5.03E-07	1.88E-06
D4_AAAGGGCCACATACGT-1	PI-Epi	PostEPI	122	PostEPI	0.008339783	7.22E-06	2.65E-05	0.000102375	0.000837559	2.51E-06	2.84E-07	3.69E-07	7.83E-05	7.03E-05	5.49E-06	6.93E-06	4.59E-05	0.008339783	1.13E-05	5.65E-05	4.17E-07	2.07E-06	5.13E-06	1.42E-06	1.87E-06	1.49E-06
D4_AAAGGGCGTACGCGTC-1	PI-Epi	PostEPI	16	PostEPI	0.008070014	1.88E-05	5.47E-05	8.62E-05	0.000753733	1.83E-07	1.95E-07	1.31E-06	9.88E-05	4.48E-05	8.67E-06	7.92E-06	0.000128246	0.008070014	2.06E-05	3.89E-05	2.01E-07	2.69E-06	4.76E-06	1.42E-06	1.52E-06	2.71E-06
D4_AAAGGGCGTCAGTCGC-1	PI-Epi	PostEPI	66	PostEPI	0.004354485	7.99E-06	3.07E-05	0.000126292	0.000429562	8.42E-08	6.78E-07	2.91E-06	5.87E-05	1.75E-06	1.37E-05	5.82E-06	0.00013611	0.004354485	1.94E-05	5.15E-05	7.80E-06	1.98E-06	5.82E-06	1.33E-06	1.61E-06	1.58E-06
D4_AAAGGGCGTCGGTGAA-1	PI-Epi	PostEPI	84	PostEPI	0.008239165	4.35E-06	0.00010151	9.16E-05	0.000698345	1.59E-06	3.88E-07	1.34E-06	0.000215212	2.46E-06	1.56E-05	7.36E-06	9.79E-05	0.008239165	2.74E-05	1.91E-05	1.13E-06	2.43E-06	1.10E-05	1.90E-06	2.69E-06	3.17E-06
D4_AAAGGGCGTTGTCCCT-1	PI-Epi	PostEPI	24	PostEPI	0.008036965	1.60E-05	3.80E-05	0.000183613	0.000271036	8.31E-08	4.12E-07	3.11E-06	7.71E-05	1.12E-06	2.63E-05	2.90E-05	0.000152362	0.008036965	2.97E-05	3.64E-05	3.56E-06	2.15E-06	1.78E-05	4.85E-07	2.27E-06	9.97E-07
D4_AAAGGGCTCCGTGGTG-1	PI-Epi	PostEPI	26	PostEPI	0.04029599	6.72E-06	4.87E-05	9.83E-05	0.000291478	2.52E-07	3.56E-07	2.23E-06	0.000189812	6.79E-06	1.61E-05	1.73E-05	6.59E-05	0.04029599	1.54E-05	3.81E-05	3.48E-07	1.65E-06	7.45E-06	9.17E-07	1.97E-06	1.20E-06
D4_AAAGGGCTCCTTCAGC-1	PI-Epi	PostEPI	78	PostEPI	0.037958592	1.48E-06	4.21E-05	0.000122037	0.000506119	6.36E-07	3.62E-07	1.19E-06	5.28E-05	3.82E-06	1.15E-05	4.71E-05	5.22E-05	0.037958592	2.84E-05	3.35E-05	8.18E-07	1.84E-06	8.72E-06	1.30E-06	1.00E-06	2.27E-06
D4_AAAGGGCTCTCATGGA-1	PI-Epi	PostEPI	30	PostEPI	0.001849104	1.04E-05	4.57E-05	9.39E-05	0.000508608	6.48E-07	5.97E-07	1.98E-06	0.00018371	8.52E-06	1.10E-05	3.61E-05	9.82E-05	0.001849104	1.70E-05	6.91E-05	3.66E-07	2.68E-06	9.12E-06	1.14E-06	1.79E-06	1.06E-06
D4_AAAGGTAAGATAGTCA-1	PI-Epi	PostEPI	79	PostEPI	0.005495098	8.56E-06	3.89E-05	0.000128909	0.001085052	1.92E-06	5.98E-07	1.81E-06	5.83E-05	2.65E-05	1.19E-05	4.76E-06	6.40E-05	0.005495098	1.11E-05	1.50E-05	1.94E-07	2.82E-06	7.52E-06	8.67E-07	2.48E-06	1.44E-06
D4_AAAGGTAAGCCTCTTC-1	PI-Epi	PostEPI	4	PostEPI	0.011594505	7.41E-06	1.55E-05	7.82E-05	0.000277398	9.13E-07	3.50E-07	5.27E-07	0.00010413	5.42E-05	3.15E-06	1.48E-05	7.83E-05	0.011594505	1.69E-05	4.32E-05	7.68E-07	2.03E-06	1.01E-05	1.11E-06	2.82E-06	1.57E-06
D4_AAAGGTACACGAGGTA-1	PI-Epi	PostEPI	31	PostEPI	0.01853397	2.95E-06	8.41E-05	9.39E-05	0.000593256	1.47E-06	3.05E-07	8.26E-07	6.00E-05	8.66E-06	1.48E-05	5.29E-05	7.59E-05	0.01853397	1.62E-05	2.49E-05	1.65E-06	2.97E-06	8.07E-06	1.05E-06	2.36E-06	1.65E-06
D4_AAAGGTACATGACTGT-1	PI-Epi.L	PostEPI	18	PostEPI	0.002095053	5.61E-06	7.71E-05	0.000151193	0.001152983	5.23E-06	4.17E-07	4.06E-07	5.71E-05	1.89E-05	1.25E-05	1.53E-05	8.64E-05	0.002095053	1.26E-05	4.25E-05	3.44E-07	2.55E-06	7.28E-06	1.60E-06	1.66E-06	1.47E-06
D4_AAAGGTAGTATCTTCT-1	PI-Epi	PostEPI	22	PostEPI	0.003422819	2.31E-06	1.05E-05	0.000138638	0.000308527	2.94E-07	2.15E-07	9.33E-07	0.000163583	6.57E-06	1.19E-05	2.80E-05	0.000138344	0.003422819	3.61E-05	0.00014033	1.30E-06	1.71E-06	1.02E-05	1.72E-06	1.56E-06	1.31E-06
D4_AAAGGTATCAGCCTCT-1	PI-Epi	PostEPI	60	PostEPI	0.003005903	3.33E-06	5.65E-05	9.55E-05	0.000575248	2.75E-07	2.36E-07	3.59E-06	0.000106402	2.35E-05	9.50E-06	4.32E-06	4.70E-05	0.003005903	2.17E-05	0.000144594	5.13E-07	1.99E-06	6.11E-06	6.33E-07	1.49E-06	4.75E-06
D4_AAAGGTATCCCTCAAC-1	PI-Epi	PostEPI	87	PostEPI	0.000787601	6.93E-06	3.99E-05	0.000107861	0.00057288	4.29E-06	3.32E-07	8.68E-07	0.000147462	2.04E-05	1.19E-05	2.16E-05	7.25E-05	0.000787601	2.03E-05	5.80E-05	5.25E-07	2.08E-06	7.82E-06	2.19E-06	1.90E-06	1.96E-06
D4_AAAGGTATCGAAGCCC-1	PI-Epi	PostEPI	24	PostEPI	0.03552488	8.10E-06	6.34E-05	6.09E-05	0.000419667	3.27E-07	2.97E-07	2.39E-06	4.29E-05	6.77E-06	9.77E-06	3.10E-05	5.71E-05	0.03552488	2.54E-05	5.26E-05	7.75E-07	1.67E-06	6.71E-06	1.90E-06	1.42E-06	2.21E-06
D4_AAAGGTATCGACACCG-1	PI-Epi	PostEPI	30	PostEPI	0.015783713	4.58E-06	5.61E-05	0.000130426	0.000892919	3.45E-07	3.30E-07	1.94E-06	9.40E-05	3.80E-05	9.53E-06	2.11E-05	8.26E-05	0.015783713	1.37E-05	5.01E-05	3.37E-07	3.20E-06	8.90E-06	1.91E-06	1.42E-06	2.19E-06
D4_AAAGTCCAGAGCCTGA-1	PI-Epi	PostEPI	126	PostEPI	0.040009602	7.25E-06	4.18E-05	9.95E-05	0.000335973	2.71E-07	3.93E-07	1.89E-06	6.08E-05	9.07E-06	9.10E-06	6.00E-06	0.000125169	0.040009602	1.51E-05	1.97E-05	6.61E-07	2.34E-06	7.65E-06	8.97E-07	1.51E-06	1.06E-06
D4_AAAGTCCAGGTAAAGG-1	PI-Epi	PostEPI	66	PostEPI	0.000750005	2.23E-05	1.53E-05	9.05E-05	0.000442673	2.02E-07	1.93E-07	3.17E-06	0.000343521	7.28E-05	7.65E-06	3.70E-05	8.53E-05	0.000750005	2.70E-05	6.13E-05	5.87E-07	2.12E-06	1.37E-05	1.05E-06	1.37E-06	4.35E-06
D4_AAAGTCCCAGATCACT-1	PI-Epi.L	PostEPI	2	PostEPI	0.000923483	1.98E-06	5.99E-05	0.000256739	0.000298085	4.50E-08	6.08E-07	1.22E-06	3.00E-05	1.16E-06	5.44E-06	4.15E-06	6.20E-05	0.000923483	2.58E-05	3.99E-05	2.15E-06	1.64E-06	7.73E-06	4.05E-06	2.11E-06	9.92E-07
D4_AAAGTCCCATCATTTC-1	PI-Epi	PostEPI	66	PostEPI	0.017883597	4.70E-06	5.42E-05	8.65E-05	0.000249399	7.92E-07	2.40E-07	6.20E-07	4.46E-05	1.19E-05	7.79E-06	1.48E-05	9.94E-05	0.017883597	1.84E-05	5.68E-05	1.04E-06	2.29E-06	5.83E-06	2.94E-06	4.92E-06	6.43E-07
D4_AAAGTCCCATTAAGCC-1	PI-Epi	PostEPI	19	PostEPI	0.005188495	4.39E-06	5.78E-05	0.000101593	0.000302201	1.81E-06	4.66E-07	3.83E-07	0.000104721	4.91E-06	9.27E-06	2.62E-05	8.36E-05	0.005188495	3.93E-05	3.64E-05	3.31E-06	2.05E-06	9.53E-06	1.18E-06	2.24E-06	2.14E-06
D4_AAAGTCCGTGTTCCTC-1	PI-Epi	PostEPI	31	PostEPI	0.002348492	5.68E-06	6.86E-05	8.90E-05	0.000395259	6.81E-08	6.86E-07	6.86E-06	2.19E-05	4.15E-06	9.92E-06	2.33E-05	0.000115086	0.002348492	1.51E-05	2.62E-05	9.55E-07	2.03E-06	6.35E-06	1.98E-06	1.76E-06	1.52E-06
D4_AAAGTCCTCAGCGCAC-1	PI-Epi	PostEPI	118	PostEPI	0.019044483	5.85E-06	4.95E-05	8.56E-05	0.000564728	1.70E-07	2.75E-07	2.38E-06	9.67E-05	1.11E-05	1.72E-05	4.79E-05	6.95E-05	0.019044483	1.64E-05	4.51E-05	4.01E-07	3.54E-06	7.97E-06	8.99E-07	1.09E-06	1.85E-06
D4_AAAGTGAAGCGGTAAC-1	PI-Epi	PostEPI	105	PostEPI	0.002297986	5.27E-06	0.000163074	0.000162842	0.001164274	1.06E-06	2.16E-07	7.31E-07	9.63E-05	5.88E-06	8.38E-06	2.55E-05	9.25E-05	0.002297986	2.89E-05	2.51E-05	2.01E-06	3.26E-06	4.01E-06	1.33E-06	1.30E-06	1.95E-06
D4_AAAGTGAAGTCTTGGT-1	PI-Epi	PostEPI	2	PostEPI	0.00497194	1.72E-05	6.57E-05	5.77E-05	0.000263789	5.05E-07	1.03E-06	1.56E-06	9.49E-05	2.22E-05	9.00E-06	1.05E-05	6.48E-05	0.00497194	1.55E-05	2.21E-05	5.29E-07	1.66E-06	6.78E-06	1.01E-06	1.50E-06	2.87E-06
D4_AAAGTGAAGTGCCCGT-1	PI-Epi	PostEPI	31	PostEPI	0.004917073	1.94E-05	4.68E-05	5.83E-05	0.000171116	4.77E-07	2.51E-06	1.40E-06	2.78E-05	4.15E-06	5.11E-06	2.70E-05	8.29E-05	0.004917073	2.05E-05	4.39E-05	1.63E-06	1.42E-06	1.04E-05	2.86E-06	1.71E-06	3.49E-06
D4_AAAGTGAGTCAACGCC-1	PI-Epi	PostEPI	90	PostEPI	0.002709907	6.31E-06	3.49E-05	8.26E-05	0.000633552	1.01E-06	2.22E-07	1.11E-06	0.000144156	2.26E-05	1.13E-05	2.59E-05	0.000108054	0.002709907	1.27E-05	5.11E-05	4.52E-07	3.46E-06	8.71E-06	1.13E-06	1.60E-06	8.74E-07
D4_AAAGTGAGTTAGGACG-1	PI-Epi	PostEPI	105	PostEPI	0.007844714	1.75E-06	5.79E-05	0.000128726	0.001361309	1.10E-06	4.03E-07	2.79E-06	0.000126191	5.99E-06	9.30E-06	6.17E-06	0.000153779	0.007844714	1.63E-05	3.85E-05	6.31E-07	4.55E-06	8.55E-06	1.52E-06	9.80E-07	1.48E-06
D4_AAATGGAAGTCGGGAT-1	PI-Epi	PostEPI	87	PostEPI	0.005715857	2.33E-05	4.06E-05	0.000104229	0.000491922	1.93E-07	2.80E-07	4.38E-06	3.84E-05	1.31E-05	2.30E-05	1.98E-05	5.69E-05	0.005715857	2.48E-05	4.41E-05	4.34E-07	1.29E-06	1.58E-05	1.18E-06	1.45E-06	1.37E-06
D4_AAATGGAGTGACAGGT-1	PI-Epi	PostEPI	84	PostEPI	0.002377162	4.97E-06	2.16E-05	0.000102345	0.000988345	1.57E-06	4.24E-07	2.84E-06	0.000193132	5.64E-06	8.73E-06	0.000193996	9.56E-05	0.002377162	2.32E-05	6.53E-05	1.14E-06	2.28E-06	1.16E-05	4.74E-07	3.25E-06	5.57E-07
D4_AAATGGAGTGTTACAC-1	PI-Epi	PostEPI	123	PostEPI	0.00186274	2.98E-05	3.69E-05	0.000170309	0.000903045	8.58E-08	4.99E-06	1.80E-06	0.000210044	4.73E-06	2.03E-05	1.88E-05	0.00011196	0.00186274	1.54E-05	1.77E-05	9.93E-07	9.92E-07	3.24E-05	7.75E-07	9.55E-07	9.87E-07
D4_AAATGGAGTTTGTTCT-1	PI-Epi	PostEPI	19	PostEPI	0.00981648	2.68E-06	4.42E-05	7.57E-05	0.000881839	2.28E-07	2.18E-07	2.38E-06	0.000127054	0.000139177	1.10E-05	3.33E-05	8.46E-05	0.00981648	1.90E-05	4.86E-05	6.94E-07	2.41E-06	1.44E-05	7.88E-07	1.27E-06	2.08E-06
D4_AACAAAGAGAGGGTCT-1	PI-Epi	PostEPI	18	PostEPI	0.008525082	4.57E-06	3.77E-05	0.000135708	0.000551765	4.85E-07	4.29E-07	1.54E-06	9.93E-05	6.75E-06	1.47E-05	2.75E-05	5.56E-05	0.008525082	2.08E-05	4.54E-05	4.71E-07	1.63E-06	6.97E-06	1.76E-06	3.22E-06	1.70E-06
D4_AACAAAGGTCGTAATC-1	PI-Epi.L	PostEPI	70	PostEPI	0.004429656	4.14E-06	4.11E-05	0.000118344	0.000345508	2.42E-06	3.56E-07	1.02E-06	4.89E-05	2.08E-05	1.10E-05	2.79E-05	7.63E-05	0.004429656	2.43E-05	4.53E-05	4.80E-07	2.02E-06	5.79E-06	7.06E-07	2.06E-06	2.14E-06
D4_AACAAAGTCCCAGGCA-1	PI-Epi	PostEPI	6	PostEPI	0.008583126	1.95E-05	6.10E-05	0.000104113	0.000582336	3.16E-07	3.31E-07	1.86E-06	7.56E-05	1.41E-05	1.03E-05	5.63E-06	4.53E-05	0.008583126	1.94E-05	3.99E-05	5.79E-07	2.04E-06	9.86E-06	6.83E-07	2.39E-06	1.61E-06
D4_AACAACCAGCATTGTC-1	PI-Epi	Blood	90	PostEPI	0.000528331	8.47E-06	0.000122213	0.000105443	0.000528331	4.28E-07	2.42E-07	1.17E-06	4.43E-05	0.000391238	9.34E-06	4.13E-05	8.30E-05	0.000458667	1.34E-05	3.31E-05	1.05E-06	2.94E-06	7.90E-06	1.88E-06	1.85E-06	1.17E-06
D4_AACAACCAGGCTTTCA-1	PI-Epi.L	PostEPI	67	PostEPI	0.001563421	1.09E-05	2.90E-05	0.00010383	0.000595813	3.52E-06	1.07E-06	1.64E-06	6.77E-05	1.40E-06	5.69E-06	2.43E-05	4.49E-05	0.001563421	1.59E-05	4.71E-05	1.05E-06	2.37E-06	1.25E-05	4.77E-07	2.46E-06	5.61E-07
D4_AACAACCAGGGAGTTC-1	PI-Epi	PostEPI	26	PostEPI	0.004971814	4.76E-06	4.04E-05	0.000102984	0.000394403	8.35E-08	2.00E-07	5.88E-06	9.30E-05	2.80E-05	9.46E-06	2.27E-05	6.59E-05	0.004971814	1.52E-05	5.32E-05	9.33E-07	2.11E-06	1.15E-05	1.27E-06	2.02E-06	1.66E-06
D4_AACAACCCAAAGACTA-1	PI-Epi	PostEPI	22	PostEPI	0.03856541	6.86E-06	2.99E-05	9.08E-05	0.000457076	1.62E-06	5.83E-07	1.12E-06	8.31E-05	7.38E-07	5.37E-06	4.05E-05	7.33E-05	0.03856541	1.97E-05	3.28E-05	1.12E-06	2.23E-06	9.63E-06	8.51E-07	2.42E-06	7.89E-07
D4_AACAACCCAAGTTGGG-1	PI-Epi	PostEPI	69	PostEPI	0.023427459	1.75E-05	3.39E-05	0.000125862	0.000341955	8.04E-07	3.26E-07	1.14E-06	0.000120156	3.24E-06	2.30E-05	1.98E-05	7.26E-05	0.023427459	3.39E-05	3.96E-05	3.17E-07	1.37E-06	8.98E-06	1.09E-06	8.73E-07	6.21E-06
D4_AACAACCGTCGAGCTC-1	PI-Epi	PostEPI	24	PostEPI	0.004099063	8.52E-06	2.47E-05	7.69E-05	0.00067399	3.70E-07	3.18E-07	7.23E-07	0.000417551	3.28E-05	6.28E-06	2.82E-05	9.74E-05	0.004099063	5.84E-05	3.25E-05	4.74E-07	2.76E-06	1.14E-05	1.46E-06	1.44E-06	2.92E-06
D4_AACAAGAGTAGGGTAC-1	PI-Epi	PostEPI	118	PostEPI	0.009433728	7.86E-06	4.88E-05	0.000102115	0.000818436	1.83E-06	4.43E-07	4.46E-07	0.000157027	6.04E-06	1.41E-05	1.73E-05	8.67E-05	0.009433728	1.30E-05	4.34E-05	6.87E-07	3.04E-06	1.03E-05	6.92E-07	1.58E-06	1.43E-06
D4_AACAAGATCGCTGCGA-1	PI-Epi	PostEPI	19	PostEPI	0.010755088	1.07E-05	2.05E-05	0.00010711	0.000421786	1.98E-06	2.65E-07	8.44E-07	0.000131586	1.76E-06	9.67E-06	5.82E-05	8.25E-05	0.010755088	1.86E-05	2.95E-05	6.13E-07	2.25E-06	1.62E-05	5.82E-07	1.41E-06	2.10E-06
D4_AACAAGATCGGCTTCT-1	PI-Epi	PostEPI	31	PostEPI	0.000562625	4.40E-06	3.78E-05	7.76E-05	0.000323858	3.18E-06	4.60E-07	4.64E-07	3.71E-05	0.000106521	7.57E-06	9.00E-06	5.83E-05	0.000562625	1.75E-05	0.000100742	8.09E-07	1.43E-06	5.17E-06	8.63E-07	1.65E-06	3.20E-06
D4_AACACACCATTCTCCG-1	PI-Epi	PostEPI	60	PostEPI	0.007847483	1.78E-06	6.22E-05	0.000104569	0.000365892	1.91E-06	2.67E-07	3.95E-07	8.17E-05	1.06E-05	7.19E-06	4.30E-05	5.66E-05	0.007847483	1.63E-05	3.23E-05	9.35E-07	2.12E-06	6.58E-06	9.97E-07	1.95E-06	2.41E-06
D4_AACACACTCCTAAGTG-1	PI-Epi	PostEPI	60	PostEPI	0.01060478	3.79E-06	3.99E-05	9.35E-05	0.000542463	5.06E-07	1.29E-06	2.28E-06	0.000109824	2.39E-06	9.39E-06	2.62E-05	8.00E-05	0.01060478	1.53E-05	3.32E-05	2.49E-07	2.01E-06	2.07E-05	8.11E-07	2.55E-06	4.21E-06
D4_AACAGGGCACACGGTC-1	PI-Epi	PostEPI	22	PostEPI	0.009967135	2.10E-05	2.94E-05	0.000119793	0.000315092	8.80E-08	4.27E-07	2.41E-06	7.66E-05	1.37E-05	9.89E-06	2.41E-05	5.74E-05	0.009967135	2.69E-05	3.70E-05	1.12E-06	1.53E-06	1.32E-05	5.17E-07	2.24E-06	2.14E-06
D4_AACAGGGCATGTTCAG-1	PI-Epi	PostEPI	105	PostEPI	0.001911186	2.60E-06	0.000168774	0.000116788	0.001298734	3.13E-07	4.28E-07	2.59E-06	8.95E-05	4.99E-05	6.26E-06	1.24E-05	5.74E-05	0.001911186	1.43E-05	3.72E-05	2.47E-07	4.22E-06	7.86E-06	7.65E-07	1.09E-06	1.90E-06
D4_AACAGGGGTCAAAGAT-1	PI-Epi	PostEPI	30	PostEPI	0.01696084	3.41E-05	6.24E-05	0.000142561	0.000684016	5.74E-07	5.07E-07	9.16E-07	0.000209472	1.18E-05	1.79E-05	6.48E-05	9.87E-05	0.01696084	2.00E-05	2.52E-05	6.57E-07	2.75E-06	1.01E-05	6.25E-07	3.53E-06	7.46E-07
D4_AACAGGGGTCACTCAA-1	PI-Epi	PostEPI	7	PostEPI	0.011835524	5.35E-06	8.42E-05	0.000112766	0.000487129	5.79E-06	4.64E-07	6.98E-07	7.00E-05	5.34E-06	1.33E-05	1.07E-05	0.000114743	0.011835524	1.94E-05	3.64E-05	5.99E-07	1.82E-06	6.25E-06	4.57E-07	1.75E-06	6.98E-07
D4_AACAGGGTCCGTATGA-1	PI-Epi	PostEPI	105	PostEPI	0.00314804	8.66E-06	4.75E-05	0.00018009	0.001253266	4.03E-07	5.80E-07	1.85E-06	8.27E-05	1.83E-06	1.23E-05	3.55E-05	6.04E-05	0.00314804	2.34E-05	4.40E-05	9.25E-07	2.25E-06	8.54E-06	1.21E-06	2.90E-06	9.87E-07
D4_AACCAACAGTAATTGG-1	PI-Epi.L	PostEPI	67	PostEPI	0.00150213	3.55E-06	3.68E-05	8.26E-05	0.0006123	1.82E-07	3.99E-07	3.30E-06	7.72E-05	9.58E-06	8.08E-06	3.01E-05	5.19E-05	0.00150213	4.01E-05	3.50E-05	9.23E-07	2.51E-06	7.61E-06	1.46E-06	1.69E-06	9.57E-07
D4_AACCAACCAGGTTTAC-1	PI-Epi	Blood	84	PostEPI	0.000607399	1.98E-05	4.70E-05	0.000123487	0.000607399	9.68E-07	2.56E-07	1.40E-06	8.38E-05	0.000106275	1.25E-05	1.58E-05	6.18E-05	0.000188604	1.11E-05	0.000178193	3.64E-07	4.48E-06	1.24E-05	4.21E-07	1.74E-06	1.64E-06
D4_AACCAACCATGGTACT-1	PI-Epi.L	PostEPI	2	PostEPI	0.022868628	3.20E-06	7.30E-05	0.000147285	0.000780455	9.53E-08	3.87E-07	1.60E-06	0.000105531	2.47E-06	1.44E-05	1.34E-05	9.40E-05	0.022868628	9.08E-06	8.56E-06	4.48E-06	2.41E-06	1.33E-05	1.02E-06	5.54E-06	1.70E-06
D4_AACCAACGTGCGTCGT-1	PI-Epi.L	PostEPI	2	PostEPI	0.004203377	8.27E-07	6.87E-05	0.000110516	0.000791184	6.91E-07	5.56E-07	2.12E-06	9.69E-05	2.75E-05	1.14E-05	1.86E-05	3.60E-05	0.004203377	2.25E-05	2.71E-05	4.20E-07	1.97E-06	1.06E-05	2.79E-06	1.41E-06	1.44E-06
D4_AACCACAAGGGCGAAG-1	PI-Epi	PostEPI	105	PostEPI	0.007907512	9.83E-06	4.36E-05	0.00010154	0.000858361	4.53E-07	2.06E-07	9.85E-07	0.000137625	9.07E-06	7.69E-06	5.32E-06	7.61E-05	0.007907512	2.96E-05	2.07E-05	4.54E-07	1.82E-06	1.49E-05	2.97E-06	1.56E-06	2.26E-06
D4_AACCACACACTTGAAC-1	PI-Epi	PostEPI	66	PostEPI	0.040564577	5.81E-06	1.99E-05	0.000103859	0.000492531	3.88E-06	3.86E-07	6.76E-07	5.16E-05	4.14E-05	6.65E-06	1.50E-05	6.94E-05	0.040564577	2.09E-05	4.04E-05	5.15E-07	2.21E-06	1.23E-05	1.21E-06	2.45E-06	1.14E-06
D4_AACCACACAGTTGTTG-1	PI-Epi	PostEPI	6	PostEPI	0.009011522	3.67E-06	2.34E-05	7.62E-05	0.000325185	8.43E-07	3.80E-07	2.85E-06	0.00022743	2.60E-05	7.20E-06	1.14E-05	5.28E-05	0.009011522	2.30E-05	5.36E-05	3.59E-07	1.72E-06	1.05E-05	8.85E-07	2.59E-06	1.30E-06
D4_AACCACACATGACGAG-1	PI-Epi	PostEPI	30	PostEPI	0.039247235	5.24E-06	2.83E-05	6.37E-05	0.000439936	1.02E-06	3.49E-07	8.52E-07	0.000147385	2.28E-05	1.59E-05	6.58E-06	5.64E-05	0.039247235	1.03E-05	3.24E-05	8.72E-07	2.61E-06	1.09E-05	1.59E-06	2.53E-06	9.83E-07
D4_AACCACAGTCATCCCT-1	PI-Epi	PostEPI	114	PostEPI	0.015810663	1.60E-06	2.27E-05	0.000128965	0.000373663	9.52E-07	5.20E-07	8.85E-07	4.62E-05	5.35E-06	5.98E-06	0.000135429	7.22E-05	0.015810663	1.80E-05	3.76E-05	7.39E-07	2.69E-06	7.15E-06	6.22E-07	1.91E-06	1.84E-06
D4_AACCACAGTTTACGTG-1	PI-Epi	PostEPI	50	PostEPI	0.005395744	9.20E-06	5.73E-05	0.000115985	0.000629417	6.31E-07	4.58E-07	1.80E-06	7.01E-05	3.86E-06	1.31E-05	1.52E-05	6.81E-05	0.005395744	2.19E-05	2.84E-05	1.12E-06	1.92E-06	6.12E-06	9.55E-07	2.61E-06	1.36E-06
D4_AACCACATCGCGAAGA-1	PI-Epi	PostEPI	6	PostEPI	0.00498627	4.50E-06	4.05E-05	9.23E-05	0.000727338	4.20E-07	6.27E-07	2.18E-06	7.49E-05	1.81E-05	7.97E-06	1.28E-05	8.85E-05	0.00498627	2.34E-05	4.33E-05	3.33E-07	2.02E-06	6.60E-06	9.15E-07	2.15E-06	1.52E-06
D4_AACCATGAGATACTGA-1	PI-Epi	PostEPI	91	PostEPI	0.002856457	1.31E-05	4.91E-06	0.000110591	0.000313301	1.74E-06	1.00E-06	1.82E-06	5.30E-05	3.61E-05	1.04E-05	0.000187805	4.02E-05	0.002856457	2.68E-05	2.02E-05	1.36E-06	1.17E-06	1.48E-05	6.05E-07	1.47E-06	1.17E-06
D4_AACCATGAGTACGAGC-1	PI-Epi	PostEPI	24	PostEPI	0.027585072	1.45E-05	3.75E-05	0.000111071	0.000514477	1.86E-07	3.06E-07	1.33E-06	6.88E-05	9.19E-06	1.60E-05	3.44E-05	7.49E-05	0.027585072	2.27E-05	2.42E-05	9.69E-07	2.31E-06	9.36E-06	1.12E-06	1.51E-06	1.92E-06
D4_AACCATGGTCACCTTC-1	PI-Epi	PostEPI	64	PostEPI	0.006263765	6.78E-06	1.67E-05	7.08E-05	0.000351045	6.11E-07	9.43E-07	4.59E-06	8.86E-05	5.37E-06	8.77E-06	3.70E-05	6.24E-05	0.006263765	1.68E-05	3.95E-05	8.40E-07	1.77E-06	2.32E-05	3.86E-07	3.28E-06	1.62E-06
D4_AACCCAAAGCATACTC-1	PI-Epi	PostEPI	28	PostEPI	0.008252141	1.87E-06	4.83E-05	0.000124065	0.000856158	1.00E-06	2.09E-07	9.53E-07	9.21E-05	7.55E-06	1.68E-05	7.71E-06	7.75E-05	0.008252141	2.32E-05	3.18E-05	7.41E-07	2.88E-06	7.89E-06	4.90E-07	1.03E-06	3.81E-06
D4_AACCCAATCTCGCGTT-1	PI-Epi	PostEPI	69	PostEPI	0.002088037	3.30E-06	4.08E-05	0.000130119	0.000280261	6.41E-07	4.33E-07	2.12E-06	0.00013027	6.61E-06	1.41E-05	3.15E-05	7.13E-05	0.002088037	1.99E-05	3.98E-05	1.26E-06	1.69E-06	1.14E-05	2.59E-06	1.23E-06	1.35E-06
D4_AACCTGAAGAAACCCG-1	PI-Epi	PostEPI	19	PostEPI	0.003043699	2.49E-05	4.35E-05	0.000171687	0.000633257	1.39E-06	3.30E-07	7.13E-07	6.59E-05	8.43E-06	7.51E-06	8.70E-05	9.15E-05	0.003043699	3.52E-05	8.21E-05	4.20E-07	2.03E-06	9.39E-06	2.76E-06	1.56E-06	1.95E-06
D4_AACCTGAAGGAAAGTG-1	PI-Epi	PostEPI	19	PostEPI	0.006686503	1.56E-05	1.52E-05	0.000100777	0.000457319	4.08E-07	6.89E-07	2.47E-06	5.52E-05	1.72E-05	9.99E-06	3.19E-05	7.69E-05	0.006686503	1.27E-05	4.60E-05	1.39E-06	2.16E-06	8.34E-06	1.90E-06	3.50E-06	2.29E-07
D4_AACCTGAAGGGAGGAC-1	PI-Epi	PostEPI	19	PostEPI	0.004175944	8.32E-06	2.52E-05	0.000148058	0.000355295	6.43E-07	3.24E-07	1.99E-06	7.84E-05	1.31E-05	1.37E-05	1.23E-05	8.38E-05	0.004175944	2.07E-05	6.42E-05	1.17E-06	2.46E-06	1.09E-05	5.92E-07	1.16E-06	1.21E-06
D4_AACCTGACAGTCGCTG-1	PI-Epi	PostEPI	26	PostEPI	0.001798883	7.06E-06	6.28E-05	0.000167389	0.000953049	3.45E-07	5.62E-07	4.84E-06	5.81E-05	2.47E-05	1.24E-05	0.000103503	6.76E-05	0.001798883	7.08E-06	3.01E-05	3.31E-07	3.59E-06	1.57E-05	1.22E-06	2.08E-06	9.67E-07
D4_AACCTGACATATGAAG-1	PI-Epi	PostEPI	66	PostEPI	0.008803576	8.24E-06	0.000177968	7.68E-05	0.000588708	2.02E-06	2.90E-07	2.75E-07	0.000113786	1.10E-05	2.16E-05	2.50E-05	0.000114183	0.008803576	1.17E-05	2.92E-05	4.20E-07	2.85E-06	1.07E-05	1.89E-06	1.23E-06	2.24E-06
D4_AACCTGAGTAAGATAC-1	PI-Epi	PostEPI	126	PostEPI	0.000794186	5.64E-06	4.57E-05	0.000139234	0.00073476	3.77E-06	8.46E-07	7.81E-07	0.000149451	8.64E-06	9.14E-06	2.72E-05	0.000101046	0.000794186	1.36E-05	4.01E-05	4.80E-07	2.84E-06	1.35E-05	6.74E-07	1.70E-06	1.06E-06
D4_AACCTGATCCTCCACA-1	PI-Epi	PostEPI	22	PostEPI	0.001895241	8.77E-06	2.08E-05	9.31E-05	0.000276982	4.93E-07	4.82E-07	1.88E-06	0.000155893	1.87E-05	6.14E-06	1.19E-05	4.32E-05	0.001895241	2.12E-05	7.85E-05	6.10E-07	1.22E-06	1.17E-05	6.29E-07	1.75E-06	1.64E-06
D4_AACCTGATCGTGTTCC-1	PI-Epi	Blood	66	PostEPI	0.000866959	8.08E-06	2.43E-05	0.000112593	0.000866959	2.82E-06	3.42E-07	1.72E-06	5.25E-05	3.68E-06	6.95E-06	2.88E-05	0.000120735	0.000719542	2.22E-05	0.000165489	5.22E-07	1.53E-06	1.20E-05	7.11E-07	3.65E-06	1.54E-06
D4_AACCTGATCTATTTCG-1	PI-Epi	PostEPI	101	PostEPI	0.012274705	1.62E-05	7.59E-05	7.05E-05	0.000484226	4.26E-07	2.58E-07	7.73E-06	0.000110362	8.69E-06	1.06E-05	2.80E-05	7.91E-05	0.012274705	1.40E-05	4.42E-05	2.88E-07	1.85E-06	4.77E-06	1.11E-06	1.93E-06	9.14E-07
D4_AACCTTTAGCGGACAT-1	PI-Epi	PostEPI	101	PostEPI	0.054555466	3.61E-06	3.73E-05	0.000119865	0.000427062	6.14E-07	1.48E-07	9.68E-07	0.00011409	3.08E-06	1.06E-05	6.53E-05	7.71E-05	0.054555466	9.90E-06	2.32E-05	4.78E-07	2.42E-06	1.18E-05	1.76E-06	1.95E-06	1.37E-06
D4_AACCTTTGTGGCTTAT-1	PI-Epi	PostEPI	19	PostEPI	0.004813741	2.83E-06	1.48E-05	6.29E-05	0.000682111	1.04E-06	3.43E-07	3.25E-06	0.00024798	2.49E-05	4.02E-06	9.57E-06	5.84E-05	0.004813741	1.70E-05	8.87E-05	5.28E-07	3.00E-06	1.43E-05	3.15E-06	1.75E-06	2.45E-06
D4_AACCTTTTCGATGCAT-1	PS-like	PostEPI	67	PostEPI	0.000671539	6.40E-06	2.04E-05	0.000151209	0.000260004	1.04E-07	9.82E-06	2.59E-06	3.25E-05	3.40E-06	1.66E-05	3.16E-05	7.37E-05	0.000671539	2.60E-05	4.40E-05	2.79E-06	7.73E-07	1.11E-05	9.92E-07	1.42E-06	1.37E-06
D4_AACGAAAAGATGCTGG-1	PI-Epi	PostEPI	6	PostEPI	0.005970362	1.64E-05	8.13E-05	0.000139319	0.000648102	6.05E-07	4.99E-07	3.17E-06	0.000420045	1.93E-06	9.94E-06	1.45E-05	8.38E-05	0.005970362	1.43E-05	2.62E-05	3.64E-07	2.98E-06	2.01E-05	1.07E-06	2.04E-06	1.49E-06
D4_AACGAAACATTATGCG-1	PI-Epi	PostEPI	26	PostEPI	0.047852709	3.26E-06	1.91E-05	0.000107861	0.000316356	7.48E-07	1.06E-06	2.17E-06	0.000180424	5.35E-06	5.06E-06	2.55E-05	4.23E-05	0.047852709	2.79E-05	3.41E-05	7.29E-07	1.61E-06	1.54E-05	2.23E-06	1.60E-06	2.69E-06
D4_AACGAAAGTCTGCATA-1	PI-Epi	PostEPI	66	PostEPI	0.003669291	9.07E-06	6.68E-05	9.64E-05	0.000709901	2.11E-07	2.14E-07	1.77E-06	0.000148356	5.28E-06	1.01E-05	7.14E-05	8.17E-05	0.003669291	3.55E-05	3.66E-05	1.75E-06	2.16E-06	6.70E-06	1.73E-06	2.11E-06	4.53E-06
D4_AACGAAATCATTTCGT-1	PI-Epi.L	PostEPI	2	PostEPI	0.015470564	2.40E-06	2.00E-05	0.000187497	0.000248002	1.02E-07	7.56E-07	1.26E-05	4.59E-05	1.50E-06	1.20E-05	3.27E-05	4.81E-05	0.015470564	3.00E-05	2.55E-05	6.35E-06	7.86E-07	7.89E-06	6.18E-07	1.80E-06	1.02E-06
D4_AACGAAATCCACTGAA-1	PI-Epi	PostEPI	69	PostEPI	0.001396854	4.09E-06	4.93E-05	9.45E-05	0.000583805	1.39E-06	1.40E-07	5.32E-07	6.80E-05	8.38E-05	1.33E-05	4.43E-05	8.83E-05	0.001396854	1.88E-05	6.68E-05	6.04E-07	1.52E-06	6.15E-06	1.47E-06	1.41E-06	1.52E-06
D4_AACGGGAAGAGAACCC-1	PI-Epi	PostEPI	6	PostEPI	0.00540283	2.16E-05	2.94E-05	7.32E-05	0.000553057	1.80E-07	5.18E-07	6.45E-06	0.000161633	3.12E-05	8.61E-06	1.84E-05	5.66E-05	0.00540283	2.27E-05	4.98E-05	7.25E-07	2.23E-06	1.38E-05	6.83E-07	1.68E-06	1.45E-06
D4_AACGGGAAGTCCGCGT-1	PI-Epi	PostEPI	6	PostEPI	0.004154215	7.69E-06	5.14E-05	0.000106745	0.000553672	1.28E-07	5.61E-07	4.07E-06	0.000141485	3.21E-05	1.31E-05	1.74E-05	0.000103743	0.004154215	1.38E-05	3.04E-05	2.44E-07	2.61E-06	1.73E-05	1.04E-06	1.51E-06	2.43E-06
D4_AACGGGAGTCCTCAGG-1	PI-Epi	PostEPI	92	PostEPI	0.023476842	3.14E-06	5.99E-05	0.000137354	0.000909941	2.87E-07	2.50E-07	2.85E-06	7.17E-05	3.80E-06	1.79E-05	2.58E-05	7.64E-05	0.023476842	1.11E-05	2.57E-05	7.93E-07	3.41E-06	1.25E-05	2.14E-06	1.62E-06	1.25E-06
D4_AACGGGATCGACATAC-1	PI-Epi.L	PostEPI	61	PostEPI	0.011190362	4.72E-06	1.57E-05	8.59E-05	0.000390079	5.74E-07	3.74E-07	1.11E-06	7.69E-05	1.40E-05	5.74E-06	3.40E-06	5.33E-05	0.011190362	1.46E-05	0.000119648	1.02E-06	1.51E-06	9.68E-06	6.12E-07	2.84E-06	7.58E-07
D4_AACGGGATCTGTTCAT-1	PI-Epi	PostEPI	66	PostEPI	0.002546217	5.09E-05	3.56E-05	8.54E-05	0.000429829	6.23E-07	3.25E-07	3.46E-06	2.15E-05	3.42E-06	1.12E-05	0.000104461	9.23E-05	0.002546217	1.83E-05	3.10E-05	6.46E-07	2.23E-06	8.64E-06	6.49E-07	4.60E-06	1.36E-06
D4_AACGTCAAGTATAGAC-1	PI-Epi.L	PostEPI	2	PostEPI	0.002432632	9.95E-06	4.39E-05	6.95E-05	0.000562837	1.76E-07	1.42E-07	4.13E-06	6.28E-05	2.33E-05	1.89E-05	6.35E-06	3.23E-05	0.002432632	3.31E-05	2.47E-05	8.31E-06	1.51E-06	6.23E-06	2.75E-06	2.80E-06	5.39E-07
D4_AACGTCACACGTCGGT-1	PI-Epi	PostEPI	24	PostEPI	0.004901364	6.11E-06	1.78E-05	0.000131435	0.000616257	1.30E-06	5.30E-07	9.95E-07	0.000130598	8.72E-06	1.07E-05	6.72E-05	5.64E-05	0.004901364	1.52E-05	5.10E-05	4.85E-07	2.14E-06	1.31E-05	3.51E-06	1.37E-06	1.80E-06
D4_AACGTCAGTCTGTTAG-1	PI-Epi.L	PostEPI	121	PostEPI	0.009741978	2.58E-06	1.58E-05	9.09E-05	0.00093291	4.80E-07	4.61E-07	1.39E-06	6.03E-05	1.14E-05	5.19E-06	4.62E-05	5.44E-05	0.009741978	4.46E-05	6.06E-05	5.77E-07	1.95E-06	8.24E-06	3.00E-06	1.59E-06	1.45E-06
D4_AACGTCATCATTGAGC-1	PI-Epi	PostEPI	69	PostEPI	0.009881221	1.24E-06	4.74E-05	8.38E-05	0.000853267	5.79E-07	2.83E-07	2.37E-06	9.31E-05	2.70E-05	7.65E-06	1.55E-05	6.97E-05	0.009881221	1.66E-05	5.10E-05	1.92E-07	2.83E-06	1.12E-05	1.78E-06	1.45E-06	2.52E-06
D4_AACTTCTAGCAGGTCA-1	PI-Epi	PostEPI	71	PostEPI	0.009834704	6.59E-06	4.83E-05	9.81E-05	0.00093963	6.51E-07	3.09E-07	7.84E-07	4.09E-05	1.24E-05	9.31E-06	6.00E-05	6.58E-05	0.009834704	1.22E-05	3.43E-05	4.81E-07	2.35E-06	9.78E-06	1.72E-06	2.42E-06	2.03E-06
D4_AACTTCTAGGCTCACC-1	PI-Epi	PostEPI	23	PostEPI	0.011763081	3.06E-05	3.23E-05	6.49E-05	0.000270057	1.13E-06	3.48E-07	9.58E-07	0.000135803	9.53E-06	9.22E-06	1.61E-05	6.21E-05	0.011763081	1.47E-05	5.47E-05	6.61E-07	1.19E-06	5.50E-06	4.71E-07	2.01E-06	4.50E-06
D4_AACTTCTCATGACGTT-1	PI-Epi	PostEPI	71	PostEPI	0.011350539	1.45E-05	4.39E-05	5.65E-05	0.000661593	2.26E-06	2.85E-07	7.42E-07	5.45E-05	1.32E-05	1.01E-05	2.66E-05	8.60E-05	0.011350539	1.13E-05	3.66E-05	6.29E-07	2.96E-06	6.79E-06	6.12E-07	1.41E-06	1.21E-06
D4_AACTTCTGTAGAGGAA-1	PI-Epi	PostEPI	6	PostEPI	0.003030196	5.74E-06	2.94E-05	7.56E-05	0.000606902	2.07E-06	4.42E-07	8.97E-07	8.21E-05	7.42E-05	8.56E-06	2.20E-05	0.000114327	0.003030196	6.74E-06	5.16E-05	8.02E-07	2.25E-06	1.46E-05	1.11E-06	1.84E-06	5.06E-07
D4_AACTTCTGTGAGATTA-1	PI-Epi	PostEPI	22	PostEPI	0.002268373	9.86E-06	1.88E-05	5.39E-05	0.000402105	6.16E-08	3.12E-07	2.47E-06	0.000156701	4.87E-06	1.43E-05	1.39E-05	6.29E-05	0.002268373	5.04E-05	5.17E-05	1.16E-06	1.15E-06	2.86E-05	9.05E-07	2.34E-06	1.66E-06
D4_AACTTCTGTTGCTAGT-1	PI-Epi.L	PostEPI	91	PostEPI	0.001656792	6.49E-06	1.91E-05	0.00024009	0.000177559	1.17E-06	2.44E-06	1.28E-06	6.14E-05	1.59E-05	8.48E-06	1.41E-05	8.91E-05	0.001656792	1.71E-05	2.61E-05	5.07E-07	1.15E-06	2.50E-05	1.54E-06	2.45E-06	6.59E-07
D4_AACTTCTTCCTCTAGC-1	PI-Epi.L	PostEPI	2	PostEPI	0.00165538	2.77E-05	3.04E-05	0.000110341	0.000566516	1.11E-07	2.82E-07	1.25E-05	3.94E-05	5.49E-06	9.35E-06	3.89E-06	4.77E-05	0.00165538	2.84E-05	9.09E-06	2.13E-06	2.28E-06	1.57E-05	1.96E-06	2.75E-06	8.61E-07
D4_AACTTCTTCGACGTCG-1	PI-Epi	PostEPI	31	PostEPI	0.028852298	1.12E-05	7.38E-05	7.24E-05	0.000398868	2.10E-06	5.19E-07	1.52E-06	1.99E-05	1.42E-06	5.04E-06	2.23E-05	5.28E-05	0.028852298	1.38E-05	3.31E-05	4.20E-07	1.91E-06	8.81E-06	2.58E-06	2.51E-06	1.19E-06
D4_AAGAACACACCCTAAA-1	PI-Epi	PostEPI	60	PostEPI	0.029713639	1.62E-06	4.01E-05	8.80E-05	0.00072859	1.03E-06	1.25E-07	6.92E-07	0.000117933	7.66E-06	1.77E-05	8.85E-06	5.75E-05	0.029713639	1.02E-05	1.38E-05	4.30E-07	3.31E-06	7.38E-06	2.09E-06	9.95E-07	2.74E-06
D4_AAGAACACAGAACGCA-1	PI-Epi	PostEPI	122	PostEPI	0.125142587	6.46E-06	2.07E-05	5.24E-05	0.000285015	2.18E-07	2.82E-07	3.39E-06	6.79E-05	4.75E-06	4.20E-06	1.81E-05	5.07E-05	0.125142587	1.22E-05	2.07E-05	1.10E-06	1.97E-06	8.86E-06	7.20E-07	2.10E-06	1.32E-06
D4_AAGAACAGTCTGATAC-1	PI-Epi	PostEPI	24	PostEPI	0.002205508	1.19E-05	7.05E-05	0.000104087	0.000383785	1.55E-07	3.15E-07	3.85E-06	9.79E-05	2.05E-05	2.29E-05	8.65E-05	0.000104704	0.002205508	2.53E-05	4.56E-05	8.87E-07	1.91E-06	8.84E-06	1.73E-06	2.76E-06	1.38E-06
D4_AAGAACATCAACGTGT-1	PI-Epi.L	PostEPI	18	PostEPI	0.002587412	6.16E-06	1.70E-05	0.000111177	0.000729071	1.10E-07	3.94E-07	2.19E-06	7.39E-05	2.01E-05	8.32E-06	3.96E-05	7.83E-05	0.002587412	3.48E-05	2.71E-05	8.86E-07	2.05E-06	1.12E-05	2.36E-06	1.14E-06	2.32E-06
D4_AAGAACATCGGCATTA-1	PI-Epi	PostEPI	71	PostEPI	0.002241299	8.77E-06	0.00011311	8.84E-05	0.000742548	1.32E-06	1.60E-07	2.28E-06	7.14E-05	7.70E-06	9.60E-06	1.08E-05	8.74E-05	0.002241299	1.57E-05	0.000116509	3.85E-07	3.15E-06	6.06E-06	2.49E-06	1.46E-06	2.79E-06
D4_AAGACAAAGCTGGTGA-1	PI-Epi	PostEPI	24	PostEPI	0.000532656	9.48E-06	1.71E-05	0.00014904	0.000360084	4.66E-08	1.38E-07	9.98E-06	0.000189003	4.29E-05	2.38E-05	3.28E-05	7.87E-05	0.000532656	1.82E-05	9.72E-05	6.34E-07	2.61E-06	1.09E-05	1.04E-06	1.46E-06	5.75E-07
D4_AAGACAACACCGCTAG-1	PI-Epi	PostEPI	61	PostEPI	0.038486641	9.82E-07	1.93E-05	7.40E-05	0.000432219	9.34E-07	2.56E-07	5.14E-06	7.33E-05	1.12E-05	5.30E-06	2.47E-05	3.12E-05	0.038486641	1.39E-05	3.56E-05	2.30E-07	2.22E-06	8.70E-06	1.37E-06	1.33E-06	3.26E-06
D4_AAGACAACACGCGTGT-1	PI-Epi	PostEPI	114	PostEPI	0.001483774	1.47E-06	4.37E-05	0.000197008	0.000409457	1.66E-06	5.62E-07	1.06E-06	7.29E-05	2.07E-05	2.73E-05	4.91E-05	6.65E-05	0.001483774	1.35E-05	9.74E-05	4.17E-07	1.34E-06	9.72E-06	1.13E-06	9.36E-07	1.33E-06
D4_AAGACAACAGAGTGAC-1	PI-Epi	PostEPI	69	PostEPI	0.004973764	5.56E-06	3.30E-05	0.000131159	0.000378572	1.13E-07	3.65E-07	4.29E-06	6.96E-05	2.24E-05	1.29E-05	5.22E-05	8.13E-05	0.004973764	1.41E-05	7.39E-05	8.74E-07	1.89E-06	9.03E-06	1.64E-06	1.29E-06	1.48E-06
D4_AAGACAACAGCGGTTC-1	PI-Epi	Blood	66	PostEPI	0.000528923	1.87E-05	3.72E-05	0.000117687	0.000528923	3.70E-07	6.91E-07	2.14E-06	6.98E-05	9.00E-06	9.15E-06	1.83E-05	0.000146619	0.000500772	1.87E-05	5.35E-05	2.11E-06	3.16E-06	6.85E-06	5.61E-07	2.65E-06	1.34E-06
D4_AAGACAAGTCGTACTA-1	PI-Epi	PostEPI	6	PostEPI	0.014769468	1.82E-06	2.97E-05	0.000127465	0.001173974	1.29E-06	7.96E-07	2.52E-06	0.000105776	3.00E-06	1.42E-05	0.000187787	4.52E-05	0.014769468	1.54E-05	3.04E-05	1.19E-06	2.28E-06	1.63E-05	7.66E-07	2.14E-06	9.11E-07
D4_AAGACTCAGTCACTGT-1	PI-Epi	PostEPI	69	PostEPI	0.023535289	1.08E-05	5.60E-05	0.000124373	0.000284651	7.21E-08	2.50E-07	4.04E-06	2.14E-05	1.96E-05	1.55E-05	1.68E-05	7.12E-05	0.023535289	2.91E-05	2.68E-05	2.15E-06	1.24E-06	7.68E-06	1.67E-06	5.31E-06	1.27E-06
D4_AAGACTCCAAGTGGCA-1	PI-Epi	PostEPI	144	PostEPI	0.012310162	4.09E-06	2.86E-05	9.70E-05	0.000940943	2.83E-06	1.55E-07	1.51E-06	9.56E-05	2.71E-05	3.70E-05	2.98E-05	4.61E-05	0.012310162	2.57E-05	4.54E-05	2.01E-07	1.05E-06	7.53E-06	7.71E-07	1.74E-06	1.41E-06
D4_AAGACTCCACATGTTG-1	PI-Epi	PostEPI	23	PostEPI	0.024725185	1.53E-05	0.000112433	0.000127871	0.000226371	6.19E-07	3.70E-07	5.48E-07	0.000112265	0.000101026	7.57E-06	5.47E-06	7.13E-05	0.024725185	1.38E-05	3.50E-05	5.21E-07	2.24E-06	4.56E-06	6.43E-07	1.84E-06	4.24E-06
D4_AAGACTCCATTCGGGC-1	PI-Epi	PostEPI	95	PostEPI	0.013192271	9.13E-06	4.58E-05	0.00011225	0.000955414	4.46E-07	3.58E-07	9.26E-07	0.000136082	4.15E-06	1.11E-05	1.11E-05	3.73E-05	0.013192271	1.74E-05	4.61E-05	4.96E-07	3.55E-06	9.94E-06	1.60E-06	1.45E-06	2.52E-06
D4_AAGACTCCATTCTCCG-1	PI-Epi	PostEPI	69	PostEPI	0.025531282	6.51E-06	3.52E-05	6.80E-05	0.000489314	7.65E-07	2.72E-07	3.66E-07	6.86E-05	2.93E-05	7.10E-06	2.07E-05	9.96E-05	0.025531282	1.49E-05	2.99E-05	4.08E-07	2.56E-06	4.16E-06	1.24E-06	1.44E-06	3.69E-06
D4_AAGACTCTCAATCTCT-1	PI-Epi	PostEPI	26	PostEPI	0.06164882	1.74E-05	1.33E-05	7.62E-05	0.000371516	3.57E-07	3.93E-07	2.75E-06	6.31E-05	2.70E-05	4.53E-06	7.39E-05	3.47E-05	0.06164882	1.67E-05	3.13E-05	3.10E-07	1.96E-06	6.97E-06	1.25E-06	2.68E-06	2.03E-06
D4_AAGATAGAGGTACAGC-1	PI-Epi	PostEPI	122	PostEPI	0.001572747	2.05E-05	5.31E-05	0.00010751	0.0004504	1.01E-06	3.43E-07	6.64E-07	0.000104353	1.44E-05	7.76E-06	4.31E-05	9.26E-05	0.001572747	1.54E-05	4.94E-05	4.15E-07	2.20E-06	8.44E-06	1.53E-06	2.51E-06	1.37E-06
D4_AAGATAGCAGGCCTGT-1	PI-Epi	PostEPI	22	PostEPI	0.125271252	3.78E-06	1.21E-05	8.10E-05	0.000278425	2.03E-07	3.62E-07	3.63E-06	0.000156461	4.52E-06	5.70E-06	2.83E-05	6.32E-05	0.125271252	1.27E-05	2.76E-05	3.57E-07	1.71E-06	1.94E-05	8.91E-07	3.08E-06	1.57E-06
D4_AAGATAGTCCAAGCAT-1	PI-Epi	PostEPI	19	PostEPI	0.008828807	1.61E-05	3.91E-05	0.000104575	0.000607875	2.28E-07	2.75E-07	1.61E-06	0.00010602	7.98E-06	1.74E-05	2.54E-05	5.66E-05	0.008828807	2.12E-05	2.84E-05	1.08E-06	3.30E-06	7.90E-06	9.23E-07	2.35E-06	1.85E-06
D4_AAGATAGTCGGAACTT-1	PI-Epi.L	PostEPI	2	PostEPI	0.09762836	1.90E-06	3.20E-05	0.000121104	0.000629335	7.93E-07	2.55E-07	2.54E-06	1.88E-05	5.50E-06	1.70E-05	1.25E-05	7.49E-05	0.09762836	2.70E-05	1.04E-05	7.87E-07	1.21E-06	6.48E-06	1.44E-06	1.87E-06	8.77E-07
D4_AAGCATCGTACCCGAC-1	PI-Epi	PostEPI	106	PostEPI	0.009002184	1.07E-05	5.01E-05	9.78E-05	0.000385875	2.74E-06	2.36E-07	8.44E-07	7.06E-05	2.17E-06	9.90E-06	3.51E-05	9.37E-05	0.009002184	3.10E-05	3.88E-05	1.47E-06	2.86E-06	7.56E-06	4.67E-07	1.39E-06	1.59E-06
D4_AAGCATCGTCCTACAA-1	PI-Epi	PostEPI	26	PostEPI	0.004748304	1.39E-05	2.65E-05	9.13E-05	0.000470679	1.12E-06	7.93E-07	4.65E-06	0.000287099	1.07E-05	6.63E-06	1.21E-05	7.16E-05	0.004748304	2.00E-05	8.14E-05	3.15E-07	1.57E-06	1.90E-05	9.04E-07	2.36E-06	8.17E-07
D4_AAGCCATCAGTGTGCC-1	PI-Epi	PostEPI	95	PostEPI	0.026264719	5.16E-06	3.40E-05	0.000130291	0.000564089	1.09E-06	3.08E-07	1.69E-06	0.000107881	6.30E-06	1.41E-05	2.80E-05	8.21E-05	0.026264719	1.26E-05	4.08E-05	3.56E-07	2.49E-06	6.84E-06	7.78E-07	1.71E-06	2.09E-06
D4_AAGCGAGAGACACACG-1	PI-Epi.L	Blood	143	Blood	0.000919959	1.73E-05	8.12E-05	7.50E-05	0.000919959	1.21E-07	3.74E-07	1.02E-06	0.000132286	6.69E-06	1.13E-05	2.09E-05	0.000194401	0.000856714	1.36E-05	1.48E-05	2.48E-07	2.18E-06	3.46E-05	3.13E-06	1.05E-06	3.96E-06
D4_AAGCGAGAGTTACGTC-1	PI-Epi	PostEPI	84	PostEPI	0.004838936	1.17E-05	0.00017653	0.000121749	0.000796722	2.27E-07	2.66E-07	3.02E-06	0.000295967	3.10E-05	1.82E-05	1.33E-05	9.93E-05	0.004838936	1.17E-05	3.51E-05	3.00E-07	3.69E-06	9.44E-06	1.40E-06	1.62E-06	1.56E-06
D4_AAGCGAGCAATGTCAC-1	PI-Epi	PostEPI	67	PostEPI	0.015587986	2.99E-06	4.63E-05	0.000133088	0.000537785	1.51E-06	5.42E-07	1.52E-06	3.60E-05	2.53E-06	6.67E-06	6.86E-05	8.37E-05	0.015587986	1.33E-05	2.79E-05	1.09E-06	1.83E-06	1.27E-05	8.08E-07	3.61E-06	1.44E-06
D4_AAGCGAGGTGACGTCC-1	PI-Epi	PostEPI	22	PostEPI	0.003515284	1.54E-05	2.80E-05	0.000103963	0.000597947	2.68E-07	3.66E-07	1.23E-06	0.00011196	1.54E-05	9.44E-06	3.48E-05	8.24E-05	0.003515284	1.25E-05	5.49E-05	1.99E-06	3.41E-06	9.18E-06	9.12E-07	1.86E-06	1.43E-06
D4_AAGCGAGGTGTCATTG-1	PI-Epi.L	PostEPI	2	PostEPI	0.008261688	1.56E-05	5.48E-05	7.97E-05	0.000542839	8.99E-08	3.86E-07	4.64E-06	5.24E-05	1.13E-06	1.04E-05	1.18E-05	6.05E-05	0.008261688	1.14E-05	2.12E-05	3.16E-06	3.60E-06	1.41E-05	1.74E-06	2.32E-06	8.66E-07
D4_AAGCGAGGTTCTCACC-1	PI-Epi	PostEPI	22	PostEPI	0.030548995	3.46E-05	5.39E-05	7.47E-05	0.000323229	2.44E-07	4.62E-07	1.90E-06	0.000133603	1.11E-06	7.93E-06	1.22E-05	0.000102569	0.030548995	2.25E-05	2.54E-05	3.15E-07	2.06E-06	1.82E-05	9.93E-07	2.23E-06	2.70E-06
D4_AAGCGAGTCTATCACT-1	PI-Epi	PostEPI	19	PostEPI	0.005680692	2.37E-05	2.48E-05	9.61E-05	0.000738887	6.89E-08	3.43E-07	5.37E-07	4.82E-05	2.36E-05	4.49E-06	9.63E-06	8.22E-05	0.005680692	1.76E-05	2.20E-05	2.61E-06	2.78E-06	5.87E-06	1.08E-06	4.27E-06	5.04E-06
D4_AAGCGTTCAGAACTAA-1	PI-Epi	PostEPI	92	PostEPI	0.005078368	5.75E-06	7.09E-05	0.000151535	0.000536067	1.10E-06	3.32E-07	8.07E-07	9.98E-05	2.02E-06	1.31E-05	5.30E-05	9.48E-05	0.005078368	1.72E-05	1.88E-05	7.99E-07	2.70E-06	6.57E-06	1.77E-06	1.23E-06	1.33E-06
D4_AAGCGTTGTAACTGCT-1	PI-Epi	PostEPI	31	PostEPI	0.00689497	4.71E-05	4.76E-05	8.41E-05	0.000387369	1.99E-06	3.72E-07	3.45E-07	5.58E-05	1.98E-05	1.35E-05	3.00E-05	6.35E-05	0.00689497	1.11E-05	5.74E-05	8.09E-07	1.56E-06	7.82E-06	2.01E-06	2.87E-06	1.09E-06
D4_AAGCGTTGTGGCTGCT-1	PI-Epi.L	PostEPI	2	PostEPI	0.016235875	1.00E-05	2.67E-05	9.55E-05	0.000284654	3.33E-07	5.29E-07	1.15E-06	3.19E-05	1.99E-06	9.55E-06	1.13E-05	0.000127141	0.016235875	2.21E-05	3.64E-05	2.49E-06	2.03E-06	1.17E-05	7.82E-07	2.12E-06	8.46E-07
D4_AAGCGTTTCGACGATT-1	PI-Epi	PostEPI	24	PostEPI	0.008225627	2.36E-05	3.46E-05	0.000150632	0.0005133	7.36E-07	3.24E-07	2.14E-06	0.00019604	3.73E-06	1.22E-05	3.62E-05	7.76E-05	0.008225627	2.38E-05	2.52E-05	4.98E-07	2.09E-06	1.31E-05	4.06E-07	1.39E-06	1.93E-06
D4_AAGGAATAGAACTTCC-1	PI-Epi	PostEPI	109	PostEPI	0.006182602	5.12E-06	5.76E-05	0.000167547	0.000535924	4.41E-07	1.98E-07	2.92E-06	5.73E-05	5.33E-05	5.38E-06	3.19E-05	8.04E-05	0.006182602	2.40E-05	3.31E-05	7.30E-07	2.77E-06	4.11E-06	1.21E-06	1.80E-06	3.13E-06
D4_AAGGAATCAGAGTCAG-1	PI-Epi.L	Blood	2	PostEPI	0.000225973	4.25E-05	4.46E-05	0.000187281	0.000225973	5.82E-08	3.66E-07	7.20E-06	0.000113148	1.71E-05	2.10E-05	6.01E-06	7.50E-05	8.59E-05	1.96E-05	3.82E-05	3.64E-06	1.89E-06	2.18E-05	2.73E-06	1.24E-06	4.93E-07
D4_AAGGAATGTAGACAGC-1	PI-Epi.L	Blood	2	PostEPI	0.000456565	1.11E-05	2.81E-05	9.15E-05	0.000456565	1.30E-06	3.28E-07	8.30E-07	4.18E-05	7.02E-06	1.11E-05	2.69E-05	6.77E-05	0.000359912	1.75E-05	8.23E-05	3.92E-06	2.45E-06	1.63E-05	1.80E-06	2.97E-06	4.07E-07
D4_AAGGTAAAGACTAAGT-1	PI-Epi	Blood	6	PostEPI	0.00064039	3.96E-05	4.00E-05	0.000106326	0.00064039	1.96E-07	3.48E-07	6.54E-06	0.000109866	2.45E-05	8.81E-06	4.28E-05	7.27E-05	0.000402681	1.50E-05	5.46E-05	4.55E-07	2.32E-06	8.22E-06	5.30E-07	3.38E-06	2.88E-06
D4_AAGGTAACAGACTGCC-1	PI-Epi	PostEPI	101	PostEPI	0.008643981	1.66E-05	6.73E-05	0.000122392	0.000231859	5.30E-07	2.46E-07	7.96E-07	4.40E-05	9.59E-06	1.20E-05	6.74E-05	8.47E-05	0.008643981	2.64E-05	4.13E-05	4.65E-07	1.92E-06	9.86E-06	7.90E-07	2.02E-06	1.75E-06
D4_AAGGTAACATGGCACC-1	PI-Epi.L	Blood	121	PostEPI	0.000860046	2.39E-06	4.38E-05	8.22E-05	0.000860046	3.74E-07	3.13E-07	1.49E-06	5.54E-05	6.78E-05	1.14E-05	1.98E-05	5.48E-05	0.000579428	2.33E-05	6.82E-05	8.00E-07	1.25E-06	6.93E-06	1.19E-06	2.49E-06	1.44E-06
D4_AAGGTAATCACGAACT-1	PI-Epi	PostEPI	84	PostEPI	0.002405731	1.33E-05	8.17E-05	6.21E-05	0.001193112	4.86E-07	3.93E-07	1.26E-06	0.00024193	1.91E-05	5.65E-06	3.34E-05	0.000111743	0.002405731	1.30E-05	3.93E-05	1.12E-06	3.74E-06	8.79E-06	7.28E-07	1.48E-06	1.48E-06
D4_AAGGTAATCGTGCGAC-1	PI-Epi	PostEPI	101	PostEPI	0.040234741	1.03E-05	3.50E-05	7.85E-05	0.000294364	2.78E-07	2.42E-07	5.03E-06	5.90E-05	1.09E-06	1.21E-05	5.35E-05	8.08E-05	0.040234741	2.80E-05	3.26E-05	1.39E-06	1.97E-06	1.10E-05	1.41E-06	2.24E-06	1.19E-06
D4_AAGGTAATCTGTCAGA-1	PI-Epi	Blood	79	PostEPI	0.000259294	4.47E-06	7.37E-05	0.000130438	0.000259294	4.55E-07	8.76E-07	3.89E-06	0.00011229	1.40E-05	2.42E-05	8.02E-06	0.000153009	0.000194348	2.25E-05	5.78E-05	9.22E-07	2.14E-06	1.83E-05	2.88E-07	1.54E-06	1.88E-06
D4_AAGTACCAGGGTACGT-1	PI-Epi	Blood	84	PostEPI	0.000807349	2.58E-05	2.31E-05	6.95E-05	0.000807349	1.30E-06	2.34E-07	4.38E-06	0.000609538	4.57E-05	1.46E-05	5.90E-06	6.62E-05	0.000461245	3.04E-05	4.10E-05	2.81E-07	2.09E-06	1.67E-05	6.90E-07	1.22E-06	2.43E-06
D4_AAGTACCAGTCACTGT-1	PI-Epi	PostEPI	90	PostEPI	0.001044899	6.46E-07	2.46E-05	9.66E-05	0.000696707	6.13E-08	3.44E-07	2.99E-06	7.45E-05	6.41E-05	1.13E-05	1.96E-05	4.39E-05	0.001044899	2.65E-05	2.93E-05	1.30E-06	2.46E-06	1.46E-05	9.68E-07	1.89E-06	2.18E-06
D4_AAGTACCCAGAACTAA-1	PI-Epi	PostEPI	114	PostEPI	0.025912543	7.73E-06	2.81E-05	0.000115693	0.000406834	3.59E-06	2.99E-07	6.42E-07	4.98E-05	4.06E-06	8.40E-06	6.61E-05	6.32E-05	0.025912543	2.90E-05	4.23E-05	7.03E-07	2.18E-06	1.30E-05	8.81E-07	1.92E-06	1.68E-06
D4_AAGTACCTCAAGCCCG-1	PI-Epi	PostEPI	69	PostEPI	0.008548078	8.86E-06	3.84E-05	6.68E-05	0.000429003	1.42E-07	1.91E-07	2.43E-06	7.76E-05	2.62E-05	1.14E-05	1.45E-05	7.51E-05	0.008548078	1.46E-05	4.00E-05	3.16E-06	1.91E-06	9.91E-06	1.34E-06	2.76E-06	1.72E-06
D4_AAGTACCTCTGCTCTG-1	PI-Epi	PostEPI	91	PostEPI	0.006457886	1.00E-05	2.19E-05	7.43E-05	0.000325054	1.24E-06	4.20E-07	1.52E-06	0.000101281	1.94E-05	6.15E-06	2.01E-05	8.93E-05	0.006457886	1.10E-05	3.72E-05	2.38E-07	2.59E-06	1.43E-05	5.63E-07	2.30E-06	1.45E-06
D4_AAGTCGTAGAGCCATG-1	PI-Epi	PostEPI	67	PostEPI	0.00382824	9.99E-06	5.74E-05	8.05E-05	0.000419956	3.51E-07	8.73E-07	4.76E-06	2.22E-05	2.57E-06	5.29E-06	3.87E-05	9.57E-05	0.00382824	2.30E-05	3.37E-05	7.00E-07	1.97E-06	8.63E-06	1.65E-06	2.77E-06	1.07E-06
D4_AAGTCGTAGCGCTGAA-1	PI-Epi	PostEPI	66	PostEPI	0.005904701	2.01E-06	6.50E-05	8.82E-05	0.001343037	3.01E-07	2.12E-07	1.31E-06	0.000265914	1.44E-05	8.36E-06	5.81E-06	8.90E-05	0.005904701	1.45E-05	4.34E-05	1.89E-06	2.88E-06	9.29E-06	2.22E-06	3.05E-06	2.67E-06
D4_AAGTCGTAGTATTCCG-1	PI-Epi	PostEPI	6	PostEPI	0.045558793	4.96E-06	6.82E-05	0.000101504	0.000372128	2.51E-07	7.89E-07	3.96E-06	0.00016823	8.97E-06	6.50E-06	2.24E-05	4.80E-05	0.045558793	1.92E-05	3.29E-05	5.83E-07	2.43E-06	1.01E-05	3.86E-07	2.49E-06	1.45E-06
D4_AAGTCGTCAGTCAGTT-1	PI-Epi.L	PostEPI	61	PostEPI	0.0011831	1.16E-05	3.76E-05	0.000110783	0.000473293	5.37E-07	5.83E-07	2.33E-06	9.53E-05	1.88E-06	5.53E-06	1.75E-05	3.99E-05	0.0011831	2.86E-05	0.000155744	3.56E-07	2.31E-06	1.78E-05	7.99E-07	2.84E-06	1.69E-06
D4_AAGTCGTGTCATCAGT-1	PI-Epi.L	PostEPI	2	PostEPI	0.003427428	3.88E-06	3.90E-05	6.56E-05	0.000900855	1.10E-07	4.67E-07	4.00E-06	0.000153506	6.25E-06	1.42E-05	1.20E-05	0.000128452	0.003427428	1.58E-05	2.02E-05	1.47E-06	2.16E-06	9.00E-06	1.77E-06	1.78E-06	1.34E-06
D4_AAGTGAACACTGCGAC-1	PI-Epi	PostEPI	70	PostEPI	0.046285155	2.56E-06	8.57E-05	0.000139226	0.000561958	4.60E-07	2.14E-07	5.95E-07	0.000164158	6.75E-06	1.10E-05	6.08E-06	7.87E-05	0.046285155	1.57E-05	3.48E-05	1.32E-06	3.17E-06	6.92E-06	9.40E-07	2.12E-06	2.59E-06
D4_AAGTGAACAGTGCGCT-1	PI-Epi.L	PostEPI	95	PostEPI	0.004980394	4.80E-06	3.50E-05	0.000129491	0.000521609	1.02E-07	2.92E-07	3.78E-06	4.95E-05	7.64E-06	1.07E-05	3.09E-05	7.62E-05	0.004980394	1.99E-05	3.91E-05	1.52E-06	1.86E-06	8.41E-06	8.06E-07	1.22E-06	2.08E-06
D4_AAGTGAAGTAATGCTC-1	PI-Epi	PostEPI	19	PostEPI	0.000612547	1.45E-05	0.000137894	7.93E-05	0.000542402	4.51E-07	1.93E-07	1.39E-06	0.00013076	4.56E-05	3.72E-05	6.83E-05	7.91E-05	0.000612547	3.07E-05	4.07E-05	1.03E-06	1.49E-06	6.22E-06	7.43E-07	2.68E-06	2.33E-06
D4_AAGTTCGAGCAAGTCG-1	PI-Epi	PostEPI	101	PostEPI	0.004092939	8.13E-06	2.06E-05	0.000159084	0.000325214	9.84E-07	4.57E-07	2.08E-06	6.43E-05	2.99E-05	7.03E-06	7.53E-05	7.55E-05	0.004092939	2.44E-05	4.29E-05	1.26E-06	1.85E-06	7.65E-06	7.09E-07	1.88E-06	1.14E-06
D4_AAGTTCGCAACCACAT-1	PI-Epi	PostEPI	19	PostEPI	0.00490223	6.84E-06	5.41E-05	7.35E-05	0.00078882	1.35E-06	4.74E-07	1.87E-06	7.00E-05	3.25E-05	6.62E-06	3.35E-05	9.46E-05	0.00490223	2.10E-05	3.08E-05	2.54E-07	2.30E-06	8.05E-06	9.69E-07	1.88E-06	3.09E-06
D4_AAGTTCGCATAGGTAA-1	PI-Epi	PostEPI	26	PostEPI	0.022562805	8.67E-06	2.07E-05	7.18E-05	0.000410127	1.03E-07	5.26E-07	2.93E-06	9.11E-05	2.99E-06	6.16E-06	1.42E-05	6.97E-05	0.022562805	1.99E-05	2.84E-05	2.42E-06	2.14E-06	1.43E-05	1.24E-06	3.21E-06	1.17E-06
D4_AAGTTCGCATAGTCGT-1	PI-Epi	Blood	118	PostEPI	0.000835488	7.96E-06	9.81E-05	8.09E-05	0.000835488	2.28E-07	3.11E-07	1.59E-06	0.000201273	1.06E-05	3.15E-05	2.91E-05	0.000100306	0.000242851	1.67E-05	8.42E-05	1.08E-06	2.25E-06	1.40E-05	1.43E-06	8.37E-07	2.20E-06
D4_AAGTTCGGTAGACAAT-1	PI-Epi	Blood	71	PostEPI	0.000458795	1.17E-05	5.81E-05	0.000209287	0.000458795	2.03E-07	4.14E-07	1.15E-06	8.26E-05	6.89E-06	1.79E-05	9.53E-06	0.000105658	0.000277355	2.55E-05	5.21E-05	2.22E-06	2.46E-06	1.53E-05	9.58E-07	1.10E-06	1.56E-06
D4_AAGTTCGGTAGCTAAA-1	PI-Epi	PostEPI	24	PostEPI	0.004695008	4.41E-06	3.02E-05	8.98E-05	0.001005372	9.60E-07	2.44E-07	1.88E-06	7.31E-05	3.40E-05	1.11E-05	6.86E-05	8.96E-05	0.004695008	1.45E-05	4.16E-05	5.58E-07	2.37E-06	8.15E-06	7.75E-07	1.95E-06	8.26E-07
D4_AAGTTCGGTATCGTAC-1	PI-Epi	PostEPI	60	PostEPI	0.004775467	1.61E-06	3.39E-05	9.42E-05	0.000703805	8.60E-07	1.29E-06	1.76E-06	0.000223208	4.04E-06	1.16E-05	4.04E-05	8.44E-05	0.004775467	3.09E-05	3.71E-05	2.11E-07	2.80E-06	1.26E-05	1.63E-06	1.30E-06	4.34E-06
D4_AAGTTCGGTGGAACCA-1	PI-Epi	Blood	126	PostEPI	0.002080111	2.96E-06	0.000116543	0.000139466	0.002080111	2.70E-07	3.86E-07	2.11E-06	0.000107395	1.87E-05	1.33E-05	2.37E-05	9.55E-05	0.002002803	1.27E-05	1.63E-05	9.31E-07	3.85E-06	2.04E-05	8.47E-07	1.03E-06	1.30E-06
D4_AAGTTCGGTTATCTGG-1	PI-Epi	PostEPI	6	PostEPI	0.001831002	1.53E-05	4.89E-05	0.000133625	0.0007412	2.96E-07	3.29E-07	1.36E-06	8.44E-05	2.17E-06	6.49E-06	4.95E-05	5.90E-05	0.001831002	2.29E-05	4.77E-05	1.95E-06	2.83E-06	1.29E-05	1.93E-06	2.82E-06	1.58E-06
D4_AATAGAGAGAGTAACT-1	PI-Epi	PostEPI	95	PostEPI	0.004046416	5.61E-06	0.000135048	0.000162038	0.000829057	4.50E-07	3.97E-07	1.46E-06	4.39E-05	3.29E-06	1.16E-05	1.52E-05	5.74E-05	0.004046416	2.59E-05	5.87E-05	1.20E-06	1.62E-06	5.49E-06	1.82E-06	2.75E-06	8.55E-07
D4_AATAGAGCAAGCGCAA-1	PI-Epi	PostEPI	24	PostEPI	0.007669294	5.35E-06	2.06E-05	0.000103703	0.000529871	4.54E-07	3.17E-07	1.92E-06	0.000273386	2.58E-05	1.17E-05	1.91E-05	0.0001295	0.007669294	2.75E-05	2.89E-05	1.11E-06	1.83E-06	1.34E-05	6.15E-07	1.66E-06	1.32E-06
D4_AATAGAGCAGTCAGCC-1	PI-Epi	PostEPI	24	PostEPI	0.004127178	2.87E-06	6.79E-05	0.000128012	0.001148013	3.61E-07	2.69E-07	4.96E-06	9.39E-05	8.08E-05	1.47E-05	1.88E-05	9.95E-05	0.004127178	2.61E-05	7.88E-05	4.60E-07	2.02E-06	1.36E-05	4.42E-07	1.70E-06	1.04E-06
D4_AATAGAGGTTACAGCT-1	PI-Epi	PostEPI	84	PostEPI	0.017045994	1.46E-06	0.000250336	0.000106101	0.000425162	4.38E-07	3.85E-07	3.23E-06	0.000195343	8.95E-06	1.31E-05	2.78E-05	0.000137238	0.017045994	1.19E-05	1.23E-05	6.03E-07	2.85E-06	1.58E-05	1.03E-06	1.26E-06	1.79E-06
D4_AATAGAGTCAGACAAA-1	PI-Epi	PostEPI	66	PostEPI	0.005263904	2.68E-05	5.18E-05	0.00012835	0.000456157	4.25E-07	6.98E-07	1.35E-06	3.10E-05	2.53E-06	1.63E-05	4.68E-05	4.67E-05	0.005263904	3.21E-05	2.04E-05	5.61E-06	2.00E-06	9.85E-06	1.86E-06	3.65E-06	4.71E-07
D4_AATCACGAGTCGTCTA-1	PI-Epi	PostEPI	6	PostEPI	0.002027765	1.77E-05	3.32E-05	6.66E-05	0.001153985	9.31E-07	3.61E-07	2.44E-06	0.000144617	9.78E-06	1.11E-05	2.88E-05	5.00E-05	0.002027765	1.81E-05	8.93E-05	6.31E-07	2.41E-06	8.77E-06	7.37E-07	2.18E-06	8.77E-07
D4_AATCACGAGTGCCGAA-1	PI-Epi.L	PostEPI	18	PostEPI	0.003473551	1.98E-06	0.000113428	0.000106823	0.000791899	7.10E-06	1.99E-07	7.11E-07	2.64E-05	1.61E-05	1.40E-05	2.74E-05	6.24E-05	0.003473551	1.65E-05	2.53E-05	7.39E-07	2.52E-06	9.64E-06	1.52E-06	1.32E-06	9.84E-07
D4_AATCACGCAGTTTGGT-1	PI-Epi	PostEPI	78	PostEPI	0.001370856	6.06E-06	7.70E-05	0.000108786	0.000468996	7.25E-08	1.62E-07	4.97E-06	0.000228849	1.10E-05	1.99E-05	2.07E-05	5.39E-05	0.001370856	2.84E-05	4.04E-05	9.16E-07	2.39E-06	1.08E-05	1.25E-06	1.47E-06	2.72E-06
D4_AATCACGCATCATCTT-1	PS-like	PostEPI	31	PostEPI	0.009961768	2.77E-06	4.05E-05	0.000178365	0.000223473	8.72E-07	8.35E-07	1.15E-06	9.33E-05	9.45E-06	1.10E-05	1.33E-05	5.64E-05	0.009961768	2.22E-05	2.57E-05	7.22E-07	1.36E-06	8.24E-06	1.32E-06	1.93E-06	6.84E-07
D4_AATCGACAGCTACTAC-1	PI-Epi	PostEPI	66	PostEPI	0.00187058	4.15E-06	6.29E-05	0.000143227	0.000498723	5.25E-07	1.77E-07	4.68E-07	5.77E-05	6.76E-05	1.19E-05	1.04E-05	7.99E-05	0.00187058	1.24E-05	6.10E-05	3.10E-06	2.32E-06	6.92E-06	1.41E-06	2.08E-06	1.54E-06
D4_AATCGACCAGTGTGGA-1	PI-Epi	PostEPI	26	PostEPI	0.003860782	1.41E-05	4.45E-05	9.71E-05	0.000463342	1.27E-06	2.74E-07	9.23E-07	6.95E-05	4.03E-06	1.68E-05	4.80E-05	5.94E-05	0.003860782	1.50E-05	6.15E-05	2.01E-06	1.76E-06	1.20E-05	1.61E-06	3.31E-06	8.52E-07
D4_AATCGACCATCTCGTC-1	PI-Epi	PostEPI	90	PostEPI	0.00399892	8.64E-06	3.81E-05	0.000125905	0.00025429	2.83E-07	8.03E-07	8.39E-07	6.32E-05	5.88E-06	1.78E-05	0.000153869	0.000119254	0.00399892	1.99E-05	2.04E-05	9.61E-07	2.32E-06	8.64E-06	1.62E-06	1.75E-06	2.37E-06
D4_AATCGTGAGAGACAAG-1	PI-Epi	PostEPI	24	PostEPI	0.001564416	2.33E-05	2.08E-05	7.86E-05	0.000575057	1.63E-07	4.14E-07	8.51E-06	0.000372605	3.03E-05	8.79E-06	1.16E-05	0.000107769	0.001564416	2.37E-05	5.43E-05	3.24E-07	2.03E-06	9.74E-06	1.11E-06	2.25E-06	1.66E-06
D4_AATCGTGCACATACTG-1	PI-Epi	PostEPI	92	PostEPI	0.046398141	2.94E-06	6.03E-05	0.000143614	0.000408394	5.75E-07	3.26E-07	1.29E-06	6.36E-05	3.63E-06	2.07E-05	8.09E-05	0.00011763	0.046398141	1.85E-05	4.40E-05	5.11E-07	3.54E-06	7.20E-06	7.55E-07	8.85E-07	2.76E-06
D4_AATCGTGTCAGACAAA-1	PI-Epi	PostEPI	42	PostEPI	0.00297367	8.94E-06	7.27E-05	0.000112717	0.000722753	6.32E-07	3.30E-07	1.72E-06	3.74E-05	4.69E-05	1.64E-05	2.59E-05	8.31E-05	0.00297367	9.53E-06	2.47E-05	4.58E-07	2.03E-06	1.23E-05	8.07E-07	1.56E-06	2.85E-06
D4_AATCGTGTCATGTCTT-1	PI-Epi	PostEPI	92	PostEPI	0.013578062	1.03E-05	3.42E-05	9.11E-05	0.000649929	2.13E-06	3.08E-07	6.77E-07	5.99E-05	3.53E-06	1.55E-05	0.000142233	5.64E-05	0.013578062	8.32E-06	2.04E-05	1.16E-06	2.62E-06	1.21E-05	1.68E-06	3.23E-06	9.92E-07
D4_AATCGTGTCGCTTTAT-1	PI-Epi	PostEPI	90	PostEPI	0.005954016	2.53E-05	0.000200673	0.000102847	0.000611335	1.90E-07	3.55E-07	8.56E-07	0.000131332	1.02E-05	1.97E-05	2.15E-05	7.58E-05	0.005954016	1.01E-05	2.11E-05	4.62E-07	3.33E-06	7.85E-06	2.20E-06	7.67E-07	3.68E-06
D4_AATGAAGAGATCACCT-1	PI-Epi.L	PostEPI	18	PostEPI	0.000742607	5.39E-06	4.69E-05	8.27E-05	0.00057425	2.29E-06	3.46E-07	1.20E-06	0.000106498	5.52E-06	1.05E-05	2.31E-05	6.68E-05	0.000742607	1.57E-05	0.000101675	1.07E-06	2.25E-06	6.43E-06	1.46E-06	1.71E-06	9.77E-07
D4_AATGAAGAGTCTGTAC-1	PI-Epi.L	PostEPI	2	PostEPI	0.001840307	8.73E-06	1.69E-05	0.00014819	0.000291803	3.99E-08	8.62E-07	3.02E-06	8.56E-05	5.24E-06	2.72E-05	6.11E-06	5.64E-05	0.001840307	5.59E-05	3.75E-05	2.56E-06	1.52E-06	1.47E-05	1.91E-06	1.48E-06	1.01E-06
D4_AATGAAGCACGTCTCT-1	PI-Epi.L	PostEPI	2	PostEPI	0.03852833	9.92E-06	4.47E-05	0.000113414	0.000434886	2.77E-07	1.22E-07	1.54E-06	5.53E-05	1.00E-06	1.48E-05	1.68E-05	3.13E-05	0.03852833	2.93E-05	4.42E-05	2.24E-06	1.64E-06	5.84E-06	1.11E-06	4.05E-06	4.86E-07
D4_AATGAAGGTTAACAGA-1	PI-Epi.L	PostEPI	2	PostEPI	0.010793729	3.54E-06	3.76E-05	6.50E-05	0.000174987	3.70E-07	9.01E-07	3.28E-06	2.96E-05	6.92E-06	1.03E-05	2.23E-06	3.05E-05	0.010793729	3.92E-05	2.88E-05	5.44E-07	1.31E-06	6.25E-06	2.35E-06	2.10E-06	2.20E-06
D4_AATGACCAGACATAAC-1	PI-Epi.L	PostEPI	2	PostEPI	0.000951098	5.89E-06	3.35E-05	8.60E-05	0.000514555	3.16E-07	3.33E-07	2.03E-06	8.01E-05	1.62E-05	9.95E-06	3.93E-06	8.54E-05	0.000951098	9.06E-06	6.23E-05	8.43E-06	2.43E-06	1.25E-05	1.27E-06	3.04E-06	8.01E-07
D4_AATGACCGTATGAAGT-1	PI-Epi	PostEPI	19	PostEPI	0.004116708	6.27E-06	4.38E-05	8.00E-05	0.000443678	7.21E-07	2.67E-07	5.31E-06	0.00016716	1.28E-05	1.11E-05	9.69E-06	0.000111202	0.004116708	2.23E-05	2.28E-05	1.16E-06	2.03E-06	9.26E-06	8.14E-07	2.70E-06	2.30E-06
D4_AATGACCGTCAGACGA-1	PI-Epi	PostEPI	60	PostEPI	0.014858784	2.73E-06	4.52E-05	0.000142344	0.000366473	2.43E-06	3.97E-07	1.19E-06	0.000252717	9.76E-06	9.24E-06	1.26E-05	8.86E-05	0.014858784	1.40E-05	2.65E-05	4.43E-07	3.78E-06	1.81E-05	5.75E-07	1.78E-06	3.20E-06
D4_AATGACCGTGCGTCGT-1	PI-Epi.L	PostEPI	18	PostEPI	0.025688922	1.09E-05	3.20E-05	8.31E-05	0.000778029	3.48E-07	3.17E-07	1.88E-06	9.79E-05	2.08E-06	1.28E-05	1.35E-05	6.76E-05	0.025688922	2.27E-05	2.67E-05	3.22E-06	3.26E-06	1.40E-05	1.05E-06	1.27E-06	2.50E-06
D4_AATGACCTCCCTTTGG-1	PI-Epi	PostEPI	101	PostEPI	0.042685813	4.46E-06	3.34E-05	7.80E-05	0.000406977	1.00E-06	4.44E-07	8.44E-07	7.64E-05	1.68E-05	6.86E-06	5.28E-05	4.01E-05	0.042685813	2.74E-05	1.72E-05	8.39E-07	1.36E-06	1.05E-05	6.50E-07	1.02E-06	2.57E-06
D4_AATGCCAAGAACAGGA-1	PI-Epi.L	PostEPI	2	PostEPI	0.002399907	2.83E-06	3.18E-05	0.000165499	0.000346581	3.84E-07	1.05E-06	2.09E-06	0.000158793	4.14E-06	2.78E-05	4.10E-06	8.66E-05	0.002399907	5.67E-05	1.30E-05	2.47E-06	2.56E-06	1.30E-05	1.66E-06	1.15E-06	8.94E-07
D4_AATGCCATCGGTGTAT-1	PI-Epi	PostEPI	111	PostEPI	0.002842123	7.08E-06	4.45E-05	0.000114955	0.000751467	9.59E-06	3.72E-07	1.12E-06	0.000136218	4.57E-06	9.83E-06	9.94E-06	0.000103218	0.002842123	2.40E-05	7.25E-05	4.12E-07	1.56E-06	2.04E-05	7.34E-07	1.40E-06	1.38E-06
D4_AATGGAAAGCATCGAG-1	PI-Epi	PostEPI	84	PostEPI	0.0017844	1.72E-05	0.000125512	9.17E-05	0.000556033	2.08E-07	2.99E-07	3.02E-06	6.42E-05	3.86E-05	1.95E-05	1.66E-05	6.58E-05	0.0017844	1.69E-05	1.66E-05	6.26E-07	3.74E-06	1.12E-05	1.25E-06	1.03E-06	1.63E-06
D4_AATGGAACAATTGAGA-1	PI-Epi	PostEPI	26	PostEPI	0.00362033	8.34E-06	2.61E-05	0.000105308	0.00056147	3.78E-06	3.03E-07	7.63E-07	5.57E-05	1.18E-05	8.95E-06	2.52E-05	4.33E-05	0.00362033	5.70E-06	0.00016074	4.12E-07	1.66E-06	1.08E-05	8.39E-07	1.29E-06	7.73E-07
D4_AATGGAACAGCCGTCA-1	PI-Epi	PostEPI	105	PostEPI	0.004472163	3.49E-06	5.66E-05	0.000137275	0.000938776	6.25E-07	1.93E-07	1.05E-06	8.26E-05	1.82E-05	1.61E-05	1.74E-05	8.39E-05	0.004472163	1.90E-05	5.87E-05	1.26E-06	3.65E-06	8.96E-06	2.28E-06	8.33E-07	1.59E-06
D4_AATGGCTGTACAAGCG-1	PI-Epi	PostEPI	30	PostEPI	0.003028935	2.62E-06	0.00011175	0.000145946	0.001071137	4.08E-07	5.22E-07	1.70E-06	8.61E-05	1.77E-05	9.78E-06	3.10E-05	8.49E-05	0.003028935	1.19E-05	4.14E-05	1.18E-06	2.79E-06	1.21E-05	8.09E-07	1.42E-06	1.78E-06
D4_AATGGCTTCTGCCCTA-1	PI-Epi	PostEPI	118	PostEPI	0.006421497	5.31E-06	9.45E-05	0.000100334	0.000342089	4.96E-07	1.62E-07	1.41E-06	7.07E-05	4.97E-06	1.15E-05	2.71E-05	0.000127379	0.006421497	2.00E-05	7.98E-05	9.88E-07	3.59E-06	7.47E-06	6.71E-07	1.09E-06	2.47E-06
D4_AATTCCTCAAAGGTTA-1	PI-Epi	PostEPI	19	PostEPI	0.0038735	3.61E-06	2.18E-05	7.25E-05	0.000496392	4.07E-07	3.19E-07	8.93E-07	9.86E-05	1.03E-05	1.08E-05	7.40E-05	6.86E-05	0.0038735	2.36E-05	0.000117764	1.31E-06	2.40E-06	1.06E-05	2.11E-06	1.55E-06	1.27E-06
D4_AATTCCTCAACACGAG-1	PI-Epi	PostEPI	69	PostEPI	0.004796815	1.08E-05	3.87E-05	8.89E-05	0.000307962	3.89E-07	3.30E-07	9.20E-07	4.98E-05	4.16E-05	1.39E-05	2.38E-05	3.87E-05	0.004796815	2.09E-05	7.40E-05	1.22E-06	2.17E-06	1.27E-05	6.10E-07	1.14E-06	1.89E-06
D4_AATTCCTCAATCCTAG-1	PI-Epi	PostEPI	61	PostEPI	0.007472163	4.76E-06	1.31E-05	0.000101487	0.00063183	5.22E-06	8.90E-07	1.12E-06	0.000114593	3.58E-06	3.42E-06	2.53E-05	5.42E-05	0.007472163	3.06E-05	7.36E-05	3.62E-07	1.66E-06	6.79E-06	1.07E-06	3.96E-06	1.16E-06
D4_AATTCCTCAGACTCTA-1	PI-Epi	PostEPI	78	PostEPI	0.015561106	3.71E-06	0.000127758	0.000111885	0.000343798	3.57E-07	2.77E-07	8.79E-07	3.89E-05	5.17E-06	5.81E-06	3.05E-05	6.04E-05	0.015561106	1.63E-05	3.16E-05	8.51E-07	2.26E-06	7.33E-06	5.45E-07	1.74E-06	2.58E-06
D4_AATTCCTCAGCGTACC-1	PI-Epi	PostEPI	71	PostEPI	0.003576295	1.27E-05	2.78E-05	6.41E-05	0.000372248	3.18E-07	2.92E-07	2.46E-06	0.000129853	4.51E-06	1.60E-05	2.38E-05	0.000126123	0.003576295	2.00E-05	2.18E-05	6.49E-07	3.22E-06	9.14E-06	1.18E-06	1.46E-06	3.05E-06
D4_AATTCCTCAGCTACCG-1	PI-Epi	PostEPI	26	PostEPI	0.073621519	8.72E-06	1.58E-05	8.14E-05	0.000212809	1.25E-06	4.31E-07	1.48E-06	0.000137482	6.19E-06	5.89E-06	1.64E-05	7.80E-05	0.073621519	2.03E-05	3.17E-05	7.89E-07	2.34E-06	9.56E-06	9.62E-07	3.49E-06	2.41E-06
D4_AATTCCTGTAGGCAAC-1	PI-Epi.L	Blood	18	PostEPI	0.00050903	8.76E-06	4.78E-05	0.000103375	0.00050903	5.06E-07	3.44E-07	7.31E-07	5.38E-05	3.49E-05	5.81E-06	1.19E-05	5.19E-05	0.000343818	1.06E-05	7.22E-05	3.46E-06	2.21E-06	1.10E-05	7.39E-07	1.35E-06	1.67E-06
D4_AATTCCTGTTCTCCTG-1	PI-Epi	PostEPI	26	PostEPI	0.008914582	4.51E-06	3.20E-05	5.59E-05	0.000577944	6.45E-07	3.42E-07	1.35E-06	0.000152448	4.26E-05	6.06E-06	4.10E-05	0.000101742	0.008914582	1.31E-05	2.92E-05	1.11E-06	2.61E-06	9.69E-06	6.80E-07	3.27E-06	1.36E-06
D4_AATTTCCCATCATCCC-1	PI-Epi	PostEPI	71	PostEPI	0.00530116	9.80E-06	2.68E-05	0.000113987	0.000663746	2.27E-06	2.00E-07	1.89E-06	7.93E-05	1.61E-05	9.60E-06	4.32E-05	5.75E-05	0.00530116	1.33E-05	5.58E-05	3.57E-07	2.18E-06	9.59E-06	1.26E-06	1.51E-06	7.52E-07
D4_AATTTCCGTGACCTGC-1	PI-Epi	PostEPI	22	PostEPI	0.012744942	5.96E-06	4.49E-05	7.36E-05	0.000466896	5.19E-07	5.39E-07	2.19E-06	9.30E-05	1.49E-05	5.25E-06	5.19E-05	5.77E-05	0.012744942	1.92E-05	2.76E-05	4.81E-07	2.48E-06	1.01E-05	6.98E-07	3.83E-06	1.81E-06
D4_AATTTCCTCATTTCCA-1	PI-Epi	PostEPI	101	PostEPI	0.026767116	1.29E-05	2.23E-05	0.000105753	0.000361291	1.04E-06	2.78E-07	8.87E-07	8.08E-05	3.81E-05	1.45E-05	2.10E-05	8.97E-05	0.026767116	1.95E-05	3.40E-05	1.06E-06	1.99E-06	6.74E-06	1.08E-06	2.68E-06	1.16E-06
D4_ACAAAGAAGAGCATAT-1	PI-Epi	PostEPI	122	PostEPI	0.013380974	2.42E-06	3.82E-05	0.00013271	0.000680344	2.75E-07	4.20E-07	8.39E-06	8.90E-05	4.83E-06	7.27E-06	5.82E-05	6.04E-05	0.013380974	1.76E-05	5.93E-05	3.04E-07	1.93E-06	7.43E-06	9.34E-07	2.52E-06	2.01E-06
D4_ACAAAGAAGCTAATCC-1	PI-Epi	PostEPI	92	PostEPI	0.004062767	8.59E-06	4.10E-05	6.73E-05	0.000568461	1.70E-06	3.50E-07	7.22E-07	0.00017603	8.35E-06	7.74E-06	0.000109281	9.08E-05	0.004062767	2.12E-05	3.15E-05	3.29E-07	1.74E-06	8.43E-06	9.59E-07	1.47E-06	2.90E-06
D4_ACAAAGAAGTCCCAAT-1	PI-Epi.L	PostEPI	31	PostEPI	0.024643582	5.31E-06	2.92E-05	7.82E-05	0.000360243	3.83E-07	4.41E-07	1.02E-06	4.97E-05	1.15E-05	7.71E-06	1.36E-05	8.68E-05	0.024643582	1.93E-05	1.84E-05	7.89E-07	1.68E-06	8.26E-06	1.80E-06	2.66E-06	8.19E-07
D4_ACAAAGACATTGACTG-1	PI-Epi	PostEPI	61	PostEPI	0.021287126	4.79E-06	3.83E-05	0.000247704	0.000289359	4.22E-07	4.26E-07	5.09E-06	1.93E-05	6.00E-06	5.85E-06	6.07E-06	6.40E-05	0.021287126	2.10E-05	3.27E-05	3.20E-07	1.97E-06	8.57E-06	1.35E-06	2.26E-06	1.56E-06
D4_ACAAAGAGTGACATCT-1	PI-Epi	PostEPI	30	PostEPI	0.001213675	2.44E-06	3.82E-05	0.000109404	0.000839472	7.51E-07	3.07E-07	3.21E-06	0.000247097	2.11E-05	1.68E-05	4.12E-05	7.15E-05	0.001213675	1.20E-05	3.80E-05	2.56E-07	2.57E-06	1.19E-05	1.32E-06	1.11E-06	2.39E-06
D4_ACAAAGATCTCCCTAG-1	PI-Epi	PostEPI	60	PostEPI	0.056670855	1.22E-05	5.07E-05	8.84E-05	0.000353917	7.17E-07	2.22E-07	1.41E-06	5.13E-05	2.03E-06	1.96E-05	2.01E-05	0.000105446	0.056670855	1.94E-05	3.61E-05	5.50E-07	2.31E-06	5.23E-06	8.60E-07	1.84E-06	6.33E-07
D4_ACAACCAAGGTTGGTG-1	PI-Epi	PostEPI	26	PostEPI	0.030463494	9.14E-06	2.20E-05	6.39E-05	0.00025276	2.19E-07	3.47E-07	1.16E-06	6.43E-05	5.99E-06	5.42E-06	2.57E-05	6.43E-05	0.030463494	1.28E-05	2.18E-05	1.23E-06	2.56E-06	6.59E-06	8.85E-07	2.89E-06	1.99E-06
D4_ACAACCATCTGCTCTG-1	PI-Epi	PostEPI	101	PostEPI	0.010133632	9.99E-06	2.64E-05	0.00014206	0.000312197	6.02E-07	3.12E-07	9.85E-07	3.95E-05	7.38E-06	1.01E-05	4.43E-05	0.000128597	0.010133632	2.08E-05	3.07E-05	5.27E-07	2.11E-06	7.68E-06	5.65E-07	1.35E-06	1.91E-06
D4_ACAAGCTGTTGAAGTA-1	PI-Epi	PostEPI	139	PostEPI	0.009404834	8.20E-06	0.000126421	0.000134521	0.000548381	7.22E-08	4.01E-07	1.70E-06	5.86E-05	1.22E-05	3.02E-05	6.00E-05	0.000148887	0.009404834	1.25E-05	2.50E-05	6.62E-07	3.65E-06	1.48E-05	3.04E-06	1.11E-06	2.14E-06
D4_ACACAGTAGAGCCGTA-1	PI-Epi	PostEPI	84	PostEPI	0.01300725	2.41E-06	0.00016314	0.000173564	0.000571345	8.73E-07	2.12E-07	1.43E-06	8.05E-05	2.68E-05	2.87E-05	2.79E-05	0.000147762	0.01300725	1.49E-05	4.24E-05	3.24E-07	2.38E-06	7.30E-06	1.32E-06	1.72E-06	2.44E-06
D4_ACACAGTAGTAACCTC-1	PI-Epi	PostEPI	92	PostEPI	0.009738645	8.68E-06	6.01E-05	0.000122722	0.000649189	2.94E-06	8.78E-07	1.32E-06	0.000106582	1.78E-05	1.12E-05	4.06E-05	9.68E-05	0.009738645	1.13E-05	1.84E-05	8.33E-07	3.99E-06	7.76E-06	5.65E-07	2.02E-06	8.66E-07
D4_ACACAGTGTAAGATAC-1	PI-Epi.L	PostEPI	2	PostEPI	0.002962066	1.15E-05	4.62E-05	0.000106722	0.000591534	1.33E-07	2.08E-07	9.74E-06	3.71E-05	1.46E-06	9.69E-06	6.97E-06	5.20E-05	0.002962066	3.57E-05	3.33E-05	5.97E-06	1.87E-06	5.02E-06	2.60E-06	4.93E-06	1.79E-07
D4_ACACAGTGTTTCTATC-1	PI-Epi	PostEPI	72	PostEPI	0.027704418	5.49E-06	1.38E-05	0.000122829	0.000575778	2.52E-07	1.38E-07	8.93E-07	0.000133654	9.76E-06	1.24E-05	1.50E-05	6.19E-05	0.027704418	1.33E-05	2.21E-05	3.95E-07	2.67E-06	1.23E-05	1.12E-06	1.03E-06	1.64E-06
D4_ACACAGTTCGCCTTTG-1	PI-Epi.L	PostEPI	2	PostEPI	0.021571934	5.77E-06	9.27E-05	0.000103778	0.000437611	5.28E-07	6.49E-07	3.51E-07	2.16E-05	1.43E-06	6.05E-06	1.97E-05	6.99E-05	0.021571934	3.66E-05	2.98E-05	3.24E-06	2.06E-06	8.18E-06	1.80E-06	2.53E-06	6.32E-07
D4_ACACCAAAGAGGTATT-1	PI-Epi	PostEPI	84	PostEPI	0.001554699	1.11E-05	4.68E-05	0.000137627	0.000268033	2.46E-07	1.86E-06	3.77E-06	4.14E-05	5.08E-06	1.89E-05	0.000113669	7.24E-05	0.001554699	2.54E-05	3.86E-05	9.42E-07	1.74E-06	1.41E-05	1.61E-06	1.96E-06	8.79E-07
D4_ACACCAAAGGACTAAT-1	PI-Epi	PostEPI	19	PostEPI	0.038509663	1.47E-05	3.62E-05	0.00010403	0.000295867	1.51E-07	3.01E-07	7.16E-07	6.63E-05	3.91E-06	9.58E-06	2.96E-05	6.59E-05	0.038509663	1.99E-05	5.69E-05	8.33E-07	2.09E-06	7.84E-06	1.68E-06	1.50E-06	4.52E-06
D4_ACACCAACATGGCACC-1	PI-Epi	PostEPI	101	PostEPI	0.007519077	5.55E-06	2.30E-05	8.40E-05	0.000414891	3.91E-07	3.64E-07	3.89E-06	0.000167127	4.96E-06	7.10E-06	2.82E-05	4.55E-05	0.007519077	2.04E-05	5.64E-05	2.93E-07	2.22E-06	1.15E-05	1.02E-06	2.10E-06	1.92E-06
D4_ACACCAAGTATGTGTC-1	PI-Epi	PostEPI	30	PostEPI	0.018284829	4.15E-06	0.000102663	0.000140926	0.000601891	3.26E-07	5.95E-07	2.66E-06	2.88E-05	7.16E-06	1.33E-05	1.26E-05	9.38E-05	0.018284829	1.35E-05	3.73E-05	1.67E-06	2.29E-06	6.78E-06	6.05E-07	2.47E-06	1.15E-06
D4_ACACCAAGTCTAGGTT-1	PI-Epi	PostEPI	71	PostEPI	0.012684234	5.39E-06	1.85E-05	0.000110022	0.000369502	8.11E-07	6.66E-07	7.66E-07	5.90E-05	6.68E-06	8.81E-06	3.72E-05	6.42E-05	0.012684234	1.68E-05	4.91E-05	1.38E-06	1.94E-06	1.27E-05	7.34E-07	2.66E-06	1.13E-06
D4_ACACCAAGTTGCATAC-1	PI-Epi	PostEPI	66	PostEPI	0.009458303	7.05E-06	5.27E-05	0.000107762	0.000519631	1.61E-06	2.44E-07	9.17E-07	0.000120133	7.78E-06	9.02E-06	1.03E-05	9.10E-05	0.009458303	2.67E-05	2.64E-05	3.99E-07	2.07E-06	6.81E-06	1.51E-06	2.72E-06	2.11E-06
D4_ACACGCGCATCTCAAG-1	PI-Epi.L	PostEPI	2	PostEPI	0.014095399	8.93E-06	1.66E-05	0.00015597	0.000499966	3.33E-07	8.26E-07	4.08E-06	0.000150019	1.42E-06	1.10E-05	5.85E-06	6.34E-05	0.014095399	1.11E-05	2.10E-05	1.78E-06	2.64E-06	2.26E-05	8.68E-07	1.31E-06	1.17E-06
D4_ACACGCGGTCACCGAC-1	PI-Epi	PostEPI	91	PostEPI	0.004816351	8.10E-06	4.49E-05	0.000104094	0.000556272	2.66E-06	5.39E-07	3.97E-07	0.000377313	1.29E-05	6.31E-06	1.08E-05	5.89E-05	0.004816351	1.29E-05	2.21E-05	1.46E-06	1.80E-06	9.34E-06	1.06E-06	1.77E-06	1.38E-06
D4_ACACGCGGTCCCTAAA-1	PI-Epi.L	PostEPI	2	PostEPI	0.001331151	7.00E-06	1.53E-05	8.29E-05	0.000629876	1.38E-06	4.21E-07	1.14E-06	5.00E-05	3.82E-06	7.92E-06	1.62E-05	9.69E-05	0.001331151	2.37E-05	4.55E-05	3.95E-06	1.96E-06	8.75E-06	3.83E-06	1.41E-06	1.02E-06
D4_ACACGCGTCGAAACAA-1	PI-Epi	PostEPI	30	PostEPI	0.002596784	5.78E-06	8.04E-05	0.00012353	0.001310773	1.66E-07	3.29E-07	4.34E-06	3.80E-05	1.54E-05	1.17E-05	9.63E-05	8.12E-05	0.002596784	1.86E-05	4.54E-05	1.12E-06	3.62E-06	1.81E-05	1.34E-06	1.17E-06	1.54E-06
D4_ACACTGAAGCCACCGT-1	PI-Epi.L	PostEPI	31	PostEPI	0.007189817	8.04E-06	3.61E-05	9.83E-05	0.000367712	6.14E-07	4.72E-07	1.52E-06	0.000200972	2.61E-05	9.12E-06	6.36E-06	4.41E-05	0.007189817	2.47E-05	2.51E-05	1.07E-06	1.76E-06	9.63E-06	1.46E-06	2.21E-06	1.81E-06
D4_ACACTGAAGGTTGGTG-1	PI-Epi	PostEPI	131	PostEPI	0.005813915	3.10E-06	4.22E-05	0.00013065	0.000830839	5.93E-07	5.57E-07	2.33E-06	0.000112662	4.91E-06	1.01E-05	1.45E-05	0.000100652	0.005813915	1.44E-05	2.40E-05	3.44E-07	2.15E-06	9.68E-06	1.92E-06	2.05E-06	8.44E-07
D4_ACACTGAAGTGCAACG-1	PI-Epi	PostEPI	66	PostEPI	0.062163519	2.06E-05	2.85E-05	6.90E-05	0.00033861	8.51E-08	3.62E-07	9.31E-06	0.000110731	2.85E-06	8.28E-06	2.22E-05	6.55E-05	0.062163519	1.33E-05	2.49E-05	3.04E-07	2.14E-06	1.62E-05	7.20E-07	3.20E-06	4.85E-06
D4_ACACTGAAGTGGCAGT-1	PI-Epi	PostEPI	67	PostEPI	0.001147968	7.35E-06	5.03E-05	6.99E-05	0.000887966	2.09E-06	6.39E-07	1.07E-06	0.000150095	1.49E-06	9.01E-06	3.20E-05	5.12E-05	0.001147968	1.46E-05	4.07E-05	6.60E-07	1.73E-06	1.01E-05	1.13E-06	1.75E-06	1.21E-06
D4_ACACTGACAACTCCCT-1	PI-Epi	PostEPI	18	PostEPI	0.035487017	2.07E-06	3.05E-05	8.37E-05	0.000415213	5.07E-07	2.55E-07	1.32E-06	3.52E-05	2.27E-05	6.83E-06	1.30E-05	5.51E-05	0.035487017	1.34E-05	3.72E-05	1.43E-06	1.36E-06	7.70E-06	8.97E-07	2.16E-06	1.07E-06
D4_ACACTGACAGTCGAGA-1	PS-like	PostEPI	31	PostEPI	0.000951199	5.93E-06	0.000122566	0.000162136	0.000332197	7.50E-07	2.39E-07	5.15E-07	6.24E-05	3.14E-05	1.53E-05	3.37E-05	7.79E-05	0.000951199	1.67E-05	2.98E-05	4.70E-06	1.62E-06	6.96E-06	1.99E-06	1.63E-06	1.93E-06
D4_ACACTGACAGTGCGCT-1	PI-Epi	PostEPI	105	PostEPI	0.027745833	2.39E-06	9.22E-05	8.41E-05	0.000498136	4.48E-07	4.36E-07	1.85E-06	6.57E-05	2.59E-06	8.34E-06	9.46E-06	0.000108839	0.027745833	1.15E-05	2.39E-05	9.04E-07	3.36E-06	6.66E-06	1.05E-06	1.50E-06	2.44E-06
D4_ACACTGAGTCCCGGTA-1	PI-Epi	PostEPI	18	PostEPI	0.012247851	3.20E-06	2.76E-05	0.000103455	0.000581268	1.26E-06	6.61E-07	7.18E-07	5.61E-05	3.32E-06	1.60E-05	2.73E-05	0.000104199	0.012247851	1.57E-05	2.08E-05	1.13E-06	1.58E-06	6.33E-06	1.37E-06	1.90E-06	1.42E-06
D4_ACACTGATCACTTGGA-1	PI-Epi	PostEPI	61	PostEPI	0.001746811	6.75E-06	2.80E-05	0.000106519	0.000663154	2.58E-06	5.47E-07	9.54E-07	0.000102054	1.49E-05	4.71E-06	8.86E-06	7.45E-05	0.001746811	1.96E-05	4.31E-05	4.63E-07	2.85E-06	1.39E-05	8.77E-07	1.70E-06	8.32E-07
D4_ACACTGATCCTGTTAT-1	PI-Epi.L	PostEPI	2	PostEPI	0.005528178	1.88E-06	7.47E-05	9.21E-05	0.000543473	4.13E-07	4.99E-07	1.02E-06	5.87E-05	1.00E-05	1.04E-05	1.65E-05	4.49E-05	0.005528178	2.66E-05	1.96E-05	1.25E-06	1.34E-06	8.28E-06	3.99E-06	1.75E-06	1.63E-06
D4_ACAGCCGCAAGTGGTG-1	PI-Epi	PostEPI	66	PostEPI	0.002408239	3.80E-06	4.33E-05	6.92E-05	0.000334908	1.71E-06	3.90E-07	3.76E-06	0.000226474	2.85E-05	8.99E-06	2.22E-05	5.84E-05	0.002408239	2.24E-05	2.07E-05	7.55E-07	2.67E-06	9.42E-06	7.64E-07	1.85E-06	2.63E-06
D4_ACAGCCGGTTAGTCGT-1	PI-Epi	PostEPI	71	PostEPI	0.001687276	5.98E-07	6.18E-05	0.000161893	0.000704545	8.26E-07	2.64E-07	2.08E-06	0.000115086	0.000178555	1.73E-05	1.40E-05	0.00014968	0.001687276	8.25E-06	2.48E-05	3.68E-07	2.26E-06	9.83E-06	2.80E-06	1.05E-06	1.34E-06
D4_ACAGCCGTCGCATTGA-1	PI-Epi	PostEPI	122	PostEPI	0.027429291	6.42E-06	3.71E-05	9.75E-05	0.000310898	1.47E-06	5.49E-07	9.39E-07	1.63E-05	7.44E-06	3.93E-06	2.91E-05	7.03E-05	0.027429291	1.17E-05	2.45E-05	1.84E-06	1.88E-06	7.10E-06	1.42E-06	3.95E-06	1.07E-06
D4_ACAGGGAAGCTGACAG-1	PI-Epi.L	PostEPI	61	PostEPI	0.013142767	1.84E-06	1.66E-05	0.000141598	0.00034217	3.13E-07	6.30E-07	7.06E-06	0.00032777	1.61E-06	8.13E-06	1.89E-05	4.04E-05	0.013142767	5.86E-05	4.45E-05	3.68E-07	1.94E-06	9.68E-06	9.29E-07	3.06E-06	1.33E-06
D4_ACAGGGAAGGATCATA-1	PI-Epi	Blood	79	PostEPI	0.000576407	3.23E-06	6.26E-05	8.34E-05	0.000576407	3.12E-07	4.85E-07	5.22E-06	0.000202391	7.75E-05	1.78E-05	1.63E-05	0.000162301	7.18E-05	2.06E-05	6.34E-05	9.21E-07	3.12E-06	1.30E-05	6.41E-07	8.28E-07	1.33E-06
D4_ACAGGGAAGGTTTGAA-1	PI-Epi	Blood	84	PostEPI	0.000656016	1.54E-05	8.83E-05	7.68E-05	0.000656016	4.60E-07	3.15E-07	2.50E-06	6.55E-05	6.83E-05	1.38E-05	2.34E-05	6.25E-05	0.000504898	1.32E-05	0.000103907	1.95E-06	1.71E-06	7.68E-06	1.74E-06	2.17E-06	8.95E-07
D4_ACAGGGACACCGTGCA-1	PI-Epi	PostEPI	26	PostEPI	0.031117986	1.13E-05	2.95E-05	9.67E-05	0.00030284	4.79E-07	5.97E-07	1.11E-06	0.00015327	5.96E-06	7.21E-06	1.77E-05	6.19E-05	0.031117986	1.62E-05	4.66E-05	3.34E-07	1.20E-06	8.96E-06	1.21E-06	1.92E-06	1.38E-06
D4_ACAGGGACAGAGAATT-1	PI-Epi	PostEPI	60	PostEPI	0.001630553	8.48E-06	5.12E-05	9.90E-05	0.000469597	5.60E-07	9.40E-07	1.23E-06	0.00026826	4.03E-06	1.15E-05	3.74E-05	0.000134748	0.001630553	1.68E-05	4.94E-05	2.18E-06	2.94E-06	2.17E-05	4.00E-07	2.12E-06	4.26E-07
D4_ACAGGGACATCCAATG-1	PI-Epi.L	PostEPI	18	PostEPI	0.007223453	5.32E-06	4.60E-05	9.67E-05	0.000519468	1.33E-07	4.51E-07	1.50E-06	4.49E-05	5.88E-06	1.12E-05	1.91E-05	2.96E-05	0.007223453	1.84E-05	2.80E-05	2.88E-06	2.62E-06	7.06E-06	1.41E-06	3.48E-06	1.37E-06
D4_ACATCCCAGAGCATAT-1	PI-Epi	PostEPI	91	PostEPI	0.003021627	1.14E-05	3.13E-05	9.25E-05	0.000289112	4.53E-07	1.96E-07	1.80E-06	4.80E-05	3.73E-05	8.05E-06	1.44E-05	0.000101477	0.003021627	3.55E-05	3.62E-05	7.27E-07	2.44E-06	7.77E-06	9.25E-07	1.70E-06	2.82E-06
D4_ACATCCCAGCACGATG-1	PI-Epi	PostEPI	6	PostEPI	0.008790614	7.62E-06	4.64E-05	0.000110698	0.000335515	2.85E-07	7.16E-07	1.36E-06	0.000105655	1.45E-05	9.05E-06	2.44E-05	6.36E-05	0.008790614	1.23E-05	2.09E-05	5.07E-07	3.69E-06	1.59E-05	3.54E-07	1.39E-06	1.86E-06
D4_ACATCCCAGCACTCCG-1	PI-Epi	PostEPI	19	PostEPI	0.004049535	4.52E-05	7.63E-05	7.61E-05	0.000940149	1.49E-07	5.45E-07	2.13E-06	8.19E-05	3.98E-06	5.73E-06	5.50E-05	5.89E-05	0.004049535	2.52E-05	4.98E-05	8.95E-07	1.87E-06	9.94E-06	1.27E-06	1.68E-06	2.07E-06
D4_ACATCCCAGTAACCTC-1	PI-Epi	PostEPI	22	PostEPI	0.008089943	1.17E-05	2.15E-05	6.78E-05	0.00060785	6.11E-07	8.10E-07	9.14E-07	0.000162592	6.73E-06	4.25E-06	7.68E-05	4.35E-05	0.008089943	1.14E-05	3.03E-05	5.25E-07	2.19E-06	1.46E-05	1.26E-06	2.44E-06	1.94E-06
D4_ACATCCCGTTGGGACA-1	PI-Epi	PostEPI	18	PostEPI	0.062004146	1.64E-06	8.93E-05	0.000110779	0.000708955	5.80E-07	4.18E-07	1.09E-06	3.72E-05	1.76E-05	1.48E-05	6.32E-06	4.76E-05	0.062004146	1.31E-05	2.59E-05	1.51E-07	2.06E-06	1.16E-05	1.17E-06	7.25E-07	2.46E-06
D4_ACATCGACAACCCGCA-1	PS-like	PostEPI	67	PostEPI	0.003069538	6.09E-06	3.58E-05	0.000103881	0.000444451	5.01E-07	6.95E-07	2.23E-06	3.87E-05	4.71E-05	5.88E-06	2.24E-05	0.000116614	0.003069538	1.46E-05	3.61E-05	2.44E-06	2.63E-06	1.10E-05	1.08E-06	1.55E-06	9.80E-07
D4_ACATCGAGTATTGACC-1	PI-Epi	PostEPI	60	PostEPI	0.000598247	1.16E-05	4.89E-05	0.000130212	0.000282661	4.29E-06	1.86E-07	4.90E-07	0.000161766	4.30E-06	4.15E-05	3.54E-05	9.71E-05	0.000598247	2.50E-05	0.000110089	6.98E-07	3.51E-06	4.24E-05	3.99E-07	1.50E-06	1.28E-06
D4_ACATCGAGTGACAGCA-1	PI-Epi	PostEPI	105	PostEPI	0.042282505	3.68E-06	6.87E-05	0.000113177	0.000841387	2.21E-07	3.61E-07	5.93E-06	0.000183516	2.22E-06	9.13E-06	4.03E-05	7.91E-05	0.042282505	2.02E-05	2.31E-05	1.34E-07	3.40E-06	6.30E-06	1.86E-06	8.65E-07	3.53E-06
D4_ACATCGATCTGATTCT-1	PI-Epi	PostEPI	92	PostEPI	0.01969881	3.25E-06	5.09E-05	8.01E-05	0.001274419	3.59E-07	3.96E-07	2.58E-06	9.70E-05	3.82E-06	5.21E-06	7.96E-05	7.53E-05	0.01969881	1.64E-05	5.78E-05	3.41E-07	3.45E-06	1.17E-05	2.47E-06	1.05E-06	1.48E-06
D4_ACATGCAAGCTGACTT-1	PS-like	PostEPI	31	PostEPI	0.000673291	1.16E-05	9.67E-05	0.000190234	0.000347409	5.37E-07	5.47E-06	5.49E-06	6.54E-05	4.81E-06	1.04E-05	2.09E-05	6.54E-05	0.000673291	3.79E-05	1.30E-05	2.22E-06	1.06E-06	1.25E-05	2.23E-06	1.21E-06	1.60E-06
D4_ACATGCAAGGCGAACT-1	PI-Epi	Blood	84	PostEPI	0.000496685	5.04E-06	3.41E-05	0.000174201	0.000496685	9.23E-07	1.41E-06	1.21E-06	8.04E-05	8.51E-06	1.36E-05	5.34E-05	9.47E-05	0.000313941	1.75E-05	2.24E-05	2.07E-06	2.26E-06	1.57E-05	7.78E-07	1.74E-06	6.70E-07
D4_ACATGCACAAGAAATC-1	PI-Epi	PostEPI	92	PostEPI	0.005453205	3.62E-06	8.67E-05	0.000128174	0.000688354	4.28E-07	3.37E-07	7.11E-06	0.000128459	7.09E-06	2.45E-05	6.24E-05	5.15E-05	0.005453205	1.07E-05	1.76E-05	4.33E-07	1.87E-06	1.05E-05	1.32E-06	1.92E-06	1.43E-06
D4_ACATGCAGTGAAGCGT-1	PI-Epi	PostEPI	92	PostEPI	0.001098833	1.22E-05	3.92E-05	0.000157179	0.000818525	1.29E-07	4.15E-07	7.86E-06	0.000165169	3.58E-06	1.42E-05	8.04E-05	0.000107464	0.001098833	1.13E-05	3.37E-05	2.29E-06	3.50E-06	1.10E-05	1.22E-06	1.36E-06	5.81E-07
D4_ACATGCAGTTAGAAGT-1	PI-Epi	PostEPI	24	PostEPI	0.005551008	2.48E-05	2.83E-05	0.000121744	0.000371377	1.20E-06	5.31E-07	1.96E-06	4.70E-05	1.40E-05	9.88E-06	1.92E-05	0.000163838	0.005551008	2.00E-05	4.86E-05	6.20E-07	2.18E-06	6.26E-06	8.14E-07	2.33E-06	6.80E-07
D4_ACATTTCTCAGACATC-1	PI-Epi.L	PostEPI	2	PostEPI	0.059012726	2.14E-06	2.56E-05	0.000144226	0.000261103	3.89E-07	5.80E-07	1.53E-06	2.28E-05	3.45E-07	3.40E-06	1.36E-05	5.43E-05	0.059012726	3.31E-05	2.83E-05	2.10E-06	1.61E-06	1.97E-05	2.03E-06	3.75E-06	9.79E-07
D4_ACCAAACAGAAGAACG-1	PI-Epi	PostEPI	24	PostEPI	0.013529297	5.61E-06	5.41E-05	0.000109142	0.000645414	1.68E-07	2.65E-07	2.35E-06	9.42E-05	5.86E-06	1.15E-05	3.01E-05	7.49E-05	0.013529297	1.47E-05	3.12E-05	5.23E-07	2.62E-06	5.21E-06	2.26E-06	2.06E-06	2.87E-06
D4_ACCAAACAGTGCGTCC-1	PS-like	PostEPI	18	PostEPI	0.092804761	4.07E-06	2.51E-05	0.000154521	0.000350931	9.46E-07	1.30E-06	7.84E-07	4.04E-05	1.27E-05	2.33E-05	8.28E-05	7.21E-05	0.092804761	2.21E-05	2.40E-05	1.83E-06	1.06E-06	6.97E-06	9.74E-07	1.93E-06	5.29E-07
D4_ACCAAACCACATCCCT-1	PI-Epi	PostEPI	30	PostEPI	0.086876498	4.49E-06	5.82E-05	8.92E-05	0.000379912	7.39E-07	3.79E-07	9.17E-07	3.44E-05	4.25E-05	8.90E-06	2.10E-05	7.58E-05	0.086876498	1.75E-05	2.17E-05	9.18E-07	1.70E-06	5.17E-06	7.78E-07	1.62E-06	1.73E-06
D4_ACCAAACCAGTCGGTC-1	PI-Epi	PostEPI	78	PostEPI	0.011943149	3.68E-06	2.05E-05	7.07E-05	0.000566372	2.76E-07	3.06E-07	3.59E-06	0.000101558	1.05E-05	8.34E-06	5.67E-05	6.57E-05	0.011943149	2.83E-05	5.14E-05	4.33E-07	2.80E-06	8.86E-06	6.46E-07	1.43E-06	2.12E-06
D4_ACCAAACGTGTTATCG-1	PI-Epi	PostEPI	6	PostEPI	0.027049192	7.46E-06	3.00E-05	8.32E-05	0.000467622	5.54E-07	5.09E-07	1.34E-06	0.0002026	8.11E-06	5.66E-06	2.85E-05	5.16E-05	0.027049192	2.13E-05	3.09E-05	5.85E-07	2.12E-06	9.59E-06	1.02E-06	1.74E-06	1.13E-06
D4_ACCAAACTCCAAGCAT-1	PI-Epi	PostEPI	101	PostEPI	0.035333884	8.19E-06	3.65E-05	0.000114495	0.000425881	1.01E-06	2.22E-07	5.91E-07	3.58E-05	8.53E-06	1.13E-05	3.07E-05	3.76E-05	0.035333884	2.14E-05	2.69E-05	5.92E-07	1.90E-06	4.69E-06	1.14E-06	3.64E-06	1.33E-06
D4_ACCAAACTCGACACTA-1	PI-Epi	PostEPI	108	PostEPI	0.005175977	8.25E-06	6.17E-05	9.88E-05	0.000343418	1.30E-07	4.21E-07	4.93E-06	7.66E-05	1.84E-05	6.42E-06	3.58E-05	0.000107874	0.005175977	1.81E-05	3.17E-05	2.57E-07	2.96E-06	8.98E-06	5.04E-07	1.29E-06	1.41E-06
D4_ACCAACAAGTCCCGGT-1	PI-Epi	PostEPI	121	PostEPI	0.006259563	2.06E-06	6.42E-05	9.68E-05	0.000676883	6.61E-07	2.63E-07	5.90E-07	0.000120615	1.04E-05	8.05E-06	1.21E-05	7.06E-05	0.006259563	2.67E-05	6.53E-05	3.83E-07	2.04E-06	6.80E-06	8.70E-07	1.96E-06	2.93E-06
D4_ACCAACAAGTGACACG-1	PI-Epi	PostEPI	69	PostEPI	0.002548958	5.83E-06	4.19E-05	0.000104064	0.000436409	4.39E-07	3.92E-07	1.62E-06	6.84E-05	2.57E-05	1.21E-05	2.16E-05	6.66E-05	0.002548958	1.61E-05	4.29E-05	1.15E-06	2.14E-06	7.39E-06	7.65E-07	2.30E-06	1.46E-06
D4_ACCAACACATACAGAA-1	PS-like	PostEPI	31	PostEPI	0.002371932	7.07E-06	2.33E-05	0.00013041	0.000223438	2.11E-07	1.87E-06	3.85E-06	0.000105614	5.24E-06	1.84E-05	0.00028271	0.000137778	0.002371932	5.53E-05	4.45E-05	1.46E-06	8.37E-07	1.20E-05	1.79E-06	1.27E-06	1.18E-06
D4_ACCAACAGTCAACGCC-1	PI-Epi	PostEPI	137	PostEPI	0.022110218	3.43E-06	4.12E-05	7.41E-05	0.000430826	8.27E-07	2.35E-07	2.65E-06	0.000102437	6.42E-06	1.31E-05	1.10E-05	7.33E-05	0.022110218	2.36E-05	2.95E-05	5.14E-07	2.07E-06	7.46E-06	5.62E-07	1.63E-06	1.72E-06
D4_ACCAACATCTCTGCTG-1	PI-Epi	PostEPI	101	PostEPI	0.003709436	7.76E-06	1.73E-05	8.20E-05	0.000504215	3.68E-07	4.21E-07	1.17E-06	0.000134084	8.29E-06	5.75E-06	1.23E-05	6.76E-05	0.003709436	2.58E-05	3.50E-05	1.36E-06	2.34E-06	1.07E-05	8.86E-07	2.69E-06	1.26E-06
D4_ACCAACATCTGGACTA-1	PI-Epi.L	Blood	90	PostEPI	0.000397135	2.65E-05	2.65E-05	0.000176288	0.000397135	4.43E-07	8.78E-07	3.08E-06	0.000136661	6.77E-05	2.47E-05	2.06E-05	0.000117638	0.000102192	2.66E-05	3.51E-05	7.32E-07	1.77E-06	8.73E-06	8.03E-07	1.38E-06	3.95E-06
D4_ACCACAAAGACCCTTA-1	PI-Epi	PostEPI	123	PostEPI	0.008091277	6.83E-06	2.79E-05	0.000118792	0.000599682	4.59E-07	1.09E-06	1.02E-06	5.05E-05	1.70E-05	5.03E-06	2.74E-05	8.57E-05	0.008091277	9.01E-06	2.28E-05	9.30E-07	2.56E-06	8.77E-06	9.29E-07	4.76E-06	7.38E-07
D4_ACCACAAAGGCATTTC-1	PI-Epi.L	Blood	143	Blood	0.002582042	0.000112996	2.61E-05	5.78E-05	0.002582042	4.16E-08	2.22E-07	1.62E-05	0.000115027	1.29E-07	8.99E-06	4.82E-05	8.83E-05	6.94E-06	1.89E-05	3.57E-06	1.89E-08	1.14E-06	0.000642455	0.000101656	1.69E-06	5.16E-06
D4_ACCACAATCGTTGTGA-1	PI-Epi	PostEPI	61	PostEPI	0.007712182	1.88E-05	3.68E-05	8.21E-05	0.000414555	1.15E-06	2.59E-07	2.68E-06	0.000106505	4.35E-06	7.85E-06	2.15E-05	3.31E-05	0.007712182	1.91E-05	5.75E-05	3.78E-07	1.91E-06	1.67E-05	9.13E-07	2.55E-06	1.28E-06
D4_ACCATTTAGGTTACCT-1	PI-Epi	PostEPI	70	PostEPI	0.009342501	7.21E-06	2.61E-05	8.07E-05	0.000459965	9.45E-07	3.90E-07	3.46E-06	6.54E-05	3.38E-05	3.75E-06	1.45E-05	3.38E-05	0.009342501	2.27E-05	3.26E-05	3.31E-07	2.11E-06	6.85E-06	1.05E-06	1.98E-06	1.90E-06
D4_ACCATTTCAGTCTTCC-1	PS-like	PostEPI	31	PostEPI	0.000813849	3.01E-06	8.01E-06	0.000518288	0.000206225	5.88E-06	3.65E-06	4.01E-06	0.00019785	2.19E-05	6.30E-06	4.27E-05	5.81E-05	0.000813849	7.26E-05	9.14E-06	1.39E-07	1.67E-06	2.26E-05	8.38E-07	1.52E-06	6.17E-07
D4_ACCATTTGTAGACTGG-1	PI-Epi	PostEPI	50	PostEPI	0.034728589	7.69E-06	5.11E-05	0.00012546	0.000400037	5.78E-07	2.47E-07	3.27E-06	6.29E-05	5.55E-06	1.78E-05	8.34E-06	7.11E-05	0.034728589	1.00E-05	5.45E-05	6.14E-07	3.24E-06	7.97E-06	6.12E-07	2.68E-06	1.02E-06
D4_ACCATTTGTGAGAGGG-1	PI-Epi	PostEPI	67	PostEPI	0.002882596	1.20E-05	3.95E-05	9.63E-05	0.000541887	8.56E-07	2.42E-07	9.59E-07	6.53E-05	1.25E-05	6.01E-06	1.54E-05	7.26E-05	0.002882596	1.87E-05	0.000108994	1.33E-06	2.03E-06	1.80E-05	1.07E-06	1.93E-06	1.50E-06
D4_ACCCAAACACCAGGTC-1	PI-Epi	PostEPI	126	PostEPI	0.058327825	5.64E-06	5.73E-05	0.000109519	0.001037443	1.89E-07	7.00E-07	3.15E-06	8.24E-05	8.62E-07	1.24E-05	1.38E-05	3.50E-05	0.058327825	8.90E-06	1.82E-05	1.51E-06	2.44E-06	2.08E-05	2.42E-06	1.94E-06	1.12E-06
D4_ACCCAAACAGAGCGTA-1	PI-Epi	PostEPI	131	PostEPI	0.007531966	4.18E-06	4.76E-05	0.000137913	0.000393746	4.55E-07	2.43E-07	3.06E-06	6.25E-05	1.50E-05	1.70E-05	5.57E-05	7.94E-05	0.007531966	1.36E-05	3.85E-05	6.69E-07	2.14E-06	5.32E-06	1.59E-06	1.36E-06	2.06E-06
D4_ACCCTCAAGACTAGAT-1	PI-Epi	PostEPI	71	PostEPI	0.0076149	3.03E-06	4.70E-05	0.000130304	0.000693865	4.54E-06	2.91E-07	8.34E-07	7.29E-05	3.76E-05	1.31E-05	2.31E-05	6.83E-05	0.0076149	1.97E-05	5.30E-05	1.28E-07	1.63E-06	5.20E-06	1.33E-06	2.61E-06	1.50E-06
D4_ACCCTCAAGAGCCGTA-1	PI-Epi	PostEPI	16	PostEPI	0.001789407	6.49E-06	3.29E-05	8.53E-05	0.000667911	7.80E-07	2.25E-07	2.59E-06	5.37E-05	6.08E-05	1.09E-05	0.000127931	6.19E-05	0.001789407	1.56E-05	4.85E-05	2.50E-07	2.50E-06	8.32E-06	1.06E-06	1.73E-06	1.75E-06
D4_ACCCTCACACCAACAT-1	PI-Epi	PostEPI	60	PostEPI	0.016162735	1.77E-06	1.28E-05	0.000120156	0.000670603	9.97E-07	4.01E-07	2.52E-06	0.000198601	2.45E-06	1.79E-05	3.11E-05	9.25E-05	0.016162735	2.23E-05	1.77E-05	4.23E-07	1.83E-06	8.10E-06	6.76E-07	1.33E-06	1.33E-06
D4_ACCCTCAGTAGGACTG-1	PI-Epi	PostEPI	30	PostEPI	0.001481255	5.19E-06	8.16E-05	0.000115234	0.000991602	1.19E-07	2.07E-07	2.25E-06	0.000204115	3.62E-06	3.53E-05	0.000105226	6.63E-05	0.001481255	2.64E-05	6.50E-05	1.28E-06	2.50E-06	1.74E-05	3.39E-06	1.94E-06	9.52E-07
D4_ACCCTCATCGTTCGCT-1	PI-Epi.L	PostEPI	2	PostEPI	0.00934649	1.05E-05	8.74E-05	0.00013948	0.000768391	2.82E-07	1.85E-07	4.81E-06	3.84E-05	1.66E-05	7.35E-06	2.73E-05	2.96E-05	0.00934649	1.48E-05	2.22E-05	2.30E-06	1.88E-06	8.07E-06	2.37E-06	1.60E-06	2.15E-06
D4_ACCCTTGAGGATACCG-1	PI-Epi	PostEPI	6	PostEPI	0.002319517	3.33E-06	0.00015646	0.000127773	0.000540274	2.34E-06	6.64E-07	3.07E-06	0.000144958	6.85E-06	1.53E-05	2.34E-05	8.82E-05	0.002319517	1.28E-05	3.68E-05	5.16E-07	4.12E-06	1.26E-05	6.09E-07	1.03E-06	1.31E-06
D4_ACCCTTGCAAAGGTTA-1	PI-Epi	PostEPI	16	PostEPI	0.015183146	1.12E-05	3.65E-05	0.000104024	0.000340223	4.61E-07	2.85E-07	4.85E-07	0.000135861	3.54E-06	1.41E-05	1.43E-05	8.08E-05	0.015183146	1.81E-05	2.43E-05	1.22E-06	1.87E-06	7.15E-06	1.00E-06	2.30E-06	1.69E-06
D4_ACCCTTGCAATCTGCA-1	PI-Epi	PostEPI	69	PostEPI	0.042577395	7.67E-06	2.01E-05	0.000121549	0.000398312	3.49E-07	9.86E-08	1.28E-06	3.36E-05	2.70E-05	2.45E-05	8.71E-06	9.27E-05	0.042577395	2.86E-05	1.92E-05	3.29E-07	3.27E-06	8.69E-06	3.16E-07	9.10E-07	2.57E-06
D4_ACCCTTGCAATTTCTC-1	PI-Epi	PostEPI	18	PostEPI	0.041914349	3.32E-06	3.35E-05	0.000122671	0.00030062	4.62E-07	2.97E-07	1.07E-06	4.05E-05	3.02E-06	8.69E-06	2.12E-05	6.75E-05	0.041914349	1.89E-05	2.54E-05	1.66E-06	1.45E-06	9.87E-06	1.67E-06	2.01E-06	8.92E-07
D4_ACCCTTGGTCAGACTT-1	PI-Epi	PostEPI	66	PostEPI	0.015894772	9.44E-06	2.64E-05	5.89E-05	0.000395261	2.41E-06	1.95E-07	5.52E-07	4.87E-05	8.89E-06	5.74E-06	9.42E-05	4.66E-05	0.015894772	1.91E-05	3.18E-05	1.21E-06	2.37E-06	7.80E-06	2.48E-06	2.78E-06	2.46E-06
D4_ACCCTTGGTCCCGCAA-1	PI-Epi.L	PostEPI	2	PostEPI	0.006456283	2.38E-05	4.43E-05	0.000115509	0.000445957	2.73E-07	2.85E-07	7.92E-06	5.66E-05	1.60E-05	6.28E-06	8.11E-06	0.000119785	0.006456283	1.10E-05	4.04E-05	4.44E-07	5.21E-06	2.12E-05	1.34E-06	1.60E-06	1.32E-06
D4_ACCGTTCTCTCCGAAA-1	PI-Epi	PostEPI	70	PostEPI	0.103968253	8.15E-06	3.61E-05	8.41E-05	0.000441764	5.84E-07	3.31E-07	4.25E-07	8.51E-05	1.79E-06	5.41E-06	6.79E-06	7.81E-05	0.103968253	2.66E-05	3.01E-05	7.93E-07	2.39E-06	6.71E-06	9.33E-07	2.48E-06	1.20E-05
D4_ACCTACCCACAGTATC-1	PI-Epi	PostEPI	22	PostEPI	0.006233071	4.41E-06	1.41E-05	6.78E-05	0.000500474	1.68E-06	7.45E-07	7.31E-07	6.70E-05	0.000148476	4.78E-06	1.15E-05	4.53E-05	0.006233071	2.01E-05	3.96E-05	6.90E-07	2.61E-06	7.83E-06	5.81E-07	3.33E-06	2.17E-06
D4_ACCTACCGTAATTAGG-1	PI-Epi	PostEPI	26	PostEPI	0.020219757	1.62E-05	2.55E-05	8.43E-05	0.000361037	1.57E-07	6.34E-07	5.75E-06	0.000170809	3.61E-06	6.27E-06	3.63E-05	8.70E-05	0.020219757	1.84E-05	3.74E-05	1.52E-06	1.73E-06	1.05E-05	1.40E-06	2.14E-06	1.21E-06
D4_ACCTACCGTACCGTGC-1	PI-Epi	PostEPI	22	PostEPI	0.017867005	1.84E-05	3.99E-05	7.85E-05	0.000492801	1.32E-06	4.48E-07	7.97E-07	6.22E-05	3.81E-06	7.11E-06	7.62E-05	7.02E-05	0.017867005	1.94E-05	8.22E-05	9.46E-07	1.82E-06	9.90E-06	6.54E-07	2.39E-06	8.51E-07
D4_ACCTACCGTTCTCGTC-1	PI-Epi	PostEPI	121	PostEPI	0.027672843	3.06E-06	6.40E-05	9.78E-05	0.000919453	4.31E-07	4.68E-07	6.06E-07	3.71E-05	7.60E-05	5.79E-06	4.11E-06	6.16E-05	0.027672843	1.97E-05	3.06E-05	1.34E-06	1.66E-06	5.34E-06	8.44E-07	1.69E-06	1.40E-06
D4_ACCTACCTCACGACTA-1	PI-Epi	PostEPI	78	PostEPI	0.024000587	1.77E-06	5.72E-05	6.02E-05	0.000379271	6.01E-07	1.01E-06	6.30E-07	3.81E-05	1.26E-05	5.92E-06	1.82E-05	6.98E-05	0.024000587	1.24E-05	2.57E-05	1.37E-06	2.61E-06	5.09E-06	1.09E-06	1.83E-06	1.37E-06
D4_ACCTACCTCTTCGGTC-1	PI-Epi	PostEPI	122	PostEPI	0.006382311	3.64E-06	2.51E-05	0.000105506	0.000504746	1.47E-06	3.92E-07	1.95E-06	4.83E-05	4.80E-05	4.68E-06	3.75E-05	5.12E-05	0.006382311	1.38E-05	3.43E-05	3.11E-07	2.37E-06	9.30E-06	4.18E-07	2.52E-06	1.20E-06
D4_ACCTGAAAGGGTTGCA-1	PI-Epi	Blood	96	PostEPI	0.001746117	6.16E-06	0.000142377	0.000106646	0.001746117	7.18E-08	2.23E-07	2.49E-06	0.000119035	3.52E-05	1.51E-05	8.16E-06	0.00011531	0.001185463	1.19E-05	7.65E-05	3.53E-07	2.59E-06	1.58E-05	9.07E-07	1.52E-06	1.72E-06
D4_ACCTGAACATGACTGT-1	PI-Epi	PostEPI	22	PostEPI	0.000609111	9.09E-06	1.45E-05	9.39E-05	0.000517266	1.11E-06	4.92E-07	2.63E-06	0.000105087	2.48E-05	5.76E-06	2.45E-05	6.87E-05	0.000609111	1.53E-05	0.000100344	1.31E-06	1.82E-06	8.58E-06	1.32E-06	4.02E-06	7.24E-07
D4_ACCTGAATCTCGAACA-1	PI-Epi	PostEPI	22	PostEPI	0.106802985	5.32E-06	1.58E-05	9.83E-05	0.000391082	1.46E-06	4.03E-07	2.11E-06	6.99E-05	5.05E-06	5.70E-06	1.96E-05	6.65E-05	0.106802985	1.47E-05	2.93E-05	2.85E-07	1.66E-06	9.50E-06	6.06E-07	2.59E-06	1.68E-06
D4_ACCTGTCAGGTTGACG-1	PI-Epi	PostEPI	90	PostEPI	0.000702256	2.92E-06	4.93E-05	0.00013661	0.00037305	6.00E-07	2.76E-07	3.13E-06	0.000217889	4.91E-05	1.71E-05	3.16E-05	0.000100674	0.000702256	2.05E-05	5.40E-05	2.10E-07	2.02E-06	7.45E-06	7.75E-07	1.40E-06	4.38E-06
D4_ACCTGTCGTAATTGGA-1	PI-Epi	PostEPI	84	PostEPI	0.002928427	7.13E-06	9.55E-05	0.000114628	0.000834054	6.72E-07	1.45E-07	3.17E-06	0.000165563	0.000111859	1.67E-05	2.05E-05	0.000137331	0.002928427	2.30E-05	5.05E-05	1.04E-06	2.23E-06	7.43E-06	4.14E-07	1.31E-06	1.53E-06
D4_ACGATCACAATACGAA-1	PI-Epi	PostEPI	95	PostEPI	0.004687369	1.36E-05	5.06E-05	8.63E-05	0.00039565	4.70E-06	3.76E-07	6.79E-07	6.06E-05	4.70E-07	9.36E-06	3.23E-05	7.82E-05	0.004687369	1.45E-05	5.13E-05	1.05E-06	2.84E-06	6.59E-06	1.99E-06	2.73E-06	1.43E-06
D4_ACGATCACAATCTCGA-1	PI-Epi	PostEPI	66	PostEPI	0.025812021	5.04E-06	3.62E-05	7.41E-05	0.000546332	2.87E-07	2.93E-07	1.30E-06	0.00012881	4.28E-06	5.68E-06	4.83E-05	5.32E-05	0.025812021	1.74E-05	2.36E-05	1.34E-06	1.62E-06	4.63E-06	1.23E-06	3.07E-06	4.24E-06
D4_ACGATCAGTAAGGTCG-1	PI-Epi	PostEPI	6	PostEPI	0.001922581	1.48E-05	3.90E-05	6.81E-05	0.000508246	2.35E-06	6.54E-07	3.93E-06	0.000420116	1.10E-05	7.32E-06	2.12E-05	4.84E-05	0.001922581	1.13E-05	7.67E-05	6.34E-07	2.84E-06	1.64E-05	9.51E-07	1.98E-06	5.71E-07
D4_ACGATCAGTATCGATC-1	PI-Epi	PostEPI	19	PostEPI	0.003202487	8.21E-06	7.94E-05	6.94E-05	0.000612182	1.84E-07	4.35E-07	2.80E-06	8.30E-05	3.33E-05	1.48E-05	3.50E-05	9.23E-05	0.003202487	3.48E-05	5.76E-05	1.44E-06	1.91E-06	8.04E-06	8.28E-07	2.85E-06	1.72E-06
D4_ACGATCAGTGCTTATG-1	PI-Epi	PostEPI	18	PostEPI	0.008722242	6.05E-06	6.40E-05	0.000113583	0.001079052	7.95E-08	4.68E-07	3.61E-06	8.41E-05	9.67E-06	8.50E-06	8.61E-06	0.000106727	0.008722242	1.45E-05	2.64E-05	1.44E-06	2.98E-06	5.41E-06	2.28E-06	1.68E-06	2.23E-06
D4_ACGATCATCCGTATGA-1	PI-Epi.L	PostEPI	18	PostEPI	0.009774352	3.95E-06	4.11E-05	8.76E-05	0.000611944	7.19E-07	1.90E-07	3.25E-06	6.12E-05	9.38E-06	1.00E-05	9.77E-06	6.52E-05	0.009774352	1.93E-05	4.09E-05	6.00E-07	2.90E-06	8.30E-06	1.12E-06	2.34E-06	4.60E-07
D4_ACGATCATCGATACAC-1	PI-Epi	PostEPI	71	PostEPI	0.048060791	3.24E-06	5.03E-05	9.89E-05	0.000430273	3.18E-07	2.93E-07	1.56E-06	6.64E-05	3.28E-06	6.90E-06	3.07E-05	8.26E-05	0.048060791	1.67E-05	2.74E-05	1.18E-06	2.47E-06	7.88E-06	5.49E-07	2.03E-06	1.98E-06
D4_ACGATGTAGCTAGATA-1	PI-Epi	PostEPI	87	PostEPI	0.043736596	6.38E-06	3.89E-05	8.68E-05	0.000476764	2.42E-07	1.88E-07	1.03E-06	9.94E-05	3.92E-06	1.62E-05	2.16E-05	8.18E-05	0.043736596	2.46E-05	1.06E-05	1.54E-06	2.38E-06	9.25E-06	1.16E-06	1.50E-06	4.57E-06
D4_ACGATGTCAAAGGCTG-1	PI-Epi	PostEPI	30	PostEPI	0.005234007	7.93E-06	7.69E-05	9.50E-05	0.000466052	1.19E-07	3.27E-07	3.31E-06	0.000118352	4.92E-05	9.25E-06	1.62E-05	0.000151423	0.005234007	2.39E-05	3.63E-05	4.94E-07	3.26E-06	8.34E-06	4.56E-07	1.63E-06	1.88E-06
D4_ACGATGTGTCGATTAC-1	PI-Epi	PostEPI	26	PostEPI	0.032044927	8.63E-06	3.26E-05	9.92E-05	0.000635042	1.44E-06	2.77E-07	1.45E-06	0.000139589	1.19E-05	5.02E-06	1.07E-05	5.97E-05	0.032044927	2.78E-05	2.47E-05	3.33E-07	2.37E-06	1.31E-05	5.91E-07	4.54E-06	1.13E-06
D4_ACGATGTTCTGACAGT-1	PI-Epi	PostEPI	92	PostEPI	0.001132428	3.96E-05	5.87E-05	9.76E-05	0.000542337	4.51E-07	4.28E-07	1.43E-06	0.000122857	2.45E-05	1.42E-05	4.62E-06	0.000121173	0.001132428	1.56E-05	9.64E-05	1.06E-06	2.31E-06	6.51E-06	5.21E-07	1.19E-06	8.28E-07
D4_ACGCACGAGGCTGTAG-1	PI-Epi	PostEPI	26	PostEPI	0.004782891	5.99E-06	1.95E-05	7.72E-05	0.000359462	2.35E-07	1.34E-06	7.91E-06	0.00017921	3.81E-06	4.38E-06	2.43E-05	7.53E-05	0.004782891	2.37E-05	6.71E-05	8.99E-07	2.53E-06	1.58E-05	1.01E-06	2.60E-06	9.71E-07
D4_ACGCACGCAATAGTCC-1	PI-Epi	PostEPI	101	PostEPI	0.071736928	8.21E-07	2.97E-05	0.000100605	0.000475969	4.79E-07	2.31E-07	9.07E-07	4.23E-05	9.66E-06	9.01E-06	2.39E-05	5.73E-05	0.071736928	1.88E-05	3.87E-05	6.86E-07	1.53E-06	8.43E-06	1.07E-06	2.14E-06	1.56E-06
D4_ACGCACGCAGGACTTT-1	PI-Epi	PostEPI	71	PostEPI	0.001596154	3.21E-06	3.49E-05	0.000112135	0.000450282	2.76E-07	3.33E-07	4.84E-06	0.00016882	0.000102013	9.78E-06	2.14E-05	5.62E-05	0.001596154	1.92E-05	2.25E-05	5.87E-07	2.51E-06	6.36E-06	5.36E-07	1.01E-06	2.85E-06
D4_ACGCACGCATCATTGG-1	PI-Epi	PostEPI	19	PostEPI	0.005065479	3.21E-05	5.21E-05	9.65E-05	0.000350467	3.91E-08	3.47E-07	9.14E-06	8.49E-05	9.94E-06	7.03E-06	2.98E-05	6.23E-05	0.005065479	2.77E-05	3.11E-05	3.01E-06	2.23E-06	9.95E-06	2.11E-06	2.28E-06	2.69E-06
D4_ACGCACGGTTGAAGTA-1	PI-Epi	PostEPI	19	PostEPI	0.014386795	6.70E-06	5.28E-05	0.000100653	0.000515749	7.25E-07	9.28E-07	1.65E-06	7.69E-05	6.66E-05	1.07E-05	1.28E-05	6.38E-05	0.014386795	1.61E-05	4.55E-05	1.51E-07	2.60E-06	6.63E-06	2.31E-06	1.81E-06	1.81E-06
D4_ACGGAAGCAATCTGCA-1	PI-Epi	PostEPI	18	PostEPI	0.011083515	1.87E-06	4.19E-05	9.47E-05	0.001286804	1.59E-07	4.23E-07	2.99E-06	7.08E-05	4.20E-06	1.54E-05	1.47E-05	6.05E-05	0.011083515	1.67E-05	1.15E-05	9.05E-07	2.86E-06	8.39E-06	9.87E-07	1.34E-06	2.30E-06
D4_ACGGAAGGTAGTAAGT-1	PI-Epi	PostEPI	61	PostEPI	0.027645382	2.79E-06	1.94E-05	5.98E-05	0.000780852	3.54E-07	2.63E-07	3.42E-06	0.000103997	1.58E-05	6.77E-06	1.64E-05	5.38E-05	0.027645382	9.10E-06	2.53E-05	1.43E-06	2.60E-06	9.85E-06	1.32E-06	1.63E-06	2.40E-06
D4_ACGGAAGTCCTGCCAT-1	PS-like	PostEPI	123	PostEPI	0.022928242	4.16E-06	2.29E-05	0.000141385	0.000617201	1.36E-06	5.58E-07	2.39E-06	4.09E-05	2.46E-05	6.69E-06	3.26E-05	4.69E-05	0.022928242	1.25E-05	1.68E-05	1.10E-06	1.88E-06	1.82E-05	1.28E-06	1.99E-06	1.52E-06
D4_ACGGGTCAGGTGCTAG-1	PI-Epi	PostEPI	26	PostEPI	0.005448173	9.40E-06	3.56E-05	0.000108875	0.000805123	1.39E-07	3.64E-07	1.46E-06	0.0003405	1.70E-05	8.24E-06	1.27E-05	8.76E-05	0.005448173	2.51E-05	3.21E-05	4.99E-07	1.39E-06	9.84E-06	1.97E-06	1.83E-06	2.99E-06
D4_ACGGGTCCATAGTCAC-1	PI-Epi	PostEPI	22	PostEPI	0.00374764	7.80E-06	3.07E-05	9.47E-05	0.000272802	1.26E-06	3.44E-07	9.93E-07	7.06E-05	1.26E-05	6.85E-06	4.71E-05	4.30E-05	0.00374764	1.47E-05	6.32E-05	1.23E-06	2.00E-06	1.61E-05	6.61E-07	3.13E-06	1.24E-06
D4_ACGGGTCTCAAACTGC-1	PI-Epi	PostEPI	22	PostEPI	0.044484197	3.17E-06	2.78E-05	8.58E-05	0.000308716	2.05E-06	4.39E-07	1.24E-06	5.21E-05	2.30E-05	6.38E-06	2.58E-05	6.29E-05	0.044484197	1.94E-05	4.16E-05	2.60E-07	1.68E-06	8.76E-06	3.92E-07	4.19E-06	1.04E-06
D4_ACGGTCGGTTAACCTG-1	PS-like	PostEPI	31	PostEPI	0.005366819	2.93E-06	1.48E-05	0.000271787	0.000623389	1.06E-06	2.46E-06	1.52E-06	4.42E-05	1.58E-06	5.83E-06	2.62E-05	6.04E-05	0.005366819	2.23E-05	2.52E-05	1.21E-06	2.34E-06	1.31E-05	7.89E-07	1.21E-06	6.59E-07
D4_ACGGTCGTCGCATAGT-1	PI-Epi	PostEPI	123	PostEPI	0.005334419	9.53E-06	8.67E-05	8.01E-05	0.001046975	5.85E-07	3.52E-07	2.12E-06	5.71E-05	1.57E-05	1.12E-05	3.94E-05	5.87E-05	0.005334419	1.60E-05	4.14E-05	3.40E-07	2.63E-06	1.18E-05	1.20E-06	1.71E-06	2.26E-06
D4_ACGGTTACATAGGAGC-1	PI-Epi	PostEPI	19	PostEPI	0.003643595	7.66E-06	4.55E-05	9.34E-05	0.000328568	3.18E-07	2.18E-07	2.68E-06	0.00010638	2.85E-05	1.51E-05	2.08E-05	0.000130701	0.003643595	1.58E-05	9.87E-05	9.92E-07	1.77E-06	9.83E-06	1.09E-06	2.07E-06	1.41E-06
D4_ACGGTTAGTTATGGTC-1	PI-Epi.L	PostEPI	2	PostEPI	0.001795787	1.08E-05	5.27E-05	9.69E-05	0.000598669	1.09E-07	6.83E-07	1.45E-06	9.65E-05	2.32E-06	8.99E-06	1.16E-05	8.91E-05	0.001795787	2.27E-05	3.46E-05	3.04E-06	2.45E-06	1.26E-05	1.23E-06	1.86E-06	9.70E-07
D4_ACGGTTATCTCGTCGT-1	AME	Blood	30	PostEPI	0.001148333	8.27E-06	2.98E-05	0.000178956	0.001148333	3.09E-06	4.75E-07	1.19E-06	8.95E-05	7.34E-06	1.44E-05	1.25E-05	0.000147575	0.001045032	1.60E-05	0.000120188	6.88E-07	2.72E-06	1.23E-05	8.63E-07	7.54E-07	1.11E-06
D4_ACGGTTATCTGCGGGT-1	PI-Epi	PostEPI	31	PostEPI	0.000639626	1.07E-05	6.03E-05	0.00021384	0.000607679	2.01E-07	2.23E-06	1.82E-06	4.90E-05	2.04E-06	1.07E-05	9.62E-05	0.000118865	0.000639626	2.51E-05	2.18E-05	2.84E-06	2.44E-06	5.71E-06	2.02E-06	2.55E-06	5.40E-07
D4_ACGTAACAGACAGTCG-1	PI-Epi.L	PostEPI	2	PostEPI	0.003261831	7.79E-06	4.60E-05	0.000229268	0.001030699	6.40E-07	1.37E-07	2.40E-06	4.24E-05	3.85E-06	2.08E-05	2.61E-05	7.99E-05	0.003261831	5.34E-05	7.95E-05	4.20E-07	1.94E-06	1.10E-05	1.70E-06	1.02E-06	9.88E-07
D4_ACGTAACTCTGTACAG-1	PI-Epi	PostEPI	35	PostEPI	0.0015258	6.85E-06	6.06E-05	0.000171848	0.000668053	9.35E-07	3.26E-07	9.55E-07	4.90E-05	1.16E-05	1.98E-05	1.81E-05	6.25E-05	0.0015258	2.04E-05	5.49E-05	1.48E-06	2.05E-06	1.32E-05	1.01E-06	1.77E-06	1.52E-06
D4_ACGTACAAGCATGATA-1	PI-Epi	PostEPI	6	PostEPI	0.0030057	2.44E-05	3.06E-05	7.20E-05	0.00042343	8.60E-07	9.19E-07	5.28E-07	0.000289252	7.59E-06	4.28E-06	1.05E-05	9.32E-05	0.0030057	1.16E-05	5.64E-05	8.62E-07	2.04E-06	1.03E-05	9.80E-07	2.02E-06	1.36E-06
D4_ACGTACAAGTGACACG-1	PI-Epi	PostEPI	101	PostEPI	0.00168215	1.17E-05	8.00E-05	9.66E-05	0.000340531	1.17E-06	1.70E-07	1.06E-06	7.82E-05	9.19E-06	9.92E-06	2.50E-05	6.48E-05	0.00168215	3.26E-05	4.82E-05	9.67E-07	2.01E-06	1.35E-05	1.59E-06	2.56E-06	7.45E-07
D4_ACGTACACACAACCGC-1	PI-Epi	Blood	90	PostEPI	0.00032688	6.74E-06	7.61E-05	6.52E-05	0.00032688	1.32E-07	6.69E-07	2.21E-06	0.000198966	8.77E-06	1.40E-05	2.20E-05	0.000112686	3.67E-05	2.21E-05	0.000107657	2.94E-06	2.60E-06	9.17E-06	1.42E-06	7.04E-07	4.14E-06
D4_ACGTACAGTGTATTGC-1	PI-Epi	PostEPI	91	PostEPI	0.000634736	2.18E-05	3.20E-05	0.000185606	0.00063396	2.72E-07	4.71E-07	2.36E-06	0.000132281	9.85E-06	1.62E-05	9.87E-06	7.68E-05	0.000634736	1.16E-05	4.42E-05	9.24E-07	2.94E-06	2.15E-05	7.20E-07	1.93E-06	7.18E-07
D4_ACGTACATCATGCTAG-1	PI-Epi	PostEPI	19	PostEPI	0.00380029	7.06E-06	3.10E-05	0.00011628	0.00054037	1.60E-06	8.53E-07	9.82E-07	0.000148929	6.06E-07	6.90E-06	2.68E-05	6.82E-05	0.00380029	4.20E-05	4.92E-05	9.53E-07	1.80E-06	1.90E-05	7.54E-07	1.58E-06	1.76E-06
D4_ACGTAGTAGAGATCGC-1	PI-Epi	PostEPI	31	PostEPI	0.005824468	9.12E-06	2.19E-05	0.000164826	0.000453547	7.51E-08	2.43E-07	3.08E-06	8.82E-05	5.01E-06	8.46E-06	4.30E-06	0.000156997	0.005824468	4.09E-05	4.32E-05	2.01E-06	3.04E-06	8.71E-06	1.08E-06	1.95E-06	2.65E-06
D4_ACGTAGTCATTGCCTC-1	PI-Epi	PostEPI	18	PostEPI	0.081112531	3.42E-06	2.39E-05	0.000161242	0.000730218	2.66E-07	4.97E-07	1.25E-06	7.12E-05	4.71E-06	1.12E-05	9.62E-06	7.39E-05	0.081112531	1.30E-05	1.16E-05	2.63E-06	1.77E-06	6.44E-06	1.38E-06	1.14E-06	2.04E-06
D4_ACGTAGTGTGGAACAC-1	PI-Epi	PostEPI	60	PostEPI	0.046504604	9.09E-07	4.02E-05	0.000119398	0.00013801	9.48E-07	5.87E-07	1.26E-07	1.96E-05	7.31E-06	1.10E-05	0.000113202	4.92E-05	0.046504604	5.58E-05	1.32E-05	1.49E-06	7.24E-07	7.43E-06	3.45E-06	3.22E-06	3.12E-06
D4_ACGTAGTTCACTGTTT-1	PI-Epi	PostEPI	61	PostEPI	0.008565265	2.24E-06	1.93E-05	0.00010588	0.000481682	2.53E-06	2.96E-07	1.00E-06	7.79E-05	2.02E-05	5.01E-06	1.06E-05	5.35E-05	0.008565265	2.11E-05	6.54E-05	4.22E-07	2.06E-06	8.74E-06	5.28E-07	1.86E-06	1.59E-06
D4_ACGTCCTAGATAGCAT-1	PI-Epi	PostEPI	92	PostEPI	0.003455988	7.12E-06	3.94E-05	0.000115658	0.000888867	7.46E-07	3.00E-07	6.96E-06	8.04E-05	1.08E-05	9.61E-06	3.75E-05	6.23E-05	0.003455988	2.76E-05	4.05E-05	4.28E-07	2.02E-06	9.29E-06	9.82E-07	1.97E-06	2.28E-06
D4_ACGTCCTAGCGTGAGT-1	PI-Epi	PostEPI	66	PostEPI	0.008333863	4.52E-06	6.26E-05	0.000128872	0.000652009	2.43E-07	5.32E-07	9.04E-07	6.05E-05	6.30E-06	9.98E-06	8.87E-06	9.94E-05	0.008333863	2.16E-05	5.76E-05	1.20E-06	1.92E-06	7.16E-06	1.38E-06	2.49E-06	3.36E-06
D4_ACGTCCTCAACGCATT-1	PI-Epi	PostEPI	6	PostEPI	0.013757486	2.31E-06	4.58E-05	9.43E-05	0.001072969	5.42E-07	8.96E-07	1.97E-06	0.000229268	9.09E-06	6.25E-06	9.61E-05	7.36E-05	0.013757486	1.34E-05	3.21E-05	2.59E-07	3.14E-06	1.88E-05	7.95E-07	1.95E-06	1.51E-06
D4_ACGTCCTGTGTGTCGC-1	PI-Epi	PostEPI	131	PostEPI	0.002837173	7.23E-06	5.07E-05	0.000129571	0.000654549	9.68E-07	2.07E-07	8.90E-07	9.77E-05	3.58E-06	1.51E-05	8.47E-05	6.26E-05	0.002837173	1.74E-05	0.000102385	1.15E-06	1.69E-06	1.35E-05	1.05E-06	1.87E-06	7.86E-07
D4_ACGTTCCCAGCTGCCA-1	PI-Epi	Blood	92	PostEPI	0.000512401	1.87E-05	9.57E-05	0.000136912	0.000512401	1.54E-07	2.86E-07	2.57E-06	0.00011525	4.60E-06	2.58E-05	4.47E-05	9.21E-05	0.000220198	1.59E-05	5.70E-05	3.44E-06	2.17E-06	8.91E-06	1.28E-06	1.77E-06	6.28E-07
D4_ACGTTCCTCACTCCGT-1	PI-Epi	PostEPI	122	PostEPI	0.011631093	7.16E-06	2.19E-05	9.31E-05	0.000571616	7.88E-07	4.64E-07	3.46E-07	9.45E-05	1.19E-05	7.26E-06	1.59E-05	7.49E-05	0.011631093	7.06E-06	9.10E-05	8.73E-07	2.13E-06	1.50E-05	6.65E-07	1.86E-06	1.99E-06
D4_ACGTTCCTCGACACCG-1	PI-Epi	PostEPI	106	PostEPI	0.105693649	8.49E-06	5.05E-05	0.000136252	0.000554373	2.18E-07	2.08E-07	5.57E-07	4.01E-05	3.12E-06	9.25E-06	1.54E-05	7.22E-05	0.105693649	1.28E-05	2.56E-05	2.05E-06	3.12E-06	6.81E-06	1.17E-06	2.52E-06	2.50E-06
D4_ACTACGACAATTGCAC-1	PI-Epi.L	PostEPI	67	PostEPI	0.037263399	5.75E-06	4.64E-05	6.09E-05	0.00046693	3.69E-07	8.52E-07	1.74E-06	0.000109682	6.63E-06	5.07E-06	9.27E-06	7.94E-05	0.037263399	1.69E-05	3.15E-05	3.91E-07	1.93E-06	8.82E-06	9.71E-07	1.66E-06	3.18E-06
D4_ACTACGACACTAACCA-1	PI-Epi	PostEPI	22	PostEPI	0.006250983	1.31E-05	3.90E-05	9.63E-05	0.000390586	1.13E-06	2.51E-07	1.26E-06	0.000111618	2.15E-05	7.12E-06	1.55E-05	6.97E-05	0.006250983	2.00E-05	3.48E-05	4.41E-07	1.52E-06	7.17E-06	1.16E-06	2.26E-06	1.63E-06
D4_ACTACGACAGCACAGA-1	PI-Epi	PostEPI	6	PostEPI	0.033070222	1.04E-05	2.90E-05	7.50E-05	0.000445581	2.39E-07	8.93E-07	4.46E-06	0.000219497	9.55E-06	6.55E-06	9.95E-06	7.68E-05	0.033070222	1.41E-05	1.95E-05	4.31E-07	2.76E-06	1.12E-05	7.88E-07	2.30E-06	2.39E-06
D4_ACTACGAGTCGCTCGA-1	PI-Epi.L	PostEPI	67	PostEPI	0.026870802	3.64E-06	3.03E-05	0.000102018	0.000523161	5.46E-08	6.95E-07	4.79E-06	0.000228989	2.92E-06	6.52E-06	1.03E-05	5.12E-05	0.026870802	2.27E-05	4.22E-05	8.73E-07	1.94E-06	1.40E-05	1.42E-06	1.40E-06	1.38E-06
D4_ACTACGATCAGACATC-1	PI-Epi	PostEPI	101	PostEPI	0.004503293	5.69E-06	6.63E-05	9.57E-05	0.000864125	8.83E-08	2.96E-07	1.38E-06	7.44E-05	1.68E-05	1.05E-05	0.000103374	5.75E-05	0.004503293	2.17E-05	2.97E-05	2.86E-06	2.69E-06	7.62E-06	1.62E-06	1.54E-06	1.52E-06
D4_ACTACGATCGAGTACT-1	PI-Epi	PostEPI	7	PostEPI	0.00790534	3.44E-06	7.03E-05	8.79E-05	0.000463003	1.36E-07	3.02E-07	2.66E-06	7.46E-05	2.30E-05	1.29E-05	7.08E-06	8.63E-05	0.00790534	1.02E-05	2.53E-05	4.77E-07	2.12E-06	1.02E-05	8.49E-07	2.82E-06	9.71E-07
D4_ACTATCTAGACATAGT-1	PI-Epi	PostEPI	78	PostEPI	0.026827245	3.16E-06	2.63E-05	0.000120085	0.000410672	1.70E-06	2.15E-07	1.91E-06	8.28E-05	5.90E-06	8.54E-06	3.41E-05	6.16E-05	0.026827245	1.83E-05	3.08E-05	7.71E-07	1.67E-06	1.04E-05	7.93E-07	2.70E-06	1.71E-06
D4_ACTATCTCAGCCATTA-1	PI-Epi	PostEPI	22	PostEPI	0.012427637	3.90E-06	1.07E-05	7.37E-05	0.000332119	5.73E-07	3.53E-07	8.98E-07	8.71E-05	1.77E-05	7.22E-06	2.32E-05	5.78E-05	0.012427637	2.07E-05	6.06E-05	1.45E-06	1.12E-06	1.91E-05	4.28E-07	3.55E-06	9.69E-07
D4_ACTATCTGTAGCACAG-1	PI-Epi	PostEPI	60	PostEPI	0.037151176	6.76E-06	4.70E-05	0.000122801	0.000771036	1.91E-07	1.69E-07	1.18E-06	0.000354003	2.88E-06	1.24E-05	1.06E-05	6.52E-05	0.037151176	2.10E-05	4.39E-05	1.56E-06	1.64E-06	6.99E-06	1.44E-06	1.56E-06	1.64E-06
D4_ACTATGGAGAGTGGCT-1	PI-Epi	PostEPI	126	PostEPI	0.000912484	5.36E-06	4.75E-05	0.000238225	0.000867242	1.61E-06	7.09E-07	4.12E-06	0.000126329	2.11E-05	1.31E-05	1.42E-05	8.70E-05	0.000912484	1.83E-05	5.96E-05	5.94E-07	2.13E-06	1.28E-05	8.15E-07	1.18E-06	5.79E-07
D4_ACTATGGCACAAGCAG-1	PI-Epi	PostEPI	26	PostEPI	0.006549535	5.20E-06	2.26E-05	0.000123246	0.000162623	4.20E-07	3.17E-07	3.45E-07	7.05E-05	5.14E-06	5.14E-06	5.02E-05	7.57E-05	0.006549535	2.51E-05	3.95E-05	2.98E-06	1.26E-06	9.08E-06	1.55E-06	4.63E-06	1.01E-06
D4_ACTATGGGTGTTACAC-1	PI-Epi	PostEPI	31	PostEPI	0.008061332	5.14E-06	1.72E-05	0.000142229	0.000611536	5.32E-07	6.77E-07	5.37E-07	6.13E-05	4.75E-06	8.45E-06	4.22E-05	7.55E-05	0.008061332	2.49E-05	2.67E-05	2.69E-06	1.47E-06	1.16E-05	1.82E-06	2.81E-06	1.05E-06
D4_ACTATTCAGATTGGGC-1	PI-Epi	Blood	90	PostEPI	0.000746814	9.85E-06	5.29E-05	0.000123787	0.000746814	4.06E-07	3.54E-07	1.18E-06	7.02E-05	5.86E-05	1.83E-05	0.000111824	5.43E-05	0.000300145	3.91E-05	3.06E-05	2.07E-06	1.45E-06	6.17E-06	1.19E-06	1.54E-06	1.95E-06
D4_ACTATTCAGCGTCTGC-1	PS-like	PostEPI	31	PostEPI	0.000377258	1.66E-05	4.24E-05	8.27E-05	0.000294638	4.82E-07	5.38E-07	9.81E-07	1.25E-05	9.36E-05	6.27E-06	3.65E-05	0.000103758	0.000377258	1.12E-05	0.000134415	1.55E-06	1.79E-06	6.37E-06	8.14E-07	2.14E-06	1.81E-06
D4_ACTATTCCATACAGCT-1	PI-Epi.L	PostEPI	18	PostEPI	0.002596136	3.25E-06	7.89E-05	0.000136632	0.000688159	7.32E-06	2.98E-07	5.16E-07	5.60E-05	1.20E-05	6.63E-06	5.78E-06	7.84E-05	0.002596136	2.08E-05	6.72E-05	5.04E-07	2.93E-06	4.30E-06	8.77E-07	1.58E-06	1.27E-06
D4_ACTATTCCATGTTACG-1	PI-Epi	PostEPI	70	PostEPI	0.001839116	5.14E-06	5.46E-05	0.000117792	0.000639731	2.06E-06	5.75E-07	9.21E-07	2.29E-05	3.11E-05	5.54E-06	1.85E-05	7.09E-05	0.001839116	2.18E-05	5.69E-05	9.72E-07	2.10E-06	7.96E-06	1.00E-06	2.26E-06	1.27E-06
D4_ACTCCCACACGCGTGT-1	PI-Epi.L	PostEPI	2	PostEPI	0.046539863	1.40E-06	1.33E-05	0.000165908	0.000356966	2.60E-07	2.31E-07	8.56E-07	3.17E-05	4.97E-06	8.09E-06	4.66E-06	2.97E-05	0.046539863	3.15E-05	2.35E-05	2.35E-06	1.98E-06	8.41E-06	4.33E-06	1.28E-06	3.76E-06
D4_ACTCCCACAGACATCT-1	PI-Epi	PostEPI	114	PostEPI	0.069007858	2.86E-06	1.81E-05	0.000133536	0.000454372	9.16E-07	5.61E-07	1.31E-06	0.000124686	4.10E-06	9.93E-06	0.000100532	8.61E-05	0.069007858	1.53E-05	2.79E-05	4.28E-07	2.14E-06	1.27E-05	1.44E-06	1.36E-06	1.20E-06
D4_ACTCCCATCAACTTTC-1	PS-like	PostEPI	31	PostEPI	0.00054404	1.73E-05	6.71E-05	0.000140121	0.000272451	8.03E-08	6.59E-07	1.55E-05	9.11E-05	8.15E-06	1.14E-05	3.35E-05	7.19E-05	0.00054404	4.76E-05	3.20E-05	1.41E-06	2.35E-06	1.52E-05	7.81E-07	1.42E-06	8.31E-07
D4_ACTCCCATCTGGTGCG-1	PI-Epi	PostEPI	67	PostEPI	0.004832156	2.99E-06	3.10E-05	0.000245584	0.00069814	1.84E-07	4.58E-07	8.76E-06	0.00023136	5.57E-06	8.39E-06	2.28E-05	7.19E-05	0.004832156	2.78E-05	1.92E-05	1.99E-07	3.22E-06	9.77E-06	6.86E-07	1.89E-06	2.59E-06
D4_ACTCCCATCTTCCCAG-1	PI-Epi	PostEPI	101	PostEPI	0.044776397	1.12E-05	2.39E-05	7.81E-05	0.000322623	5.59E-07	2.11E-07	9.05E-07	4.26E-05	2.24E-05	1.08E-05	1.61E-05	4.86E-05	0.044776397	2.17E-05	3.04E-05	1.52E-06	2.20E-06	4.65E-06	9.31E-07	3.19E-06	1.69E-06
D4_ACTCTCGCAAGCTCTA-1	PI-Epi	PostEPI	101	PostEPI	0.062976444	8.23E-06	1.63E-05	7.15E-05	0.000241518	6.95E-07	4.38E-07	4.83E-07	9.51E-05	9.35E-06	4.97E-06	4.10E-05	4.19E-05	0.062976444	3.23E-05	5.48E-05	1.80E-06	1.86E-06	1.11E-05	7.98E-07	7.89E-06	9.54E-07
D4_ACTGATGCAGGTAGTG-1	PI-Epi	PostEPI	18	PostEPI	0.00425767	6.65E-06	5.32E-05	0.000382384	0.000363852	1.72E-06	5.72E-07	1.27E-06	2.54E-05	2.41E-05	1.52E-05	4.92E-05	8.42E-05	0.00425767	1.35E-05	2.36E-05	5.69E-07	2.13E-06	1.28E-05	2.55E-06	1.91E-06	4.70E-07
D4_ACTGCAACAAAGCTCT-1	PI-Epi	PostEPI	95	PostEPI	0.00651213	1.67E-06	7.77E-05	8.20E-05	0.000878016	3.06E-07	2.63E-07	2.87E-06	0.000103897	9.19E-06	8.20E-06	1.20E-05	5.21E-05	0.00651213	2.03E-05	8.25E-05	9.22E-07	1.82E-06	6.89E-06	1.01E-06	2.34E-06	1.96E-06
D4_ACTGCAACACAACGTT-1	PI-Epi.L	PostEPI	2	PostEPI	0.001867222	8.65E-06	3.76E-05	8.44E-05	0.00032091	9.40E-07	2.00E-07	8.61E-07	4.33E-05	1.90E-05	1.23E-05	2.05E-05	5.99E-05	0.001867222	1.29E-05	6.87E-05	2.01E-06	1.93E-06	2.04E-05	1.16E-06	1.50E-06	7.86E-07
D4_ACTGCAACACCCTGTT-1	PI-Epi	PostEPI	123	PostEPI	0.000945571	3.09E-05	4.80E-05	8.05E-05	0.000612551	4.18E-07	6.84E-07	2.45E-06	2.15E-05	0.000162035	1.29E-05	2.35E-05	6.72E-05	0.000945571	1.52E-05	2.00E-05	1.68E-06	1.64E-06	2.04E-05	1.32E-06	1.30E-06	1.21E-06
D4_ACTGTCCAGCGGGTTA-1	PI-Epi.L	PostEPI	2	PostEPI	0.017006774	2.08E-06	2.21E-05	0.000174243	0.000419144	8.09E-08	4.28E-07	1.34E-06	4.99E-05	1.06E-06	1.46E-05	6.61E-06	0.00011655	0.017006774	1.68E-05	2.72E-05	4.65E-06	1.25E-06	6.71E-06	1.47E-06	2.64E-06	2.27E-06
D4_ACTGTCCAGTTCGCAT-1	PI-Epi	PostEPI	114	PostEPI	0.006212978	1.90E-06	1.14E-05	0.000113606	0.000721423	2.64E-07	4.98E-07	3.46E-06	0.000416293	6.54E-06	9.76E-06	4.67E-05	0.00012304	0.006212978	1.80E-05	3.45E-05	4.10E-07	2.63E-06	2.20E-05	1.30E-06	1.18E-06	1.19E-06
D4_ACTGTCCTCACCATCC-1	PI-Epi	PostEPI	70	PostEPI	0.034633143	3.66E-06	1.85E-05	0.000167652	0.000402858	8.60E-07	3.11E-07	1.46E-06	9.27E-05	3.26E-06	2.81E-06	1.33E-05	6.89E-05	0.034633143	2.39E-05	4.11E-05	3.99E-07	3.07E-06	6.97E-06	1.81E-06	3.26E-06	1.04E-06
D4_ACTGTGAAGAAGCGCT-1	PI-Epi	PostEPI	123	PostEPI	0.011682409	6.28E-06	2.06E-05	5.54E-05	0.00040263	3.89E-07	6.43E-07	2.20E-06	6.08E-05	8.45E-05	4.92E-06	2.66E-05	7.26E-05	0.011682409	1.34E-05	4.00E-05	4.81E-07	2.13E-06	1.15E-05	1.07E-06	1.72E-06	1.49E-06
D4_ACTGTGAAGATCACCT-1	PI-Epi	PostEPI	66	PostEPI	0.012049279	1.38E-06	1.31E-05	0.00011462	0.000791238	8.25E-07	3.56E-07	1.63E-06	0.000132595	4.02E-05	1.24E-05	2.49E-05	5.79E-05	0.012049279	2.90E-05	3.52E-05	6.26E-07	1.87E-06	7.66E-06	9.54E-07	2.18E-06	2.16E-06
D4_ACTGTGAAGGTATTGA-1	PI-Epi	PostEPI	126	PostEPI	0.011836179	1.31E-06	9.55E-05	0.000130602	0.001794606	6.59E-07	2.30E-07	1.44E-06	0.000100213	2.71E-05	1.35E-05	2.91E-05	6.49E-05	0.011836179	1.04E-05	1.25E-05	3.26E-07	3.69E-06	6.10E-06	1.37E-06	1.30E-06	1.72E-06
D4_ACTGTGACACCGCTAG-1	PI-Epi	PostEPI	105	PostEPI	0.002182742	4.48E-06	5.70E-05	0.000109638	0.000908479	6.99E-07	4.82E-07	2.18E-06	0.000202507	1.18E-05	1.27E-05	1.33E-05	9.71E-05	0.002182742	2.24E-05	2.98E-05	4.95E-07	2.77E-06	1.05E-05	1.01E-06	2.15E-06	1.00E-06
D4_ACTGTGACAGAGGTAC-1	PI-Epi	PostEPI	67	PostEPI	0.026461816	4.19E-06	6.24E-05	0.000179376	0.000517138	8.55E-07	4.91E-07	5.53E-07	5.58E-05	1.37E-05	8.20E-06	6.71E-06	5.40E-05	0.026461816	2.22E-05	2.38E-05	6.20E-07	1.45E-06	6.39E-06	1.17E-06	8.34E-07	2.55E-06
D4_ACTGTGACAGCGTTGC-1	PI-Epi	PostEPI	6	PostEPI	0.01127118	6.20E-06	4.01E-05	8.06E-05	0.000409697	3.31E-07	2.45E-07	6.28E-06	0.000174461	9.25E-06	6.99E-06	1.42E-05	6.07E-05	0.01127118	1.47E-05	6.63E-05	7.36E-07	3.06E-06	9.67E-06	1.01E-06	1.84E-06	3.06E-06
D4_ACTGTGACATCAGTCA-1	PI-Epi	PostEPI	6	PostEPI	0.011386854	1.25E-05	3.45E-05	9.09E-05	0.000961931	4.91E-07	9.21E-07	1.66E-06	0.000181987	1.09E-06	1.42E-05	6.15E-05	0.000118694	0.011386854	1.64E-05	2.92E-05	5.90E-07	1.62E-06	2.00E-05	2.01E-06	2.94E-06	8.66E-07
D4_ACTGTGAGTATCACGT-1	PI-Epi	PostEPI	91	PostEPI	0.00653888	3.42E-06	3.49E-05	0.000115917	0.000472318	4.27E-07	6.29E-07	2.16E-06	5.52E-05	2.24E-05	6.10E-06	2.28E-05	4.98E-05	0.00653888	1.89E-05	2.40E-05	1.08E-06	1.75E-06	2.12E-05	9.20E-07	2.07E-06	9.47E-07
D4_ACTTAGGAGAGTCCGA-1	PI-Epi	PostEPI	126	PostEPI	0.001094747	6.14E-06	3.11E-05	0.000129199	0.00083553	5.43E-07	5.20E-07	2.67E-06	6.38E-05	1.79E-05	1.51E-05	3.88E-05	0.000155262	0.001094747	1.66E-05	3.18E-05	1.89E-07	2.60E-06	2.82E-05	6.00E-07	1.43E-06	1.90E-06
D4_ACTTAGGCAAGCGGAT-1	PI-Epi	PostEPI	123	PostEPI	0.001191976	2.16E-05	5.62E-05	0.000120941	0.000568935	4.17E-07	2.55E-07	4.74E-06	0.000160476	1.19E-05	1.38E-05	7.78E-06	8.39E-05	0.001191976	1.72E-05	4.24E-05	1.24E-06	3.27E-06	1.73E-05	1.18E-06	2.44E-06	9.97E-07
D4_ACTTAGGGTCCAATCA-1	PI-Epi	PostEPI	69	PostEPI	0.007259511	2.43E-05	2.84E-05	9.24E-05	0.000385812	4.82E-07	2.69E-07	1.04E-06	7.84E-05	1.29E-05	8.43E-06	1.67E-05	7.42E-05	0.007259511	2.89E-05	3.63E-05	1.43E-06	1.83E-06	6.05E-06	5.96E-07	4.53E-06	2.13E-06
D4_ACTTATCAGGTTTGAA-1	PI-Epi	PostEPI	66	PostEPI	0.007967783	3.29E-06	5.49E-05	8.96E-05	0.000586824	3.34E-07	1.93E-07	1.71E-06	6.33E-05	1.19E-05	8.04E-06	2.61E-05	6.87E-05	0.007967783	2.24E-05	5.48E-05	9.42E-07	1.84E-06	7.01E-06	1.47E-06	2.88E-06	3.06E-06
D4_ACTTATCAGTAAATGC-1	PI-Epi	PostEPI	71	PostEPI	0.003978242	6.15E-06	3.10E-05	7.75E-05	0.000783338	5.08E-07	4.92E-07	2.64E-06	8.70E-05	1.22E-05	5.82E-06	7.04E-05	4.21E-05	0.003978242	1.80E-05	3.27E-05	4.56E-07	2.16E-06	1.10E-05	7.65E-07	2.38E-06	1.62E-06
D4_ACTTATCCATCATCTT-1	PI-Epi	PostEPI	90	PostEPI	0.004929779	2.55E-06	4.87E-05	9.63E-05	0.000269296	7.43E-07	4.80E-07	1.17E-06	6.99E-05	1.63E-05	8.72E-06	3.30E-05	7.94E-05	0.004929779	2.19E-05	1.90E-05	9.44E-07	2.26E-06	5.48E-06	3.50E-06	2.18E-06	1.22E-06
D4_ACTTATCGTGCACATT-1	PI-Epi	PostEPI	95	PostEPI	0.004358836	1.82E-05	2.63E-05	9.86E-05	0.00040781	2.00E-06	2.63E-07	1.14E-06	9.76E-05	1.03E-05	5.27E-06	1.18E-05	4.05E-05	0.004358836	2.23E-05	7.41E-05	3.05E-07	2.10E-06	1.01E-05	6.17E-07	2.02E-06	1.64E-06
D4_ACTTATCGTTCCTACC-1	PI-Epi	PostEPI	31	PostEPI	0.004838357	5.26E-06	3.45E-05	6.42E-05	0.000520482	4.97E-07	2.38E-07	1.48E-06	0.000124024	1.36E-05	9.11E-06	8.36E-06	5.80E-05	0.004838357	1.15E-05	2.83E-05	2.96E-06	2.86E-06	4.89E-06	2.17E-06	2.49E-06	2.49E-06
D4_ACTTCCGCATAATCGC-1	PI-Epi	PostEPI	22	PostEPI	0.008523251	1.02E-05	1.40E-05	0.000109209	0.000540279	5.75E-07	6.26E-07	1.30E-06	5.87E-05	2.93E-06	9.55E-06	6.03E-05	5.64E-05	0.008523251	2.09E-05	3.50E-05	1.66E-06	1.61E-06	1.35E-05	6.52E-07	2.98E-06	8.83E-07
D4_ACTTCCGCATTCCTCG-1	PI-Epi.L	PostEPI	67	PostEPI	0.005014416	1.05E-06	4.11E-05	6.68E-05	0.000615689	2.26E-07	2.80E-07	1.92E-06	0.000113957	4.39E-05	6.22E-06	2.28E-05	4.81E-05	0.005014416	2.99E-05	7.29E-05	4.91E-07	2.06E-06	4.91E-06	2.29E-06	2.05E-06	2.38E-06
D4_ACTTCCGGTATTGCCA-1	PI-Epi	PostEPI	31	PostEPI	0.008256449	3.24E-06	2.68E-05	0.0001288	0.000270897	4.98E-07	8.61E-07	1.54E-06	9.91E-05	5.47E-06	9.93E-06	2.47E-05	9.54E-05	0.008256449	1.85E-05	6.61E-05	7.49E-07	1.27E-06	8.78E-06	2.25E-06	1.83E-06	1.69E-06
D4_ACTTCCGTCGATACTG-1	PI-Epi	PostEPI	30	PostEPI	0.041165476	3.51E-06	5.79E-05	0.000103471	0.000569233	9.09E-07	4.10E-07	1.48E-06	8.58E-05	2.37E-05	6.61E-06	1.97E-05	9.54E-05	0.041165476	1.22E-05	2.43E-05	3.82E-07	3.67E-06	7.17E-06	8.52E-07	1.07E-06	1.67E-06
D4_ACTTCCGTCGTGCTCT-1	PI-Epi	Blood	131	PostEPI	0.000409896	1.11E-05	7.28E-05	0.000120473	0.000409896	3.37E-06	2.63E-07	4.03E-07	9.18E-05	0.000116375	1.28E-05	4.73E-05	8.06E-05	0.000232938	1.60E-05	0.000125788	1.16E-06	2.21E-06	6.76E-06	1.17E-06	2.67E-06	1.65E-06
D4_ACTTCCGTCTTGCAAG-1	PI-Epi	Blood	78	PostEPI	0.000369007	6.55E-05	3.38E-05	0.000105343	0.000369007	1.31E-06	2.16E-07	5.56E-07	3.57E-05	0.000147736	1.51E-05	3.03E-05	0.00011175	0.00029737	1.82E-05	9.86E-05	1.79E-06	1.48E-06	6.77E-06	7.47E-07	3.21E-06	1.40E-06
D4_ACTTCGCAGATGCTTC-1	PI-Epi.L	PostEPI	31	PostEPI	0.001098227	1.83E-06	2.10E-05	9.15E-05	0.000506216	3.03E-07	7.35E-07	4.12E-06	0.000172076	3.81E-05	6.51E-06	1.49E-05	5.40E-05	0.001098227	2.96E-05	4.80E-05	5.13E-07	1.61E-06	1.16E-05	4.00E-06	1.87E-06	2.00E-06
D4_ACTTCGCCATGACACT-1	PI-Epi	PostEPI	144	PostEPI	0.00192347	6.83E-06	5.72E-05	9.97E-05	0.000648196	1.21E-06	5.23E-07	7.28E-07	0.00011961	8.58E-06	1.32E-05	3.11E-05	6.62E-05	0.00192347	1.31E-05	2.41E-05	6.34E-07	2.56E-06	7.77E-06	9.95E-07	1.53E-06	1.00E-06
D4_ACTTCGCGTTAATCGC-1	PI-Epi	PostEPI	90	PostEPI	0.007417706	4.66E-06	3.73E-05	0.000333165	0.00026923	1.86E-06	6.53E-07	4.71E-07	3.19E-05	0.000113952	2.03E-05	1.57E-05	9.39E-05	0.007417706	2.39E-05	1.82E-05	5.98E-07	9.60E-07	5.01E-06	5.70E-07	2.00E-06	8.56E-07
D4_ACTTCGCTCACCTGTC-1	PI-Epi	PostEPI	87	PostEPI	0.034609064	1.92E-06	4.45E-05	9.58E-05	0.000697641	9.16E-07	3.55E-07	3.09E-07	3.98E-05	8.80E-06	5.44E-06	2.76E-05	6.27E-05	0.034609064	1.48E-05	7.35E-05	5.25E-07	1.79E-06	5.43E-06	2.58E-06	1.61E-06	3.43E-06
D4_ACTTTCAAGTTCTCTT-1	PI-Epi	PostEPI	70	PostEPI	0.002433236	2.80E-06	0.000101475	0.000162483	0.000973324	4.99E-07	2.56E-07	6.43E-07	8.22E-05	7.01E-06	8.05E-06	8.74E-05	5.08E-05	0.002433236	2.86E-05	2.87E-05	2.96E-06	2.76E-06	5.82E-06	3.55E-06	1.22E-06	2.91E-06
D4_ACTTTCACACATTACG-1	PI-Epi	PostEPI	69	PostEPI	0.012004471	7.70E-06	4.34E-05	9.53E-05	0.000787524	6.65E-07	2.23E-07	7.63E-07	4.93E-05	1.50E-05	1.10E-05	2.95E-05	3.62E-05	0.012004471	3.56E-05	3.69E-05	8.64E-07	2.05E-06	9.62E-06	5.22E-07	1.24E-06	3.27E-06
D4_ACTTTCAGTGCCCGTA-1	PI-Epi	PostEPI	91	PostEPI	0.039618796	3.32E-06	1.85E-05	0.000130065	0.000851579	6.20E-07	3.75E-07	2.61E-06	8.05E-05	3.89E-06	5.13E-06	6.94E-05	8.33E-05	0.039618796	1.02E-05	1.74E-05	4.13E-07	2.71E-06	1.47E-05	1.15E-06	1.95E-06	3.11E-06
D4_ACTTTGTCAACCACAT-1	PI-Epi	PostEPI	19	PostEPI	0.043870998	6.90E-06	5.35E-05	0.000160709	0.000475562	7.62E-06	6.77E-07	2.42E-07	8.05E-05	3.28E-06	1.11E-05	3.20E-05	8.88E-05	0.043870998	3.02E-05	3.54E-05	4.93E-07	1.56E-06	7.99E-06	1.34E-06	1.70E-06	2.35E-06
D4_ACTTTGTCAAGATGTA-1	PI-Epi	Blood	95	PostEPI	0.000515289	1.24E-05	3.85E-05	8.14E-05	0.000515289	8.87E-06	2.51E-07	2.64E-06	0.000108015	1.01E-05	1.13E-05	1.94E-05	5.54E-05	0.000477281	8.27E-06	6.93E-05	3.57E-07	2.53E-06	1.53E-05	7.20E-07	1.55E-06	2.14E-06
D4_ACTTTGTCACCGGTCA-1	PI-Epi.L	PostEPI	121	PostEPI	0.007704958	2.21E-06	4.09E-05	7.52E-05	0.000631831	1.82E-06	5.23E-07	2.04E-06	3.64E-05	6.89E-06	4.23E-06	1.85E-05	5.51E-05	0.007704958	2.70E-05	5.03E-05	1.37E-06	1.74E-06	7.19E-06	1.34E-06	2.40E-06	2.48E-06
D4_AGAAATGAGAGTGAAG-1	PI-Epi.L	PostEPI	70	PostEPI	0.009679241	1.55E-05	3.55E-05	9.56E-05	0.000296505	1.01E-06	3.86E-07	3.78E-07	0.000104171	1.30E-06	1.28E-05	5.29E-06	8.23E-05	0.009679241	2.18E-05	8.99E-05	1.66E-06	2.18E-06	1.04E-05	1.80E-06	2.35E-06	1.35E-06
D4_AGAAATGAGCCTCACG-1	PI-Epi.L	PostEPI	18	PostEPI	0.006381364	8.23E-07	4.67E-05	0.000125229	0.000617828	3.42E-06	7.73E-07	9.39E-07	4.75E-05	1.44E-05	1.27E-05	2.48E-05	7.71E-05	0.006381364	2.31E-05	6.65E-05	9.88E-07	1.89E-06	1.10E-05	1.04E-06	2.18E-06	8.16E-07
D4_AGAAATGCAAAGCACG-1	PI-Epi.L	PostEPI	67	PostEPI	0.03409281	3.77E-06	3.44E-05	0.000175322	0.000394961	1.85E-06	3.16E-07	1.67E-06	5.82E-05	3.04E-06	2.58E-06	1.80E-05	4.70E-05	0.03409281	2.20E-05	2.15E-05	7.73E-07	3.46E-06	8.37E-06	1.67E-06	5.31E-06	5.78E-07
D4_AGAAATGCACGGATCC-1	PI-Epi	PostEPI	50	PostEPI	0.005569838	1.05E-05	2.81E-05	8.65E-05	0.000314456	1.67E-06	2.32E-07	9.69E-07	0.00017679	4.20E-06	8.48E-06	3.77E-05	9.58E-05	0.005569838	1.15E-05	5.10E-05	9.26E-07	2.80E-06	7.71E-06	1.41E-06	2.03E-06	2.05E-06
D4_AGAAATGTCACTTGTT-1	PI-Epi	PostEPI	123	PostEPI	0.00773812	7.67E-06	3.08E-05	0.000138873	0.000803844	1.58E-06	2.97E-07	1.80E-06	0.000107306	7.62E-06	9.99E-06	3.38E-05	5.65E-05	0.00773812	1.27E-05	3.32E-05	4.43E-07	3.02E-06	1.44E-05	7.68E-07	1.92E-06	1.30E-06
D4_AGAACAAAGCCTATCA-1	PI-Epi	PostEPI	114	PostEPI	0.003960523	3.98E-06	4.42E-05	8.01E-05	0.000483099	1.07E-06	3.55E-07	2.28E-06	7.45E-05	3.53E-06	4.83E-06	1.31E-05	5.45E-05	0.003960523	1.81E-05	8.72E-05	7.23E-07	1.76E-06	6.48E-06	7.65E-07	5.68E-06	8.18E-07
D4_AGAACAAAGGTTTGAA-1	PI-Epi	PostEPI	70	PostEPI	0.015732027	6.53E-06	4.15E-05	7.73E-05	0.000797819	7.26E-08	3.51E-07	4.66E-06	7.68E-05	6.99E-06	6.30E-06	7.92E-06	3.61E-05	0.015732027	1.54E-05	5.71E-05	9.92E-07	2.14E-06	9.30E-06	1.35E-06	3.85E-06	1.30E-06
D4_AGAACAAGTAATGATG-1	PI-Epi	PostEPI	6	PostEPI	0.007154602	2.09E-05	5.22E-05	0.000101541	0.00039932	9.60E-07	7.12E-07	1.07E-06	7.60E-05	1.21E-05	8.34E-06	4.31E-05	5.32E-05	0.007154602	1.17E-05	2.71E-05	5.09E-07	2.74E-06	1.09E-05	1.01E-06	1.40E-06	1.45E-06
D4_AGAACAATCGAGAAAT-1	PI-Epi	PostEPI	6	PostEPI	0.000994087	1.56E-05	7.41E-05	9.15E-05	0.000412989	1.61E-06	8.75E-07	1.11E-06	4.37E-05	3.25E-05	1.10E-05	3.90E-05	6.08E-05	0.000994087	9.76E-06	5.54E-05	9.78E-07	2.79E-06	1.51E-05	6.82E-07	2.28E-06	1.68E-06
D4_AGAACCTCACTTCCTG-1	PI-Epi	PostEPI	67	PostEPI	0.011993046	7.43E-06	1.93E-05	8.54E-05	0.000945009	1.77E-06	3.30E-07	1.79E-06	4.22E-05	1.79E-06	4.00E-06	8.80E-05	6.68E-05	0.011993046	1.59E-05	3.19E-05	2.85E-07	2.73E-06	1.46E-05	9.69E-07	2.67E-06	1.70E-06
D4_AGAACCTCAGAGAGGG-1	PI-Epi	PostEPI	22	PostEPI	0.013219188	5.70E-06	1.90E-05	0.000130336	0.000448428	1.51E-06	4.82E-07	1.22E-06	0.000147624	3.44E-06	7.52E-06	2.96E-05	5.43E-05	0.013219188	2.25E-05	4.09E-05	6.16E-07	1.77E-06	1.71E-05	8.61E-07	2.41E-06	1.11E-06
D4_AGAACCTGTATGCTAC-1	PI-Epi	PostEPI	22	PostEPI	0.016016424	3.23E-06	1.75E-05	6.59E-05	0.000467988	5.25E-07	3.39E-07	2.41E-06	0.000102302	2.16E-05	3.89E-06	2.40E-05	4.42E-05	0.016016424	1.96E-05	2.82E-05	8.59E-07	3.06E-06	8.84E-06	7.57E-07	3.44E-06	1.02E-06
D4_AGAAGCGAGAGCTGAC-1	PI-Epi	PostEPI	92	PostEPI	0.007429037	3.13E-06	3.09E-05	0.000121684	0.000816959	2.47E-07	3.73E-07	6.17E-06	9.23E-05	7.92E-06	2.63E-05	1.42E-05	7.69E-05	0.007429037	1.37E-05	3.66E-05	5.04E-07	1.97E-06	1.13E-05	1.32E-06	1.66E-06	1.38E-06
D4_AGAAGCGAGGATGCGT-1	PI-Epi	PostEPI	24	PostEPI	0.008892226	3.41E-05	7.50E-05	9.43E-05	0.000384453	4.48E-07	1.03E-07	1.53E-06	0.000128463	1.95E-05	1.80E-05	1.29E-05	0.000100487	0.008892226	1.91E-05	5.43E-05	1.15E-07	2.22E-06	1.05E-05	1.44E-06	4.25E-06	8.20E-07
D4_AGAAGCGTCGCCTTTG-1	PI-Epi	PostEPI	30	PostEPI	0.020241004	2.08E-05	8.10E-05	0.000274236	0.000726724	2.78E-07	2.26E-07	1.07E-06	6.92E-05	2.10E-06	2.49E-05	1.63E-05	8.23E-05	0.020241004	3.21E-05	3.54E-05	1.89E-06	2.08E-06	1.33E-05	2.14E-06	2.01E-06	2.23E-06
D4_AGAAGTAAGCATAGGC-1	PI-Epi	PostEPI	123	PostEPI	0.012244997	2.64E-06	0.000105206	0.000115522	0.001166995	1.17E-06	2.74E-07	1.41E-06	0.000110962	1.78E-05	2.43E-05	6.59E-06	7.72E-05	0.012244997	1.99E-05	2.01E-05	2.00E-06	1.36E-06	6.74E-06	1.90E-06	2.81E-06	7.05E-07
D4_AGAAGTACAAAGCACG-1	PI-Epi	PostEPI	26	PostEPI	0.021869488	2.63E-06	5.16E-05	0.000141985	0.000413843	7.56E-07	3.19E-07	6.10E-07	4.53E-05	4.93E-05	1.15E-05	2.30E-05	5.52E-05	0.021869488	2.67E-05	2.99E-05	9.09E-07	1.66E-06	1.10E-05	1.12E-06	1.58E-06	3.79E-06
D4_AGAAGTAGTCATCACA-1	PI-Epi	PostEPI	50	PostEPI	0.008444479	2.06E-05	1.64E-05	9.69E-05	0.000508093	6.93E-07	5.49E-07	1.34E-06	4.23E-05	2.41E-05	6.18E-06	3.44E-05	7.49E-05	0.008444479	1.81E-05	4.01E-05	5.14E-07	2.12E-06	9.36E-06	6.69E-07	2.91E-06	1.47E-06
D4_AGAAGTAGTTCCGCTT-1	PI-Epi	PostEPI	126	PostEPI	0.001045979	4.54E-06	0.000123544	0.000250117	0.00097559	2.48E-06	4.21E-07	1.82E-06	0.000261849	2.23E-07	2.63E-05	7.24E-05	7.84E-05	0.001045979	1.08E-05	3.92E-05	1.47E-07	4.09E-06	2.03E-05	7.31E-07	6.81E-07	2.15E-06
D4_AGAAGTATCAAAGCCT-1	PI-Epi	PostEPI	126	PostEPI	0.003694308	6.98E-06	2.49E-05	0.000119486	0.000778504	6.71E-07	8.68E-07	1.48E-06	0.000157911	3.85E-06	1.06E-05	1.80E-05	8.47E-05	0.003694308	1.24E-05	5.26E-05	1.93E-06	2.51E-06	1.34E-05	7.94E-07	3.32E-06	4.05E-07
D4_AGACAAAAGCAATTCC-1	PI-Epi	PostEPI	24	PostEPI	0.009002061	8.97E-06	2.61E-05	0.000115791	0.000630823	1.05E-05	2.81E-07	1.37E-07	0.000189369	2.13E-05	1.05E-05	2.96E-05	7.56E-05	0.009002061	2.21E-05	2.22E-05	3.11E-07	3.39E-06	9.88E-06	1.44E-06	2.00E-06	1.43E-06
D4_AGACAAACACAACGCC-1	PI-Epi	PostEPI	101	PostEPI	0.022510128	4.35E-06	3.52E-05	0.000130509	0.000417711	2.61E-07	2.47E-07	4.75E-06	4.83E-05	3.23E-05	9.12E-06	2.26E-05	6.98E-05	0.022510128	1.63E-05	2.56E-05	3.51E-07	2.09E-06	6.34E-06	1.38E-06	2.45E-06	1.32E-06
D4_AGACAAACACGACGTC-1	PI-Epi	PostEPI	19	PostEPI	0.004608165	4.38E-06	2.94E-05	9.18E-05	0.001126694	1.69E-07	3.38E-07	7.72E-06	0.000214422	9.33E-06	1.22E-05	8.91E-05	9.60E-05	0.004608165	1.87E-05	3.58E-05	4.83E-07	2.53E-06	1.16E-05	1.74E-06	1.63E-06	1.43E-06
D4_AGACAAAGTCGAGCTC-1	PI-Epi	PostEPI	101	PostEPI	0.001614733	1.86E-06	3.77E-05	8.29E-05	0.00052155	1.17E-06	9.89E-07	1.03E-06	7.19E-05	3.37E-05	7.33E-06	4.38E-05	6.44E-05	0.001614733	1.19E-05	5.77E-05	5.19E-07	2.17E-06	7.03E-06	1.64E-06	1.94E-06	2.07E-06
D4_AGACAAAGTGCATGTT-1	PI-Epi	PostEPI	69	PostEPI	0.002191144	8.89E-06	7.34E-05	0.00011029	0.000333774	1.93E-06	3.57E-07	3.28E-07	3.92E-05	4.74E-05	6.45E-06	2.92E-05	5.88E-05	0.002191144	8.93E-06	0.000107388	4.71E-07	1.92E-06	4.05E-06	7.60E-07	1.46E-06	5.47E-07
D4_AGACAAATCAAGTCTG-1	PI-Epi.L	PostEPI	91	PostEPI	0.00040977	1.34E-05	3.34E-05	0.00025698	0.000334963	2.74E-06	4.10E-06	1.49E-06	0.000140731	5.30E-06	1.61E-05	5.55E-05	9.48E-05	0.00040977	2.40E-05	3.01E-05	4.24E-07	1.69E-06	1.57E-05	2.35E-06	1.20E-06	8.59E-07
D4_AGACAAATCTCAGTCC-1	PI-Epi.L	PostEPI	121	PostEPI	0.012415157	2.94E-06	4.58E-05	8.55E-05	0.000695893	8.93E-07	3.15E-07	5.24E-06	7.98E-05	2.33E-06	1.05E-05	2.26E-05	3.13E-05	0.012415157	2.12E-05	2.64E-05	9.76E-08	2.20E-06	7.19E-06	2.60E-06	1.26E-06	3.25E-06
D4_AGACAAATCTCCGAGG-1	PI-Epi	PostEPI	10	PostEPI	0.006618459	1.86E-06	9.08E-05	0.000139583	0.001428752	8.91E-07	2.55E-07	4.57E-06	4.29E-05	4.12E-05	2.34E-05	1.10E-05	0.000103838	0.006618459	1.64E-05	2.64E-05	3.73E-07	2.20E-06	1.02E-05	8.37E-07	1.75E-06	6.53E-07
D4_AGACACTAGGCACTAG-1	PI-Epi	PostEPI	19	PostEPI	0.00261334	1.99E-05	3.42E-05	8.36E-05	0.000903303	8.17E-08	6.16E-07	3.28E-06	0.000115832	1.40E-05	1.23E-05	1.04E-05	8.89E-05	0.00261334	1.62E-05	5.04E-05	8.22E-07	2.85E-06	8.29E-06	7.07E-07	2.44E-06	2.30E-06
D4_AGACACTAGTCATCGT-1	PI-Epi.L	PostEPI	70	PostEPI	0.004221047	2.12E-06	4.63E-05	0.000121218	0.000472506	9.14E-08	6.06E-07	1.31E-06	7.98E-05	9.45E-06	6.52E-06	1.72E-05	7.89E-05	0.004221047	1.88E-05	4.10E-05	6.90E-07	2.77E-06	5.75E-06	1.88E-06	2.88E-06	1.81E-06
D4_AGACAGGAGGGAGTGG-1	PI-Epi	Blood	101	PostEPI	0.000412203	1.62E-05	4.01E-05	0.00012823	0.000412203	1.22E-06	2.07E-07	1.23E-06	0.000112705	4.33E-06	1.31E-05	3.77E-05	6.91E-05	0.000164352	2.80E-05	0.000149169	2.08E-06	2.65E-06	8.60E-06	1.34E-06	1.73E-06	1.26E-06
D4_AGACAGGGTCTGGTTA-1	PI-Epi	PostEPI	96	PostEPI	0.00378485	1.05E-06	6.21E-05	7.93E-05	0.001215893	1.94E-06	2.47E-07	3.12E-06	0.000157401	1.81E-05	6.96E-06	2.73E-05	6.39E-05	0.00378485	1.70E-05	8.03E-05	3.99E-07	1.51E-06	1.05E-05	1.12E-06	2.64E-06	1.42E-06
D4_AGACAGGTCACTTGTT-1	PI-Epi.L	PostEPI	18	PostEPI	0.013347711	1.32E-06	4.59E-05	9.29E-05	0.000483956	4.47E-07	4.45E-07	2.31E-06	4.59E-05	4.56E-06	8.62E-06	2.00E-05	6.37E-05	0.013347711	2.59E-05	4.18E-05	1.06E-06	2.16E-06	7.61E-06	1.96E-06	1.72E-06	1.00E-06
D4_AGACAGGTCCAAGGGA-1	PI-Epi	PostEPI	22	PostEPI	0.002785578	2.81E-05	2.96E-05	8.24E-05	0.000377159	1.73E-07	5.36E-07	1.75E-06	0.000157106	5.47E-06	8.58E-06	3.81E-05	5.81E-05	0.002785578	2.53E-05	2.69E-05	2.75E-06	1.36E-06	1.05E-05	5.89E-07	3.61E-06	1.94E-06
D4_AGACCATAGCACTCCG-1	PI-Epi	PostEPI	22	PostEPI	0.06473048	1.37E-05	1.09E-05	5.81E-05	0.00020039	2.38E-06	6.80E-07	3.73E-06	0.000142101	1.21E-05	2.91E-06	3.84E-06	6.16E-05	0.06473048	1.12E-05	4.51E-05	1.85E-07	2.07E-06	2.83E-05	7.32E-07	2.17E-06	8.25E-07
D4_AGACCATCAATTAGGA-1	PI-Epi	PostEPI	70	PostEPI	0.003471881	1.29E-05	0.000105733	7.66E-05	0.00055922	5.86E-07	4.32E-07	2.49E-06	0.000174669	5.37E-06	1.17E-05	5.83E-06	0.000122736	0.003471881	3.08E-05	4.55E-05	1.35E-07	2.21E-06	8.33E-06	1.22E-06	1.25E-06	4.49E-06
D4_AGACCATTCAAGTTGC-1	PI-Epi	PostEPI	114	PostEPI	0.007445267	4.37E-05	3.79E-05	0.000112633	0.000552434	5.56E-07	3.15E-07	5.63E-07	6.91E-05	0.000122152	6.83E-06	2.48E-05	0.000117384	0.007445267	2.88E-05	3.51E-05	2.95E-07	2.31E-06	6.80E-06	9.19E-07	1.75E-06	6.03E-06
D4_AGACCATTCTACGCGG-1	PI-Epi	PostEPI	22	PostEPI	0.003975046	3.54E-05	3.40E-05	7.83E-05	0.000490673	1.43E-06	1.12E-06	3.15E-06	0.000116467	1.31E-05	1.02E-05	7.28E-06	6.99E-05	0.003975046	1.90E-05	4.87E-05	2.39E-07	1.39E-06	1.09E-05	6.36E-07	1.82E-06	1.57E-06
D4_AGACTCAAGCATTTCG-1	PI-Epi	PostEPI	71	PostEPI	0.000696113	3.66E-06	2.98E-05	6.63E-05	0.000388855	1.88E-06	6.22E-07	9.74E-07	0.000179172	6.28E-05	8.33E-06	2.01E-05	6.72E-05	0.000696113	1.68E-05	4.12E-05	5.79E-07	3.47E-06	1.30E-05	1.85E-06	1.52E-06	2.30E-06
D4_AGACTCAAGTGTGTTC-1	PS-like	PostEPI	31	PostEPI	0.00160198	9.91E-06	2.42E-05	0.000185697	0.000175605	2.64E-07	6.86E-07	1.27E-06	5.96E-05	1.63E-05	9.65E-06	6.03E-06	0.000106537	0.00160198	3.16E-05	5.46E-05	1.87E-06	1.71E-06	2.03E-05	9.79E-07	1.78E-06	1.19E-06
D4_AGACTCACAGCACGAA-1	PI-Epi.L	PostEPI	67	PostEPI	0.012957735	4.32E-06	2.82E-05	0.000103171	0.000409838	2.07E-07	3.19E-07	6.36E-06	9.50E-05	5.96E-06	7.98E-06	9.02E-06	3.90E-05	0.012957735	3.00E-05	6.41E-05	6.39E-07	1.90E-06	7.60E-06	6.60E-07	2.10E-06	1.30E-06
D4_AGACTCATCCGCATAA-1	PI-Epi.L	PostEPI	18	PostEPI	0.004903449	3.27E-06	7.54E-05	0.000118789	0.000693577	7.47E-07	6.55E-07	1.07E-06	4.28E-05	3.49E-05	1.22E-05	2.24E-05	7.67E-05	0.004903449	1.65E-05	3.68E-05	1.38E-06	2.07E-06	6.20E-06	8.34E-07	1.31E-06	2.29E-06
D4_AGAGAATGTGCGGCTT-1	PI-Epi	PostEPI	123	PostEPI	0.004070986	1.11E-05	3.43E-05	9.88E-05	0.000534282	4.00E-07	4.94E-07	2.23E-06	9.60E-05	8.90E-06	1.35E-05	1.15E-05	8.10E-05	0.004070986	1.28E-05	2.72E-05	5.41E-07	1.71E-06	1.22E-05	4.50E-07	4.60E-06	1.82E-06
D4_AGAGAGCGTCTCACGG-1	PI-Epi	PostEPI	114	PostEPI	0.005077068	5.40E-06	8.49E-05	0.000105379	0.000748201	5.56E-06	3.40E-07	7.11E-07	4.97E-05	4.22E-05	2.16E-05	5.74E-05	9.09E-05	0.005077068	1.59E-05	3.05E-05	2.17E-07	1.96E-06	1.50E-05	1.69E-06	1.46E-06	1.54E-06
D4_AGAGCAGCAGGATCTT-1	PI-Epi	PostEPI	22	PostEPI	0.011945972	9.81E-07	1.66E-05	0.000102526	0.000461323	4.00E-07	3.91E-07	2.82E-06	0.000116145	8.58E-06	8.48E-06	6.91E-05	5.85E-05	0.011945972	2.00E-05	1.84E-05	5.90E-07	1.64E-06	1.30E-05	1.02E-06	3.43E-06	1.31E-06
D4_AGAGCAGCATGGCCCA-1	PI-Epi	PostEPI	46	PostEPI	0.003019378	7.77E-06	3.97E-05	6.91E-05	0.000395151	1.65E-06	2.99E-07	8.13E-07	6.86E-05	3.06E-06	1.86E-05	2.92E-05	7.66E-05	0.003019378	1.55E-05	0.000110785	6.29E-07	1.42E-06	8.75E-06	4.39E-07	1.50E-06	2.19E-06
D4_AGAGCAGGTAGGAGGG-1	PI-Epi	PostEPI	26	PostEPI	0.037841254	3.09E-05	1.36E-05	0.000103564	0.000307593	3.18E-07	6.05E-07	1.12E-06	5.08E-05	3.36E-06	5.41E-06	1.51E-05	6.51E-05	0.037841254	2.19E-05	3.93E-05	1.11E-06	1.60E-06	8.92E-06	1.68E-06	3.83E-06	8.47E-07
D4_AGAGCAGGTGGATTTC-1	PI-Epi.L	PostEPI	61	PostEPI	0.002402291	1.46E-06	2.39E-05	0.000103486	0.000520367	1.43E-06	1.66E-06	1.08E-06	0.000169037	1.04E-05	8.82E-06	1.72E-05	5.26E-05	0.002402291	1.30E-05	5.97E-05	4.78E-07	1.63E-06	7.12E-06	1.14E-06	1.94E-06	1.50E-06
D4_AGAGCAGGTTGCAAGG-1	PI-Epi	PostEPI	61	PostEPI	0.001971415	2.50E-05	3.23E-05	0.000151065	0.000646805	2.14E-06	3.30E-07	1.34E-06	9.23E-05	3.04E-06	7.53E-06	8.23E-06	5.45E-05	0.001971415	1.10E-05	5.05E-05	1.08E-06	1.58E-06	1.45E-05	1.42E-06	1.60E-06	1.57E-06
D4_AGAGCAGTCACATTGG-1	PS-like	PostEPI	31	PostEPI	0.003275255	1.03E-05	3.02E-05	0.000325108	0.000822407	2.84E-07	7.19E-07	2.65E-06	8.40E-05	1.44E-05	1.07E-05	9.57E-06	0.000114662	0.003275255	1.95E-05	4.00E-05	9.13E-07	2.68E-06	9.66E-06	1.25E-06	1.28E-06	1.23E-06
D4_AGAGCCCAGAGAGAAC-1	PI-Epi	Blood	30	PostEPI	0.000611875	2.30E-05	4.25E-05	0.000132017	0.000611875	2.80E-07	4.46E-07	1.09E-06	0.000175213	5.68E-06	1.80E-05	1.83E-05	0.000157733	0.000444318	5.64E-05	6.80E-05	1.41E-06	3.22E-06	8.01E-06	1.62E-06	9.16E-07	1.85E-06
D4_AGAGCCCAGCTGTTCA-1	PI-Epi	PostEPI	24	PostEPI	0.001449148	1.48E-05	0.000100474	0.00011339	0.000622906	1.70E-07	3.07E-07	2.76E-06	0.000144025	9.02E-06	1.78E-05	4.06E-05	8.02E-05	0.001449148	1.44E-05	5.84E-05	3.95E-06	4.30E-06	1.12E-05	2.12E-06	2.68E-06	7.51E-07
D4_AGAGCCCGTGAGCTCC-1	PI-Epi.L	PostEPI	95	PostEPI	0.007563263	4.74E-06	5.37E-05	0.000163096	0.000501958	2.36E-07	5.02E-07	3.09E-06	6.25E-05	1.06E-05	9.04E-06	1.37E-05	7.95E-05	0.007563263	2.14E-05	3.93E-05	1.31E-06	1.63E-06	7.76E-06	7.72E-07	1.54E-06	2.24E-06
D4_AGAGCCCTCAGTCCGG-1	PI-Epi	PostEPI	70	PostEPI	0.010177161	4.75E-06	7.11E-05	0.00012519	0.000280667	3.04E-07	4.56E-07	2.85E-06	3.40E-05	2.72E-06	1.64E-05	9.70E-06	9.53E-05	0.010177161	9.86E-06	2.78E-05	9.84E-07	2.69E-06	8.88E-06	6.69E-07	1.46E-06	1.11E-06
D4_AGAGCCCTCGGTCTAA-1	PI-Epi	PostEPI	60	PostEPI	0.00599258	3.96E-06	5.17E-05	6.87E-05	0.00037129	5.57E-07	6.43E-07	1.16E-06	0.000495617	1.09E-05	1.44E-05	1.26E-05	8.64E-05	0.00599258	1.32E-05	2.69E-05	7.38E-07	2.95E-06	9.75E-06	1.06E-06	1.35E-06	2.21E-06
D4_AGATAGAAGGATCACG-1	PI-Epi	Blood	30	PostEPI	0.001083103	5.25E-06	5.94E-05	0.000109315	0.001083103	6.84E-07	1.59E-07	2.47E-06	0.000309061	2.40E-05	3.10E-05	1.67E-05	0.000139376	0.000508	1.69E-05	5.76E-05	1.12E-06	2.47E-06	9.73E-06	8.63E-07	1.10E-06	1.08E-06
D4_AGATAGACATGCGTGC-1	PI-Epi	PostEPI	101	PostEPI	0.007624147	1.09E-05	4.43E-05	7.86E-05	0.000334744	2.46E-07	2.39E-07	1.10E-06	8.51E-05	5.46E-06	1.38E-05	3.53E-05	6.30E-05	0.007624147	1.76E-05	2.86E-05	6.76E-07	1.51E-06	1.33E-05	8.89E-07	1.64E-06	5.00E-06
D4_AGATAGAGTTGTTTGG-1	PI-Epi	PostEPI	66	PostEPI	0.009609122	4.17E-06	2.40E-05	9.34E-05	0.000417603	1.72E-07	1.46E-07	1.13E-05	8.00E-05	2.39E-05	1.65E-05	2.02E-05	7.31E-05	0.009609122	3.77E-05	4.93E-05	3.94E-07	1.25E-06	9.20E-06	9.48E-07	1.05E-06	2.75E-06
D4_AGATCCAAGAAATTCG-1	PI-Epi.L	PostEPI	2	PostEPI	0.01433903	3.24E-06	5.75E-05	8.06E-05	0.000967609	3.03E-07	8.40E-07	6.06E-06	8.22E-05	1.80E-05	3.93E-06	1.41E-06	5.77E-05	0.01433903	1.74E-05	1.87E-05	2.58E-07	1.89E-06	9.96E-06	1.35E-06	1.40E-06	1.39E-06
D4_AGATCCAAGCTGACTT-1	PI-Epi	PostEPI	90	PostEPI	0.000794782	2.38E-06	4.51E-05	0.000157394	0.000279556	6.05E-07	5.93E-07	2.01E-06	5.99E-05	6.96E-05	2.07E-05	6.63E-05	9.81E-05	0.000794782	2.25E-05	4.07E-05	7.71E-07	1.36E-06	9.22E-06	2.13E-06	1.74E-06	7.99E-07
D4_AGATCCAAGGTAGACC-1	PI-Epi	Blood	19	PostEPI	0.000754204	1.00E-05	4.99E-05	0.000101187	0.000754204	3.28E-06	3.19E-07	1.24E-06	0.000178299	5.15E-06	7.61E-06	2.89E-05	6.78E-05	0.000501183	1.60E-05	0.000121894	4.97E-07	2.79E-06	7.90E-06	8.16E-07	2.09E-06	2.38E-06
D4_AGATCCAGTAGCTTGT-1	PI-Epi	PostEPI	67	PostEPI	0.007445355	4.66E-06	4.99E-05	0.00020436	0.000996972	9.71E-07	3.18E-07	1.12E-06	0.000100019	1.34E-06	1.65E-05	6.17E-05	5.30E-05	0.007445355	2.37E-05	4.86E-05	5.61E-07	1.76E-06	1.03E-05	9.46E-07	2.87E-06	1.02E-06
D4_AGATCCAGTATGAGGC-1	PI-Epi.L	PostEPI	18	PostEPI	0.001087864	7.35E-06	5.67E-05	0.000130772	0.000422286	4.06E-07	2.59E-07	9.13E-07	4.18E-05	9.47E-06	9.07E-06	2.00E-05	7.68E-05	0.001087864	1.52E-05	6.40E-05	2.20E-06	2.01E-06	1.07E-05	1.71E-06	1.58E-06	1.38E-06
D4_AGATCCATCACGTAGT-1	PI-Epi	PostEPI	126	PostEPI	0.001458238	4.90E-06	4.39E-05	8.27E-05	0.000727674	4.61E-07	4.50E-07	1.79E-06	0.000150152	1.81E-05	8.78E-06	1.08E-05	9.61E-05	0.001458238	1.32E-05	7.05E-05	5.85E-07	3.29E-06	1.34E-05	2.02E-06	1.76E-06	1.21E-06
D4_AGATCGTAGACGGTTG-1	PI-Epi	PostEPI	131	PostEPI	0.005252762	6.12E-06	6.21E-05	8.78E-05	0.00077407	1.33E-07	3.58E-07	1.09E-06	7.57E-05	2.16E-05	8.15E-06	3.38E-05	0.000113432	0.005252762	1.13E-05	4.03E-05	1.54E-06	2.40E-06	5.85E-06	1.93E-06	1.34E-06	7.18E-07
D4_AGATCGTCACGCTTAA-1	PI-Epi	PostEPI	126	PostEPI	0.000966656	3.89E-06	3.78E-05	0.00013258	0.000904983	1.94E-06	4.05E-07	6.93E-07	3.49E-05	7.49E-05	8.17E-06	1.87E-05	5.52E-05	0.000966656	7.31E-06	2.48E-05	1.72E-06	2.83E-06	1.53E-05	9.35E-07	2.37E-06	6.35E-07
D4_AGATCGTCAGTAACCT-1	PI-Epi	PostEPI	92	PostEPI	0.000702145	4.32E-05	4.93E-05	0.000116646	0.000551613	6.87E-08	4.69E-07	1.00E-06	0.000365065	2.61E-05	2.04E-05	1.86E-05	9.09E-05	0.000702145	3.05E-05	2.35E-05	8.49E-07	5.16E-06	1.01E-05	1.03E-06	1.17E-06	1.88E-06
D4_AGATCGTGTGTACATC-1	PI-Epi	Blood	31	PostEPI	0.001311492	4.56E-06	8.62E-05	0.000125569	0.001311492	1.49E-06	3.48E-07	1.70E-06	6.66E-05	1.31E-05	1.40E-05	2.84E-05	0.000129422	0.000792849	1.09E-05	5.19E-05	8.52E-07	2.79E-06	1.11E-05	2.52E-06	1.07E-06	1.88E-06
D4_AGATCGTTCTTGCGCT-1	PI-Epi	PostEPI	131	PostEPI	0.02078951	4.12E-06	2.08E-05	0.000114735	0.00070383	1.55E-07	3.12E-07	6.77E-06	5.16E-05	1.94E-05	7.73E-06	3.65E-05	7.99E-05	0.02078951	1.31E-05	2.63E-05	4.79E-07	1.83E-06	9.17E-06	4.15E-07	1.35E-06	2.79E-06
D4_AGATGAACAACAACAA-1	PI-Epi.L	PostEPI	91	PostEPI	0.001303869	3.16E-06	1.36E-05	0.000112835	0.000304208	5.58E-07	7.33E-07	4.53E-06	0.000186599	1.20E-05	1.39E-05	5.38E-05	0.000115067	0.001303869	2.10E-05	5.37E-05	3.16E-07	1.83E-06	3.04E-05	8.36E-07	1.41E-06	1.43E-06
D4_AGATGAATCCGCGAGT-1	PI-Epi	PostEPI	78	PostEPI	0.032532386	2.07E-06	6.00E-05	0.000156185	0.000521784	7.02E-07	1.44E-07	1.49E-06	4.39E-05	2.82E-05	1.73E-05	1.99E-05	8.11E-05	0.032532386	1.72E-05	2.88E-05	1.03E-06	1.73E-06	6.40E-06	4.73E-07	2.20E-06	1.64E-06
D4_AGATGAATCTGGAAGG-1	PI-Epi	Blood	84	PostEPI	0.000762241	1.94E-05	7.16E-05	0.000108359	0.000762241	5.05E-07	5.50E-07	3.21E-06	0.000301523	4.76E-05	2.41E-05	1.66E-05	6.12E-05	0.000256523	1.55E-05	5.13E-05	1.22E-06	2.71E-06	1.68E-05	3.32E-06	1.08E-06	9.47E-07
D4_AGATGCTAGAATGTTG-1	PI-Epi.L	PostEPI	61	PostEPI	0.01074223	3.37E-06	2.37E-05	0.000123084	0.000636858	2.55E-07	4.46E-07	1.42E-06	7.87E-05	1.09E-05	8.16E-06	3.18E-05	9.24E-05	0.01074223	1.60E-05	6.88E-05	7.24E-07	2.03E-06	1.02E-05	1.27E-06	2.45E-06	1.93E-06
D4_AGATGCTAGATTGGGC-1	PI-Epi	PostEPI	92	PostEPI	0.005048434	7.68E-06	6.42E-05	0.000107494	0.000431807	7.91E-07	3.79E-07	2.53E-06	0.000104695	1.24E-05	1.45E-05	2.89E-05	8.04E-05	0.005048434	1.18E-05	3.80E-05	4.11E-07	2.73E-06	8.76E-06	1.29E-06	3.02E-06	1.74E-06
D4_AGATGCTAGCGTCGAA-1	AME	Blood	30	PostEPI	0.00067547	1.67E-05	0.000104394	0.00014936	0.00067547	1.70E-07	3.16E-07	2.52E-06	3.88E-05	0.000154022	9.26E-06	6.06E-06	8.95E-05	0.000502331	1.78E-05	4.90E-05	1.41E-06	3.69E-06	7.82E-06	5.47E-07	1.42E-06	1.41E-06
D4_AGATGCTAGTCTCCTC-1	PI-Epi	Blood	90	PostEPI	0.000434372	3.23E-06	7.02E-05	9.84E-05	0.000434372	4.35E-07	4.31E-07	9.99E-07	3.01E-05	1.92E-05	1.15E-05	5.86E-05	7.83E-05	0.000253963	1.19E-05	3.84E-05	1.82E-06	2.65E-06	8.92E-06	1.37E-06	1.70E-06	1.52E-06
D4_AGATGCTGTGCTCCGA-1	PI-Epi	PostEPI	114	PostEPI	0.004232919	1.27E-05	7.00E-05	8.96E-05	0.000723676	4.96E-07	2.57E-07	4.12E-07	5.91E-05	4.13E-05	1.24E-05	4.88E-05	7.62E-05	0.004232919	1.50E-05	3.02E-05	9.47E-07	2.39E-06	7.12E-06	1.99E-06	1.07E-06	1.74E-06
D4_AGATGCTTCAATGCAC-1	PI-Epi	PostEPI	26	PostEPI	0.06491697	1.44E-05	3.54E-05	9.22E-05	0.000290307	9.13E-07	5.47E-07	1.48E-06	2.74E-05	2.00E-05	6.88E-06	1.49E-05	5.16E-05	0.06491697	1.24E-05	3.05E-05	3.95E-07	1.30E-06	1.22E-05	1.98E-06	1.16E-06	2.60E-06
D4_AGATGCTTCTTCGATT-1	PI-Epi	PostEPI	60	PostEPI	0.00295608	6.78E-06	6.73E-05	0.000128617	0.000405154	1.82E-06	2.02E-07	1.54E-06	0.000125993	2.95E-05	8.90E-06	8.51E-06	7.04E-05	0.00295608	2.95E-05	1.54E-05	4.06E-07	2.61E-06	1.62E-05	7.28E-07	1.51E-06	4.43E-06
D4_AGCATCAAGTCACAGG-1	PI-Epi.L	PostEPI	18	PostEPI	0.004433742	3.41E-06	9.28E-05	0.000102354	0.000512568	1.84E-07	4.35E-07	8.80E-07	3.32E-05	3.08E-06	1.01E-05	1.43E-05	0.000111248	0.004433742	1.62E-05	5.67E-05	7.67E-06	1.48E-06	8.46E-06	1.70E-06	2.18E-06	1.51E-06
D4_AGCATCAAGTGGATTA-1	PI-Epi	PostEPI	70	PostEPI	0.130271608	3.47E-06	2.56E-05	0.000100177	0.000574677	8.59E-07	3.58E-07	1.58E-06	6.78E-05	2.29E-06	5.08E-06	2.83E-05	7.35E-05	0.130271608	1.67E-05	4.23E-05	9.15E-07	2.49E-06	7.98E-06	5.15E-07	3.35E-06	1.97E-06
D4_AGCATCACAGTAACGG-1	PI-Epi	PostEPI	6	PostEPI	0.000784706	1.22E-05	3.17E-05	6.91E-05	0.000589741	2.57E-06	4.40E-07	2.64E-06	7.88E-05	7.84E-06	4.99E-06	2.43E-05	0.000158844	0.000784706	1.22E-05	7.15E-05	6.53E-07	2.91E-06	1.72E-05	9.14E-07	1.59E-06	9.00E-07
D4_AGCATCAGTGTAAATG-1	PI-Epi	PostEPI	101	PostEPI	0.001192179	6.32E-06	3.23E-05	8.51E-05	0.000682916	3.71E-07	5.21E-07	1.30E-06	4.71E-05	1.48E-05	1.15E-05	6.13E-05	5.60E-05	0.001192179	1.61E-05	3.16E-05	1.21E-06	2.08E-06	8.85E-06	8.22E-07	1.51E-06	2.15E-06
D4_AGCCAATAGAAATTCG-1	PI-Epi	PostEPI	90	PostEPI	0.003070785	3.30E-06	0.000172792	0.00018879	0.000530545	4.70E-06	2.28E-07	5.30E-07	3.49E-05	2.69E-05	1.12E-05	5.03E-05	8.14E-05	0.003070785	1.58E-05	5.76E-05	5.89E-07	1.97E-06	3.76E-06	2.55E-06	1.92E-06	1.20E-06
D4_AGCCAATAGGAAAGGT-1	PI-Epi	PostEPI	123	PostEPI	0.002466255	1.81E-05	0.000131167	0.000265563	0.000243325	9.76E-07	9.47E-07	1.39E-06	4.16E-05	3.62E-06	1.29E-05	0.00010745	9.36E-05	0.002466255	2.08E-05	1.43E-05	7.86E-07	1.73E-06	1.09E-05	9.80E-07	1.49E-06	1.55E-06
D4_AGCCAATAGGCCATAG-1	PI-Epi.L	PostEPI	61	PostEPI	0.009167425	7.19E-07	3.63E-05	8.49E-05	0.000214745	1.13E-06	2.42E-07	1.41E-06	0.00010454	3.19E-06	1.03E-05	1.17E-05	6.87E-05	0.009167425	3.32E-05	4.57E-05	2.54E-07	2.11E-06	1.94E-05	1.99E-06	1.21E-06	1.92E-06
D4_AGCCAATCAGTCAACT-1	PI-Epi	PostEPI	114	PostEPI	0.001062722	7.68E-06	0.000118302	9.26E-05	0.000688141	9.09E-07	4.13E-07	1.88E-06	0.000317563	4.77E-05	2.31E-05	5.07E-05	5.85E-05	0.001062722	1.40E-05	3.90E-05	7.98E-07	1.81E-06	9.36E-06	7.96E-07	1.08E-06	2.34E-06
D4_AGCCAATGTCGGATTT-1	PI-Epi	PostEPI	50	PostEPI	0.006909059	1.30E-05	4.79E-05	0.000167997	0.000510052	2.04E-07	4.08E-07	1.51E-06	4.43E-05	5.36E-06	1.04E-05	1.77E-05	9.94E-05	0.006909059	1.49E-05	7.19E-05	8.28E-07	2.94E-06	9.91E-06	1.63E-06	2.41E-06	1.56E-06
D4_AGCCAATGTTATAGAG-1	PI-Epi.L	PostEPI	2	PostEPI	0.001333342	3.23E-05	4.90E-05	6.35E-05	0.000522039	1.29E-07	5.93E-07	1.04E-05	0.00011982	1.21E-05	6.47E-06	1.05E-05	3.19E-05	0.001333342	1.20E-05	3.11E-05	1.27E-06	2.40E-06	7.60E-06	1.71E-06	2.85E-06	5.93E-07
D4_AGCCAATTCGTACCTC-1	PI-Epi	PostEPI	71	PostEPI	0.008792682	6.22E-06	7.31E-05	9.64E-05	0.00043553	8.14E-07	3.63E-07	4.37E-07	6.89E-05	1.11E-05	1.37E-05	4.57E-05	7.59E-05	0.008792682	1.03E-05	0.000104024	3.37E-07	1.78E-06	6.84E-06	5.84E-07	1.47E-06	2.41E-06
D4_AGCCACGAGACATAAC-1	PI-Epi	PostEPI	67	PostEPI	0.023669624	1.66E-05	3.89E-05	8.71E-05	0.000595998	4.36E-06	3.68E-07	1.32E-06	8.39E-05	8.51E-06	6.69E-06	8.85E-05	8.56E-05	0.023669624	1.37E-05	2.59E-05	1.20E-07	1.98E-06	1.06E-05	1.48E-06	1.27E-06	4.23E-06
D4_AGCCACGGTTAAGGGC-1	PI-Epi.L	PostEPI	18	PostEPI	0.019284646	3.40E-06	4.90E-05	0.000170643	0.001122796	1.20E-07	5.49E-07	1.85E-06	6.04E-05	4.33E-06	9.57E-06	4.10E-05	4.35E-05	0.019284646	2.08E-05	3.62E-05	7.02E-07	1.70E-06	5.90E-06	2.23E-06	1.79E-06	1.35E-06
D4_AGCCACGTCAGCGCGT-1	PI-Epi	PostEPI	22	PostEPI	0.122809885	5.52E-07	1.99E-05	0.000109338	0.001166341	1.45E-06	5.36E-07	1.30E-06	0.000175708	1.12E-05	8.21E-06	4.35E-06	7.95E-05	0.122809885	1.40E-05	3.20E-05	2.74E-07	2.60E-06	1.86E-05	4.70E-07	2.86E-06	1.28E-06
D4_AGCCACGTCGGTAAGG-1	PI-Epi.L	PostEPI	2	PostEPI	0.007402877	1.48E-06	3.75E-05	6.33E-05	0.001196783	1.89E-08	4.27E-07	2.92E-06	0.000120237	3.65E-06	9.15E-06	6.20E-06	4.53E-05	0.007402877	8.23E-05	4.42E-05	1.64E-05	1.49E-06	7.94E-06	2.93E-06	3.31E-06	4.23E-07
D4_AGCCAGCCACGCTGCA-1	PI-Epi	PostEPI	60	PostEPI	0.007955691	7.28E-06	0.000127068	0.000107228	0.000545314	1.18E-06	1.52E-07	6.27E-07	5.27E-05	6.30E-06	1.45E-05	1.95E-05	0.000122019	0.007955691	1.34E-05	3.03E-05	1.42E-06	2.45E-06	4.03E-06	1.25E-06	1.97E-06	1.34E-06
D4_AGCCAGCGTACTCAAC-1	PI-Epi	PostEPI	137	PostEPI	0.008353446	2.57E-05	5.01E-05	9.58E-05	0.00035798	3.18E-07	6.84E-07	2.77E-06	0.000190954	5.82E-06	8.02E-06	1.15E-05	0.000189618	0.008353446	2.61E-05	2.48E-05	1.47E-07	1.82E-06	8.68E-06	6.97E-07	1.24E-06	1.17E-06
D4_AGCCAGCGTGAATGTA-1	PS-like	PostEPI	91	PostEPI	0.00685745	8.57E-06	1.94E-05	0.0001863	0.000458517	1.60E-07	6.23E-07	5.20E-06	9.84E-05	1.29E-05	1.24E-05	2.42E-05	5.19E-05	0.00685745	9.83E-06	1.47E-05	4.61E-07	1.70E-06	2.33E-05	1.21E-06	1.23E-06	8.48E-07
D4_AGCCAGCTCACGTAGT-1	PI-Epi	PostEPI	105	PostEPI	0.002000071	3.02E-06	5.26E-05	0.000135124	0.000616183	2.57E-07	4.26E-06	3.66E-06	6.92E-05	6.95E-06	8.39E-06	1.44E-05	6.61E-05	0.002000071	1.53E-05	4.82E-05	5.11E-07	1.79E-06	1.19E-05	2.23E-06	2.17E-06	1.61E-06
D4_AGCCAGCTCCACAGCG-1	PI-Epi	PostEPI	6	PostEPI	0.001610246	3.57E-06	3.79E-05	0.000128836	0.001153501	3.81E-07	1.16E-06	3.60E-06	0.000277521	3.49E-06	7.56E-06	1.12E-05	9.90E-05	0.001610246	1.32E-05	7.42E-05	3.08E-07	1.94E-06	2.10E-05	9.07E-07	2.19E-06	1.89E-06
D4_AGCCAGCTCGTGGGTC-1	PI-Epi.L	PostEPI	67	PostEPI	0.00351894	3.04E-06	2.22E-05	0.000115426	0.000484776	3.48E-07	2.60E-07	3.66E-06	0.00010307	1.37E-06	5.28E-06	8.69E-06	6.36E-05	0.00351894	2.18E-05	4.70E-05	1.86E-06	2.88E-06	1.27E-05	1.45E-06	2.72E-06	1.06E-06
D4_AGCGATTGTACATACC-1	PI-Epi	PostEPI	84	PostEPI	0.002880821	6.68E-06	6.92E-05	0.000107608	0.000876443	7.74E-07	2.61E-07	1.44E-06	0.000233908	2.00E-05	1.70E-05	3.55E-06	9.37E-05	0.002880821	2.20E-05	4.24E-05	8.98E-07	2.98E-06	9.61E-06	8.12E-07	2.09E-06	1.50E-06
D4_AGCGATTGTGAATTGA-1	PI-Epi	PostEPI	6	PostEPI	0.001453694	2.52E-05	4.11E-05	0.000108786	0.000505489	3.32E-06	2.44E-07	8.13E-07	0.000234674	1.54E-05	1.36E-05	4.49E-05	6.35E-05	0.001453694	1.42E-05	4.60E-05	5.64E-07	2.11E-06	1.40E-05	2.34E-06	1.55E-06	1.23E-06
D4_AGCGATTGTTCTCCTG-1	PI-Epi	PostEPI	69	PostEPI	0.003705179	1.02E-05	3.56E-05	0.000106536	0.000485828	3.18E-07	4.45E-07	2.61E-06	0.000111062	2.33E-05	8.16E-06	1.48E-05	6.58E-05	0.003705179	2.50E-05	3.80E-05	1.27E-06	1.87E-06	7.90E-06	8.05E-07	2.55E-06	2.40E-06
D4_AGCGATTTCAGAGTTC-1	PI-Epi	PostEPI	121	PostEPI	0.01344849	6.92E-06	5.11E-05	0.000147307	0.000993499	1.58E-06	6.64E-07	1.74E-06	3.89E-05	2.43E-06	6.64E-06	7.18E-05	9.88E-05	0.01344849	1.58E-05	3.34E-05	2.72E-07	2.00E-06	6.16E-06	9.56E-07	2.33E-06	1.78E-06
D4_AGCGATTTCGAGCCAC-1	PI-Epi	PostEPI	26	PostEPI	0.011521589	3.00E-06	4.30E-05	8.37E-05	0.000320953	9.54E-07	2.70E-07	1.25E-06	7.02E-05	4.80E-05	1.17E-05	2.98E-05	6.38E-05	0.011521589	1.94E-05	3.59E-05	1.09E-06	2.00E-06	9.26E-06	5.70E-07	1.55E-06	2.00E-06
D4_AGCGCCAAGTTAACAG-1	PI-Epi	PostEPI	120	PostEPI	0.066284306	1.67E-06	1.85E-05	9.70E-05	0.00073674	1.19E-06	4.14E-07	2.19E-06	7.75E-05	6.25E-06	6.63E-06	5.54E-05	5.96E-05	0.066284306	2.75E-05	1.63E-05	2.32E-07	1.87E-06	3.66E-06	1.51E-06	2.84E-06	1.90E-06
D4_AGCGCCAGTAGCGTCC-1	PI-Epi	Blood	30	PostEPI	0.000838411	3.11E-05	5.22E-05	0.000199546	0.000838411	1.72E-07	9.05E-07	1.77E-06	3.43E-05	3.69E-05	2.11E-05	6.96E-05	0.000111573	0.000272901	2.67E-05	3.58E-05	1.55E-06	2.20E-06	5.88E-06	2.53E-06	1.40E-06	1.55E-06
D4_AGCGCCAGTTGACTGT-1	PI-Epi	PostEPI	24	PostEPI	0.010636477	6.19E-06	2.82E-05	8.59E-05	0.000214295	1.93E-06	3.28E-07	6.17E-07	9.28E-05	7.22E-06	1.68E-05	6.49E-05	5.55E-05	0.010636477	2.62E-05	3.28E-05	6.63E-07	1.83E-06	9.47E-06	1.74E-06	1.53E-06	1.94E-06
D4_AGCGCTGAGAGGTATT-1	PI-Epi	PostEPI	121	PostEPI	0.001367028	2.74E-06	6.47E-05	0.000100179	0.000453415	2.85E-06	3.27E-07	1.52E-07	0.000128026	7.53E-05	6.72E-06	2.26E-05	6.15E-05	0.001367028	1.45E-05	2.97E-05	1.49E-06	2.70E-06	8.31E-06	1.33E-06	1.22E-06	2.14E-06
D4_AGCGCTGAGCTTCATG-1	PI-Epi	Blood	90	PostEPI	0.000474518	4.94E-06	6.11E-05	0.000140258	0.000474518	6.86E-07	4.63E-07	3.51E-07	5.10E-05	0.000324993	1.69E-05	7.17E-06	6.37E-05	0.000247365	9.05E-06	0.000181187	5.66E-07	1.96E-06	7.10E-06	1.41E-06	1.17E-06	1.76E-06
D4_AGCGCTGCATCCGGCA-1	PI-Epi	PostEPI	60	PostEPI	0.00942375	6.98E-06	2.85E-05	7.49E-05	0.000523982	5.70E-07	6.06E-07	1.71E-06	0.000162366	5.24E-05	7.85E-06	8.02E-06	5.13E-05	0.00942375	1.62E-05	2.74E-05	3.05E-07	2.97E-06	1.03E-05	1.12E-06	1.77E-06	1.82E-06
D4_AGCGCTGCATGAATCC-1	PI-Epi	PostEPI	101	PostEPI	0.015191636	7.69E-06	2.59E-05	9.56E-05	0.000468715	1.56E-07	3.30E-07	4.56E-06	7.03E-05	1.75E-06	1.51E-05	4.47E-05	3.99E-05	0.015191636	2.00E-05	3.41E-05	5.53E-07	1.17E-06	1.59E-05	1.11E-06	2.26E-06	1.17E-06
D4_AGCGCTGGTCACTTCC-1	PI-Epi	PostEPI	71	PostEPI	0.022194143	5.68E-06	5.44E-05	0.00010268	0.0003158	2.06E-07	3.86E-07	8.24E-07	0.000159467	7.48E-06	1.39E-05	1.93E-05	8.13E-05	0.022194143	1.89E-05	3.28E-05	3.03E-06	2.59E-06	3.40E-06	1.62E-06	2.02E-06	4.34E-07
D4_AGCGCTGTCCAAACCA-1	PI-Epi	PostEPI	66	PostEPI	0.00304764	2.20E-05	3.40E-05	9.63E-05	0.00048797	4.62E-07	5.48E-07	2.14E-06	0.000152507	1.73E-06	7.56E-06	3.18E-05	1.00E-04	0.00304764	2.19E-05	5.49E-05	5.70E-07	2.36E-06	8.31E-06	2.79E-06	2.18E-06	1.54E-06
D4_AGCGTATGTGGACCAA-1	PI-Epi	PostEPI	24	PostEPI	0.011636829	2.24E-06	0.000120934	8.34E-05	0.000305327	2.39E-07	1.75E-07	3.07E-06	0.000129761	8.76E-06	1.57E-05	4.14E-05	9.08E-05	0.011636829	2.21E-05	3.04E-05	8.10E-07	3.03E-06	9.33E-06	1.86E-06	1.63E-06	2.39E-06
D4_AGCGTCGCACTACCGG-1	PI-Epi	PostEPI	69	PostEPI	0.011711581	6.91E-06	3.57E-05	0.00012212	0.00058364	4.50E-08	1.66E-07	1.57E-06	6.97E-05	0.00010491	2.55E-05	1.67E-05	6.22E-05	0.011711581	3.63E-05	6.21E-05	1.08E-06	2.61E-06	1.41E-05	1.31E-06	1.23E-06	1.24E-06
D4_AGCTACACAACTTGCA-1	PI-Epi	PostEPI	78	PostEPI	0.00211997	4.53E-06	0.000173583	9.41E-05	0.000599314	3.11E-06	3.30E-07	3.98E-07	6.64E-05	8.30E-06	3.51E-06	5.08E-05	6.63E-05	0.00211997	1.86E-05	6.53E-05	1.46E-06	2.79E-06	6.15E-06	1.29E-06	2.90E-06	1.42E-06
D4_AGCTACACAAGATTGA-1	PI-Epi	PostEPI	6	PostEPI	0.005496465	2.33E-05	3.16E-05	9.28E-05	0.000721979	3.68E-06	4.87E-07	1.08E-06	0.000142602	5.20E-06	1.22E-05	3.04E-05	9.48E-05	0.005496465	1.06E-05	2.70E-05	7.04E-07	2.17E-06	1.77E-05	5.96E-07	2.74E-06	5.04E-07
D4_AGCTACACATGACGAG-1	PI-Epi	PostEPI	84	PostEPI	0.00327531	6.07E-06	2.01E-05	0.000113578	0.000453796	1.40E-06	3.51E-07	5.03E-07	0.000137952	2.86E-07	1.70E-05	3.16E-05	0.00011004	0.00327531	1.73E-05	5.73E-05	7.46E-07	3.20E-06	8.33E-06	2.44E-06	1.73E-06	1.54E-06
D4_AGCTACACATGAGTAA-1	PI-Epi	PostEPI	114	PostEPI	0.022806256	7.53E-06	2.39E-05	6.58E-05	0.000464756	5.01E-07	5.43E-07	1.10E-06	5.88E-05	3.22E-06	8.42E-06	2.38E-05	5.57E-05	0.022806256	1.27E-05	2.52E-05	1.79E-06	1.73E-06	8.08E-06	1.25E-06	4.90E-06	6.03E-07
D4_AGCTACAGTACAGGTG-1	PI-Epi	PostEPI	26	PostEPI	0.026699681	5.83E-06	4.08E-05	9.92E-05	0.000361766	4.11E-07	2.90E-07	1.11E-06	5.87E-05	6.64E-06	5.09E-06	1.32E-05	6.30E-05	0.026699681	1.90E-05	3.70E-05	6.86E-07	1.67E-06	4.41E-06	1.37E-06	3.54E-06	1.55E-06
D4_AGCTACAGTACGAGCA-1	PI-Epi	PostEPI	26	PostEPI	0.050805181	9.43E-06	0.000115595	6.37E-05	0.000702576	5.12E-07	2.62E-07	1.30E-06	6.86E-05	4.09E-06	5.52E-06	1.28E-05	3.84E-05	0.050805181	1.83E-05	5.16E-05	1.18E-06	2.12E-06	8.44E-06	2.17E-06	2.67E-06	1.67E-06
D4_AGCTCAATCAACACCA-1	PI-Epi.L	PostEPI	2	PostEPI	0.014792104	4.61E-06	7.23E-05	0.000108364	0.00042297	2.18E-07	3.62E-07	1.04E-06	4.14E-05	2.01E-05	4.59E-06	1.77E-05	5.38E-05	0.014792104	1.35E-05	2.15E-05	3.10E-06	1.73E-06	5.31E-06	1.73E-06	1.93E-06	1.44E-06
D4_AGCTTCCGTGGAATGC-1	PI-Epi.L	PostEPI	67	PostEPI	0.006904675	7.47E-06	2.77E-05	0.000114289	0.000325798	2.34E-07	6.21E-07	1.95E-06	9.24E-05	3.69E-06	6.68E-06	1.35E-05	9.17E-05	0.006904675	1.76E-05	3.41E-05	8.69E-07	2.24E-06	1.77E-05	7.19E-07	2.86E-06	2.47E-06
D4_AGCTTCCTCCCGTTCA-1	PI-Epi	PostEPI	71	PostEPI	0.0177099	4.72E-06	1.85E-05	0.000188619	0.000243514	9.90E-08	1.68E-07	5.81E-06	0.000110387	3.25E-05	3.49E-05	1.15E-05	8.38E-05	0.0177099	2.41E-05	2.02E-05	3.67E-07	1.91E-06	5.80E-06	1.51E-06	1.94E-06	1.58E-06
D4_AGCTTCCTCTCCACTG-1	PI-Epi	PostEPI	26	PostEPI	0.006168291	1.37E-05	1.53E-05	0.000104327	0.000402323	2.89E-07	6.37E-07	6.16E-06	5.76E-05	3.56E-06	5.15E-06	8.55E-05	5.32E-05	0.006168291	1.88E-05	1.90E-05	4.48E-07	1.36E-06	1.63E-05	4.88E-07	2.50E-06	9.87E-07
D4_AGGAAATAGGCGTTAG-1	PI-Epi	PostEPI	84	PostEPI	0.012782158	6.81E-06	4.52E-05	0.0002233	0.000725935	3.09E-07	2.82E-07	1.13E-06	5.48E-05	8.89E-06	1.48E-05	3.87E-05	9.00E-05	0.012782158	2.36E-05	2.81E-05	9.38E-07	2.82E-06	9.84E-06	1.00E-06	1.88E-06	1.49E-06
D4_AGGAAATCAAAGTATG-1	PI-Epi	PostEPI	123	PostEPI	0.001421252	4.32E-06	5.09E-05	8.94E-05	0.000753564	1.01E-06	2.25E-07	9.98E-07	9.84E-05	0.00014452	1.40E-05	1.22E-05	7.43E-05	0.001421252	1.46E-05	2.71E-05	1.52E-06	1.44E-06	7.12E-06	2.76E-06	2.27E-06	8.76E-07
D4_AGGAAATCATTCAGGT-1	PI-Epi	PostEPI	26	PostEPI	0.025164785	5.91E-06	5.32E-05	0.000147979	0.00065361	8.12E-07	4.21E-07	9.37E-07	8.60E-05	9.91E-06	1.12E-05	2.78E-05	5.61E-05	0.025164785	1.44E-05	3.71E-05	9.93E-07	1.35E-06	1.21E-05	1.40E-06	1.71E-06	1.58E-06
D4_AGGAAATGTTAGGCCC-1	PI-Epi	PostEPI	6	PostEPI	0.004948032	1.91E-05	2.93E-05	0.000112225	0.000475197	5.49E-07	4.86E-07	1.62E-06	0.000138146	4.56E-06	7.76E-06	2.36E-05	7.38E-05	0.004948032	2.31E-05	7.06E-05	1.14E-06	1.67E-06	1.26E-05	8.93E-07	2.88E-06	8.63E-07
D4_AGGAAATTCGCTCCTA-1	PI-Epi	PostEPI	69	PostEPI	0.027632401	2.07E-05	4.65E-05	8.36E-05	0.000446585	5.41E-07	2.50E-07	1.11E-06	9.33E-05	8.06E-06	8.77E-06	3.10E-05	4.63E-05	0.027632401	1.75E-05	4.07E-05	5.83E-07	3.83E-06	8.55E-06	1.72E-06	1.17E-06	2.04E-06
D4_AGGAAATTCTAGCCAA-1	PI-Epi	PostEPI	22	PostEPI	0.022063723	1.50E-05	2.28E-05	7.27E-05	0.000478996	5.44E-06	7.17E-07	1.32E-06	7.08E-05	6.95E-05	3.96E-06	2.34E-05	6.70E-05	0.022063723	2.02E-05	3.54E-05	9.11E-08	1.71E-06	6.10E-06	1.24E-06	1.90E-06	1.52E-06
D4_AGGAATAAGATCGCTT-1	PI-Epi	PostEPI	6	PostEPI	0.000752161	1.08E-05	4.06E-05	9.57E-05	0.000520438	1.74E-06	6.59E-07	2.91E-06	9.43E-05	4.96E-06	7.12E-06	7.82E-05	5.15E-05	0.000752161	2.11E-05	8.47E-05	6.93E-07	1.90E-06	1.10E-05	6.76E-07	1.62E-06	1.21E-06
D4_AGGAATAAGCGATTCT-1	PI-Epi	PostEPI	24	PostEPI	0.004668703	3.92E-06	6.87E-05	0.000213303	0.001068102	1.31E-06	1.04E-07	1.71E-06	0.000134437	3.40E-06	1.27E-05	2.40E-05	7.78E-05	0.004668703	2.78E-05	6.53E-05	3.95E-07	2.63E-06	8.42E-06	9.07E-07	1.35E-06	8.78E-07
D4_AGGAATAAGTCAGAGC-1	PI-Epi	PostEPI	131	PostEPI	0.037426933	7.03E-06	5.65E-05	0.000115944	0.000407395	7.36E-08	1.60E-07	3.39E-06	0.000266804	7.74E-06	1.64E-05	3.66E-06	7.31E-05	0.037426933	3.10E-05	4.68E-05	9.01E-07	1.54E-06	4.33E-06	1.23E-06	1.82E-06	1.69E-06
D4_AGGAATACAAGAGATT-1	PI-Epi	PostEPI	114	PostEPI	0.01448356	8.09E-06	1.54E-05	0.000188683	0.000388919	3.27E-07	2.77E-07	2.87E-06	0.000124503	3.51E-05	1.85E-05	1.01E-05	9.41E-05	0.01448356	3.30E-05	2.04E-05	4.97E-07	2.14E-06	1.36E-05	5.05E-07	1.73E-06	9.93E-07
D4_AGGAATAGTGATTCTG-1	PI-Epi	Blood	131	PostEPI	0.000741711	3.92E-05	5.17E-05	7.59E-05	0.000741711	5.95E-07	2.43E-07	6.91E-07	7.56E-05	1.26E-05	1.10E-05	9.19E-06	7.08E-05	0.000436329	1.93E-05	7.37E-05	1.18E-06	2.23E-06	7.51E-06	1.62E-06	2.07E-06	3.04E-06
D4_AGGAATATCCAGCAAT-1	PI-Epi	PostEPI	118	PostEPI	0.00079685	5.81E-05	4.34E-05	0.000184196	0.000236171	1.05E-06	2.80E-07	4.05E-07	6.84E-05	3.06E-05	1.56E-05	1.23E-05	0.000111305	0.00079685	1.46E-05	6.81E-05	5.04E-07	4.11E-06	8.46E-06	1.34E-06	1.14E-06	1.79E-06
D4_AGGAATATCCCATAAG-1	PI-Epi	Blood	60	PostEPI	0.000748192	4.94E-06	3.12E-05	0.000132155	0.000748192	8.40E-08	2.50E-07	1.13E-05	0.000147709	5.85E-05	1.92E-05	5.21E-06	6.54E-05	0.000243465	2.08E-05	2.45E-05	1.41E-06	2.04E-06	2.21E-05	8.05E-07	9.64E-07	1.68E-06
D4_AGGAATATCGAACACT-1	PI-Epi	PostEPI	22	PostEPI	0.010333767	6.37E-06	2.64E-05	8.15E-05	0.00034425	8.40E-07	5.04E-07	3.24E-06	6.41E-05	5.18E-06	6.25E-06	2.92E-05	6.35E-05	0.010333767	1.38E-05	3.39E-05	5.67E-07	1.91E-06	1.06E-05	8.38E-07	2.68E-06	1.12E-06
D4_AGGACGACACGCGTGT-1	PI-Epi	PostEPI	19	PostEPI	0.003843832	8.84E-06	6.84E-05	8.28E-05	0.000444153	3.49E-07	1.60E-07	2.46E-06	8.94E-05	6.63E-06	9.73E-06	3.61E-05	7.18E-05	0.003843832	1.64E-05	4.05E-05	1.20E-06	1.28E-06	1.00E-05	8.98E-07	3.95E-06	2.62E-06
D4_AGGACGACAGCTGTAT-1	PS-like	PostEPI	31	PostEPI	0.001060998	9.66E-06	3.41E-05	8.41E-05	0.00050126	4.05E-07	3.46E-07	1.37E-06	1.97E-05	1.90E-05	1.70E-05	6.48E-05	0.000128588	0.001060998	1.83E-05	7.03E-05	2.29E-06	1.94E-06	8.79E-06	1.29E-06	1.72E-06	1.72E-06
D4_AGGACTTAGGAACTAT-1	PI-Epi	PostEPI	19	PostEPI	0.006806468	3.89E-06	5.90E-05	0.000148252	0.000481211	4.88E-07	3.16E-07	3.20E-06	0.000265384	1.59E-05	1.00E-05	3.78E-05	7.31E-05	0.006806468	4.16E-05	3.92E-05	1.41E-06	3.25E-06	6.86E-06	6.29E-07	1.72E-06	1.51E-06
D4_AGGACTTCATGGCCAC-1	PI-Epi.L	PostEPI	121	PostEPI	0.006263403	2.76E-06	3.51E-05	0.000129851	0.000534571	2.50E-07	6.73E-07	2.87E-06	4.87E-05	1.34E-05	1.06E-05	2.29E-05	6.84E-05	0.006263403	2.12E-05	2.94E-05	6.58E-07	2.05E-06	7.07E-06	1.06E-06	1.90E-06	1.44E-06
D4_AGGACTTGTAATGATG-1	PI-Epi.L	PostEPI	90	PostEPI	0.001513543	5.88E-06	2.71E-05	0.000224079	0.00034609	1.49E-07	7.70E-07	4.17E-06	0.000101657	2.09E-05	2.38E-05	8.95E-06	9.27E-05	0.001513543	2.22E-05	3.95E-05	7.55E-07	1.49E-06	7.48E-06	1.07E-06	2.07E-06	1.34E-06
D4_AGGACTTGTAGACGGT-1	PI-Epi	PostEPI	84	PostEPI	0.003120126	6.50E-06	6.70E-05	0.000131904	0.000855428	4.30E-07	3.03E-07	2.36E-06	0.000165242	3.20E-06	1.55E-05	0.000139838	0.000178516	0.003120126	3.22E-05	2.60E-05	4.00E-07	3.01E-06	9.96E-06	9.08E-07	1.41E-06	2.07E-06
D4_AGGACTTTCGACGCGT-1	PI-Epi	PostEPI	19	PostEPI	0.009420304	9.97E-06	4.62E-05	7.83E-05	0.000262744	4.55E-07	2.94E-07	3.48E-06	9.06E-05	4.90E-06	6.45E-06	7.07E-05	7.48E-05	0.009420304	2.07E-05	3.07E-05	1.11E-06	2.89E-06	7.56E-06	1.42E-06	2.28E-06	3.45E-06
D4_AGGACTTTCTTTCCAA-1	PI-Epi	PostEPI	22	PostEPI	0.048790831	4.63E-06	2.02E-05	8.03E-05	0.000286364	1.36E-06	1.24E-06	7.85E-07	3.57E-05	5.02E-06	3.89E-06	1.20E-05	6.60E-05	0.048790831	2.33E-05	0.000104035	3.98E-07	2.20E-06	8.46E-06	5.70E-07	1.73E-06	1.99E-06
D4_AGGAGGTCAGCCGTTG-1	PI-Epi	PostEPI	6	PostEPI	0.006482172	1.77E-05	4.41E-05	7.80E-05	0.000521103	3.06E-07	4.97E-07	4.61E-06	0.000115131	1.21E-05	1.61E-05	1.31E-05	9.58E-05	0.006482172	1.13E-05	4.03E-05	5.89E-07	1.81E-06	1.35E-05	6.08E-07	1.63E-06	9.48E-07
D4_AGGAGGTCAGGTGGAT-1	PI-Epi	PostEPI	101	PostEPI	0.022480077	3.45E-06	3.76E-05	0.000106905	0.000297979	4.77E-07	3.65E-07	1.88E-06	3.87E-05	2.86E-05	1.26E-05	1.70E-05	8.17E-05	0.022480077	1.02E-05	6.26E-05	5.98E-07	2.11E-06	7.59E-06	8.52E-07	1.98E-06	1.39E-06
D4_AGGAGGTGTAATCAAG-1	PI-Epi	PostEPI	67	PostEPI	0.007683768	1.52E-05	2.56E-05	0.00010194	0.000635946	2.16E-06	3.53E-07	1.41E-06	6.64E-05	2.22E-06	8.44E-06	4.71E-05	6.74E-05	0.007683768	8.65E-06	2.38E-05	8.95E-07	3.14E-06	7.32E-06	8.87E-07	1.43E-06	1.07E-06
D4_AGGAGGTGTCCGCAGT-1	PI-Epi	PostEPI	90	PostEPI	0.008771418	4.70E-05	2.04E-05	0.000122893	0.000300418	1.06E-07	7.32E-07	1.16E-06	2.02E-05	1.89E-05	9.69E-06	9.73E-06	0.000103694	0.008771418	1.30E-05	2.47E-05	9.15E-07	1.79E-06	7.13E-06	1.87E-06	1.27E-06	1.38E-06
D4_AGGATAACACGACTAT-1	PI-Epi.L	PostEPI	18	PostEPI	0.009465861	3.01E-06	3.94E-05	0.000205961	0.000365921	3.07E-07	2.70E-07	1.24E-06	1.38E-05	2.80E-05	7.70E-06	3.72E-05	0.000101534	0.009465861	1.37E-05	1.26E-05	3.04E-06	2.43E-06	7.26E-06	2.08E-06	1.98E-06	5.58E-07
D4_AGGATAAGTAGGATAT-1	PI-Epi	PostEPI	24	PostEPI	0.003451088	1.19E-05	5.69E-05	0.000191124	0.000438471	1.98E-07	3.80E-07	2.21E-06	0.000163149	7.29E-05	8.53E-06	8.46E-06	0.00010845	0.003451088	4.55E-05	4.85E-05	7.93E-07	2.93E-06	5.71E-06	7.98E-07	2.28E-06	1.17E-06
D4_AGGATAAGTGCCGTAC-1	PI-Epi	PostEPI	30	PostEPI	0.001958981	9.99E-06	7.58E-05	8.35E-05	0.000993423	2.34E-07	1.91E-07	4.43E-06	0.000167835	6.44E-06	1.53E-05	1.33E-05	7.53E-05	0.001958981	2.33E-05	2.84E-05	1.03E-06	3.06E-06	9.52E-06	7.41E-07	2.19E-06	2.51E-06
D4_AGGATAATCTAAGGAA-1	PI-Epi	PostEPI	70	PostEPI	0.006601388	1.63E-05	5.87E-05	0.000143616	0.000422366	4.85E-07	2.96E-07	1.97E-06	7.83E-05	1.96E-05	2.22E-05	7.00E-06	5.15E-05	0.006601388	2.96E-05	4.45E-05	6.50E-07	1.53E-06	6.69E-06	8.22E-07	2.16E-06	1.42E-06
D4_AGGATCTAGATACCAA-1	PI-Epi.L	PostEPI	2	PostEPI	0.080434468	2.19E-06	0.000120768	0.000154197	0.000429222	9.59E-08	3.41E-07	1.84E-06	1.61E-05	1.50E-06	1.17E-05	7.57E-06	7.19E-05	0.080434468	1.52E-05	9.23E-06	1.15E-06	1.37E-06	4.44E-06	1.68E-06	2.69E-06	1.06E-06
D4_AGGATCTAGATAGCAT-1	PI-Epi	PostEPI	69	PostEPI	0.045917877	3.27E-06	4.62E-05	8.60E-05	0.000599243	9.57E-07	2.87E-07	2.07E-06	6.17E-05	7.44E-06	7.04E-06	3.11E-05	4.11E-05	0.045917877	1.46E-05	4.15E-05	4.59E-07	2.77E-06	8.79E-06	9.67E-07	1.70E-06	9.51E-07
D4_AGGATCTAGGATCACG-1	PI-Epi.L	PostEPI	61	PostEPI	0.008378459	3.52E-06	3.63E-05	0.00010118	0.001048256	6.08E-07	5.71E-07	1.97E-06	7.83E-05	3.13E-06	7.43E-06	1.20E-05	4.96E-05	0.008378459	2.39E-05	2.56E-05	1.06E-06	2.93E-06	1.10E-05	1.96E-06	2.54E-06	1.09E-06
D4_AGGATCTCATAGACTC-1	PI-Epi	PostEPI	69	PostEPI	0.002442346	2.84E-06	6.29E-05	0.000140025	0.00032943	2.17E-07	2.34E-07	7.60E-07	7.78E-05	1.55E-05	1.57E-05	1.10E-05	5.37E-05	0.002442346	1.82E-05	5.42E-05	2.12E-06	1.62E-06	9.97E-06	8.28E-07	3.46E-06	1.12E-06
D4_AGGATCTGTATGACAA-1	PI-Epi	PostEPI	61	PostEPI	0.005876345	6.33E-06	4.95E-05	0.000113364	0.000448318	3.03E-07	7.61E-07	3.66E-06	6.87E-05	7.51E-06	5.23E-06	2.50E-05	5.14E-05	0.005876345	1.73E-05	3.66E-05	3.88E-07	2.21E-06	6.29E-06	8.80E-07	2.44E-06	1.16E-06
D4_AGGCATTAGACTTGTC-1	PI-Epi	PostEPI	121	PostEPI	0.012926122	1.68E-06	7.41E-05	9.71E-05	0.000524092	1.23E-07	2.60E-07	2.35E-06	3.35E-05	9.77E-06	8.61E-06	0.000103654	8.25E-05	0.012926122	1.64E-05	3.68E-05	1.41E-06	2.03E-06	8.32E-06	5.91E-07	2.78E-06	1.29E-06
D4_AGGCATTAGAGACAAG-1	PI-Epi.L	PostEPI	95	PostEPI	0.008343074	8.22E-06	3.39E-05	0.000119833	0.000761541	4.76E-07	2.59E-07	3.39E-06	4.56E-05	8.29E-06	7.99E-06	1.96E-05	5.06E-05	0.008343074	1.52E-05	3.40E-05	3.35E-07	2.82E-06	4.60E-06	1.10E-06	2.17E-06	4.69E-06
D4_AGGCATTAGAGAGCCT-1	PI-Epi	PostEPI	26	PostEPI	0.021715319	3.89E-06	6.39E-05	0.000137569	0.000453403	5.44E-07	8.97E-07	2.16E-06	5.47E-05	6.25E-06	1.15E-05	2.53E-05	4.46E-05	0.021715319	2.02E-05	3.06E-05	5.03E-07	1.05E-06	6.28E-06	1.36E-06	2.11E-06	1.34E-06
D4_AGGCATTGTCAGGTAG-1	PI-Epi	PostEPI	91	PostEPI	0.013310855	4.32E-06	2.54E-05	0.000100582	0.000393986	1.46E-06	5.11E-07	9.65E-07	0.000140209	1.54E-05	6.36E-06	4.16E-05	6.20E-05	0.013310855	1.01E-05	2.87E-05	5.65E-07	1.74E-06	1.55E-05	1.88E-06	1.89E-06	8.27E-07
D4_AGGCATTGTCGCTCGA-1	PI-Epi	PostEPI	19	PostEPI	0.001149839	8.21E-06	6.65E-05	0.000129901	0.000461094	4.02E-07	4.25E-07	4.37E-06	9.47E-05	1.11E-05	9.92E-06	2.24E-05	5.35E-05	0.001149839	3.85E-05	8.77E-05	4.46E-07	2.57E-06	9.89E-06	6.77E-07	2.34E-06	1.26E-06
D4_AGGCCACAGAATTGCA-1	PI-Epi	PostEPI	19	PostEPI	0.000841872	8.17E-06	5.68E-05	0.000115598	0.000791873	4.97E-06	4.36E-07	9.08E-07	8.02E-05	1.47E-05	1.52E-05	3.93E-05	0.000124967	0.000841872	2.66E-05	6.51E-05	9.57E-07	1.65E-06	8.41E-06	5.94E-07	1.96E-06	1.33E-06
D4_AGGCCACGTCGAACAG-1	PI-Epi.L	PostEPI	67	PostEPI	0.002224151	1.14E-05	2.86E-05	0.000174499	0.000472587	1.84E-07	2.58E-07	2.11E-06	0.000216305	1.02E-06	1.64E-05	8.07E-06	4.45E-05	0.002224151	4.51E-05	4.99E-05	1.18E-06	2.08E-06	1.05E-05	1.26E-06	2.52E-06	6.45E-07
D4_AGGCCACTCAGAGTGG-1	PI-Epi	PostEPI	30	PostEPI	0.002014836	8.95E-06	3.30E-05	0.000142499	0.001142039	2.45E-07	1.58E-06	5.51E-06	7.15E-05	1.22E-05	7.42E-06	4.17E-05	0.000161095	0.002014836	1.57E-05	3.71E-05	3.73E-07	2.74E-06	7.61E-06	8.98E-07	1.65E-06	1.46E-06
D4_AGGCCACTCAGTCCGG-1	PI-Epi	PostEPI	2	PostEPI	0.055989084	9.20E-06	4.31E-05	9.70E-05	0.000447648	1.18E-06	4.37E-07	5.79E-07	3.95E-05	1.92E-06	1.01E-05	1.62E-05	6.08E-05	0.055989084	1.85E-05	1.47E-05	1.40E-06	2.21E-06	2.36E-05	1.70E-06	1.43E-06	1.02E-06
D4_AGGCTGCAGAGAGTGA-1	PI-Epi	PostEPI	95	PostEPI	0.007874687	2.96E-06	3.54E-05	8.54E-05	0.000743048	1.31E-07	1.65E-07	3.79E-06	4.06E-05	5.84E-05	1.68E-05	2.11E-05	5.09E-05	0.007874687	1.42E-05	3.19E-05	7.67E-07	2.56E-06	8.07E-06	9.84E-07	1.16E-06	6.16E-06
D4_AGGCTGCAGGAGTCTG-1	PI-Epi	PostEPI	69	PostEPI	0.003578869	2.50E-06	6.41E-05	0.000108407	0.000692293	6.03E-08	1.46E-07	1.21E-05	4.86E-05	4.36E-05	1.58E-05	5.50E-06	0.000117949	0.003578869	3.52E-05	6.32E-05	1.69E-06	1.48E-06	6.64E-06	7.29E-07	1.74E-06	1.65E-06
D4_AGGCTGCAGGGTACGT-1	PI-Epi	PostEPI	30	PostEPI	0.004937376	2.90E-06	0.000143401	0.000131081	0.000986904	2.18E-07	4.12E-07	7.24E-06	0.000140791	1.23E-05	1.13E-05	8.01E-06	9.63E-05	0.004937376	1.44E-05	4.76E-05	2.23E-07	3.67E-06	1.01E-05	7.96E-07	1.54E-06	1.66E-06
D4_AGGCTGCTCTCCCATG-1	PI-Epi	PostEPI	84	PostEPI	0.00421136	1.25E-05	9.94E-05	0.000115956	0.000494753	4.00E-07	2.86E-07	2.40E-06	0.000186043	1.52E-05	2.58E-05	9.03E-06	9.36E-05	0.00421136	1.54E-05	3.49E-05	4.49E-07	1.95E-06	9.68E-06	7.68E-07	1.40E-06	2.55E-06
D4_AGGGAGTCAACCTATG-1	PI-Epi	PostEPI	69	PostEPI	0.005266661	9.51E-06	2.03E-05	6.60E-05	0.000358689	5.91E-07	4.68E-07	1.91E-06	0.000112904	2.18E-05	8.65E-06	5.01E-05	6.09E-05	0.005266661	1.40E-05	6.02E-05	9.07E-07	2.03E-06	6.97E-06	8.78E-07	2.47E-06	1.27E-06
D4_AGGGAGTCAGCTCGGT-1	PI-Epi	PostEPI	84	PostEPI	0.00224097	1.36E-05	5.83E-05	0.000113839	0.00079962	1.37E-06	3.12E-07	1.93E-06	0.000430129	3.92E-05	1.69E-05	1.04E-05	0.000108205	0.00224097	1.51E-05	5.09E-05	2.31E-07	4.71E-06	1.34E-05	5.08E-07	1.50E-06	9.50E-07
D4_AGGGAGTGTCATATGC-1	PI-Epi	PostEPI	105	PostEPI	0.001927613	2.18E-06	0.000150319	8.71E-05	0.001652962	1.42E-07	2.83E-07	2.86E-06	0.000135982	1.32E-05	2.32E-05	5.52E-06	7.54E-05	0.001927613	1.55E-05	3.50E-05	1.08E-06	3.31E-06	1.11E-05	2.06E-06	7.78E-07	9.34E-07
D4_AGGGAGTGTGTCCGTG-1	PI-Epi	PostEPI	19	PostEPI	0.016040486	5.09E-06	8.63E-05	8.36E-05	0.000815026	1.17E-06	3.67E-07	1.60E-06	0.000199512	1.36E-05	1.15E-05	1.24E-05	6.49E-05	0.016040486	9.47E-06	3.67E-05	8.59E-07	1.50E-06	9.84E-06	1.87E-06	3.53E-06	1.03E-06
D4_AGGGCCTAGCCGAATG-1	PI-Epi	PostEPI	18	PostEPI	0.017759472	8.86E-07	0.000126644	0.000141549	0.000326163	1.14E-06	2.71E-07	4.63E-07	2.70E-05	1.03E-05	6.78E-06	2.51E-05	7.14E-05	0.017759472	1.10E-05	4.57E-05	4.25E-07	1.73E-06	6.01E-06	1.72E-06	1.77E-06	1.50E-06
D4_AGGGCTCCAATCTCGA-1	PI-Epi	PostEPI	6	PostEPI	0.010849256	7.01E-06	2.32E-05	0.000117277	0.000283872	6.52E-07	3.46E-07	1.05E-05	0.000147899	5.41E-05	1.07E-05	2.86E-05	5.15E-05	0.010849256	2.10E-05	3.61E-05	2.32E-07	2.30E-06	2.36E-05	5.01E-07	2.14E-06	1.14E-06
D4_AGGGCTCCACAGTATC-1	PI-Epi	PostEPI	71	PostEPI	0.014538505	1.30E-05	2.11E-05	0.000118011	0.000304865	4.19E-07	1.87E-07	6.24E-07	9.73E-05	6.15E-05	1.01E-05	1.66E-05	5.91E-05	0.014538505	1.12E-05	3.27E-05	1.35E-06	2.42E-06	7.29E-06	8.19E-07	1.66E-06	9.73E-07
D4_AGGGCTCCACTGGAAG-1	PI-Epi	PostEPI	26	PostEPI	0.011639229	4.06E-06	1.89E-05	8.71E-05	0.000344519	4.08E-06	4.73E-07	6.89E-07	0.000154993	2.47E-05	5.75E-06	3.73E-05	8.84E-05	0.011639229	1.67E-05	6.85E-05	1.98E-07	1.69E-06	1.27E-05	8.39E-07	2.10E-06	1.31E-06
D4_AGGGCTCCAGAGCCCT-1	PI-Epi	PostEPI	67	PostEPI	0.012176392	3.24E-06	2.15E-05	0.000149021	0.000305854	4.32E-07	2.41E-07	2.23E-06	7.40E-05	2.90E-06	1.15E-05	5.56E-05	9.23E-05	0.012176392	3.23E-05	1.44E-05	1.20E-06	1.51E-06	1.15E-05	5.07E-07	2.18E-06	2.09E-06
D4_AGGGCTCGTTGGGTAG-1	PI-Epi	PostEPI	122	PostEPI	0.009257045	5.46E-06	3.04E-05	0.00010149	0.000647173	3.29E-07	4.02E-07	2.24E-06	0.000112709	1.51E-05	6.05E-06	2.29E-05	5.58E-05	0.009257045	1.21E-05	2.56E-05	4.76E-07	2.29E-06	1.34E-05	1.53E-06	3.16E-06	1.44E-06
D4_AGGGCTCTCTTGAACG-1	PI-Epi	PostEPI	26	PostEPI	0.021693239	1.35E-05	3.13E-05	0.000110703	0.000793246	4.46E-07	3.56E-07	1.43E-06	0.00024124	8.53E-07	1.02E-05	8.00E-05	5.65E-05	0.021693239	1.27E-05	3.76E-05	1.05E-06	2.19E-06	1.08E-05	2.01E-06	2.20E-06	7.86E-07
D4_AGGGTCCAGGTAATCA-1	PI-Epi	PostEPI	105	PostEPI	0.008927952	6.76E-06	3.59E-05	0.000124528	0.00041826	1.90E-07	1.56E-07	2.21E-06	4.76E-05	1.02E-05	1.38E-05	1.66E-05	0.000101836	0.008927952	1.76E-05	3.28E-05	2.94E-06	2.86E-06	1.26E-05	1.22E-06	2.35E-06	1.30E-06
D4_AGGGTCCCAGATTAAG-1	PI-Epi	PostEPI	90	PostEPI	0.005527066	6.25E-06	6.06E-05	0.000169569	0.000567332	7.66E-07	2.08E-07	8.78E-07	2.64E-05	1.20E-05	1.84E-05	6.04E-05	7.82E-05	0.005527066	2.14E-05	2.29E-05	6.92E-07	2.01E-06	8.09E-06	1.13E-06	1.17E-06	3.14E-06
D4_AGGGTCCTCATGCGGC-1	PI-Epi	PostEPI	22	PostEPI	0.020997789	3.47E-06	2.50E-05	8.28E-05	0.000483076	1.79E-06	3.78E-07	2.88E-06	0.000268919	5.99E-06	8.04E-06	3.80E-05	6.27E-05	0.020997789	1.48E-05	3.47E-05	4.06E-07	2.03E-06	2.33E-05	6.93E-07	1.08E-06	1.22E-06
D4_AGGGTCCTCCGCGAGT-1	PS-like	PostEPI	31	PostEPI	0.00194397	2.01E-05	3.52E-05	8.82E-05	0.000300938	4.08E-07	1.40E-06	1.63E-06	0.00014403	1.28E-06	1.78E-05	9.19E-06	0.000117327	0.00194397	3.60E-05	6.67E-05	4.08E-07	1.41E-06	1.19E-05	1.09E-06	1.47E-06	6.53E-07
D4_AGGGTGAAGACGCCAA-1	PI-Epi	PostEPI	26	PostEPI	0.062550571	1.38E-05	8.11E-06	9.35E-05	0.000319218	3.24E-07	2.16E-07	4.51E-06	5.06E-05	1.42E-05	1.26E-05	2.79E-05	6.92E-05	0.062550571	1.60E-05	3.75E-05	2.64E-07	1.65E-06	1.09E-05	4.76E-07	1.91E-06	2.20E-06
D4_AGGGTGACAAAGCTCT-1	PI-Epi.L	PostEPI	67	PostEPI	0.005227653	3.88E-06	3.30E-05	0.000113778	0.000580723	3.42E-07	6.13E-07	2.31E-06	8.97E-05	1.47E-06	1.17E-05	7.73E-06	8.22E-05	0.005227653	3.45E-05	5.39E-05	9.15E-07	2.03E-06	1.63E-05	1.14E-06	2.10E-06	1.84E-06
D4_AGGGTGACAACAAAGT-1	PI-Epi	Blood	105	PostEPI	0.001309727	3.25E-06	0.000151641	0.000121217	0.001309727	1.10E-06	2.16E-07	1.43E-06	4.39E-05	2.47E-05	1.41E-05	2.94E-05	6.93E-05	0.001163959	1.15E-05	8.13E-05	1.30E-06	3.03E-06	7.14E-06	9.52E-07	1.03E-06	1.39E-06
D4_AGGGTGAGTCAAGGCA-1	PI-Epi	PostEPI	6	PostEPI	0.000815145	2.52E-05	8.17E-05	0.000110742	0.000777284	1.25E-06	3.67E-07	3.41E-07	4.54E-05	4.88E-06	1.33E-05	9.45E-05	6.80E-05	0.000815145	1.06E-05	0.000103924	1.41E-06	1.44E-06	2.03E-05	1.32E-06	1.87E-06	1.70E-06
D4_AGGGTTTCAGACAATA-1	PI-Epi	PostEPI	30	PostEPI	0.004781994	2.72E-06	7.21E-05	0.000141186	0.000934249	7.22E-07	5.44E-07	1.46E-06	0.000112372	1.16E-05	1.43E-05	1.46E-05	0.000115698	0.004781994	2.72E-05	1.34E-05	1.99E-07	3.53E-06	1.38E-05	1.25E-06	1.04E-06	1.68E-06
D4_AGGGTTTGTCGTCAGC-1	PI-Epi	PostEPI	84	PostEPI	0.005356646	6.87E-06	0.00011466	0.000148637	0.000698113	1.42E-07	2.72E-07	5.93E-06	0.00022679	1.62E-06	1.82E-05	2.59E-05	0.000109419	0.005356646	3.41E-05	3.41E-05	1.23E-06	2.07E-06	1.27E-05	1.37E-06	2.11E-06	1.41E-06
D4_AGGGTTTTCTTGCAAG-1	PI-Epi	Blood	92	PostEPI	0.001371577	1.06E-05	4.54E-05	0.000123899	0.001371577	2.58E-07	5.30E-07	2.26E-06	1.00E-04	1.30E-05	7.83E-06	2.58E-05	0.000118065	0.00116694	1.67E-05	2.65E-05	4.45E-07	4.68E-06	7.37E-06	1.30E-06	1.77E-06	1.08E-06
D4_AGGTAGGAGAGCATAT-1	PI-Epi	PostEPI	6	PostEPI	0.009790488	3.84E-05	2.15E-05	7.18E-05	0.000475654	5.79E-07	5.90E-07	2.11E-06	7.05E-05	1.49E-05	8.34E-06	2.16E-05	0.000110341	0.009790488	1.39E-05	4.21E-05	6.75E-07	2.89E-06	2.19E-05	4.86E-07	2.14E-06	1.04E-06
D4_AGGTAGGCATTACGGT-1	PI-Epi	Blood	30	PostEPI	0.000781283	6.84E-06	6.96E-05	8.96E-05	0.000781283	4.87E-07	1.73E-06	1.64E-06	8.15E-05	2.99E-05	1.41E-05	2.09E-05	7.96E-05	0.000171375	1.03E-05	6.40E-05	6.67E-07	2.78E-06	9.23E-06	1.68E-06	1.59E-06	1.34E-06
D4_AGGTAGGGTAGATCCT-1	PI-Epi	PostEPI	26	PostEPI	0.005028248	6.77E-06	1.76E-05	0.000130703	0.000352304	2.79E-06	4.28E-07	1.20E-06	0.000111229	5.49E-06	9.21E-06	5.74E-05	5.95E-05	0.005028248	1.30E-05	2.10E-05	1.26E-06	2.29E-06	1.27E-05	1.33E-06	1.89E-06	8.18E-07
D4_AGGTCATAGCATCCTA-1	PI-Epi	PostEPI	90	PostEPI	0.017861599	5.86E-06	2.57E-05	7.92E-05	0.000368666	2.01E-06	4.71E-07	4.95E-07	0.00010737	1.73E-05	1.07E-05	8.17E-06	6.64E-05	0.017861599	2.04E-05	3.83E-05	3.99E-07	1.82E-06	7.59E-06	7.80E-07	2.53E-06	2.28E-06
D4_AGGTCATCAAATCGGG-1	PI-Epi	PostEPI	69	PostEPI	0.010368217	9.13E-06	2.26E-05	0.000106058	0.000512199	3.49E-07	2.01E-07	2.05E-06	8.88E-05	4.67E-06	1.06E-05	3.67E-05	8.39E-05	0.010368217	1.85E-05	3.61E-05	5.54E-07	3.06E-06	8.72E-06	6.35E-07	2.43E-06	1.98E-06
D4_AGGTCATGTCTTTATC-1	PI-Epi	PostEPI	101	PostEPI	0.010175364	2.36E-06	3.62E-05	0.000138409	0.00041781	2.86E-07	3.02E-07	3.44E-06	9.12E-05	2.94E-05	6.15E-06	2.14E-05	0.000102972	0.010175364	1.50E-05	7.55E-05	3.61E-07	1.82E-06	5.50E-06	1.96E-06	1.69E-06	2.19E-06
D4_AGGTCATGTGCTCTCT-1	PI-Epi	PostEPI	58	PostEPI	0.020480466	2.43E-06	4.57E-05	0.000118181	0.000429055	5.25E-07	1.36E-06	2.88E-06	0.000170658	3.05E-05	1.80E-05	7.39E-06	9.66E-05	0.020480466	1.36E-05	2.57E-05	4.18E-07	2.33E-06	5.18E-06	7.42E-07	1.43E-06	9.92E-07
D4_AGGTCTAAGCGATGGT-1	PI-Epi	PostEPI	26	PostEPI	0.020544584	1.44E-05	2.41E-05	0.000143526	0.000139133	3.13E-07	8.80E-07	6.71E-06	6.24E-05	5.40E-06	7.11E-06	2.56E-05	8.51E-05	0.020544584	1.68E-05	2.56E-05	4.11E-07	1.50E-06	1.85E-05	8.40E-07	2.39E-06	1.24E-06
D4_AGGTCTAAGGGATCTG-1	PI-Epi	PostEPI	24	PostEPI	0.002958022	4.75E-05	2.49E-05	0.000141998	0.000460183	1.22E-07	2.06E-07	9.91E-07	8.20E-05	1.61E-05	1.73E-05	1.60E-05	9.15E-05	0.002958022	2.74E-05	6.45E-05	4.92E-06	1.56E-06	1.72E-05	1.49E-06	1.49E-06	1.04E-06
D4_AGGTCTAAGGTAGTAT-1	PI-Epi	PostEPI	16	PostEPI	0.009192952	7.64E-06	2.99E-05	0.00010916	0.000783358	1.72E-06	3.13E-07	9.27E-07	4.31E-05	7.58E-06	9.65E-06	2.52E-05	8.46E-05	0.009192952	2.20E-05	2.89E-05	1.50E-06	1.97E-06	1.16E-05	9.55E-07	1.62E-06	1.16E-06
D4_AGGTCTACACCCTAAA-1	PI-Epi	PostEPI	61	PostEPI	0.065135191	4.46E-06	2.39E-05	0.000122311	0.000321258	2.51E-06	4.07E-07	2.65E-06	0.000122175	3.74E-06	7.01E-06	3.83E-05	3.13E-05	0.065135191	1.69E-05	1.60E-05	1.97E-07	1.93E-06	6.51E-06	1.58E-06	1.75E-06	1.09E-06
D4_AGGTCTAGTGCCGGTT-1	PI-Epi	PostEPI	122	PostEPI	0.06401091	8.25E-06	2.53E-05	7.13E-05	0.000619171	1.57E-06	3.14E-07	1.23E-06	8.77E-05	4.63E-05	4.05E-06	2.68E-05	6.04E-05	0.06401091	1.21E-05	3.89E-05	2.11E-07	2.40E-06	1.05E-05	1.16E-06	1.96E-06	1.55E-06
D4_AGGTCTATCCAAACCA-1	PI-Epi.L	PostEPI	18	PostEPI	0.002549465	1.27E-05	8.30E-05	0.000177076	0.000706936	4.22E-07	1.15E-07	2.05E-06	8.29E-05	7.70E-06	1.67E-05	6.53E-06	7.17E-05	0.002549465	1.75E-05	1.55E-05	2.44E-07	5.40E-06	8.08E-06	1.52E-06	1.24E-06	1.09E-06
D4_AGGTGTTAGAAGTATC-1	PI-Epi	PostEPI	123	PostEPI	0.007915881	6.38E-06	2.17E-05	0.000126567	0.000725592	4.54E-07	2.91E-07	1.23E-06	0.000154085	3.10E-05	7.60E-06	3.36E-05	5.65E-05	0.007915881	1.14E-05	2.60E-05	6.91E-07	2.30E-06	1.16E-05	1.52E-06	2.67E-06	1.20E-06
D4_AGGTGTTCAGCAGATG-1	PI-Epi.L	PostEPI	2	PostEPI	0.002390867	1.78E-06	4.54E-05	0.000233299	0.000232268	3.57E-07	1.10E-06	1.25E-05	6.44E-05	2.04E-06	9.68E-06	3.34E-05	5.19E-05	0.002390867	2.96E-05	1.49E-05	5.69E-07	2.27E-06	1.16E-05	1.93E-06	2.36E-06	5.25E-07
D4_AGGTGTTGTAGAGACC-1	PI-Epi	PostEPI	96	PostEPI	0.004879477	1.19E-05	3.29E-05	0.00010772	0.000705483	1.86E-07	6.70E-07	4.64E-06	0.000187767	4.99E-06	1.26E-05	1.11E-05	9.60E-05	0.004879477	1.74E-05	2.64E-05	3.43E-07	1.97E-06	2.12E-05	7.10E-07	1.60E-06	2.10E-06
D4_AGGTGTTTCTGGGAGA-1	PI-Epi	Blood	6	PostEPI	0.000912308	1.56E-05	9.30E-05	0.000126802	0.000912308	1.90E-07	1.04E-06	2.38E-06	0.000350807	6.71E-05	1.28E-05	1.20E-05	7.72E-05	0.000178727	2.00E-05	2.85E-05	1.27E-06	2.85E-06	1.26E-05	9.72E-07	9.79E-07	1.74E-06
D4_AGGTTACAGGATCACG-1	PI-Epi	PostEPI	120	PostEPI	0.018701506	1.24E-05	2.24E-05	6.24E-05	0.00045165	5.00E-07	3.10E-07	1.70E-06	0.000164254	5.37E-06	3.27E-06	3.00E-05	5.75E-05	0.018701506	1.35E-05	3.13E-05	2.54E-06	3.17E-06	1.09E-05	8.28E-07	4.45E-06	1.33E-06
D4_AGGTTACCAACGATCT-1	PI-Epi	PostEPI	22	PostEPI	0.013623565	7.41E-06	1.29E-05	0.000101617	0.000357968	5.48E-07	5.15E-07	2.35E-06	0.000172474	3.96E-05	5.27E-06	1.53E-05	4.30E-05	0.013623565	1.58E-05	2.91E-05	1.74E-06	2.36E-06	1.73E-05	3.94E-07	2.73E-06	7.80E-07
D4_AGGTTACCAGTTCCAA-1	PI-Epi	PostEPI	23	PostEPI	0.002598774	3.62E-06	0.000137705	0.000117122	0.000518563	1.24E-07	5.04E-07	2.89E-06	7.24E-05	1.09E-05	1.41E-05	3.26E-05	0.000112815	0.002598774	2.84E-05	4.34E-05	1.43E-06	1.55E-06	9.26E-06	6.04E-07	2.15E-06	3.23E-06
D4_AGGTTACGTATGGAGC-1	PI-Epi.L	PostEPI	70	PostEPI	0.003493284	6.65E-06	5.83E-05	9.51E-05	0.000418395	1.38E-06	1.78E-07	1.48E-06	0.000173863	2.79E-05	7.50E-06	1.32E-05	3.09E-05	0.003493284	1.37E-05	7.34E-05	7.92E-07	2.00E-06	6.37E-06	4.62E-07	1.36E-06	3.92E-06
D4_AGGTTACGTTGGGATG-1	PI-Epi.L	PostEPI	67	PostEPI	0.006423389	3.90E-06	8.09E-05	7.19E-05	0.00050336	9.31E-07	5.05E-07	3.43E-06	0.000117445	2.75E-05	5.25E-06	3.97E-06	4.47E-05	0.006423389	1.31E-05	3.93E-05	3.99E-07	2.68E-06	7.27E-06	1.14E-06	1.85E-06	2.16E-06
D4_AGGTTACTCACAATGC-1	PI-Epi	PostEPI	131	PostEPI	0.031648596	2.54E-06	1.93E-05	8.91E-05	0.00030276	2.15E-07	2.72E-07	1.54E-06	6.15E-05	1.23E-05	9.27E-06	2.83E-05	4.95E-05	0.031648596	2.33E-05	4.40E-05	1.00E-06	2.03E-06	8.67E-06	1.97E-06	1.43E-06	1.35E-06
D4_AGGTTGTAGAGTTGCG-1	PI-Epi	PostEPI	60	PostEPI	0.003162044	3.88E-06	8.64E-05	0.000101446	0.000882511	9.98E-08	3.84E-07	1.28E-06	4.38E-05	1.95E-05	1.50E-05	2.45E-05	9.01E-05	0.003162044	1.11E-05	1.95E-05	5.59E-07	2.43E-06	6.60E-06	3.03E-06	1.23E-06	1.63E-06
D4_AGGTTGTCAAATGGTA-1	PI-Epi.L	PostEPI	143	Blood	0.000558892	5.02E-05	3.59E-05	0.00011811	0.000477548	3.42E-07	1.54E-06	3.41E-06	8.72E-05	1.47E-05	1.02E-05	3.71E-05	9.86E-05	0.000558892	1.91E-05	1.47E-05	2.02E-08	1.58E-06	3.52E-05	2.50E-06	1.42E-06	1.77E-06
D4_AGGTTGTCACTTGTGA-1	PI-Epi	PostEPI	19	PostEPI	0.001640991	3.61E-05	2.60E-05	9.29E-05	0.000271661	7.00E-07	1.14E-07	5.48E-07	8.46E-05	4.52E-06	3.29E-06	3.74E-05	5.56E-05	0.001640991	2.42E-05	4.39E-05	4.33E-07	2.49E-06	9.12E-06	1.66E-06	4.70E-06	3.31E-06
D4_AGGTTGTTCCGCACTT-1	PI-Epi	PostEPI	122	PostEPI	0.055912214	5.30E-06	2.00E-05	8.52E-05	0.000288728	1.62E-06	3.22E-07	2.30E-06	5.95E-05	2.41E-05	7.07E-06	1.92E-05	4.16E-05	0.055912214	1.31E-05	2.21E-05	3.12E-07	2.34E-06	9.35E-06	5.40E-07	2.38E-06	4.04E-06
D4_AGGTTGTTCTCCGAGG-1	PI-Epi	PostEPI	22	PostEPI	0.010135281	6.16E-06	9.77E-06	9.95E-05	0.00040963	5.87E-07	3.10E-07	2.13E-06	0.000116479	5.68E-05	6.94E-06	3.07E-06	6.37E-05	0.010135281	2.26E-05	6.43E-05	4.59E-07	1.80E-06	9.71E-06	6.17E-07	2.73E-06	3.21E-06
D4_AGTAACCCAACAGTGG-1	PI-Epi	PostEPI	69	PostEPI	0.001666901	7.12E-06	6.37E-05	7.36E-05	0.000438247	2.08E-07	3.22E-07	1.37E-06	8.28E-05	1.00E-04	8.36E-06	2.92E-05	9.05E-05	0.001666901	1.97E-05	3.91E-05	2.20E-06	1.86E-06	7.43E-06	3.91E-07	1.69E-06	1.37E-06
D4_AGTAACCCATCCGCGA-1	PI-Epi	PostEPI	66	PostEPI	0.005053457	2.37E-05	9.80E-05	0.000149727	0.000672575	2.01E-07	2.53E-07	2.18E-06	0.000132004	5.67E-06	1.65E-05	1.48E-05	7.71E-05	0.005053457	2.09E-05	3.89E-05	1.22E-06	1.40E-06	6.91E-06	1.69E-06	2.59E-06	1.92E-06
D4_AGTAACCGTCGTCAGC-1	PI-Epi	PostEPI	6	PostEPI	0.004564763	2.76E-06	3.78E-05	0.000136603	0.001293131	1.13E-06	2.09E-07	7.82E-07	0.000174171	7.49E-05	2.23E-05	2.26E-05	0.000117522	0.004564763	1.19E-05	5.53E-05	2.65E-07	3.28E-06	1.19E-05	6.75E-07	6.42E-07	3.56E-06
D4_AGTAACCGTGAGTCAG-1	PI-Epi	PostEPI	106	PostEPI	0.010071614	7.39E-06	2.31E-05	8.45E-05	0.00033481	3.27E-07	1.36E-07	7.93E-07	3.36E-05	4.91E-05	1.71E-05	1.05E-05	0.000157455	0.010071614	1.90E-05	7.69E-05	1.06E-06	1.56E-06	9.23E-06	1.84E-06	1.83E-06	1.01E-06
D4_AGTAACCGTTCGATTG-1	PI-Epi	PostEPI	50	PostEPI	0.204999827	7.05E-06	3.33E-05	0.000109071	0.000495243	7.53E-07	2.55E-07	2.39E-06	5.99E-05	4.17E-06	7.21E-06	1.25E-05	7.59E-05	0.204999827	1.62E-05	3.51E-05	1.06E-06	1.93E-06	7.36E-06	6.16E-07	2.53E-06	1.19E-06
D4_AGTACCACAACCAGAG-1	PI-Epi	PostEPI	24	PostEPI	0.000975138	8.34E-06	4.71E-05	0.000125798	0.000716629	3.92E-07	3.10E-07	1.01E-05	0.000142949	1.26E-05	2.05E-05	2.95E-05	8.66E-05	0.000975138	1.79E-05	4.13E-05	5.04E-07	2.63E-06	9.87E-06	6.38E-07	1.61E-06	7.15E-07
D4_AGTACCACAACGCATT-1	PI-Epi.L	PostEPI	143	Blood	0.000695514	6.97E-05	5.01E-05	6.61E-05	0.000457526	2.32E-07	6.70E-07	6.25E-06	0.000105262	1.08E-05	1.50E-05	1.48E-05	7.07E-05	0.000695514	9.81E-06	1.46E-05	9.33E-08	2.02E-06	8.21E-05	1.80E-06	9.84E-07	3.04E-06
D4_AGTACCACAAGGCAAC-1	PI-Epi	PostEPI	71	PostEPI	0.001231107	3.43E-06	6.19E-05	9.04E-05	0.000687824	3.29E-07	2.71E-07	1.82E-06	8.80E-05	4.02E-06	1.87E-05	3.47E-05	7.29E-05	0.001231107	2.02E-05	3.87E-05	1.97E-06	2.34E-06	8.60E-06	7.23E-07	1.47E-06	1.51E-06
D4_AGTACCAGTCGTATGT-1	PI-Epi.L	PostEPI	2	PostEPI	0.006569553	5.81E-06	6.45E-05	0.000154062	0.000384827	8.78E-07	5.25E-07	1.54E-06	5.94E-05	3.56E-06	1.05E-05	1.41E-05	5.88E-05	0.006569553	1.85E-05	4.67E-05	5.01E-07	2.63E-06	1.30E-05	2.40E-06	6.25E-07	1.27E-06
D4_AGTACCAGTTAAGTCC-1	PI-Epi	PostEPI	60	PostEPI	0.020890846	2.77E-06	5.63E-05	0.000134567	0.000555447	2.79E-07	1.74E-07	6.00E-06	0.000258335	9.45E-06	2.24E-05	5.49E-05	0.000113599	0.020890846	1.49E-05	2.48E-05	3.08E-07	2.12E-06	8.07E-06	7.33E-07	1.50E-06	2.27E-06
D4_AGTACCATCATTACTC-1	PI-Epi	PostEPI	131	PostEPI	0.015504012	4.27E-06	3.04E-05	0.000144539	0.000680926	6.94E-07	1.82E-07	1.43E-06	0.000105855	1.80E-05	8.94E-06	3.47E-05	4.24E-05	0.015504012	1.73E-05	5.23E-05	3.50E-07	1.70E-06	7.54E-06	7.73E-07	3.89E-06	1.18E-06
D4_AGTACCATCCACATAG-1	PI-Epi	PostEPI	24	PostEPI	0.004082282	3.83E-05	7.90E-05	7.26E-05	0.000376052	1.05E-06	4.57E-07	4.42E-07	5.89E-05	3.38E-05	1.28E-05	7.93E-06	8.52E-05	0.004082282	1.21E-05	5.27E-05	1.03E-06	2.26E-06	1.02E-05	1.95E-06	1.17E-06	1.84E-06
D4_AGTACCATCGACGTCG-1	PI-Epi	PostEPI	78	PostEPI	0.015824047	1.61E-06	7.53E-05	7.83E-05	0.00134557	2.32E-07	2.38E-07	1.21E-06	0.000103783	4.96E-05	7.01E-06	6.92E-06	0.000101235	0.015824047	2.79E-05	7.52E-05	7.70E-07	2.28E-06	6.21E-06	1.70E-06	1.81E-06	1.60E-06
D4_AGTACTGCACCCTGTT-1	PI-Epi	PostEPI	90	PostEPI	0.005120508	3.87E-06	5.09E-05	9.01E-05	0.000619763	4.30E-07	1.96E-07	1.59E-06	4.85E-05	1.49E-05	1.26E-05	4.87E-05	6.56E-05	0.005120508	1.80E-05	3.28E-05	3.55E-07	2.76E-06	8.44E-06	1.18E-06	1.27E-06	2.30E-06
D4_AGTACTGCAGAGTAAT-1	PI-Epi	PostEPI	78	PostEPI	0.012526723	1.21E-06	3.72E-05	8.02E-05	0.001315776	3.80E-07	3.04E-07	7.61E-07	5.76E-05	1.67E-05	8.74E-06	2.19E-05	7.90E-05	0.012526723	1.65E-05	2.90E-05	5.77E-07	2.08E-06	6.81E-06	9.41E-07	1.70E-06	1.73E-06
D4_AGTACTGCATCGGAAG-1	PI-Epi.L	PostEPI	2	PostEPI	0.001243241	5.43E-06	4.95E-05	0.000152087	0.000531183	3.48E-07	1.27E-07	2.37E-06	2.50E-05	1.00E-05	7.48E-06	1.09E-05	4.69E-05	0.001243241	2.98E-05	1.39E-05	4.86E-06	2.52E-06	1.47E-05	1.89E-06	2.62E-06	8.22E-07
D4_AGTACTGTCTTCCAGC-1	PI-Epi	PostEPI	92	PostEPI	0.0120365	2.84E-05	6.63E-05	7.00E-05	0.00077773	3.34E-07	4.41E-07	5.72E-06	0.00011051	1.90E-06	1.18E-05	1.96E-05	9.41E-05	0.0120365	2.32E-05	3.02E-05	4.80E-07	3.13E-06	2.08E-05	7.52E-07	1.22E-06	2.76E-06
D4_AGTAGCTGTGGATACG-1	PI-Epi	PostEPI	19	PostEPI	0.003499344	1.27E-05	6.82E-05	0.000153333	0.000593529	5.76E-07	4.16E-07	1.43E-06	6.99E-05	7.20E-06	8.75E-06	2.18E-05	6.99E-05	0.003499344	1.37E-05	5.68E-05	1.53E-06	2.99E-06	1.21E-05	1.69E-06	5.39E-06	8.91E-07
D4_AGTAGCTGTGTGCCTG-1	PI-Epi	PostEPI	60	PostEPI	0.002173392	2.38E-06	5.94E-05	0.000151562	0.000829053	1.45E-06	6.63E-07	1.19E-06	0.000282458	9.87E-06	2.63E-05	2.20E-05	0.0001148	0.002173392	1.87E-05	3.24E-05	3.45E-07	2.28E-06	1.12E-05	1.28E-06	1.04E-06	1.68E-06
D4_AGTAGCTTCATGCATG-1	PI-Epi	PostEPI	59	PostEPI	0.000833415	8.24E-06	2.26E-05	0.000147231	0.000503253	3.43E-07	4.10E-07	3.40E-06	0.000347788	9.39E-06	1.19E-05	4.47E-05	0.000112086	0.000833415	1.63E-05	1.93E-05	4.86E-07	3.77E-06	3.02E-05	5.71E-07	2.19E-06	6.86E-07
D4_AGTAGTCAGAAGCGCT-1	PI-Epi.L	PostEPI	141	PostEPI	0.001535599	6.38E-06	4.19E-05	0.000146246	0.00024203	7.97E-08	3.22E-07	5.36E-06	5.67E-05	1.66E-06	2.86E-05	3.89E-05	4.62E-05	0.001535599	1.43E-05	6.59E-05	6.00E-06	2.64E-06	4.16E-05	5.51E-07	1.15E-06	5.11E-06
D4_AGTCAACAGTTCATCG-1	PI-Epi	PostEPI	96	PostEPI	0.039957557	3.81E-06	2.68E-05	0.000106788	0.000498504	1.99E-07	5.06E-07	1.87E-06	0.000163811	6.17E-06	8.42E-06	1.33E-05	4.84E-05	0.039957557	1.90E-05	2.74E-05	6.71E-07	2.11E-06	1.11E-05	1.62E-06	2.48E-06	1.34E-06
D4_AGTCAACCAATGACCT-1	PI-Epi	PostEPI	121	PostEPI	0.01392581	8.76E-06	4.61E-05	9.90E-05	0.000448409	2.41E-06	2.82E-07	7.63E-07	4.00E-05	3.41E-06	7.89E-06	4.56E-05	8.39E-05	0.01392581	1.75E-05	5.75E-05	2.99E-07	3.54E-06	9.18E-06	8.91E-07	1.46E-06	1.88E-06
D4_AGTCAACCATGGGCAA-1	PI-Epi	PostEPI	114	PostEPI	0.034153093	5.19E-06	5.26E-05	0.00011836	0.000474447	3.80E-07	2.20E-07	1.12E-06	4.64E-05	1.18E-05	1.46E-05	6.94E-05	6.62E-05	0.034153093	1.90E-05	3.10E-05	7.58E-07	1.94E-06	8.88E-06	8.13E-07	1.25E-06	8.05E-07
D4_AGTCAACTCATTTGGG-1	PI-Epi	PostEPI	69	PostEPI	0.005013805	5.32E-06	4.80E-05	8.36E-05	0.000249372	5.33E-07	2.68E-07	1.61E-06	8.75E-05	4.58E-05	1.20E-05	3.13E-05	8.73E-05	0.005013805	2.45E-05	2.13E-05	8.54E-07	2.87E-06	1.11E-05	8.45E-07	1.33E-06	6.13E-06
D4_AGTCACAAGTCGTTAC-1	PI-Epi	PostEPI	144	PostEPI	0.002394532	7.79E-06	4.83E-05	0.000148033	0.000460608	1.80E-07	2.46E-07	6.87E-06	0.000153636	8.97E-05	9.84E-06	1.16E-05	5.78E-05	0.002394532	1.48E-05	3.57E-05	3.22E-07	2.23E-06	7.94E-06	6.51E-07	2.73E-06	6.69E-07
D4_AGTCACACATAGTCGT-1	PI-Epi	PostEPI	50	PostEPI	0.012710546	6.94E-06	6.34E-05	0.000160754	0.000222561	8.60E-07	4.19E-07	1.87E-06	2.26E-05	4.64E-06	1.45E-05	4.70E-05	6.02E-05	0.012710546	1.40E-05	2.86E-05	3.08E-07	1.70E-06	6.54E-06	9.50E-07	1.82E-06	2.10E-06
D4_AGTCACAGTATCTCGA-1	PI-Epi	PostEPI	144	PostEPI	0.015095016	1.19E-05	3.09E-05	0.000120408	0.000527718	6.52E-06	2.37E-07	5.45E-07	5.08E-05	1.34E-05	1.11E-05	2.15E-05	7.24E-05	0.015095016	1.12E-05	4.48E-05	1.37E-07	3.11E-06	1.39E-05	5.68E-07	1.26E-06	6.54E-07
D4_AGTCATGAGGAGGTTC-1	PI-Epi	PostEPI	24	PostEPI	0.005903932	1.21E-05	4.20E-05	0.000110179	0.000423611	1.33E-07	1.80E-07	1.05E-06	0.000101863	4.71E-06	9.60E-06	4.16E-05	7.73E-05	0.005903932	2.72E-05	3.13E-05	1.03E-06	3.52E-06	8.93E-06	1.13E-06	1.43E-06	2.81E-06
D4_AGTCATGCAAGGAGTC-1	PI-Epi	PostEPI	131	PostEPI	0.028343844	9.43E-06	3.36E-05	0.000105193	0.000441927	6.04E-07	3.99E-07	1.73E-06	4.32E-05	3.19E-06	8.51E-06	1.90E-05	0.000100587	0.028343844	1.05E-05	3.45E-05	3.49E-07	1.66E-06	9.32E-06	8.80E-07	2.04E-06	1.05E-06
D4_AGTCATGCATACAGGG-1	PI-Epi	Blood	19	PostEPI	0.0005489	1.70E-05	7.77E-05	0.000120694	0.0005489	1.51E-07	3.73E-07	2.62E-06	0.000517019	5.43E-05	2.79E-05	2.67E-05	6.68E-05	0.00027991	2.64E-05	5.20E-05	8.97E-07	3.03E-06	1.39E-05	1.07E-06	1.35E-06	2.20E-06
D4_AGTCATGGTCAGTCCG-1	PI-Epi	PostEPI	22	PostEPI	0.0180939	2.35E-05	1.77E-05	0.00012181	0.0002354	3.68E-07	2.65E-07	1.78E-06	5.87E-05	4.33E-06	6.35E-06	3.30E-05	6.39E-05	0.0180939	1.11E-05	2.88E-05	3.61E-06	2.07E-06	1.80E-05	1.01E-06	4.08E-06	7.04E-07
D4_AGTCATGGTGTGCCTG-1	Mesoderm-like	Emergent Mesoderm	44	PrE	0.0062502	1.03E-05	1.87E-06	0.000131423	0.001348846	3.04E-07	4.09E-06	1.41E-05	0.0062502	1.17E-06	1.72E-05	4.06E-05	6.34E-05	4.73E-05	0.00013658	2.21E-05	1.49E-07	7.12E-07	5.79E-05	2.45E-06	4.00E-06	6.91E-06
D4_AGTCTCCAGGAGCAAA-1	PI-Epi	PostEPI	26	PostEPI	0.009072992	3.89E-05	2.80E-05	8.69E-05	0.000246308	5.26E-07	3.75E-07	1.65E-06	8.71E-05	6.29E-06	4.19E-06	3.11E-05	4.23E-05	0.009072992	2.40E-05	1.67E-05	1.71E-06	2.13E-06	1.64E-05	9.62E-07	4.87E-06	1.58E-06
D4_AGTCTCCCACCGGTCA-1	PS-like	PostEPI	31	PostEPI	0.002092947	2.55E-06	4.97E-05	0.000157653	0.000744612	3.41E-07	2.74E-06	2.04E-06	4.80E-05	5.54E-06	1.32E-05	9.85E-05	0.000130973	0.002092947	2.25E-05	2.80E-05	7.19E-07	2.18E-06	1.10E-05	1.57E-06	5.59E-07	3.38E-06
D4_AGTGACTAGCCATCCG-1	PI-Epi	PostEPI	26	PostEPI	0.027437591	1.04E-05	4.08E-05	0.000124173	0.000276953	2.19E-07	2.42E-07	3.39E-06	8.41E-05	8.18E-06	6.65E-06	2.58E-05	5.80E-05	0.027437591	2.13E-05	5.83E-05	5.41E-07	1.93E-06	5.22E-06	1.12E-06	3.38E-06	1.59E-06
D4_AGTGACTGTGCCTAAT-1	PI-Epi	PostEPI	60	PostEPI	0.001220382	1.88E-05	2.24E-05	0.000120828	0.00033657	1.99E-06	2.45E-07	6.83E-07	0.000251645	4.57E-05	9.01E-06	5.05E-06	5.60E-05	0.001220382	1.84E-05	4.54E-05	5.39E-07	2.55E-06	6.30E-06	1.18E-06	1.89E-06	1.82E-06
D4_AGTGATCCATAAGATG-1	PI-Epi.L	PostEPI	2	PostEPI	0.002754045	7.01E-06	4.51E-05	7.30E-05	0.000878434	5.60E-08	5.47E-07	4.71E-06	7.13E-05	1.25E-05	4.96E-06	8.51E-06	2.90E-05	0.002754045	3.56E-05	2.23E-05	3.24E-06	3.12E-06	1.23E-05	2.09E-06	2.77E-06	8.63E-07
D4_AGTGATCCATCGGCCA-1	PI-Epi	PostEPI	24	PostEPI	0.006799382	1.47E-05	8.08E-05	9.83E-05	0.000572834	5.17E-07	2.97E-07	1.13E-06	4.82E-05	1.83E-06	1.67E-05	1.53E-05	0.000109332	0.006799382	1.86E-05	5.39E-05	1.19E-06	1.94E-06	1.06E-05	5.65E-07	1.34E-06	3.50E-06
D4_AGTGATCGTATCGTAC-1	PI-Epi	PostEPI	19	PostEPI	0.001785958	9.14E-06	8.75E-05	0.000174708	0.000880061	6.10E-07	3.65E-07	8.43E-07	8.60E-05	3.05E-05	1.05E-05	1.11E-05	5.44E-05	0.001785958	3.32E-05	2.51E-05	9.80E-07	2.33E-06	1.18E-05	2.31E-06	1.81E-06	2.40E-06
D4_AGTGCCGCAATTCTCT-1	PS-like	PostEPI	31	PostEPI	0.000605247	1.29E-05	6.13E-05	0.00016624	0.000330097	2.29E-06	8.25E-07	4.76E-07	2.98E-05	3.55E-06	2.84E-05	3.44E-05	0.00014276	0.000605247	1.97E-05	3.47E-05	1.56E-06	1.65E-06	1.66E-05	1.91E-06	9.60E-07	1.24E-06
D4_AGTGCCGCAGGGTCTC-1	PI-Epi	PostEPI	31	PostEPI	0.004512861	5.09E-06	1.53E-05	9.37E-05	0.000793775	9.90E-07	2.09E-07	8.85E-07	5.11E-05	8.50E-06	8.49E-06	7.12E-05	5.22E-05	0.004512861	1.08E-05	2.29E-05	1.30E-06	2.10E-06	1.09E-05	2.44E-06	1.33E-06	1.85E-06
D4_AGTGCCGGTACTGGGA-1	PI-Epi	PostEPI	60	PostEPI	0.01467732	5.84E-06	8.97E-05	0.0001649	0.000639873	4.31E-07	2.58E-07	3.30E-06	4.06E-05	1.08E-05	3.89E-05	2.13E-05	7.31E-05	0.01467732	2.31E-05	2.94E-05	4.99E-07	1.90E-06	1.24E-05	6.25E-07	2.02E-06	1.53E-06
D4_AGTGCCGGTCTACTGA-1	PI-Epi	PostEPI	121	PostEPI	0.017593259	1.37E-06	3.42E-05	0.000118575	0.000589182	4.12E-07	5.52E-07	1.11E-06	0.000188944	1.65E-05	1.25E-05	4.02E-05	6.33E-05	0.017593259	3.18E-05	4.68E-05	4.88E-07	1.23E-06	7.21E-06	1.04E-06	3.07E-06	2.28E-06
D4_AGTGCCGTCCTCTTTC-1	PS-like	PostEPI	123	PostEPI	0.001153955	3.36E-05	2.70E-05	7.98E-05	0.00048884	1.05E-07	6.19E-07	6.30E-06	6.21E-05	2.27E-05	8.81E-06	3.93E-05	5.88E-05	0.001153955	1.73E-05	5.15E-05	1.51E-06	2.17E-06	1.57E-05	2.05E-06	1.52E-06	9.49E-07
D4_AGTGCCGTCGCACTCT-1	PI-Epi	PostEPI	70	PostEPI	0.001252586	1.20E-05	0.000144691	0.000107713	0.000299065	6.34E-07	2.82E-07	1.48E-06	0.000220043	1.13E-05	7.94E-06	1.16E-05	0.000104728	0.001252586	2.88E-05	0.00020978	8.95E-07	2.61E-06	5.35E-06	1.25E-06	1.82E-06	2.15E-06
D4_AGTGCCGTCTAAGCGT-1	PS-like	PostEPI	31	PostEPI	0.001440758	1.06E-05	2.73E-05	0.000487496	0.000412333	3.43E-07	5.07E-07	9.55E-07	4.48E-05	6.22E-06	2.66E-05	2.08E-05	0.000114521	0.001440758	3.07E-05	5.20E-05	3.87E-06	1.22E-06	1.08E-05	2.10E-06	1.24E-06	8.78E-07
D4_AGTGCCGTCTTGGGCG-1	PI-Epi	PostEPI	95	PostEPI	0.020799887	7.46E-06	1.91E-05	0.000130023	0.000392833	3.53E-07	4.21E-07	9.90E-07	0.000428824	2.05E-05	9.00E-06	2.97E-06	7.82E-05	0.020799887	2.99E-05	2.06E-05	5.15E-07	4.49E-06	1.40E-05	1.05E-06	1.38E-06	2.90E-06
D4_AGTGTTGAGATGGCAC-1	PI-Epi	Blood	30	PostEPI	0.001413873	7.16E-06	0.000194128	0.00012903	0.001413873	4.61E-07	1.79E-07	3.18E-06	0.000184472	0.000131716	2.81E-05	3.08E-05	0.000102228	0.000425314	9.75E-06	3.08E-05	3.71E-07	4.64E-06	1.37E-05	9.48E-07	1.39E-06	9.30E-07
D4_AGTGTTGAGCATGATA-1	PI-Epi	PostEPI	67	PostEPI	0.006790025	6.08E-06	4.19E-05	9.42E-05	0.000666447	1.11E-06	4.53E-07	8.07E-07	3.92E-05	1.79E-05	6.47E-06	5.71E-05	6.88E-05	0.006790025	1.34E-05	7.57E-05	2.52E-06	1.95E-06	8.78E-06	8.13E-07	2.02E-06	1.43E-06
D4_AGTGTTGCAGAGGTTG-1	PI-Epi	Blood	10	PostEPI	0.000533831	1.14E-05	9.75E-05	0.000101059	0.000533831	1.13E-06	3.76E-07	8.71E-07	0.000158791	8.79E-05	1.26E-05	3.07E-05	7.41E-05	0.000262712	1.97E-05	4.86E-05	7.80E-07	2.76E-06	1.00E-05	8.93E-07	1.15E-06	2.31E-06
D4_AGTGTTGGTAACGATA-1	PI-Epi	PostEPI	101	PostEPI	0.00687335	7.80E-06	3.96E-05	0.000143322	0.000433483	2.21E-06	5.68E-07	9.65E-07	4.45E-05	1.31E-05	8.07E-06	6.62E-05	5.53E-05	0.00687335	2.09E-05	3.72E-05	4.72E-07	2.05E-06	8.97E-06	1.26E-06	1.96E-06	1.42E-06
D4_AGTGTTGGTACTCAAC-1	PI-Epi	Blood	69	PostEPI	0.000351158	4.05E-06	1.63E-05	0.000160979	0.000351158	1.37E-07	4.59E-07	1.35E-06	8.48E-05	5.25E-05	8.98E-06	3.71E-05	6.50E-05	0.000319883	4.93E-05	6.73E-05	7.47E-07	1.58E-06	8.73E-06	2.79E-06	1.04E-06	1.91E-06
D4_AGTGTTGTCTCATTAC-1	PI-Epi	PostEPI	90	PostEPI	0.005549025	2.76E-05	2.51E-05	8.14E-05	0.0003952	8.87E-07	5.24E-07	1.38E-06	0.000204769	1.08E-05	6.77E-06	6.38E-06	5.02E-05	0.005549025	1.71E-05	2.81E-05	4.07E-07	2.34E-06	2.47E-05	8.61E-07	1.98E-06	1.52E-06
D4_AGTTAGCAGAGTTGAT-1	PI-Epi	PostEPI	6	PostEPI	0.01471833	9.12E-06	1.61E-05	0.000121744	0.000423793	9.22E-07	5.36E-07	1.69E-06	0.000199824	7.92E-06	7.65E-06	1.46E-05	6.78E-05	0.01471833	1.99E-05	1.33E-05	5.44E-07	1.66E-06	1.94E-05	8.33E-07	1.85E-06	1.75E-06
D4_AGTTAGCCACATAACC-1	PI-Epi.L	PostEPI	2	PostEPI	0.095325808	3.06E-06	2.95E-05	0.000190001	0.000190029	1.27E-07	2.90E-07	3.27E-06	2.31E-05	5.31E-06	7.48E-06	4.52E-06	2.71E-05	0.095325808	1.24E-05	1.52E-05	1.53E-06	1.57E-06	1.30E-05	3.23E-06	2.81E-06	1.23E-06
D4_AGTTAGCTCACCGACG-1	PI-Epi.L	PostEPI	2	PostEPI	0.003988595	2.70E-06	5.88E-05	0.000133444	0.000372098	3.44E-07	2.88E-07	2.21E-06	1.37E-05	2.69E-06	7.50E-06	2.71E-05	5.48E-05	0.003988595	2.00E-05	1.18E-05	3.47E-06	1.60E-06	3.95E-06	1.49E-06	5.62E-06	4.79E-07
D4_AGTTCCCCAACTCATG-1	PI-Epi	PostEPI	26	PostEPI	0.002427731	1.76E-05	5.58E-05	0.000165953	0.000782769	9.21E-07	6.94E-07	1.66E-06	0.000111552	1.66E-05	7.68E-06	1.19E-05	8.78E-05	0.002427731	1.36E-05	2.75E-05	9.67E-07	3.50E-06	1.99E-05	1.04E-06	4.13E-06	1.09E-06
D4_AGTTCCCGTCCTGTTC-1	PI-Epi	PostEPI	101	PostEPI	0.016621855	1.79E-06	2.28E-05	0.000103189	0.00092968	1.06E-06	1.93E-07	6.60E-07	8.97E-05	2.89E-05	9.92E-06	6.45E-05	4.39E-05	0.016621855	1.88E-05	3.38E-05	8.40E-07	1.89E-06	5.84E-06	1.11E-06	1.71E-06	2.15E-06
D4_AGTTCCCTCTCTAGGA-1	PI-Epi	PostEPI	122	PostEPI	0.00238614	2.48E-05	3.29E-05	6.81E-05	0.000369715	6.48E-07	3.82E-07	6.56E-06	0.000125557	3.34E-05	7.34E-06	8.87E-06	5.82E-05	0.00238614	1.21E-05	5.00E-05	2.54E-07	2.61E-06	9.35E-06	9.20E-07	2.59E-06	1.46E-06
D4_AGTTCCCTCTTAGGAC-1	PI-Epi	PostEPI	87	PostEPI	0.012083776	1.89E-05	6.13E-05	7.64E-05	0.000357371	1.45E-06	3.45E-07	6.00E-07	8.85E-05	2.19E-05	5.32E-06	1.71E-05	8.52E-05	0.012083776	3.14E-05	5.99E-05	3.91E-07	1.82E-06	9.84E-06	1.02E-06	2.19E-06	3.43E-06
D4_AGTTCCCTCTTGCAAG-1	PI-Epi	PostEPI	70	PostEPI	0.006499629	5.77E-06	7.69E-05	0.00013824	0.000407458	5.64E-07	1.99E-07	5.06E-07	0.000119849	7.53E-06	8.66E-06	5.81E-06	4.59E-05	0.006499629	1.86E-05	3.51E-05	2.61E-06	1.73E-06	4.97E-06	2.62E-06	2.96E-06	1.80E-06
D4_AGTTCGACAATCCTTT-1	PI-Epi	PostEPI	26	PostEPI	0.021258488	8.14E-06	2.87E-05	0.000121351	0.000467051	2.12E-07	3.37E-07	2.16E-06	5.70E-05	6.27E-06	6.21E-06	7.19E-05	8.10E-05	0.021258488	2.30E-05	3.06E-05	9.94E-07	2.58E-06	1.05E-05	1.65E-06	2.73E-06	1.15E-06
D4_AGTTCGAGTGATTCTG-1	PI-Epi	PostEPI	6	PostEPI	0.004928237	6.56E-05	6.18E-05	9.86E-05	0.000624697	4.48E-07	2.41E-07	2.26E-06	0.000156741	1.14E-05	9.33E-06	1.36E-05	9.00E-05	0.004928237	1.33E-05	4.25E-05	5.61E-07	2.00E-06	6.44E-06	1.09E-06	2.27E-06	1.48E-06
D4_AGTTCGATCATTGCTT-1	PI-Epi	PostEPI	87	PostEPI	0.004995305	2.76E-06	2.99E-05	0.000108065	0.000303505	7.05E-07	4.18E-07	1.95E-06	0.000108175	7.44E-06	1.88E-05	2.67E-05	7.61E-05	0.004995305	1.72E-05	1.57E-05	6.14E-07	1.42E-06	9.68E-06	9.75E-07	1.80E-06	3.95E-06
D4_AGTTCGATCGCGATCG-1	PI-Epi	PostEPI	24	PostEPI	0.005136847	8.36E-06	3.11E-05	0.000129357	0.000367219	2.71E-07	5.18E-07	2.59E-06	9.17E-05	2.39E-05	1.18E-05	1.40E-05	0.000105787	0.005136847	1.83E-05	3.23E-05	5.13E-07	2.16E-06	7.22E-06	1.41E-06	1.73E-06	1.39E-06
D4_AGTTCGATCGTCTAAG-1	PI-Epi	PostEPI	114	PostEPI	0.018440015	3.86E-06	3.05E-05	0.000131515	0.000501581	5.40E-07	1.64E-07	1.20E-06	0.000215938	1.24E-05	1.68E-05	1.79E-05	5.81E-05	0.018440015	1.75E-05	2.60E-05	1.99E-06	1.91E-06	9.80E-06	1.08E-06	2.61E-06	7.93E-07
D4_AGTTCGATCTTGGTGA-1	PI-Epi	PostEPI	66	PostEPI	0.004144192	8.77E-06	6.04E-05	0.000100689	0.000720031	1.04E-06	1.96E-07	2.31E-06	0.000195213	9.60E-06	1.38E-05	2.57E-05	6.34E-05	0.004144192	4.09E-05	3.98E-05	4.72E-07	1.70E-06	9.40E-06	9.84E-07	1.51E-06	2.97E-06
D4_ATACCGATCCGCAACG-1	PI-Epi	PostEPI	71	PostEPI	0.037980705	2.40E-06	2.62E-05	0.000179532	0.00038162	3.43E-07	3.59E-07	1.71E-06	7.26E-05	1.19E-05	1.21E-05	3.81E-05	4.56E-05	0.037980705	2.03E-05	2.11E-05	2.57E-07	1.78E-06	7.87E-06	2.13E-06	1.53E-06	2.02E-06
D4_ATACCTTAGATTGCGG-1	PI-Epi	PostEPI	84	PostEPI	0.009957596	4.74E-06	3.94E-05	8.80E-05	0.000541142	2.79E-07	3.27E-07	2.51E-06	0.000240229	1.75E-05	2.70E-05	4.34E-06	9.68E-05	0.009957596	1.54E-05	2.88E-05	3.51E-07	1.51E-06	1.07E-05	2.58E-06	1.81E-06	1.26E-06
D4_ATACCTTAGCTCTTCC-1	PI-Epi	PostEPI	90	PostEPI	0.061887598	3.19E-06	2.15E-05	7.45E-05	0.000329467	1.97E-07	2.83E-07	4.38E-06	3.07E-05	1.42E-05	7.08E-06	4.79E-05	6.05E-05	0.061887598	1.08E-05	1.92E-05	1.69E-06	1.92E-06	7.80E-06	7.78E-07	2.33E-06	1.30E-06
D4_ATACCTTAGTAAAGCT-1	PI-Epi	PostEPI	114	PostEPI	0.030848405	1.73E-05	1.80E-05	0.000154875	0.00029508	3.92E-07	7.52E-07	7.27E-07	2.03E-05	1.71E-06	1.08E-05	7.31E-05	4.79E-05	0.030848405	2.66E-05	3.05E-05	4.57E-07	1.64E-06	1.10E-05	7.99E-07	1.47E-06	1.78E-06
D4_ATACCTTGTGCGGTAA-1	PI-Epi	PostEPI	91	PostEPI	0.010132708	7.06E-06	9.79E-06	0.000280546	0.000315104	2.86E-06	1.29E-06	7.72E-07	6.40E-05	8.89E-07	1.45E-05	1.00E-05	5.87E-05	0.010132708	2.08E-05	1.74E-05	7.44E-07	1.13E-06	1.25E-05	1.37E-06	1.45E-06	3.61E-07
D4_ATACCTTTCAAGGTGG-1	PI-Epi	PostEPI	70	PostEPI	0.008742932	3.41E-06	0.000164533	7.23E-05	0.000744432	6.42E-07	3.39E-07	1.01E-06	8.00E-05	7.09E-06	4.84E-06	1.86E-05	5.54E-05	0.008742932	2.17E-05	4.16E-05	6.71E-07	2.96E-06	5.63E-06	1.41E-06	2.20E-06	3.65E-06
D4_ATACCTTTCTGCTCTG-1	PI-Epi	PostEPI	26	PostEPI	0.084999743	3.75E-06	2.14E-05	0.000105093	0.000263199	1.06E-06	7.35E-07	6.78E-07	0.000140444	2.58E-06	6.56E-06	4.02E-05	3.40E-05	0.084999743	1.53E-05	1.46E-05	3.75E-07	1.18E-06	6.76E-06	2.12E-06	4.07E-06	9.03E-07
D4_ATACTTCGTGAACGGT-1	PI-Epi	PostEPI	26	PostEPI	0.018841675	5.60E-06	3.59E-05	8.51E-05	0.000320879	6.91E-07	6.69E-07	5.97E-06	8.62E-05	2.20E-05	5.20E-06	1.36E-05	6.16E-05	0.018841675	1.92E-05	2.21E-05	5.12E-07	1.59E-06	5.79E-06	1.63E-06	1.92E-06	1.34E-06
D4_ATACTTCGTGTATTCG-1	PI-Epi	PostEPI	123	PostEPI	0.010462962	7.69E-06	6.98E-05	0.000230407	0.00059344	8.04E-07	5.47E-07	2.89E-06	4.61E-05	1.20E-06	6.59E-06	5.77E-05	6.52E-05	0.010462962	1.69E-05	4.66E-05	9.47E-07	2.93E-06	9.75E-06	2.20E-06	2.51E-06	9.11E-07
D4_ATACTTCTCGCGTGCA-1	PI-Epi	PostEPI	26	PostEPI	0.007723734	2.04E-06	1.02E-05	0.000103866	0.00070811	3.81E-07	5.87E-07	1.25E-06	0.000126247	4.75E-05	1.02E-05	2.36E-05	7.17E-05	0.007723734	1.47E-05	2.54E-05	5.00E-07	1.92E-06	1.57E-05	1.74E-06	2.21E-06	1.93E-06
D4_ATACTTCTCTGATGGT-1	PI-Epi	PostEPI	42	PostEPI	0.004196155	5.67E-06	4.95E-05	9.32E-05	0.00060131	1.92E-06	4.61E-07	1.64E-06	0.000144948	2.52E-05	1.38E-05	7.78E-06	0.000107579	0.004196155	1.27E-05	4.69E-05	2.77E-07	3.03E-06	1.00E-05	4.99E-07	1.01E-06	4.48E-06
D4_ATAGACCCAGATAAAC-1	PI-Epi.L	PostEPI	121	PostEPI	0.009070849	8.67E-07	2.41E-05	0.000123761	0.000958552	3.68E-07	2.01E-07	4.57E-06	8.09E-05	2.74E-06	1.18E-05	1.81E-05	3.70E-05	0.009070849	2.74E-05	2.07E-05	2.17E-06	1.69E-06	8.62E-06	1.61E-06	2.88E-06	9.39E-07
D4_ATAGACCCATTGTACG-1	PI-Epi	Blood	30	PostEPI	0.000810378	1.15E-05	2.29E-05	0.000104325	0.000810378	8.42E-07	2.74E-07	9.37E-07	0.000102223	1.66E-05	1.20E-05	1.79E-05	0.000126332	0.000655032	2.06E-05	4.24E-05	9.93E-07	2.75E-06	1.01E-05	1.02E-06	1.91E-06	1.48E-06
D4_ATAGACCGTCTAATCG-1	PI-Epi.L	PostEPI	95	PostEPI	0.018951697	1.78E-06	5.33E-05	0.00015882	0.000231333	3.17E-06	1.94E-07	3.88E-07	0.000141197	1.39E-06	1.62E-05	1.47E-05	6.39E-05	0.018951697	2.48E-05	1.52E-05	1.51E-06	2.92E-06	1.25E-05	1.87E-06	1.54E-06	2.28E-06
D4_ATAGACCGTCTCAGGC-1	PI-Epi	PostEPI	24	PostEPI	0.008123505	1.44E-05	0.000103755	6.45E-05	0.000460383	2.23E-06	3.06E-07	7.35E-07	0.000145739	3.33E-05	1.22E-05	2.03E-05	6.54E-05	0.008123505	2.37E-05	6.40E-05	1.11E-06	2.73E-06	4.60E-06	1.20E-06	1.95E-06	9.59E-07
D4_ATAGACCGTCTGATCA-1	PI-Epi	PostEPI	123	PostEPI	0.002962085	4.21E-06	0.000124332	0.000107515	0.000478447	6.58E-07	6.20E-07	2.09E-06	3.91E-05	1.95E-05	1.77E-05	3.36E-05	0.000108554	0.002962085	8.52E-06	2.69E-05	5.97E-07	1.95E-06	8.34E-06	7.23E-07	2.04E-06	7.04E-07
D4_ATAGACCTCATTTGCT-1	PI-Epi	PostEPI	69	PostEPI	0.008386531	2.09E-05	6.45E-05	0.000123636	0.000304793	2.54E-07	1.42E-07	1.75E-06	0.000135872	1.86E-05	1.42E-05	2.28E-05	8.83E-05	0.008386531	2.86E-05	9.64E-05	9.29E-07	1.84E-06	6.82E-06	4.86E-07	1.70E-06	1.45E-06
D4_ATAGACCTCTGCTTTA-1	PI-Epi.L	PostEPI	70	PostEPI	0.011260485	3.86E-06	6.19E-05	6.69E-05	0.000622724	3.88E-07	5.06E-07	1.72E-06	4.25E-05	6.02E-06	6.10E-06	7.84E-06	7.84E-05	0.011260485	1.31E-05	3.34E-05	6.12E-07	2.47E-06	5.95E-06	7.80E-07	1.62E-06	2.16E-06
D4_ATAGAGAAGCGACTTT-1	PI-Epi	PostEPI	24	PostEPI	0.001060009	4.57E-06	2.89E-05	6.49E-05	0.000698779	2.28E-07	4.85E-07	4.24E-06	0.000246092	9.49E-05	1.37E-05	2.46E-05	0.000161972	0.001060009	1.36E-05	5.33E-05	9.56E-07	3.13E-06	1.43E-05	4.74E-07	1.79E-06	1.60E-06
D4_ATAGAGACATAGGTAA-1	PI-Epi	PostEPI	91	PostEPI	0.009692519	6.61E-06	4.97E-05	0.000133115	0.000447361	1.31E-06	6.90E-07	4.55E-07	9.28E-05	2.39E-05	7.40E-06	3.98E-06	8.23E-05	0.009692519	2.40E-05	1.67E-05	9.22E-07	1.94E-06	4.81E-06	5.75E-07	1.63E-06	1.54E-06
D4_ATAGAGAGTTAATCGC-1	PS-like	Blood	31	PostEPI	0.000276032	2.65E-05	4.36E-05	0.000123543	0.000276032	3.52E-07	4.92E-07	8.58E-07	3.25E-05	0.000241367	6.60E-06	1.21E-05	7.63E-05	0.000267629	1.79E-05	7.53E-05	1.55E-06	2.79E-06	7.66E-06	1.26E-06	3.40E-06	1.48E-06
D4_ATAGGCTAGATGCTGG-1	PI-Epi	PostEPI	101	PostEPI	0.103757107	2.73E-06	3.63E-05	0.000141226	0.000435138	4.73E-07	1.78E-07	4.21E-06	5.17E-05	7.65E-06	1.42E-05	5.41E-05	7.59E-05	0.103757107	2.67E-05	5.04E-05	9.13E-07	1.26E-06	7.65E-06	6.68E-07	3.09E-06	8.72E-07
D4_ATAGGCTCAAAGCGTG-1	PI-Epi	PostEPI	71	PostEPI	0.000743916	7.50E-06	4.91E-05	0.000111197	0.000310314	6.09E-08	2.60E-07	1.02E-06	9.02E-05	3.32E-05	2.29E-05	1.39E-05	9.57E-05	0.000743916	9.78E-06	7.73E-05	1.51E-06	2.26E-06	1.40E-05	7.74E-07	1.30E-06	1.75E-06
D4_ATAGGCTCAGACACCC-1	PI-Epi	PostEPI	92	PostEPI	0.002336006	3.55E-06	8.65E-05	0.000170241	0.000724478	2.76E-07	6.03E-07	3.18E-06	0.000142342	2.01E-05	1.31E-05	1.49E-05	0.000143044	0.002336006	1.26E-05	2.29E-05	3.64E-07	2.75E-06	1.58E-05	1.41E-06	1.66E-06	1.40E-06
D4_ATAGGCTCAGTAACAA-1	PI-Epi	PostEPI	24	PostEPI	0.00463908	2.81E-05	4.97E-05	0.000101057	0.00060181	7.95E-07	2.31E-07	7.76E-07	4.11E-05	8.63E-06	1.04E-05	5.55E-05	8.37E-05	0.00463908	2.18E-05	2.19E-05	6.01E-07	2.03E-06	1.29E-05	2.98E-06	1.76E-06	1.34E-06
D4_ATAGGCTGTACACGTT-1	PI-Epi	PostEPI	22	PostEPI	0.017442419	8.80E-06	4.58E-05	0.000117333	0.000301111	9.04E-07	3.25E-07	6.51E-06	3.85E-05	1.49E-05	8.02E-06	4.81E-05	5.47E-05	0.017442419	2.07E-05	6.33E-05	2.89E-07	2.16E-06	8.75E-06	9.88E-07	3.40E-06	1.39E-06
D4_ATAGGCTTCACCTCGT-1	PI-Epi	PostEPI	22	PostEPI	0.028677009	5.75E-06	2.28E-05	9.41E-05	0.000266438	1.35E-06	6.76E-07	1.19E-06	6.96E-05	2.59E-06	4.70E-06	1.75E-05	6.29E-05	0.028677009	1.70E-05	7.28E-05	4.25E-07	1.79E-06	1.23E-05	4.69E-07	3.61E-06	1.43E-06
D4_ATATCCTTCCGCTAGG-1	PI-Epi	Blood	19	PostEPI	0.000713396	3.99E-06	1.51E-05	0.000123705	0.000713396	1.67E-06	2.48E-07	7.84E-07	0.000283526	2.11E-05	9.34E-06	5.37E-05	3.91E-05	0.000297003	2.05E-05	5.19E-05	2.14E-06	2.16E-06	7.32E-06	3.89E-06	2.79E-06	1.13E-06
D4_ATATCCTTCGAACGGA-1	PI-Epi	PostEPI	71	PostEPI	0.000990533	7.04E-06	5.44E-05	0.000119933	0.000695202	1.55E-06	1.99E-07	4.10E-07	0.000153414	2.28E-05	1.55E-05	2.89E-05	6.32E-05	0.000990533	1.62E-05	8.39E-05	3.50E-07	1.52E-06	1.21E-05	1.13E-06	7.12E-07	1.47E-06
D4_ATCACAGCAGCGCGTT-1	PI-Epi	PostEPI	78	PostEPI	0.008457368	3.42E-06	0.000135224	0.000128063	0.000402223	5.94E-07	3.51E-07	3.43E-07	3.50E-05	1.93E-05	1.30E-05	6.88E-05	0.000116881	0.008457368	1.24E-05	2.12E-05	6.85E-07	2.73E-06	1.01E-05	8.49E-07	1.53E-06	9.09E-07
D4_ATCACAGGTTGGTGTT-1	PI-Epi	PostEPI	69	PostEPI	0.009428169	2.19E-06	2.90E-05	0.000146086	0.000247542	5.22E-07	2.35E-07	2.14E-06	1.30E-05	6.57E-05	8.68E-06	3.20E-05	7.64E-05	0.009428169	2.27E-05	6.20E-05	2.03E-06	1.50E-06	6.99E-06	1.65E-06	2.48E-06	1.42E-06
D4_ATCACGAAGACGATAT-1	PI-Epi	PostEPI	6	PostEPI	0.000886425	1.37E-05	1.59E-05	0.00016364	0.00052492	4.59E-07	4.72E-07	3.28E-06	0.00027057	4.20E-06	9.28E-06	2.91E-05	0.000114881	0.000886425	1.27E-05	9.91E-05	8.72E-07	1.69E-06	1.83E-05	4.06E-07	1.68E-06	8.14E-07
D4_ATCACGAAGAGCATTA-1	PI-Epi	PostEPI	6	PostEPI	0.005054108	1.52E-05	1.57E-05	0.000156868	0.000528704	2.01E-06	2.88E-07	1.27E-06	4.86E-05	4.41E-06	1.75E-05	0.000157765	6.38E-05	0.005054108	1.73E-05	4.26E-05	2.48E-06	1.65E-06	1.13E-05	1.36E-06	2.59E-06	8.97E-07
D4_ATCACGACACGTGAGA-1	PI-Epi	PostEPI	78	PostEPI	0.003774605	2.72E-06	1.84E-05	0.000109802	0.000401798	1.08E-06	2.30E-07	2.74E-07	0.00012095	8.56E-06	1.71E-05	6.73E-05	8.30E-05	0.003774605	2.12E-05	7.20E-05	1.72E-06	2.97E-06	1.42E-05	1.17E-06	2.48E-06	1.10E-06
D4_ATCACGACACTTCATT-1	PI-Epi	PostEPI	61	PostEPI	0.10352972	1.37E-06	2.46E-05	0.000158549	0.000413606	1.03E-06	3.49E-07	1.07E-06	8.05E-06	1.50E-06	5.31E-06	0.000149599	6.93E-05	0.10352972	2.78E-05	1.78E-05	4.91E-07	1.66E-06	5.98E-06	9.45E-07	1.84E-06	1.78E-06
D4_ATCACGACACTTTATC-1	PI-Epi.L	PostEPI	2	PostEPI	0.000235652	0.000102172	9.82E-06	9.27E-05	0.000120763	1.65E-06	2.98E-07	7.59E-07	0.000112092	1.89E-06	2.23E-05	6.81E-06	4.16E-05	0.000235652	3.38E-05	4.27E-05	5.72E-06	7.70E-07	1.18E-05	6.33E-06	2.06E-06	1.22E-06
D4_ATCACGACATCGCTCT-1	PI-Epi	PostEPI	106	PostEPI	0.0021853	9.35E-07	4.23E-05	0.000117493	0.000504686	4.92E-07	5.17E-07	3.21E-07	9.01E-05	4.19E-06	7.04E-06	1.52E-05	0.000103695	0.0021853	1.31E-05	4.85E-05	1.49E-06	2.16E-06	8.01E-06	1.53E-06	1.38E-06	4.64E-06
D4_ATCACGAGTGCCCTTT-1	PI-Epi	PostEPI	67	PostEPI	0.00778336	5.49E-06	4.83E-05	9.72E-05	0.000516853	1.51E-06	4.99E-07	9.02E-07	5.35E-05	2.39E-06	6.23E-06	9.45E-06	7.03E-05	0.00778336	1.16E-05	5.18E-05	4.29E-07	2.24E-06	6.04E-06	1.38E-06	3.04E-06	1.59E-06
D4_ATCACGATCATTCATC-1	PI-Epi	PostEPI	101	PostEPI	0.029815197	4.80E-06	2.54E-05	6.41E-05	0.000376286	1.19E-06	3.71E-07	1.02E-06	0.000148051	2.63E-05	6.52E-06	6.08E-05	6.03E-05	0.029815197	1.33E-05	3.46E-05	5.28E-07	2.59E-06	1.01E-05	1.00E-06	2.16E-06	1.53E-06
D4_ATCACGATCTATACGG-1	PI-Epi	PostEPI	71	PostEPI	0.000624066	3.33E-06	1.27E-05	0.000154136	0.000354177	2.06E-07	3.12E-07	1.51E-06	7.78E-05	1.40E-05	1.31E-05	3.44E-05	8.53E-05	0.000624066	1.48E-05	0.000105354	1.13E-06	1.94E-06	1.02E-05	5.84E-07	1.83E-06	7.34E-07
D4_ATCACTTAGGGATCAC-1	PS-like	PostEPI	31	PostEPI	0.00092488	1.20E-05	2.75E-05	0.000137368	0.000268948	9.97E-08	1.53E-06	1.06E-06	5.11E-05	1.58E-05	1.72E-05	3.03E-05	0.000120081	0.00092488	1.90E-05	3.04E-05	2.55E-06	2.07E-06	1.18E-05	7.36E-07	8.82E-07	1.02E-06
D4_ATCACTTGTTTAGTCG-1	PI-Epi.L	PostEPI	2	PostEPI	0.018627414	4.66E-06	4.51E-05	0.000104885	0.000339613	1.52E-07	4.54E-07	3.87E-06	8.96E-05	5.04E-07	1.26E-05	1.24E-05	4.24E-05	0.018627414	1.99E-05	4.07E-05	3.08E-06	9.40E-07	5.57E-06	3.96E-06	1.91E-06	6.99E-07
D4_ATCACTTTCATAGAGA-1	PI-Epi	PostEPI	121	PostEPI	0.00327748	6.11E-06	5.89E-05	9.07E-05	0.000550639	9.08E-07	2.48E-07	2.87E-06	0.000103499	3.88E-06	1.46E-05	1.30E-05	6.11E-05	0.00327748	1.50E-05	3.49E-05	6.04E-07	2.24E-06	1.41E-05	9.65E-07	1.45E-06	1.63E-06
D4_ATCACTTTCCAACTAG-1	PI-Epi	PostEPI	60	PostEPI	0.001293934	1.58E-05	7.16E-05	0.000116499	0.000589869	6.79E-07	2.99E-07	1.04E-06	0.000204834	6.52E-05	1.28E-05	1.27E-05	9.18E-05	0.001293934	1.65E-05	4.20E-05	3.71E-07	2.54E-06	7.97E-06	1.13E-06	1.16E-06	2.30E-06
D4_ATCACTTTCCCGTTCA-1	PI-Epi	PostEPI	71	PostEPI	0.02844725	3.50E-06	6.92E-05	6.51E-05	0.000391035	7.47E-08	3.17E-07	2.63E-06	4.32E-05	5.16E-06	5.34E-06	2.51E-05	3.05E-05	0.02844725	3.06E-05	3.95E-05	1.90E-06	2.24E-06	5.91E-06	7.45E-07	2.07E-06	2.41E-06
D4_ATCAGGTAGTATGATG-1	PI-Epi	PostEPI	131	PostEPI	0.003659493	6.94E-06	5.73E-05	7.25E-05	0.001018088	1.86E-06	2.87E-07	1.50E-06	5.01E-05	0.000172157	4.34E-06	1.50E-05	0.000122039	0.003659493	1.80E-05	3.03E-05	2.66E-07	2.34E-06	7.19E-06	1.14E-06	1.57E-06	1.29E-06
D4_ATCAGGTCATCGCTGG-1	PI-Epi	Blood	84	PostEPI	0.000623637	1.13E-05	0.00014589	0.000109177	0.000623637	1.45E-06	2.57E-07	2.97E-06	0.000255045	5.04E-05	2.60E-05	3.55E-05	0.000101742	0.000292609	1.76E-05	2.65E-05	2.05E-07	3.47E-06	9.53E-06	1.73E-06	1.42E-06	1.28E-06
D4_ATCATTCGTATCGTAC-1	PI-Epi.L	PostEPI	2	PostEPI	0.001553837	2.69E-05	4.84E-05	0.000177811	0.000430281	6.49E-08	2.24E-07	2.48E-06	4.65E-05	7.09E-07	5.94E-06	1.05E-05	3.95E-05	0.001553837	2.13E-05	2.65E-05	5.85E-06	1.43E-06	6.58E-06	3.68E-06	2.77E-06	5.16E-07
D4_ATCCACCTCTAGACAC-1	PI-Epi	PostEPI	18	PostEPI	0.005538202	4.09E-06	4.28E-05	0.000130005	0.001110085	8.58E-07	4.93E-07	2.15E-06	0.000149324	9.18E-06	1.67E-05	2.40E-05	5.73E-05	0.005538202	2.08E-05	5.82E-05	3.87E-07	2.16E-06	7.48E-06	2.18E-06	1.11E-06	2.89E-06
D4_ATCCATTAGATGCCGA-1	PI-Epi	PostEPI	84	PostEPI	0.002674212	4.68E-06	3.40E-05	0.000130889	0.000729851	1.79E-06	4.63E-07	9.39E-07	0.000107912	4.12E-06	1.45E-05	3.07E-05	5.53E-05	0.002674212	1.41E-05	6.13E-05	4.63E-07	2.19E-06	1.05E-05	8.49E-07	1.89E-06	1.60E-06
D4_ATCCATTGTCTAACTG-1	PI-Epi	PostEPI	22	PostEPI	0.022980422	9.27E-05	2.28E-05	8.68E-05	0.000379327	1.50E-06	2.91E-07	2.19E-06	2.95E-05	2.83E-05	1.57E-05	1.48E-05	7.62E-05	0.022980422	2.65E-05	2.62E-05	6.05E-07	1.58E-06	1.20E-05	3.56E-07	1.86E-06	3.47E-06
D4_ATCCATTGTTTACCTT-1	PI-Epi	PostEPI	131	PostEPI	0.003008294	2.51E-05	6.05E-05	7.14E-05	0.000527234	8.45E-07	3.29E-07	2.11E-06	0.000133544	9.79E-05	8.92E-06	8.95E-06	0.00010055	0.003008294	1.49E-05	4.54E-05	1.19E-07	1.99E-06	6.95E-06	7.12E-07	2.13E-06	2.29E-06
D4_ATCCCTGAGGTTTACC-1	PI-Epi	PostEPI	95	PostEPI	0.003015435	1.63E-06	2.97E-05	0.000105605	0.000479584	3.79E-07	5.69E-07	2.59E-06	0.000150614	9.54E-06	7.19E-06	2.66E-05	8.25E-05	0.003015435	1.26E-05	4.53E-05	9.92E-07	2.55E-06	1.16E-05	1.38E-06	1.37E-06	2.06E-06
D4_ATCCCTGTCGATGCAT-1	PI-Epi	PostEPI	26	PostEPI	0.004328407	4.55E-06	2.79E-05	0.000142735	0.000259778	4.34E-07	5.66E-07	4.22E-06	9.43E-05	2.01E-05	8.90E-06	2.05E-05	8.38E-05	0.004328407	1.89E-05	5.50E-05	1.78E-07	1.32E-06	9.26E-06	7.04E-07	2.81E-06	1.24E-06
D4_ATCCGTCGTCTCGACG-1	PI-Epi	PostEPI	101	PostEPI	0.253381719	9.26E-06	3.13E-05	6.52E-05	0.00029003	1.36E-06	4.73E-07	1.18E-06	8.71E-05	5.15E-06	2.28E-06	2.18E-05	7.23E-05	0.253381719	1.38E-05	2.71E-05	1.72E-07	2.53E-06	8.54E-06	1.60E-06	1.79E-06	2.29E-06
D4_ATCCTATAGCTGTACT-1	PI-Epi	PostEPI	19	PostEPI	0.039328892	3.15E-06	7.26E-05	9.65E-05	0.000827333	1.22E-07	2.49E-07	6.34E-06	4.66E-05	1.12E-05	1.04E-05	3.88E-05	5.43E-05	0.039328892	2.65E-05	4.91E-05	3.38E-07	1.97E-06	5.82E-06	7.18E-07	1.32E-06	3.79E-06
D4_ATCCTATAGGATGAGA-1	PI-Epi.L	PostEPI	61	PostEPI	0.011564541	2.32E-06	2.78E-05	0.000108238	0.00052688	1.05E-06	3.93E-07	2.49E-06	5.56E-05	2.79E-06	9.39E-06	2.47E-05	4.91E-05	0.011564541	1.62E-05	2.19E-05	8.83E-07	1.89E-06	1.15E-05	1.05E-06	2.38E-06	1.12E-06
D4_ATCCTATAGGGTTAGC-1	PI-Epi.L	PostEPI	18	PostEPI	0.002110091	4.20E-06	0.000140511	7.63E-05	0.000285544	8.36E-07	5.50E-07	1.05E-06	3.51E-05	1.56E-05	1.17E-05	1.68E-05	0.000136484	0.002110091	1.03E-05	2.93E-05	1.68E-06	1.89E-06	8.01E-06	1.60E-06	1.63E-06	1.78E-06
D4_ATCCTATCAACACAGG-1	PI-Epi	PostEPI	101	PostEPI	0.013898019	1.61E-05	2.64E-05	7.65E-05	0.000283404	1.54E-06	4.92E-07	4.26E-07	5.25E-05	5.85E-06	7.61E-06	2.49E-05	5.69E-05	0.013898019	2.42E-05	5.27E-05	9.28E-07	1.77E-06	1.29E-05	1.15E-06	1.82E-06	3.02E-06
D4_ATCCTATGTACGAGTG-1	PS-like	PostEPI	31	PostEPI	0.00203381	0.000179462	1.95E-05	0.000189753	0.000175275	5.38E-07	6.47E-07	3.70E-06	3.33E-05	7.48E-06	9.14E-06	3.49E-05	9.03E-05	0.00203381	2.54E-05	1.82E-05	5.53E-07	2.20E-06	2.22E-05	2.14E-06	1.99E-06	9.08E-07
D4_ATCCTATGTGTCATCA-1	Mesoderm-like	Emergent Mesoderm	44	PrE	0.001065294	1.76E-06	9.59E-06	0.000123723	0.000447265	1.43E-07	4.63E-06	6.95E-06	0.001065294	1.85E-05	1.16E-05	0.000282299	4.27E-05	3.45E-06	0.000719028	5.32E-05	3.30E-07	9.23E-07	1.89E-05	3.87E-06	1.39E-06	6.50E-07
D4_ATCGATGCAGCGTACC-1	PI-Epi	PostEPI	22	PostEPI	0.028296678	6.96E-05	2.16E-05	6.33E-05	0.000251385	3.08E-07	3.92E-07	2.55E-06	9.14E-05	3.31E-06	4.69E-06	2.24E-05	4.98E-05	0.028296678	2.22E-05	5.89E-05	9.03E-07	2.58E-06	1.48E-05	4.12E-07	2.24E-06	1.13E-06
D4_ATCGATGGTCCCAAAT-1	PI-Epi	PostEPI	91	PostEPI	0.003335821	1.30E-05	2.55E-05	0.000145108	0.000261038	1.20E-06	5.98E-07	8.45E-07	7.60E-05	9.40E-06	4.86E-06	3.65E-05	8.04E-05	0.003335821	1.16E-05	2.80E-05	3.81E-07	2.40E-06	1.08E-05	8.94E-07	1.48E-06	1.53E-06
D4_ATCGATGTCACTCCGT-1	PI-Epi	PostEPI	26	PostEPI	0.04070663	1.58E-05	2.05E-05	6.86E-05	0.000395672	8.41E-07	6.32E-07	2.72E-06	5.53E-05	1.88E-05	5.62E-06	1.18E-05	4.87E-05	0.04070663	1.78E-05	2.05E-05	3.56E-07	2.02E-06	1.69E-05	3.51E-07	2.37E-06	1.55E-06
D4_ATCGATGTCAGCAATC-1	PI-Epi	Blood	26	PostEPI	0.000649629	1.92E-05	3.54E-05	7.99E-05	0.000649629	8.85E-07	8.10E-07	2.70E-06	0.000118893	1.58E-05	6.41E-06	2.74E-05	7.69E-05	0.000534355	1.43E-05	0.000125787	7.13E-07	1.93E-06	1.41E-05	1.09E-06	2.10E-06	1.63E-06
D4_ATCGATGTCAGGGATG-1	PI-Epi	PostEPI	70	PostEPI	0.014832229	1.52E-06	4.98E-05	0.000214465	0.000268924	6.45E-07	1.37E-07	8.12E-07	9.13E-05	4.05E-05	1.77E-05	1.63E-06	0.000157083	0.014832229	2.33E-05	2.87E-05	5.34E-07	2.65E-06	1.33E-05	5.57E-07	1.05E-06	2.90E-06
D4_ATCGCCTAGGCCTGCT-1	PI-Epi	PostEPI	101	PostEPI	0.013237313	2.49E-06	7.59E-05	8.64E-05	0.000390361	1.07E-06	5.38E-07	2.20E-06	8.53E-05	1.68E-05	5.83E-06	2.48E-05	5.16E-05	0.013237313	1.73E-05	6.19E-05	4.11E-07	1.60E-06	6.18E-06	1.54E-06	1.94E-06	1.37E-06
D4_ATCGCCTCAATCTCGA-1	PI-Epi	PostEPI	61	PostEPI	0.017430966	2.60E-06	2.02E-05	0.000102366	0.000397923	1.78E-06	4.43E-07	8.18E-06	0.0001171	2.34E-06	4.85E-06	7.70E-06	5.39E-05	0.017430966	2.09E-05	4.49E-05	8.61E-08	2.17E-06	7.73E-06	8.53E-07	2.97E-06	8.24E-07
D4_ATCGCCTCAGCGTTGC-1	PI-Epi	PostEPI	24	PostEPI	0.020596145	1.42E-05	3.72E-05	0.000120727	0.001753456	3.69E-07	3.00E-07	2.01E-06	0.000353798	4.92E-06	9.90E-06	8.30E-05	9.11E-05	0.020596145	1.93E-05	5.82E-05	7.19E-07	3.40E-06	7.24E-06	9.54E-07	1.36E-06	1.93E-06
D4_ATCGGATAGAAGCTGC-1	PI-Epi.L	PostEPI	105	PostEPI	0.012761692	1.23E-06	9.73E-05	0.000136796	0.000767282	4.01E-07	3.67E-07	4.32E-06	0.000124091	1.99E-06	2.82E-05	1.09E-05	4.77E-05	0.012761692	2.05E-05	4.96E-05	1.63E-07	2.09E-06	5.38E-06	1.75E-06	1.09E-06	2.12E-06
D4_ATCGGATAGGTTAAAC-1	PI-Epi	PostEPI	6	PostEPI	0.001025661	5.43E-06	2.67E-05	9.00E-05	0.000860024	7.66E-07	2.62E-07	5.34E-06	7.66E-05	3.98E-05	1.41E-05	1.58E-05	0.000118519	0.001025661	1.23E-05	6.69E-05	4.49E-07	3.25E-06	1.68E-05	9.77E-07	1.79E-06	1.02E-06
D4_ATCGGATCAAGACTGG-1	PI-Epi	PostEPI	71	PostEPI	0.002818817	8.32E-06	5.03E-05	9.98E-05	0.000641365	9.80E-08	3.03E-07	7.46E-06	4.51E-05	1.22E-05	1.15E-05	4.45E-05	7.06E-05	0.002818817	1.09E-05	7.25E-05	7.04E-07	2.44E-06	7.76E-06	1.15E-06	1.64E-06	1.09E-06
D4_ATCGGATCACTCTGCT-1	PI-Epi	Axial Mesoderm	90	PostEPI	0.000268495	1.02E-05	6.72E-05	0.000268495	0.000203564	1.70E-06	5.43E-06	1.74E-06	4.34E-05	1.39E-05	6.53E-06	9.85E-06	8.66E-05	0.000243166	3.41E-05	8.96E-05	8.49E-07	2.47E-06	5.69E-06	9.57E-07	2.06E-06	1.13E-06
D4_ATCGGATGTAGCTGCC-1	PI-Epi	PostEPI	60	PostEPI	0.006005923	1.37E-05	6.58E-05	8.36E-05	0.000481994	1.44E-07	2.26E-07	3.47E-06	0.000175813	1.10E-05	1.45E-05	8.20E-06	5.78E-05	0.006005923	1.59E-05	4.14E-05	4.54E-07	3.15E-06	1.46E-05	6.17E-07	1.50E-06	3.82E-06
D4_ATCGGATGTCTGTTAG-1	PI-Epi	PostEPI	84	PostEPI	0.002385191	1.81E-05	0.000160813	0.000143505	0.00073178	3.32E-07	8.39E-07	1.51E-06	9.44E-05	1.02E-05	1.39E-05	3.20E-05	6.82E-05	0.002385191	1.46E-05	3.38E-05	6.84E-07	2.94E-06	1.40E-05	8.40E-07	1.41E-06	2.44E-06
D4_ATCGGATTCTGTCTCG-1	PI-Epi.L	PostEPI	67	PostEPI	0.010630746	2.01E-06	2.13E-05	7.78E-05	0.000749902	8.47E-07	4.19E-07	1.43E-06	8.23E-05	4.72E-06	8.89E-06	3.04E-05	4.41E-05	0.010630746	2.64E-05	5.82E-05	5.60E-07	1.54E-06	1.08E-05	2.54E-06	1.41E-06	1.97E-06
D4_ATCGGCGCACCATATG-1	PI-Epi	PostEPI	123	PostEPI	0.001816606	3.03E-05	3.57E-05	9.78E-05	0.000502704	3.69E-07	2.86E-07	3.31E-06	0.000107045	2.92E-05	1.17E-05	3.26E-05	9.85E-05	0.001816606	1.10E-05	4.41E-05	4.06E-07	2.09E-06	1.38E-05	7.31E-07	1.91E-06	1.11E-06
D4_ATCGGCGGTCCTGGTG-1	PI-Epi.L	PostEPI	2	PostEPI	0.01386199	2.19E-05	2.75E-05	0.000174819	0.000263258	2.14E-07	5.78E-07	8.73E-07	1.89E-05	1.12E-06	1.50E-05	2.76E-05	4.39E-05	0.01386199	1.37E-05	2.39E-05	8.04E-06	1.56E-06	1.07E-05	1.90E-06	3.65E-06	2.19E-06
D4_ATCGGCGTCTTCCTAA-1	PI-Epi	PostEPI	19	PostEPI	0.006759117	9.75E-06	2.38E-05	7.80E-05	0.000752342	4.30E-07	4.24E-07	2.28E-06	0.000153719	3.52E-05	5.82E-06	5.40E-06	8.40E-05	0.006759117	2.54E-05	1.98E-05	3.64E-07	3.38E-06	8.29E-06	1.28E-06	2.30E-06	3.27E-06
D4_ATCGTAGAGGATACGC-1	PI-Epi.L	PostEPI	61	PostEPI	0.028141953	4.78E-06	3.18E-05	8.31E-05	0.000369598	6.88E-07	3.73E-07	4.31E-06	6.33E-05	5.68E-06	6.17E-06	2.34E-05	4.79E-05	0.028141953	2.66E-05	2.62E-05	4.21E-07	1.52E-06	5.57E-06	5.59E-07	3.51E-06	1.55E-06
D4_ATCGTAGCAACGTTAC-1	PI-Epi.L	PostEPI	2	PostEPI	0.041326307	3.88E-06	2.39E-05	9.98E-05	0.000225046	3.22E-07	5.33E-07	2.19E-06	6.57E-05	5.05E-06	1.12E-05	4.95E-06	6.75E-05	0.041326307	2.50E-05	2.90E-05	1.12E-06	1.45E-06	8.92E-06	8.54E-07	1.66E-06	2.36E-06
D4_ATCGTAGCATTGCAAC-1	PI-Epi	PostEPI	101	PostEPI	0.022102264	1.15E-05	3.83E-05	0.000144937	0.000294099	3.55E-07	2.49E-07	1.59E-06	2.61E-05	8.08E-07	1.50E-05	4.54E-05	0.00013049	0.022102264	3.19E-05	2.19E-05	1.11E-06	1.93E-06	1.36E-05	6.99E-07	2.02E-06	7.49E-07
D4_ATCGTCCGTCATGCAT-1	PI-Epi	PostEPI	105	PostEPI	0.037598894	1.05E-06	0.000102444	0.000134638	0.001153142	6.53E-07	2.83E-07	4.43E-07	4.00E-05	1.76E-05	1.02E-05	1.09E-05	0.000103309	0.037598894	1.65E-05	3.42E-05	5.82E-07	2.02E-06	7.13E-06	2.67E-06	1.25E-06	4.16E-06
D4_ATCGTCCGTCGCAGTC-1	PI-Epi.L	PostEPI	31	PostEPI	0.012130482	2.10E-06	4.50E-05	8.69E-05	0.000431223	6.32E-07	5.31E-07	9.60E-07	4.70E-05	9.55E-06	7.91E-06	1.87E-05	6.60E-05	0.012130482	1.75E-05	3.78E-05	8.99E-07	2.02E-06	1.02E-05	1.32E-06	1.46E-06	1.57E-06
D4_ATCGTCCGTGCCTATA-1	PI-Epi	PostEPI	19	PostEPI	0.003995681	7.28E-06	2.51E-05	0.000241946	0.000640334	4.67E-07	1.40E-06	2.92E-06	0.000109823	1.50E-05	1.19E-05	3.40E-05	5.57E-05	0.003995681	3.74E-05	4.31E-05	7.03E-07	1.46E-06	1.43E-05	2.05E-06	1.97E-06	7.02E-07
D4_ATCGTCCTCCGCTAGG-1	PI-Epi.L	PostEPI	121	PostEPI	0.03713508	3.98E-06	4.33E-05	6.16E-05	0.000544842	4.81E-07	5.66E-07	5.61E-07	6.26E-05	6.36E-07	4.76E-06	2.02E-05	7.58E-05	0.03713508	1.35E-05	4.06E-05	8.09E-07	2.14E-06	8.07E-06	1.91E-06	2.43E-06	1.81E-06
D4_ATCGTGACACCTGCGA-1	PI-Epi	PostEPI	70	PostEPI	0.000735597	8.15E-06	8.47E-05	0.00012923	0.000668216	2.39E-07	2.51E-07	2.29E-06	5.08E-05	2.48E-05	1.73E-05	9.22E-06	7.12E-05	0.000735597	1.82E-05	2.22E-05	1.93E-06	2.00E-06	8.06E-06	8.26E-07	1.47E-06	2.60E-06
D4_ATCGTGACACGACAAG-1	PI-Epi	PostEPI	69	PostEPI	0.02119557	2.71E-05	0.000106922	6.08E-05	0.000570798	2.54E-07	3.05E-07	1.98E-06	4.51E-05	1.15E-05	7.81E-06	2.07E-05	8.28E-05	0.02119557	1.66E-05	3.07E-05	6.90E-07	1.72E-06	6.11E-06	7.53E-07	1.46E-06	2.14E-06
D4_ATCGTGAGTAGTCTGT-1	PI-Epi	PostEPI	61	PostEPI	0.006362603	2.86E-06	3.14E-05	8.68E-05	0.000450207	1.84E-06	6.06E-07	2.27E-06	5.64E-05	4.32E-06	7.14E-06	9.15E-05	6.60E-05	0.006362603	1.07E-05	4.44E-05	3.92E-07	1.97E-06	1.04E-05	1.39E-06	2.12E-06	1.39E-06
D4_ATCGTGAGTTCGGACC-1	PI-Epi	PostEPI	101	PostEPI	0.002079056	1.28E-05	5.06E-05	0.000128316	0.000689313	1.80E-06	2.96E-07	4.76E-07	6.68E-05	3.62E-06	7.04E-06	0.000119088	4.26E-05	0.002079056	1.23E-05	5.76E-05	1.66E-06	1.85E-06	1.41E-05	1.19E-06	3.17E-06	9.23E-07
D4_ATCTCTAGTGGACTGA-1	PI-Epi	PostEPI	31	PostEPI	0.001480751	6.75E-05	7.67E-05	0.000110386	0.001133433	8.66E-08	2.13E-07	4.48E-06	1.72E-05	1.37E-05	1.14E-05	2.46E-05	0.000116291	0.001480751	1.61E-05	3.16E-05	1.78E-06	2.00E-06	7.22E-06	1.99E-06	1.85E-06	5.32E-07
D4_ATCTCTATCAACTCTT-1	PI-Epi	PostEPI	69	PostEPI	0.01318101	2.51E-05	0.000100036	9.41E-05	0.000874946	8.72E-07	3.29E-07	5.92E-07	4.09E-05	1.78E-05	7.30E-06	4.73E-05	6.05E-05	0.01318101	1.38E-05	4.48E-05	1.15E-06	3.73E-06	6.88E-06	8.46E-07	2.74E-06	1.69E-06
D4_ATCTCTATCATGGGAG-1	PI-Epi	PostEPI	66	PostEPI	0.002493309	1.04E-05	2.93E-05	0.000141091	0.000521677	8.20E-07	2.47E-07	2.52E-06	1.68E-05	6.06E-05	6.64E-06	0.000189901	0.000110458	0.002493309	2.75E-05	5.89E-05	5.90E-07	2.16E-06	7.24E-06	9.09E-07	1.82E-06	3.72E-06
D4_ATCTCTATCGTTCAGA-1	PI-Epi.L	PostEPI	121	PostEPI	0.005005413	1.14E-06	7.57E-05	9.21E-05	0.000504127	1.31E-06	5.26E-07	1.19E-06	8.76E-05	5.16E-06	7.48E-06	8.41E-05	8.91E-05	0.005005413	1.74E-05	2.17E-05	7.80E-07	2.30E-06	5.60E-06	1.91E-06	1.88E-06	1.60E-06
D4_ATCTTCAAGGAGGTTC-1	PI-Epi	PostEPI	92	PostEPI	0.003051448	1.52E-05	0.000111396	0.000110601	0.001359831	3.49E-07	2.45E-07	2.55E-06	5.92E-05	2.62E-05	1.53E-05	7.09E-06	6.47E-05	0.003051448	1.31E-05	2.68E-05	3.04E-07	2.06E-06	6.97E-06	1.18E-06	8.65E-07	1.55E-06
D4_ATCTTCACAAGAGGTC-1	PI-Epi	PostEPI	91	PostEPI	0.00176321	6.11E-06	1.73E-05	9.11E-05	0.000560383	2.09E-07	6.32E-07	9.43E-06	0.000163508	1.34E-05	6.42E-06	5.12E-05	5.59E-05	0.00176321	1.91E-05	3.50E-05	7.84E-07	1.84E-06	2.90E-05	1.25E-06	2.72E-06	1.62E-06
D4_ATCTTCATCTGTTCAT-1	PI-Epi	PostEPI	69	PostEPI	0.006391903	5.45E-06	2.48E-05	0.000133228	0.000468949	2.41E-07	3.41E-07	1.88E-06	9.24E-05	6.39E-06	1.24E-05	5.45E-05	5.66E-05	0.006391903	1.70E-05	4.59E-05	1.36E-06	1.44E-06	9.92E-06	4.36E-07	3.00E-06	1.02E-06
D4_ATGAAAGAGATGAACT-1	PI-Epi	PostEPI	70	PostEPI	0.007597421	5.65E-06	8.72E-05	6.58E-05	0.000266537	3.85E-07	2.56E-07	9.29E-07	7.02E-05	1.59E-05	1.38E-05	1.39E-05	0.000108239	0.007597421	1.72E-05	0.000132804	4.62E-07	1.74E-06	5.97E-06	1.03E-06	1.73E-06	5.56E-06
D4_ATGAAAGCAGTTGTTG-1	PI-Epi.L	PostEPI	2	PostEPI	0.001967802	8.40E-06	9.48E-05	0.000124594	0.001730652	1.95E-07	3.11E-07	6.62E-06	2.93E-05	2.99E-06	1.78E-05	1.29E-05	6.70E-05	0.001967802	1.33E-05	4.45E-05	1.12E-06	2.29E-06	7.00E-06	3.03E-06	1.62E-06	6.40E-07
D4_ATGAAAGGTCGTATTG-1	PI-Epi.L	PostEPI	2	PostEPI	0.022402235	8.51E-06	1.28E-05	9.40E-05	0.00039876	2.12E-07	3.24E-07	1.25E-05	2.54E-05	1.27E-06	8.04E-06	2.36E-05	2.77E-05	0.022402235	4.54E-05	6.16E-05	6.05E-06	1.61E-06	9.29E-06	3.33E-06	2.19E-06	5.21E-07
D4_ATGACCACAATAACCC-1	PI-Epi	PostEPI	19	PostEPI	0.001590872	6.90E-06	3.58E-05	0.000113836	0.000458528	2.40E-06	5.15E-07	7.45E-07	0.000110573	4.70E-05	5.91E-06	0.000129144	7.95E-05	0.001590872	2.11E-05	4.11E-05	9.00E-07	3.53E-06	1.35E-05	5.99E-07	1.38E-06	2.41E-06
D4_ATGACCACAATAGTGA-1	PI-Epi	PostEPI	26	PostEPI	0.001522076	8.07E-06	2.13E-05	0.000107181	0.000478441	7.43E-07	3.33E-07	5.81E-07	0.000138483	3.82E-06	6.16E-06	4.02E-05	8.46E-05	0.001522076	1.09E-05	8.93E-05	9.85E-07	2.04E-06	1.83E-05	1.51E-06	3.49E-06	2.42E-06
D4_ATGAGGGAGTGCAACG-1	PI-Epi	PostEPI	30	PostEPI	0.001083363	8.24E-06	4.35E-05	8.34E-05	0.000420286	6.25E-08	1.05E-06	2.70E-06	0.000228359	3.39E-05	3.07E-05	1.09E-05	7.29E-05	0.001083363	1.97E-05	1.83E-05	2.80E-06	2.66E-06	1.82E-05	2.94E-06	1.67E-06	1.74E-06
D4_ATGAGGGCAACCAACT-1	PI-Epi	PostEPI	71	PostEPI	0.008442797	2.46E-06	5.79E-05	9.00E-05	0.001200387	6.98E-07	2.33E-07	1.86E-06	0.000244583	7.16E-06	3.22E-05	8.77E-06	7.21E-05	0.008442797	1.83E-05	2.86E-05	4.03E-07	2.08E-06	1.04E-05	8.75E-07	1.17E-06	1.70E-06
D4_ATGAGGGCACTGGCCA-1	PI-Epi	PostEPI	26	PostEPI	0.018351941	8.12E-06	2.98E-05	6.72E-05	0.000255642	9.85E-07	1.86E-07	1.54E-06	9.73E-05	6.43E-06	4.91E-06	3.18E-05	6.48E-05	0.018351941	1.87E-05	5.17E-05	2.04E-06	2.30E-06	1.22E-05	1.19E-06	2.40E-06	1.66E-06
D4_ATGAGGGTCTCATGGA-1	PI-Epi	PostEPI	106	PostEPI	0.041577783	1.16E-05	2.68E-05	9.91E-05	0.000258054	1.13E-06	2.50E-07	1.53E-06	8.37E-05	1.17E-05	2.17E-05	2.87E-05	8.27E-05	0.041577783	1.38E-05	3.95E-05	5.40E-07	1.01E-06	6.27E-06	6.66E-07	2.51E-06	8.89E-07
D4_ATGAGTCCAAAGCGTG-1	PI-Epi	PostEPI	131	PostEPI	0.0026931	6.48E-06	8.23E-05	0.000113527	0.00059451	5.46E-07	3.28E-07	1.35E-06	4.61E-05	3.47E-05	9.29E-06	6.53E-05	8.62E-05	0.0026931	1.59E-05	6.09E-05	4.59E-07	1.77E-06	7.76E-06	1.89E-06	2.18E-06	2.01E-06
D4_ATGAGTCGTCATCTAG-1	PS-like	PostEPI	31	PostEPI	0.012103782	1.21E-05	3.22E-05	0.000454261	0.000326763	3.19E-07	2.57E-07	1.46E-06	3.37E-05	2.22E-05	2.16E-05	9.26E-06	0.000118541	0.012103782	3.05E-05	2.16E-05	2.38E-06	1.30E-06	8.93E-06	1.41E-06	1.24E-06	7.80E-07
D4_ATGAGTCGTCCAAAGG-1	PI-Epi	PostEPI	111	PostEPI	0.007768312	3.14E-05	6.51E-05	0.00016352	0.000470941	9.87E-07	1.61E-07	2.04E-06	6.18E-05	4.99E-05	1.83E-05	6.38E-06	4.78E-05	0.007768312	1.20E-05	3.47E-05	6.57E-07	1.74E-06	1.60E-05	5.87E-07	1.24E-06	1.40E-06
D4_ATGATCGGTTAGAAGT-1	PI-Epi	PostEPI	6	PostEPI	0.006150485	1.24E-05	1.97E-05	6.45E-05	0.000476145	1.12E-07	1.12E-06	4.67E-06	9.30E-05	1.97E-05	1.35E-05	3.62E-05	8.62E-05	0.006150485	1.48E-05	1.79E-05	9.40E-07	2.17E-06	1.95E-05	9.87E-07	1.35E-06	1.28E-06
D4_ATGATCGTCCTACGGG-1	PI-Epi	PostEPI	105	PostEPI	0.015131391	3.77E-06	2.11E-05	0.000166396	0.000829655	7.20E-07	3.58E-07	2.40E-06	0.000206787	9.66E-06	1.93E-05	4.20E-05	5.60E-05	0.015131391	5.07E-05	2.23E-05	3.48E-07	1.60E-06	8.59E-06	1.51E-06	1.08E-06	1.08E-06
D4_ATGATCGTCGCAACAT-1	PI-Epi	PostEPI	61	PostEPI	0.037171848	6.35E-06	2.92E-05	0.000133132	0.000446744	3.05E-07	6.06E-07	2.97E-06	0.00011137	5.05E-06	1.48E-05	6.59E-06	6.40E-05	0.037171848	1.89E-05	1.65E-05	3.28E-07	1.79E-06	1.48E-05	5.19E-07	1.52E-06	1.46E-06
D4_ATGATCGTCGTCGACG-1	PI-Epi	PostEPI	61	PostEPI	0.001589241	1.19E-05	2.13E-05	0.00014244	0.000710438	3.34E-07	2.34E-07	1.40E-06	4.01E-05	2.51E-06	9.81E-06	2.20E-05	3.80E-05	0.001589241	1.61E-05	0.000130777	1.42E-06	1.76E-06	1.89E-05	6.79E-07	2.36E-06	1.16E-06
D4_ATGCATGAGCTAGAGC-1	PI-Epi	PostEPI	6	PostEPI	0.007867331	2.96E-05	5.79E-05	0.000181874	0.000628151	2.96E-07	4.51E-07	3.12E-06	3.57E-05	9.10E-06	2.10E-05	1.67E-05	9.99E-05	0.007867331	2.28E-05	4.31E-05	2.06E-07	1.97E-06	1.37E-05	6.48E-07	2.61E-06	1.34E-06
D4_ATGCATGAGGGTGAGG-1	PI-Epi	PostEPI	19	PostEPI	0.002331073	4.18E-05	7.69E-05	7.63E-05	0.000839034	3.98E-06	2.24E-07	8.62E-07	0.000142673	1.69E-06	1.62E-05	9.02E-05	7.35E-05	0.002331073	1.63E-05	0.000114283	4.25E-07	2.89E-06	5.20E-06	1.08E-06	1.94E-06	2.42E-06
D4_ATGCATGTCACCTCTG-1	PI-Epi	PostEPI	90	PostEPI	0.002183352	3.84E-05	4.44E-05	7.62E-05	0.000758886	2.03E-06	2.50E-06	6.46E-07	0.000118638	1.35E-05	1.55E-05	6.24E-06	6.38E-05	0.002183352	3.22E-05	2.09E-05	3.37E-07	5.92E-07	1.37E-05	1.39E-06	1.93E-06	2.94E-06
D4_ATGCCTCAGCAGTCTT-1	PI-Epi	PostEPI	101	PostEPI	0.005832529	6.72E-06	3.31E-05	9.19E-05	0.000349419	1.46E-06	4.21E-07	6.36E-07	8.16E-05	1.40E-05	3.95E-06	2.48E-05	4.43E-05	0.005832529	1.70E-05	9.46E-05	5.45E-07	1.58E-06	7.14E-06	8.74E-07	3.07E-06	1.24E-06
D4_ATGCCTCAGGTAAGTT-1	PI-Epi	PostEPI	60	PostEPI	0.00300596	2.24E-05	4.62E-05	0.00011168	0.000444515	7.80E-08	3.56E-07	6.73E-06	9.61E-05	7.10E-06	1.62E-05	5.26E-06	0.000119333	0.00300596	1.98E-05	4.60E-05	7.80E-07	2.15E-06	9.85E-06	2.01E-06	2.03E-06	1.35E-06
D4_ATGCCTCCAGCCATTA-1	PI-Epi.L	PostEPI	90	PostEPI	0.004004592	5.97E-06	2.20E-05	7.53E-05	0.000252464	2.59E-07	3.50E-07	7.47E-07	7.19E-05	2.84E-06	9.67E-06	9.20E-05	6.67E-05	0.004004592	1.89E-05	8.94E-05	2.24E-06	1.24E-06	8.47E-06	9.98E-07	1.74E-06	1.10E-06
D4_ATGCGATCACGGTGTC-1	PI-Epi	PostEPI	6	PostEPI	0.006025979	4.84E-06	3.77E-05	8.91E-05	0.00077539	1.31E-06	5.01E-07	3.67E-06	7.90E-05	6.41E-05	6.03E-06	3.86E-05	9.09E-05	0.006025979	9.86E-06	2.02E-05	2.80E-07	2.42E-06	1.26E-05	6.30E-07	1.55E-06	2.18E-06
D4_ATGCGATTCAAATGCC-1	PI-Epi	PostEPI	70	PostEPI	0.076527554	2.12E-06	3.51E-05	0.000149469	0.000496933	7.90E-07	3.45E-07	1.61E-06	4.59E-05	6.62E-06	6.05E-06	3.89E-05	6.93E-05	0.076527554	2.02E-05	3.09E-05	3.69E-07	2.41E-06	7.00E-06	1.04E-06	1.92E-06	2.11E-06
D4_ATGCGATTCGTACACA-1	PI-Epi	PostEPI	19	PostEPI	0.020989134	3.50E-06	5.39E-05	0.00014391	0.000471389	1.42E-07	4.18E-07	4.66E-06	8.59E-05	1.33E-05	1.04E-05	3.82E-05	6.18E-05	0.020989134	2.27E-05	2.47E-05	7.06E-07	2.56E-06	1.85E-05	7.17E-07	1.49E-06	4.30E-06
D4_ATGGAGGAGACGCCCT-1	PI-Epi	PostEPI	24	PostEPI	0.012774442	1.97E-05	2.56E-05	0.000111721	0.000799332	2.04E-07	3.01E-07	6.49E-06	0.000123586	1.75E-06	1.18E-05	6.49E-05	6.03E-05	0.012774442	1.73E-05	3.08E-05	4.59E-07	3.02E-06	1.08E-05	6.10E-07	1.33E-06	1.77E-06
D4_ATGGAGGAGACTACCT-1	PI-Epi.L	PostEPI	18	PostEPI	0.098089433	5.43E-06	4.27E-05	0.000205798	0.001565212	3.17E-06	2.41E-07	1.48E-06	5.96E-05	9.44E-07	7.41E-06	4.01E-05	6.16E-05	0.098089433	2.90E-05	3.38E-05	1.05E-07	2.38E-06	4.54E-06	2.47E-06	1.32E-06	1.14E-06
D4_ATGGAGGCATACGCAT-1	PI-Epi	PostEPI	24	PostEPI	0.001345912	1.80E-05	5.83E-05	0.000108458	0.00078747	8.01E-07	3.44E-07	9.79E-07	6.10E-05	4.38E-05	1.07E-05	2.34E-05	0.000106864	0.001345912	2.23E-05	4.14E-05	6.09E-07	2.80E-06	6.69E-06	8.04E-07	1.61E-06	2.10E-06
D4_ATGGAGGGTTGTTGAC-1	PI-Epi	PostEPI	101	PostEPI	0.001997633	4.46E-06	8.90E-05	8.42E-05	0.000422492	2.20E-06	7.16E-07	1.20E-06	0.000270869	5.82E-05	1.03E-05	1.11E-05	7.08E-05	0.001997633	2.34E-05	3.04E-05	1.09E-06	1.75E-06	5.61E-06	1.26E-06	2.12E-06	1.35E-06
D4_ATGGATCAGCGAACTG-1	PI-Epi.L	PostEPI	2	PostEPI	0.025755771	2.05E-06	4.74E-05	8.86E-05	0.000368528	9.01E-08	1.60E-07	3.65E-06	2.35E-05	2.67E-05	6.52E-06	7.17E-06	4.21E-05	0.025755771	1.23E-05	2.90E-05	1.18E-06	2.87E-06	7.66E-06	4.50E-06	1.34E-06	3.31E-06
D4_ATGGATCAGCTGTCCG-1	PI-Epi	Blood	19	PostEPI	0.000490876	2.48E-05	2.82E-05	0.00012856	0.000490876	7.72E-08	1.35E-07	3.69E-06	0.000173271	7.66E-05	1.79E-05	1.25E-05	7.78E-05	0.000111752	1.46E-05	9.55E-05	8.63E-07	2.50E-06	1.04E-05	9.62E-07	1.35E-06	3.86E-06
D4_ATGGATCAGGACAAGA-1	PI-Epi	PostEPI	126	PostEPI	0.011313037	2.18E-05	7.15E-05	0.000147403	0.000778724	5.58E-07	4.33E-07	2.43E-06	0.0002856	1.44E-06	1.52E-05	1.84E-05	0.000101841	0.011313037	1.71E-05	2.44E-05	6.31E-07	4.12E-06	1.80E-05	7.91E-07	2.03E-06	6.99E-07
D4_ATGGATCAGGTTCTAC-1	PI-Epi	PostEPI	24	PostEPI	0.00295322	4.76E-06	2.18E-05	0.00010274	0.000564027	3.36E-07	6.78E-07	3.20E-06	7.97E-05	1.01E-05	6.81E-06	6.93E-05	9.02E-05	0.00295322	4.15E-05	2.56E-05	9.05E-07	1.73E-06	1.79E-05	1.08E-06	1.36E-06	1.48E-06
D4_ATGGATCCACCGTCTT-1	PI-Epi	PostEPI	66	PostEPI	0.001069884	1.56E-06	0.000110276	0.000124499	0.000527896	7.82E-07	3.31E-07	1.11E-06	4.85E-05	6.04E-05	2.41E-05	3.65E-05	0.000127501	0.001069884	1.84E-05	2.73E-05	8.86E-07	1.87E-06	1.14E-05	1.35E-06	1.03E-06	2.77E-06
D4_ATGGGAGAGCGCCATC-1	PI-Epi	PostEPI	31	PostEPI	0.003013559	2.55E-05	5.22E-05	9.51E-05	0.001937835	5.98E-07	3.83E-07	8.43E-07	0.000125069	5.86E-05	6.87E-06	6.29E-06	9.35E-05	0.003013559	1.23E-05	2.74E-05	1.04E-06	2.75E-06	1.37E-05	1.56E-06	2.17E-06	1.41E-06
D4_ATGGGAGAGGTGCAGT-1	PS-like	PostEPI	31	PostEPI	0.000400038	7.48E-06	3.35E-05	0.000235377	0.000346755	2.94E-07	1.58E-06	4.62E-06	8.87E-05	3.81E-06	2.58E-05	4.03E-05	7.58E-05	0.000400038	5.29E-05	4.79E-05	7.80E-07	7.07E-07	1.98E-05	2.22E-06	9.43E-07	1.65E-06
D4_ATGGGAGCAATGCTCA-1	PI-Epi	PostEPI	31	PostEPI	0.029865719	1.45E-05	1.22E-05	5.94E-05	0.000324793	2.49E-07	3.81E-07	2.73E-06	4.02E-05	5.12E-06	7.68E-06	2.29E-05	4.88E-05	0.029865719	1.67E-05	2.38E-05	9.32E-07	1.59E-06	2.36E-05	2.03E-06	1.83E-06	2.38E-06
D4_ATGGGAGCACACGCCA-1	PS-like	Blood	31	PostEPI	0.000246504	2.18E-05	5.99E-05	0.000232151	0.000246504	3.15E-08	6.20E-07	7.41E-06	3.20E-05	9.16E-06	2.05E-05	1.97E-05	0.000117273	0.00017083	1.33E-05	5.38E-05	6.95E-07	2.21E-06	2.60E-05	1.60E-06	9.50E-07	1.07E-06
D4_ATGGGAGCAGTCAGCC-1	PI-Epi	PostEPI	30	PostEPI	0.001320379	1.40E-05	0.0001111	8.31E-05	0.000558102	3.90E-07	3.00E-07	3.01E-06	0.000180037	1.88E-05	1.48E-05	2.12E-05	8.24E-05	0.001320379	1.57E-05	4.44E-05	6.01E-07	2.27E-06	7.78E-06	2.49E-06	1.80E-06	1.20E-06
D4_ATGGGAGGTATCCCAA-1	PI-Epi	PostEPI	122	PostEPI	0.005383567	5.44E-06	1.10E-05	0.000100117	0.00033893	1.62E-06	3.83E-07	1.10E-06	7.74E-05	6.65E-05	1.06E-05	9.74E-06	3.73E-05	0.005383567	1.40E-05	3.40E-05	5.95E-07	1.36E-06	1.97E-05	8.98E-07	3.65E-06	1.94E-06
D4_ATGGGAGTCCGCAGTG-1	PI-Epi	PostEPI	66	PostEPI	0.006635329	6.56E-06	3.35E-05	0.000109301	0.000781576	4.33E-07	4.15E-07	2.59E-06	6.00E-05	3.37E-05	5.06E-06	2.03E-05	7.92E-05	0.006635329	1.14E-05	6.99E-05	3.75E-07	2.90E-06	8.26E-06	1.07E-06	2.22E-06	2.38E-06
D4_ATGGGTTAGATTGAGT-1	PI-Epi	PostEPI	18	PostEPI	0.002456052	2.80E-06	7.95E-05	0.000120119	0.000557525	7.22E-07	4.84E-07	6.65E-07	6.95E-05	5.50E-06	1.20E-05	1.45E-05	0.000111445	0.002456052	1.25E-05	8.48E-05	1.65E-06	1.55E-06	1.38E-05	8.40E-07	1.31E-06	1.17E-06
D4_ATGGGTTAGCTTACGT-1	PI-Epi	PostEPI	92	PostEPI	0.006213329	5.99E-06	5.07E-05	0.000135454	0.000725217	9.89E-07	2.86E-07	9.86E-07	0.000122817	2.74E-05	5.58E-06	2.51E-05	6.59E-05	0.006213329	8.52E-06	3.13E-05	7.92E-07	4.08E-06	4.77E-06	1.31E-06	2.25E-06	5.09E-07
D4_ATGGGTTAGTAGATCA-1	PI-Epi	PostEPI	84	PostEPI	0.001621113	1.24E-05	3.11E-05	0.000161982	0.000870197	1.74E-06	5.72E-07	1.47E-06	0.000121544	1.05E-05	1.31E-05	0.000132025	9.37E-05	0.001621113	2.94E-05	1.18E-05	8.59E-07	1.65E-06	2.50E-05	4.81E-07	1.66E-06	8.19E-07
D4_ATGGGTTAGTAGTCAA-1	PI-Epi.L	PostEPI	2	PostEPI	0.06336183	1.48E-05	7.08E-05	0.000148163	0.00029374	9.30E-08	1.34E-07	4.12E-06	6.71E-05	9.25E-07	1.80E-05	1.08E-05	5.92E-05	0.06336183	1.78E-05	3.08E-05	2.99E-06	2.25E-06	5.36E-06	2.14E-06	5.31E-06	1.82E-07
D4_ATGGGTTCATAGGTTC-1	PI-Epi	PostEPI	30	PostEPI	0.007264345	9.84E-06	4.06E-05	0.000130648	0.000493906	6.76E-08	3.35E-07	3.40E-06	0.000232363	6.86E-06	2.43E-05	1.64E-05	9.28E-05	0.007264345	1.57E-05	1.87E-05	1.53E-06	3.66E-06	1.44E-05	2.93E-07	1.41E-06	1.51E-06
D4_ATGGGTTTCCTCGCAT-1	PI-Epi	PostEPI	22	PostEPI	0.182273966	9.50E-06	1.46E-05	6.98E-05	0.000219102	1.30E-06	1.16E-06	4.31E-06	0.000201021	1.81E-06	3.61E-06	1.17E-05	5.37E-05	0.182273966	1.79E-05	2.81E-05	2.18E-07	1.88E-06	1.59E-05	7.44E-07	2.39E-06	2.50E-06
D4_ATGGTTGCATGGCCCA-1	PI-Epi	PostEPI	6	PostEPI	0.002719494	7.81E-06	2.85E-05	0.000146683	0.000550694	4.03E-07	1.05E-06	1.37E-06	0.00027084	1.87E-06	1.27E-05	1.75E-05	7.95E-05	0.002719494	1.34E-05	3.29E-05	3.66E-07	2.68E-06	1.91E-05	4.68E-07	1.53E-06	1.48E-06
D4_ATGTCCCCACCCTAAA-1	PI-Epi	PostEPI	66	PostEPI	0.009127738	6.81E-06	2.99E-05	0.000103947	0.000393331	4.57E-07	6.86E-07	1.24E-06	8.41E-05	1.22E-05	1.05E-05	2.23E-05	6.79E-05	0.009127738	1.98E-05	2.77E-05	1.21E-06	2.26E-06	9.23E-06	1.13E-06	2.14E-06	2.09E-06
D4_ATGTCCCCAGCTACTA-1	PI-Epi	PostEPI	26	PostEPI	0.008542353	1.25E-05	3.56E-05	0.00014129	0.000535042	5.75E-07	3.86E-07	1.73E-06	6.73E-05	7.02E-06	3.46E-06	2.29E-05	4.99E-05	0.008542353	1.65E-05	4.54E-05	1.02E-06	2.28E-06	1.08E-05	2.79E-06	2.44E-06	1.45E-06
D4_ATGTCCCCATGCCGGT-1	PI-Epi.L	Blood	18	PostEPI	0.000719528	3.05E-06	0.000105879	0.00010709	0.000719528	1.69E-06	9.04E-07	9.51E-07	0.000189683	2.02E-05	8.32E-06	1.47E-05	8.53E-05	0.000348421	3.06E-05	5.77E-05	1.76E-06	2.56E-06	7.25E-06	2.89E-06	1.30E-06	5.84E-07
D4_ATGTCCCGTGTCGATT-1	PI-Epi	PostEPI	19	PostEPI	0.01372282	2.87E-06	4.61E-05	9.43E-05	0.000520368	6.95E-07	3.25E-07	1.03E-06	0.000235439	2.11E-06	1.22E-05	1.22E-05	0.000103195	0.01372282	3.59E-05	7.27E-05	2.16E-06	1.75E-06	1.20E-05	1.04E-06	3.26E-06	7.06E-07
D4_ATGTCTTTCCGTATAG-1	PS-like	PostEPI	90	PostEPI	0.000379089	5.94E-06	2.64E-05	0.000254144	0.000288094	2.81E-06	8.99E-07	8.15E-07	4.59E-05	0.00011653	2.75E-05	3.12E-05	5.04E-05	0.000379089	1.55E-05	7.63E-05	3.62E-07	1.55E-06	9.96E-06	2.18E-06	2.20E-06	6.91E-07
D4_ATGTCTTTCGTGCGAC-1	PI-Epi.L	PostEPI	2	PostEPI	0.001872335	1.52E-05	5.15E-05	0.000124556	0.000348612	2.80E-07	4.61E-07	2.54E-06	4.58E-05	1.68E-05	1.10E-05	5.43E-05	2.89E-05	0.001872335	1.77E-05	1.42E-05	9.73E-06	1.93E-06	1.80E-05	2.00E-06	3.97E-06	4.59E-07
D4_ATTACCTAGCTCGCAC-1	PI-Epi	PostEPI	123	PostEPI	0.002050318	2.23E-06	7.10E-05	0.000112453	0.000390232	8.58E-07	4.08E-07	1.87E-06	7.14E-05	2.94E-05	1.10E-05	1.11E-05	0.000105209	0.002050318	1.01E-05	9.20E-05	3.04E-07	2.19E-06	1.04E-05	8.89E-07	2.06E-06	3.60E-06
D4_ATTACCTAGTGAGTTA-1	PI-Epi	PostEPI	6	PostEPI	0.009795194	1.25E-05	5.18E-05	7.49E-05	0.000297478	2.17E-06	3.78E-07	1.55E-06	8.52E-05	8.98E-06	1.08E-05	2.77E-05	3.90E-05	0.009795194	1.80E-05	2.96E-05	6.86E-07	1.47E-06	1.10E-05	1.35E-06	1.92E-06	1.78E-06
D4_ATTACCTCAAATGGAT-1	PI-Epi.L	PostEPI	67	PostEPI	0.004832032	1.55E-05	3.08E-05	9.64E-05	0.000362693	3.73E-08	3.56E-07	7.46E-06	6.87E-05	3.14E-06	6.75E-06	1.84E-05	4.29E-05	0.004832032	2.39E-05	5.29E-05	1.60E-06	1.74E-06	1.42E-05	1.36E-06	2.21E-06	8.53E-07
D4_ATTACCTGTCGTAATC-1	PI-Epi	PostEPI	90	PostEPI	0.00060955	4.23E-06	2.69E-05	0.00016817	0.00026555	3.56E-07	1.46E-06	4.64E-06	0.000116282	3.21E-05	1.32E-05	1.23E-05	6.27E-05	0.00060955	3.54E-05	1.29E-05	9.28E-07	1.29E-06	8.46E-06	1.18E-06	2.97E-06	6.54E-07
D4_ATTACCTGTGTATCCA-1	PI-Epi	PostEPI	18	PostEPI	0.011477594	5.38E-06	4.60E-05	6.64E-05	0.000528467	3.10E-07	3.43E-07	2.62E-06	7.53E-05	2.63E-05	6.75E-06	1.18E-05	4.78E-05	0.011477594	1.70E-05	3.58E-05	1.04E-06	2.54E-06	9.66E-06	1.21E-06	1.91E-06	1.29E-06
D4_ATTACTCAGGGATGTC-1	PI-Epi.L	PostEPI	18	PostEPI	0.01540908	2.91E-06	5.45E-05	0.000128796	0.00090765	6.44E-07	3.37E-07	2.12E-06	0.000103471	2.56E-06	9.25E-06	1.79E-05	6.77E-05	0.01540908	1.69E-05	3.20E-05	2.56E-07	3.04E-06	8.06E-06	1.19E-06	1.14E-06	1.31E-06
D4_ATTACTCCAGCTACTA-1	PI-Epi	PostEPI	60	PostEPI	0.003987487	6.45E-06	3.22E-05	0.000124277	0.000675936	1.68E-06	5.53E-07	8.39E-07	0.000119886	9.19E-06	5.45E-06	1.88E-05	5.08E-05	0.003987487	2.49E-05	2.26E-05	4.21E-07	1.92E-06	1.40E-05	7.72E-07	3.29E-06	1.67E-06
D4_ATTACTCCATCCGCGA-1	PI-Epi.L	PostEPI	2	PostEPI	0.001666945	9.90E-06	2.53E-05	0.00010035	0.000542192	2.40E-07	5.85E-07	6.22E-06	7.98E-05	1.71E-06	7.00E-06	1.83E-05	5.61E-05	0.001666945	1.68E-05	3.78E-05	1.99E-06	2.32E-06	2.63E-05	3.26E-06	2.27E-06	7.93E-07
D4_ATTACTCGTACCGTCG-1	PI-Epi	PostEPI	71	PostEPI	0.006880682	4.16E-06	5.86E-05	6.03E-05	0.000919503	1.13E-06	2.37E-07	9.45E-07	6.78E-05	3.82E-06	7.88E-06	8.61E-05	4.93E-05	0.006880682	1.38E-05	3.98E-05	1.16E-06	2.13E-06	7.20E-06	1.97E-06	1.62E-06	2.07E-06
D4_ATTACTCGTACCTATG-1	PI-Epi	PostEPI	126	PostEPI	0.000953099	2.70E-06	8.71E-05	7.04E-05	0.000744061	4.26E-06	5.64E-07	1.34E-06	8.45E-05	3.49E-05	1.38E-05	7.42E-06	6.74E-05	0.000953099	1.85E-05	6.47E-05	2.20E-07	1.86E-06	5.64E-06	1.07E-06	1.57E-06	9.85E-07
D4_ATTACTCGTATGCTAC-1	PI-Epi.L	PostEPI	78	PostEPI	0.124477563	4.38E-06	3.42E-05	8.58E-05	0.000381637	3.11E-07	3.31E-07	1.08E-06	2.10E-05	2.83E-06	9.55E-06	3.29E-05	6.22E-05	0.124477563	3.32E-05	1.71E-05	3.48E-06	1.87E-06	4.49E-06	1.89E-06	3.81E-06	7.99E-07
D4_ATTATCCAGGAAGTAG-1	PI-Epi	PostEPI	6	PostEPI	0.001090586	9.50E-06	5.61E-05	9.31E-05	0.000452048	4.12E-07	5.04E-07	7.44E-06	0.000322276	3.37E-05	1.07E-05	4.91E-06	8.88E-05	0.001090586	1.67E-05	7.05E-05	5.18E-07	2.22E-06	1.21E-05	1.27E-06	2.15E-06	1.23E-06
D4_ATTCACTAGAGGGTCT-1	PI-Epi	Blood	6	PostEPI	0.000840075	6.28E-06	3.69E-05	0.000134012	0.000840075	2.25E-07	3.07E-07	1.06E-05	0.000156043	7.17E-06	1.71E-05	9.47E-05	7.21E-05	0.000753196	2.85E-05	4.92E-05	4.95E-07	1.88E-06	2.41E-05	2.40E-06	1.59E-06	1.15E-06
D4_ATTCAGGAGAAGCTCG-1	PI-Epi	PostEPI	45	PostEPI	0.00184598	1.59E-05	9.79E-05	0.000122263	0.000418361	6.77E-08	7.09E-07	5.25E-06	0.000185091	2.27E-05	9.99E-06	1.12E-05	0.000117734	0.00184598	1.65E-05	3.39E-05	1.01E-06	3.95E-06	1.54E-05	1.37E-06	1.44E-06	1.27E-06
D4_ATTCAGGAGACAGCGT-1	PI-Epi	PostEPI	66	PostEPI	0.008627482	8.64E-06	3.87E-05	0.000235609	0.000361554	6.59E-08	2.21E-07	7.25E-06	7.96E-05	8.39E-06	2.15E-05	1.80E-05	0.000125315	0.008627482	4.64E-05	4.25E-05	3.74E-07	2.60E-06	1.06E-05	6.19E-07	1.11E-06	2.59E-06
D4_ATTCAGGAGCACTCAT-1	PI-Epi	PostEPI	19	PostEPI	0.048035384	1.50E-05	4.18E-05	0.000118732	0.000402982	1.65E-06	5.46E-07	2.45E-06	5.07E-05	1.73E-05	9.69E-06	7.20E-05	9.66E-05	0.048035384	2.78E-05	3.75E-05	4.47E-07	2.13E-06	7.01E-06	1.40E-06	2.14E-06	2.32E-06
D4_ATTCAGGAGGTATCTC-1	PI-Epi	Blood	60	PostEPI	0.0003363	2.01E-05	3.93E-05	0.000134737	0.0003363	1.20E-06	1.15E-07	1.01E-06	0.000198018	0.000182331	1.38E-05	1.33E-05	6.59E-05	0.000234811	1.30E-05	5.39E-05	1.31E-06	4.18E-06	1.64E-05	8.80E-07	1.71E-06	1.32E-06
D4_ATTCAGGGTTGGACCC-1	PI-Epi.L	PostEPI	2	PostEPI	0.007248285	3.52E-06	2.59E-05	0.000116714	0.00027157	2.64E-08	1.41E-07	5.60E-06	0.000138595	7.04E-06	2.07E-05	6.51E-06	6.36E-05	0.007248285	2.20E-05	1.57E-05	1.49E-06	1.50E-06	9.04E-06	2.21E-06	2.41E-06	4.02E-06
D4_ATTCAGGTCGACGATT-1	PI-Epi	PostEPI	6	PostEPI	0.019150263	1.42E-05	2.21E-05	0.000124081	0.000472716	3.65E-07	4.71E-07	1.78E-06	7.25E-05	3.64E-06	9.91E-06	4.87E-05	9.04E-05	0.019150263	1.40E-05	2.40E-05	5.85E-07	2.29E-06	2.36E-05	8.60E-07	1.94E-06	1.98E-06
D4_ATTCATCAGAGAGCAA-1	PI-Epi	PostEPI	31	PostEPI	0.005672432	8.85E-06	3.40E-05	0.000166034	0.000505912	2.00E-07	4.04E-07	2.32E-06	2.96E-05	5.63E-06	1.23E-05	2.50E-05	8.09E-05	0.005672432	2.27E-05	4.37E-05	1.52E-06	2.04E-06	6.17E-06	2.11E-06	1.64E-06	1.23E-06
D4_ATTCATCAGCCTCGTG-1	PI-Epi	PostEPI	6	PostEPI	0.007304256	1.58E-05	2.97E-05	0.000112325	0.000468651	2.57E-07	6.95E-07	1.33E-05	9.67E-05	8.70E-06	9.63E-06	1.29E-05	0.000104261	0.007304256	1.60E-05	4.34E-05	6.72E-07	1.94E-06	1.50E-05	4.07E-07	2.39E-06	1.23E-06
D4_ATTCATCCAGACCAAG-1	PI-Epi	PostEPI	66	PostEPI	0.012930739	2.24E-06	7.97E-05	0.00010489	0.000381534	3.87E-07	3.74E-07	5.90E-07	5.87E-05	4.18E-06	7.61E-06	1.66E-05	9.28E-05	0.012930739	1.32E-05	3.40E-05	1.70E-06	2.70E-06	6.36E-06	2.15E-06	2.58E-06	2.53E-06
D4_ATTCATCTCAAGTAAG-1	PI-Epi	PostEPI	69	PostEPI	0.006758233	4.97E-06	4.16E-05	0.000132328	0.00064357	1.63E-06	2.90E-07	7.37E-07	6.85E-05	6.84E-05	7.47E-06	2.73E-05	7.82E-05	0.006758233	2.09E-05	4.64E-05	5.50E-07	2.49E-06	1.23E-05	7.59E-07	2.07E-06	1.03E-06
D4_ATTCATCTCCTCACTG-1	PI-Epi	PostEPI	38	PostEPI	0.004528002	4.00E-06	2.07E-05	9.20E-05	0.000298801	2.05E-05	6.93E-07	3.24E-07	9.89E-05	1.11E-05	7.22E-06	5.16E-06	0.000119892	0.004528002	1.29E-05	8.75E-05	3.06E-07	2.25E-06	6.41E-06	1.25E-06	1.59E-06	1.53E-06
D4_ATTCATCTCGCTGACG-1	PI-Epi	PostEPI	121	PostEPI	0.04496015	3.05E-06	4.12E-05	0.000143568	0.000488316	8.91E-07	2.50E-07	1.21E-06	0.000123716	1.51E-06	9.05E-06	2.21E-05	6.45E-05	0.04496015	2.16E-05	5.15E-05	8.83E-07	1.87E-06	6.69E-06	1.82E-06	2.04E-06	1.71E-06
D4_ATTCCATAGTCTAGCT-1	PI-Epi.L	PostEPI	61	PostEPI	0.026037044	1.16E-05	1.47E-05	9.89E-05	0.00035884	5.64E-07	4.33E-07	7.23E-07	5.98E-05	2.68E-06	6.61E-06	1.82E-05	6.59E-05	0.026037044	1.83E-05	6.43E-05	5.14E-07	1.40E-06	9.67E-06	1.19E-06	2.18E-06	1.81E-06
D4_ATTCCATAGTGGTTCT-1	PI-Epi	PostEPI	61	PostEPI	0.006802336	1.53E-05	3.43E-05	0.000159392	0.000241244	8.55E-06	4.66E-07	3.35E-07	6.00E-05	4.95E-06	5.74E-06	7.42E-06	5.02E-05	0.006802336	9.81E-06	6.40E-05	1.02E-06	1.34E-06	1.21E-05	5.10E-07	4.39E-06	8.29E-07
D4_ATTCCATCAAATAGCA-1	PI-Epi	PostEPI	26	PostEPI	0.003146109	7.58E-06	3.86E-05	9.57E-05	0.000409325	2.03E-06	2.67E-07	3.42E-06	0.000155804	7.20E-05	5.07E-06	1.46E-05	7.27E-05	0.003146109	1.99E-05	3.72E-05	2.22E-07	2.09E-06	1.43E-05	7.13E-07	2.34E-06	1.98E-06
D4_ATTCCATCATACGCAT-1	PI-Epi	PostEPI	69	PostEPI	0.005837888	1.06E-05	3.44E-05	9.52E-05	0.000348755	1.28E-06	4.04E-07	5.72E-07	3.62E-05	4.45E-05	1.27E-05	1.57E-05	0.000113623	0.005837888	1.68E-05	2.27E-05	5.51E-07	1.73E-06	7.08E-06	8.21E-07	1.85E-06	2.66E-06
D4_ATTCCCGCAATGAACA-1	PI-Epi	PostEPI	26	PostEPI	0.008720091	4.42E-06	2.76E-05	9.14E-05	0.000327157	2.70E-07	4.48E-07	3.17E-06	0.000157399	3.04E-05	4.04E-06	3.61E-05	6.83E-05	0.008720091	1.28E-05	4.30E-05	7.62E-07	1.90E-06	1.16E-05	9.92E-07	2.93E-06	1.39E-06
D4_ATTCCCGCACAGAGCA-1	PI-Epi.L	PostEPI	70	PostEPI	0.01074789	3.14E-06	5.91E-05	0.00010402	0.000608334	4.71E-07	1.82E-07	3.13E-06	3.63E-05	6.54E-06	1.19E-05	2.25E-05	0.00010048	0.01074789	1.21E-05	1.87E-05	9.23E-07	2.83E-06	6.83E-06	6.50E-07	1.71E-06	2.90E-06
D4_ATTCCCGGTGACCGTC-1	PI-Epi	PostEPI	30	PostEPI	0.002089775	4.50E-05	4.34E-05	0.000168875	0.000879199	3.17E-07	5.35E-07	1.16E-06	0.000426642	5.28E-07	1.60E-05	3.22E-05	0.000116183	0.002089775	1.24E-05	2.91E-05	1.52E-06	2.97E-06	8.92E-06	1.29E-06	3.69E-06	2.86E-06
D4_ATTCCTAAGGGATCTG-1	PI-Epi	PostEPI	78	PostEPI	0.001773292	1.97E-06	3.71E-05	7.85E-05	0.00076886	1.73E-07	3.52E-07	3.91E-06	0.00010958	2.66E-05	1.11E-05	3.91E-05	7.53E-05	0.001773292	1.59E-05	5.77E-05	6.00E-07	1.89E-06	9.53E-06	2.42E-06	2.08E-06	2.64E-06
D4_ATTCCTACATGCCGGT-1	PI-Epi	PostEPI	18	PostEPI	0.004112033	4.03E-06	2.43E-05	0.000104632	0.000530249	3.13E-07	2.49E-06	7.97E-07	6.33E-05	5.02E-06	1.75E-05	1.13E-05	9.90E-05	0.004112033	3.19E-05	2.89E-05	8.89E-07	1.08E-06	8.67E-06	7.86E-07	1.78E-06	1.37E-06
D4_ATTCCTACATGGAGAC-1	PI-Epi	PostEPI	78	PostEPI	0.013382234	8.04E-06	3.45E-05	0.000113155	0.000505812	6.37E-07	4.38E-07	6.95E-07	4.99E-05	9.93E-06	9.44E-06	1.37E-05	7.76E-05	0.013382234	1.35E-05	4.73E-05	1.07E-06	1.97E-06	6.25E-06	4.34E-06	2.69E-06	1.19E-06
D4_ATTCCTACATGTGACT-1	PI-Epi	PostEPI	61	PostEPI	0.012106734	2.33E-06	3.22E-05	8.24E-05	0.000731352	2.20E-06	7.29E-07	1.17E-06	7.18E-05	3.05E-05	3.04E-06	6.90E-06	7.65E-05	0.012106734	1.28E-05	2.51E-05	3.86E-07	2.02E-06	1.22E-05	1.00E-06	2.30E-06	1.93E-06
D4_ATTCCTAGTACCCAGC-1	PI-Epi	PostEPI	18	PostEPI	0.039263354	8.25E-07	6.52E-05	9.88E-05	0.000566486	7.24E-07	3.36E-07	1.92E-06	4.59E-05	3.10E-05	7.02E-06	6.74E-05	8.44E-05	0.039263354	1.32E-05	4.55E-05	2.07E-07	2.22E-06	8.00E-06	6.66E-07	1.19E-06	3.04E-06
D4_ATTCCTAGTACGATTC-1	PI-Epi.L	PostEPI	2	PostEPI	0.019732161	6.46E-06	2.70E-05	0.000112848	0.000427802	2.84E-07	9.01E-07	4.47E-06	3.57E-05	1.13E-06	7.37E-06	1.32E-05	7.42E-05	0.019732161	1.62E-05	1.68E-05	1.13E-06	2.01E-06	2.05E-05	1.20E-06	1.90E-06	7.34E-07
D4_ATTCCTAGTGCAACGA-1	PI-Epi	PostEPI	22	PostEPI	0.01300465	3.50E-05	2.63E-05	7.99E-05	0.00054999	1.43E-06	1.79E-07	6.89E-07	0.000173561	1.10E-05	7.06E-06	9.25E-06	6.13E-05	0.01300465	1.58E-05	3.12E-05	6.50E-07	2.95E-06	9.70E-06	7.60E-07	2.31E-06	1.24E-06
D4_ATTCCTATCCCGTAAA-1	PI-Epi	PostEPI	18	PostEPI	0.002073149	3.58E-06	5.70E-05	0.000120676	0.000434195	2.68E-07	5.97E-07	2.12E-06	3.68E-05	2.61E-05	1.37E-05	3.63E-05	7.84E-05	0.002073149	1.55E-05	2.77E-05	8.78E-07	2.07E-06	1.23E-05	1.62E-06	1.29E-06	3.81E-06
D4_ATTCCTATCCGTTGAA-1	PI-Epi	PostEPI	18	PostEPI	0.014175662	4.33E-06	2.09E-05	0.000218044	0.00043643	1.02E-07	3.37E-07	1.39E-06	2.56E-05	9.06E-06	1.11E-05	3.46E-05	5.55E-05	0.014175662	2.45E-05	2.03E-05	1.91E-06	1.96E-06	1.04E-05	1.63E-06	1.81E-06	1.18E-06
D4_ATTCGTTAGCGTACAG-1	PI-Epi	PostEPI	26	PostEPI	0.010388602	1.06E-05	3.62E-05	0.000104841	0.000310145	3.46E-07	2.40E-07	2.18E-06	5.04E-05	1.00E-05	1.07E-05	3.89E-05	7.40E-05	0.010388602	2.36E-05	4.78E-05	6.79E-07	1.96E-06	1.50E-05	9.35E-07	1.62E-06	1.17E-06
D4_ATTCGTTAGGAGGCAG-1	PI-Epi	PostEPI	123	PostEPI	0.001717434	1.27E-05	4.71E-05	0.000136552	0.000383172	2.96E-07	6.58E-07	1.55E-06	6.32E-05	3.77E-05	1.25E-05	4.12E-05	7.28E-05	0.001717434	1.92E-05	4.80E-05	6.88E-07	1.84E-06	9.88E-06	7.33E-07	2.01E-06	1.99E-06
D4_ATTCGTTAGGGCTAAC-1	PI-Epi	PostEPI	24	PostEPI	0.007449484	1.15E-05	6.77E-05	0.00011324	0.000528606	8.98E-08	2.81E-07	4.09E-06	9.94E-05	7.75E-06	1.50E-05	1.95E-05	7.93E-05	0.007449484	1.95E-05	5.89E-05	1.47E-06	3.20E-06	1.07E-05	5.20E-07	1.50E-06	1.37E-06
D4_ATTCGTTGTCCTACGG-1	PI-Epi	Blood	71	PostEPI	0.001269844	9.18E-06	4.98E-05	7.29E-05	0.001269844	1.95E-06	6.22E-07	1.97E-06	0.000208531	1.72E-05	1.56E-05	4.33E-05	6.18E-05	0.000339392	1.51E-05	0.000103276	3.52E-07	1.78E-06	8.86E-06	8.27E-07	1.75E-06	2.54E-06
D4_ATTCTACAGATGTAGT-1	PS-like	PostEPI	31	PostEPI	0.00178998	8.36E-06	1.35E-05	0.000180173	7.36E-05	2.34E-07	6.50E-07	1.17E-06	5.81E-05	2.88E-06	1.84E-05	1.71E-05	0.000132845	0.00178998	5.96E-05	0.000116076	9.25E-07	2.68E-06	1.17E-05	7.30E-07	1.75E-06	4.40E-06
D4_ATTCTACGTGATTCTG-1	PI-Epi	PostEPI	121	PostEPI	0.017131517	1.23E-06	4.54E-05	0.000127143	0.000604715	1.75E-06	5.60E-07	2.28E-06	6.14E-05	7.87E-06	7.64E-06	3.52E-05	4.85E-05	0.017131517	2.11E-05	2.77E-05	1.80E-07	1.88E-06	6.23E-06	3.65E-07	2.95E-06	5.57E-07
D4_ATTCTTGCAGCGTTTA-1	PI-Epi	PostEPI	84	PostEPI	0.002107493	4.24E-06	0.000215076	8.55E-05	0.000643024	1.55E-07	3.09E-07	2.36E-06	0.000108504	0.000108273	1.25E-05	7.12E-06	8.61E-05	0.002107493	1.26E-05	6.52E-05	1.36E-06	1.86E-06	5.76E-06	1.60E-06	1.71E-06	4.26E-06
D4_ATTCTTGGTTCAATCG-1	PI-Epi	PostEPI	101	PostEPI	0.018423747	4.72E-06	3.43E-05	5.06E-05	0.000370318	1.58E-07	2.91E-07	1.55E-06	8.21E-05	3.01E-05	7.12E-06	2.38E-05	2.83E-05	0.018423747	1.26E-05	8.32E-05	7.95E-07	1.50E-06	8.90E-06	1.71E-06	1.20E-06	2.64E-06
D4_ATTCTTGTCGTCGACG-1	PI-Epi	PostEPI	60	PostEPI	0.025073731	3.32E-06	0.000112012	0.000119196	0.000544377	2.02E-07	3.52E-07	1.90E-06	5.29E-05	7.10E-06	1.19E-05	1.62E-05	8.83E-05	0.025073731	1.75E-05	4.46E-05	7.03E-07	2.05E-06	7.24E-06	2.16E-06	1.26E-06	1.54E-06
D4_ATTCTTGTCTGAATGC-1	PI-Epi	PostEPI	122	PostEPI	0.027899112	9.09E-06	3.35E-05	8.36E-05	0.000374669	1.12E-06	4.70E-07	8.76E-07	0.000155089	1.58E-05	8.55E-06	6.71E-06	5.99E-05	0.027899112	1.70E-05	5.01E-05	5.96E-07	2.29E-06	1.38E-05	7.00E-07	1.51E-06	4.00E-06
D4_ATTGGGTCAACTCCCT-1	Mesoderm-like	Emergent Mesoderm	44	PrE	0.045034497	2.65E-06	6.46E-06	0.0001285	0.000544702	4.30E-07	1.40E-06	1.99E-05	0.045034497	6.34E-06	1.17E-05	2.74E-05	3.69E-05	5.47E-06	0.000213376	4.88E-05	5.92E-07	1.54E-06	5.86E-05	5.14E-06	1.84E-06	1.09E-06
D4_ATTGGGTCAGCTATAC-1	PI-Epi	PostEPI	123	PostEPI	0.014634217	1.03E-05	0.00011327	0.000209912	0.00051448	1.96E-07	5.76E-08	6.16E-06	9.36E-05	3.70E-06	3.77E-05	2.58E-05	6.43E-05	0.014634217	2.35E-05	3.66E-05	3.08E-07	2.05E-06	1.41E-05	2.05E-06	1.19E-06	1.97E-06
D4_ATTGGGTGTCAATGGG-1	PI-Epi	PostEPI	16	PostEPI	0.004198806	5.27E-06	8.74E-05	9.82E-05	0.000732334	1.91E-06	7.01E-07	8.82E-07	4.68E-05	3.85E-06	1.43E-05	1.48E-05	8.68E-05	0.004198806	1.79E-05	4.48E-05	2.00E-06	2.13E-06	4.10E-06	9.01E-07	2.22E-06	1.48E-06
D4_ATTGGGTGTCCCACGA-1	PI-Epi	PostEPI	101	PostEPI	0.025070308	8.34E-06	2.93E-05	0.000143959	0.000376639	2.68E-07	2.66E-07	1.58E-06	6.81E-05	2.78E-06	7.35E-06	4.93E-05	6.15E-05	0.025070308	2.01E-05	5.11E-05	9.27E-07	2.22E-06	9.66E-06	1.30E-06	2.35E-06	2.48E-06
D4_ATTGGGTTCGTAGTCA-1	PI-Epi	PostEPI	123	PostEPI	0.025752965	1.09E-05	3.43E-05	0.000146042	0.000399744	7.12E-07	5.63E-07	2.19E-06	5.97E-05	6.87E-06	8.01E-06	2.29E-05	0.000110209	0.025752965	1.59E-05	3.26E-05	4.37E-07	1.88E-06	1.28E-05	1.15E-06	2.15E-06	8.75E-07
D4_ATTGTTCCAGCCCAGT-1	PI-Epi	PostEPI	84	PostEPI	0.004567763	1.27E-05	4.43E-05	0.000106511	0.000506515	4.68E-07	2.67E-07	1.26E-06	8.09E-05	2.95E-06	1.50E-05	2.87E-05	4.97E-05	0.004567763	1.53E-05	3.30E-05	1.51E-06	1.91E-06	8.51E-06	5.24E-07	1.34E-06	3.67E-06
D4_ATTGTTCCAGCTTCCT-1	PI-Epi	PostEPI	61	PostEPI	0.029383194	2.97E-06	2.41E-05	0.000107927	0.000773743	1.20E-06	2.07E-07	7.52E-07	5.34E-05	3.60E-06	7.30E-06	1.23E-05	5.81E-05	0.029383194	9.02E-06	2.08E-05	6.67E-07	2.37E-06	1.41E-05	7.64E-07	2.22E-06	1.20E-06
D4_ATTGTTCCAGCTTTGA-1	AME	PostEPI	24	PostEPI	0.014443187	7.58E-06	3.85E-05	0.000112368	0.000636418	1.49E-06	3.23E-07	3.42E-06	7.41E-05	1.31E-05	1.55E-05	2.22E-05	9.12E-05	0.014443187	2.37E-05	6.20E-05	1.38E-07	2.76E-06	4.79E-06	9.33E-07	2.41E-06	1.04E-06
D4_ATTGTTCCAGTTCACA-1	PI-Epi	PostEPI	22	PostEPI	0.038235735	6.64E-06	1.91E-05	8.91E-05	0.000330484	4.06E-07	4.01E-07	3.22E-06	0.000233241	2.69E-06	8.00E-06	1.18E-05	9.01E-05	0.038235735	2.84E-05	6.87E-05	3.70E-07	1.40E-06	2.30E-05	4.09E-07	1.77E-06	2.02E-06
D4_ATTGTTCGTAAGGTCG-1	PI-Epi	PostEPI	67	PostEPI	0.005945395	4.78E-06	5.54E-05	0.000115399	0.000942889	9.82E-07	3.29E-07	7.06E-07	9.45E-05	1.29E-05	1.49E-05	1.10E-05	4.52E-05	0.005945395	1.78E-05	4.50E-05	6.29E-07	2.12E-06	5.19E-06	1.29E-06	3.81E-06	1.43E-06
D4_ATTGTTCGTAGGACTG-1	PI-Epi.L	Blood	105	PostEPI	0.001090166	2.70E-05	9.78E-05	0.000127977	0.001090166	1.20E-07	2.18E-07	3.28E-06	0.000435068	2.55E-05	1.69E-05	1.27E-05	7.44E-05	0.00027839	2.28E-05	4.16E-05	5.82E-07	1.89E-06	9.79E-06	2.83E-06	1.18E-06	1.20E-06
D4_ATTGTTCGTGTGTCGC-1	PI-Epi	PostEPI	66	PostEPI	0.006258299	6.86E-06	3.59E-05	0.000147819	0.000582317	3.55E-07	4.20E-07	2.76E-06	4.12E-05	1.78E-05	6.29E-06	2.78E-05	5.50E-05	0.006258299	1.35E-05	5.67E-05	5.33E-07	2.37E-06	1.11E-05	1.03E-06	2.32E-06	1.48E-06
D4_ATTGTTCTCATTTGTC-1	PI-Epi.L	PostEPI	2	PostEPI	0.007697702	1.90E-05	1.70E-05	8.17E-05	0.000365512	1.44E-06	7.26E-07	5.17E-07	0.000118017	5.55E-06	4.54E-06	1.96E-05	4.67E-05	0.007697702	1.69E-05	3.46E-05	2.07E-06	2.22E-06	1.26E-05	2.09E-06	3.38E-06	8.04E-07
D4_ATTGTTCTCGAAGTGG-1	PI-Epi	PostEPI	24	PostEPI	0.005442929	1.11E-05	2.65E-05	9.06E-05	0.000653267	5.80E-07	4.13E-07	1.94E-06	0.000131006	4.60E-05	3.86E-05	3.36E-05	5.24E-05	0.005442929	1.93E-05	2.90E-05	5.84E-07	1.77E-06	6.46E-06	1.23E-06	1.21E-06	1.15E-06
D4_ATTTACCAGTCTAGAA-1	PI-Epi	PostEPI	19	PostEPI	0.0039111	5.08E-05	2.89E-05	0.000142109	0.000296986	1.56E-06	4.86E-07	1.25E-06	0.00012776	6.48E-06	8.73E-06	1.61E-05	0.000193554	0.0039111	2.01E-05	8.31E-05	6.86E-07	2.40E-06	9.47E-06	8.16E-07	1.85E-06	1.28E-06
D4_ATTTACCGTTCCGTTC-1	PI-Epi	PostEPI	90	PostEPI	0.001044763	1.54E-05	5.18E-05	9.39E-05	0.000474014	2.46E-06	2.80E-07	1.29E-06	4.10E-05	3.94E-05	7.36E-06	3.45E-05	6.18E-05	0.001044763	1.52E-05	2.30E-05	2.86E-07	2.95E-06	1.09E-05	3.98E-07	1.93E-06	2.22E-06
D4_ATTTACCTCCCTCTCC-1	PI-Epi	PostEPI	22	PostEPI	0.009796422	3.18E-05	3.31E-05	6.73E-05	0.000499285	3.48E-07	5.07E-07	3.75E-06	8.78E-05	2.62E-06	7.06E-06	2.95E-05	9.26E-05	0.009796422	1.82E-05	4.30E-05	7.97E-07	1.68E-06	1.05E-05	1.28E-06	4.22E-06	8.67E-07
D4_ATTTACCTCGTTCTCG-1	PI-Epi	PostEPI	61	PostEPI	0.090353889	2.07E-06	2.16E-05	0.000119293	0.000258661	1.54E-06	3.18E-07	2.48E-06	0.000104842	2.31E-05	4.42E-06	1.79E-05	6.33E-05	0.090353889	2.62E-05	2.09E-05	1.72E-07	1.35E-06	4.71E-06	1.55E-06	2.40E-06	1.14E-06
D4_ATTTACCTCTTCGCTG-1	PI-Epi	PostEPI	26	PostEPI	0.009476446	1.80E-06	0.000104237	8.95E-05	0.000611996	8.49E-07	5.41E-07	1.29E-06	8.81E-05	2.11E-05	5.09E-06	2.13E-05	8.39E-05	0.009476446	1.45E-05	4.58E-05	8.43E-07	2.78E-06	1.02E-05	1.06E-06	1.45E-06	2.36E-06
D4_ATTTCACAGGTGAGAA-1	PI-Epi	PostEPI	70	PostEPI	0.013271709	1.21E-05	4.47E-05	0.000136378	0.000432158	2.02E-06	2.65E-07	1.40E-06	7.22E-05	6.16E-06	8.58E-06	1.78E-05	7.23E-05	0.013271709	1.53E-05	3.95E-05	5.62E-07	2.56E-06	7.63E-06	8.30E-07	1.33E-06	4.80E-06
D4_ATTTCACAGTGGAAGA-1	PI-Epi	PostEPI	84	PostEPI	0.003100935	1.33E-05	7.29E-05	0.000106629	0.000656961	7.64E-07	7.98E-07	1.83E-06	0.000113334	1.35E-05	1.94E-05	7.48E-06	0.000158954	0.003100935	1.23E-05	2.84E-05	6.88E-07	3.06E-06	1.01E-05	9.97E-07	1.60E-06	1.48E-06
D4_ATTTCACCACGCAGTC-1	PI-Epi	PostEPI	24	PostEPI	0.00376408	1.38E-05	7.53E-05	0.000121479	0.000917381	1.49E-07	3.94E-07	2.22E-06	0.000209355	4.09E-06	8.04E-06	1.16E-05	8.03E-05	0.00376408	1.45E-05	3.90E-05	1.65E-06	2.76E-06	1.37E-05	1.94E-06	1.52E-06	1.99E-06
D4_ATTTCACCACGGGTAA-1	PI-Epi	PostEPI	69	PostEPI	0.001644037	9.77E-06	5.48E-05	6.29E-05	0.000544961	3.52E-07	3.11E-07	2.43E-06	0.00012455	2.14E-05	1.40E-05	2.96E-05	5.21E-05	0.001644037	1.56E-05	3.57E-05	1.06E-06	2.26E-06	6.00E-06	1.17E-06	2.38E-06	2.68E-06
D4_ATTTCTGCATGGTGGA-1	PS-like	PostEPI	31	PostEPI	0.001510552	7.62E-06	5.68E-05	0.000107443	0.000287114	1.37E-07	3.20E-07	4.33E-06	2.47E-05	3.49E-05	7.24E-06	2.38E-05	7.20E-05	0.001510552	1.21E-05	4.67E-05	9.15E-07	1.65E-06	7.57E-06	9.39E-07	1.62E-06	2.09E-06
D4_ATTTCTGGTTTACGTG-1	PI-Epi	PostEPI	18	PostEPI	0.013032006	1.79E-06	2.12E-05	8.25E-05	0.000515295	2.45E-07	3.12E-07	6.11E-06	0.000103926	1.60E-05	4.04E-06	1.54E-05	6.04E-05	0.013032006	2.09E-05	1.42E-05	3.37E-07	3.63E-06	1.32E-05	9.87E-07	2.08E-06	1.80E-06
D4_CAAAGAAGTCTCGCGA-1	PI-Epi	PostEPI	31	PostEPI	0.004298465	1.22E-05	8.04E-05	9.58E-05	0.000307497	5.97E-07	3.01E-07	1.53E-06	6.94E-05	7.24E-06	9.99E-06	1.13E-05	0.000102646	0.004298465	1.71E-05	5.91E-05	1.68E-06	2.67E-06	9.47E-06	2.11E-06	1.66E-06	1.27E-06
D4_CAAAGAAGTTGATCGT-1	PI-Epi	PostEPI	6	PostEPI	0.001632289	8.81E-06	5.14E-05	0.000130369	0.00072316	4.52E-07	4.77E-07	4.31E-06	0.000156782	1.99E-05	1.10E-05	5.26E-05	4.61E-05	0.001632289	1.50E-05	5.21E-05	7.59E-07	1.50E-06	7.89E-06	9.75E-07	2.30E-06	9.54E-07
D4_CAACAACAGTCACAGG-1	PI-Epi	PostEPI	31	PostEPI	0.010975104	9.01E-06	2.69E-05	0.000131547	0.000308101	5.62E-07	5.07E-07	1.75E-06	3.79E-05	7.48E-06	4.76E-06	2.11E-05	8.24E-05	0.010975104	1.69E-05	2.46E-05	1.06E-06	1.79E-06	8.38E-06	1.45E-06	1.98E-06	1.27E-06
D4_CAACAACCAGAGGAAA-1	PI-Epi	PostEPI	92	PostEPI	0.022495044	4.75E-06	4.19E-05	0.000154514	0.000617093	1.46E-07	3.17E-07	5.84E-06	0.000238131	9.35E-06	1.42E-05	1.50E-05	9.61E-05	0.022495044	1.29E-05	2.38E-05	1.84E-07	2.23E-06	6.66E-06	1.44E-06	2.03E-06	1.36E-06
D4_CAACAACTCCTAAACG-1	PI-Epi	PostEPI	22	PostEPI	0.008803286	5.43E-05	1.71E-05	9.21E-05	0.000285106	8.89E-07	5.50E-07	3.85E-06	9.03E-05	2.15E-05	8.10E-06	9.86E-06	5.57E-05	0.008803286	2.07E-05	2.92E-05	8.31E-07	1.34E-06	1.16E-05	4.66E-07	2.20E-06	1.67E-06
D4_CAACAGTAGCACCGTC-1	PI-Epi	PostEPI	18	PostEPI	0.006761942	2.09E-06	6.87E-05	0.000101893	0.001580006	1.02E-06	5.49E-07	1.00E-06	0.000114031	2.44E-06	5.78E-06	1.53E-05	9.29E-05	0.006761942	2.48E-05	5.23E-05	5.73E-07	3.58E-06	4.56E-06	1.62E-06	1.01E-06	2.27E-06
D4_CAACAGTCACGTGAGA-1	PI-Epi	PostEPI	26	PostEPI	0.00387473	2.08E-05	1.20E-05	9.09E-05	0.000254428	6.98E-07	4.65E-07	2.45E-06	0.000100371	3.73E-05	4.97E-06	1.28E-05	8.02E-05	0.00387473	1.80E-05	2.96E-05	6.04E-07	2.16E-06	1.19E-05	5.54E-07	2.36E-06	1.79E-06
D4_CAACAGTCATCTTAGG-1	PI-Epi	PostEPI	6	PostEPI	0.010204014	2.07E-05	2.52E-05	0.000116275	0.000385596	5.54E-06	2.37E-07	1.26E-06	8.59E-05	1.61E-06	1.34E-05	5.78E-05	9.07E-05	0.010204014	7.53E-06	3.70E-05	3.40E-07	2.68E-06	2.08E-05	7.44E-07	3.11E-06	7.78E-07
D4_CAACAGTGTTCAAAGA-1	PI-Epi	PostEPI	26	PostEPI	0.011183755	1.45E-05	5.17E-05	7.84E-05	0.000707586	3.52E-06	2.28E-07	1.28E-06	9.14E-05	1.34E-05	8.50E-06	2.24E-05	4.68E-05	0.011183755	2.05E-05	2.84E-05	3.36E-07	2.81E-06	1.21E-05	1.09E-06	1.45E-06	1.48E-06
D4_CAACAGTTCCTAGAGT-1	PI-Epi	PostEPI	70	PostEPI	0.025177763	9.81E-07	2.86E-05	0.000100081	0.000458361	1.68E-07	2.79E-07	9.50E-07	6.78E-05	2.39E-05	6.38E-06	6.47E-06	0.000208835	0.025177763	1.46E-05	4.33E-05	1.48E-06	2.17E-06	4.34E-06	1.24E-06	2.19E-06	1.38E-06
D4_CAACCAACATGGATCT-1	PI-Epi.L	PostEPI	2	PostEPI	0.010484422	4.68E-06	1.62E-05	0.000105406	0.000302641	3.68E-07	4.18E-07	2.06E-06	0.000115018	4.30E-06	6.32E-06	1.40E-05	1.60E-05	0.010484422	1.36E-05	2.35E-05	6.94E-07	2.46E-06	1.91E-05	1.91E-06	1.81E-06	2.09E-06
D4_CAACCAAGTGATATAG-1	PI-Epi	PostEPI	30	PostEPI	0.014965387	1.26E-05	4.56E-05	7.19E-05	0.000901597	4.26E-07	3.14E-07	2.03E-06	5.98E-05	5.93E-06	6.08E-06	1.19E-05	6.24E-05	0.014965387	2.07E-05	4.47E-05	9.04E-07	2.71E-06	6.78E-06	9.69E-07	2.67E-06	1.13E-06
D4_CAACCTCAGGTTACAA-1	PI-Epi	PostEPI	106	PostEPI	0.017450283	3.33E-06	2.04E-05	6.62E-05	0.000451304	5.33E-07	3.61E-07	2.83E-06	7.94E-05	9.07E-06	4.48E-06	1.84E-05	4.55E-05	0.017450283	2.24E-05	6.82E-05	2.18E-07	1.90E-06	6.25E-06	1.63E-06	2.70E-06	2.50E-06
D4_CAACGATAGGCCTAGA-1	PI-Epi	PostEPI	131	PostEPI	0.019344398	2.12E-06	0.000157157	0.000119247	0.000575403	1.07E-07	2.48E-07	6.35E-06	2.81E-05	6.39E-06	6.94E-06	7.11E-05	7.97E-05	0.019344398	1.50E-05	1.95E-05	2.29E-06	3.17E-06	8.62E-06	1.13E-06	1.59E-06	1.53E-06
D4_CAACGATCATCTATCT-1	PI-Epi.L	PostEPI	18	PostEPI	0.004910495	4.48E-06	2.71E-05	0.000113762	0.000673081	2.77E-07	4.06E-07	4.57E-07	5.87E-05	2.23E-06	9.33E-06	6.63E-06	6.87E-05	0.004910495	2.18E-05	2.31E-05	8.87E-06	3.08E-06	9.84E-06	1.14E-06	2.98E-06	1.06E-06
D4_CAACGATGTTCGCGTG-1	PI-Epi.L	PostEPI	31	PostEPI	0.004071656	6.25E-06	4.94E-05	0.000168096	0.00076957	4.21E-07	3.45E-07	1.77E-06	2.03E-05	8.23E-06	2.64E-05	9.24E-05	7.63E-05	0.004071656	9.79E-06	1.32E-05	1.97E-06	2.39E-06	1.28E-05	1.54E-06	1.45E-06	5.91E-07
D4_CAACGATGTTGGGAAC-1	PI-Epi	PostEPI	26	PostEPI	0.017213878	1.12E-05	2.88E-05	0.000115273	0.000501876	5.28E-07	3.56E-07	2.45E-06	8.04E-05	6.69E-06	7.57E-06	6.75E-06	5.20E-05	0.017213878	1.26E-05	8.34E-05	9.04E-07	1.43E-06	9.64E-06	2.59E-06	2.20E-06	1.80E-06
D4_CAACGGCAGGTCTTTG-1	PI-Epi	PostEPI	66	PostEPI	0.001845339	6.25E-06	4.54E-05	9.75E-05	0.000402736	3.56E-07	3.61E-07	9.35E-07	8.13E-05	1.99E-06	1.76E-05	9.61E-05	9.85E-05	0.001845339	1.93E-05	1.84E-05	3.53E-06	2.40E-06	1.39E-05	1.25E-06	2.69E-06	3.04E-06
D4_CAACGGCGTTTGTTGG-1	PI-Epi	PostEPI	19	PostEPI	0.005067397	1.15E-05	5.12E-05	7.99E-05	0.000370822	1.59E-07	4.39E-07	5.55E-06	4.94E-05	1.03E-05	9.67E-06	1.71E-05	0.00014581	0.005067397	2.36E-05	4.20E-05	6.94E-07	1.74E-06	1.07E-05	1.06E-06	1.77E-06	3.21E-06
D4_CAACGGCTCCGCGGAT-1	PI-Epi	Blood	26	PostEPI	0.000330399	6.81E-06	2.00E-05	0.000118338	0.000330399	1.86E-07	1.83E-06	1.77E-06	3.74E-05	2.05E-05	8.72E-06	4.94E-05	4.87E-05	0.000184105	1.72E-05	8.31E-05	3.51E-06	1.19E-06	7.90E-06	1.07E-06	3.97E-06	1.14E-06
D4_CAAGACTAGCGTTGTT-1	PI-Epi	PostEPI	67	PostEPI	0.002621642	7.24E-06	3.78E-05	0.000131104	0.000760548	3.34E-07	3.12E-07	4.07E-06	9.97E-05	1.43E-06	9.14E-06	5.80E-05	4.71E-05	0.002621642	1.31E-05	6.48E-05	5.93E-07	1.93E-06	1.16E-05	8.57E-07	4.14E-06	8.82E-07
D4_CAAGACTAGGACGCTA-1	PI-Epi.L	PostEPI	91	PostEPI	0.001414913	2.06E-06	4.88E-05	0.000206538	0.00032662	2.07E-06	2.27E-06	6.50E-07	3.01E-05	1.53E-06	1.28E-05	8.38E-05	8.47E-05	0.001414913	1.59E-05	2.80E-05	1.38E-06	1.42E-06	1.09E-05	8.03E-07	2.47E-06	1.01E-06
D4_CAAGACTCACACTGGC-1	PI-Epi	PostEPI	91	PostEPI	0.01688784	5.04E-06	1.79E-05	0.000113206	0.000350094	1.99E-06	2.99E-06	6.76E-07	6.04E-05	6.57E-06	7.48E-06	3.05E-05	7.05E-05	0.01688784	2.72E-05	3.22E-05	3.41E-07	8.54E-07	1.06E-05	1.49E-06	1.79E-06	6.61E-07
D4_CAAGACTCATCTGCGG-1	PS-like	Blood	31	PostEPI	0.000558765	1.98E-05	3.28E-05	0.000283512	0.000558765	1.56E-06	6.87E-07	2.06E-06	1.05E-05	4.83E-06	2.02E-05	0.000368879	0.000101672	0.000411914	1.91E-05	2.15E-05	1.81E-06	8.82E-07	1.98E-05	1.60E-06	1.12E-06	8.38E-07
D4_CAAGACTCATTCACAG-1	PI-Epi	PostEPI	90	PostEPI	0.011992425	9.32E-06	4.53E-05	6.30E-05	0.000367426	4.55E-07	3.19E-07	1.60E-06	8.57E-05	3.67E-05	6.17E-06	2.33E-05	5.17E-05	0.011992425	1.45E-05	2.82E-05	1.26E-06	1.73E-06	1.11E-05	1.01E-06	2.01E-06	1.99E-06
D4_CAAGACTTCCTCCACA-1	PI-Epi	PostEPI	91	PostEPI	0.006652164	5.39E-06	2.18E-05	7.01E-05	0.000656269	1.92E-06	1.75E-07	2.19E-06	0.00011379	2.14E-05	7.75E-06	2.26E-05	7.37E-05	0.006652164	2.12E-05	3.53E-05	4.53E-07	1.93E-06	9.25E-06	8.24E-07	2.69E-06	3.38E-06
D4_CAAGACTTCGACGATT-1	PI-Epi	PostEPI	51	PostEPI	0.016021179	1.12E-05	5.43E-05	9.22E-05	0.000336438	2.04E-07	6.03E-07	1.39E-05	4.86E-05	4.99E-06	5.26E-06	1.65E-05	0.000138894	0.016021179	1.92E-05	4.92E-05	4.69E-07	2.24E-06	1.50E-05	4.72E-07	3.22E-06	7.91E-07
D4_CAAGAGGAGGAAAGTG-1	PI-Epi	PostEPI	95	PostEPI	0.001369941	1.81E-05	3.85E-05	0.000189948	0.000609431	6.72E-08	2.12E-07	1.38E-05	9.91E-05	1.45E-05	1.07E-05	1.18E-05	9.66E-05	0.001369941	2.09E-05	4.95E-05	7.04E-07	2.19E-06	5.40E-06	1.99E-06	3.01E-06	1.27E-06
D4_CAAGAGGCAGCTCCTT-1	PI-Epi	PostEPI	26	PostEPI	0.016130922	6.46E-06	3.00E-05	0.000100242	0.000749534	2.61E-07	1.06E-06	2.87E-06	3.53E-05	3.71E-05	4.02E-06	0.00011757	5.54E-05	0.016130922	1.73E-05	2.62E-05	4.27E-07	2.22E-06	9.23E-06	5.23E-07	1.56E-06	2.39E-06
D4_CAAGCTACAAAGCTCT-1	PI-Epi	PostEPI	91	PostEPI	0.001090964	7.51E-06	2.29E-05	0.000238838	0.000214459	2.61E-07	4.38E-07	1.79E-06	7.80E-05	6.38E-06	8.95E-06	4.33E-06	5.37E-05	0.001090964	1.18E-05	7.27E-05	8.62E-07	1.63E-06	1.45E-05	1.55E-06	1.05E-06	1.33E-06
D4_CAAGCTAGTATAGCTC-1	PI-Epi	PostEPI	18	PostEPI	0.001658083	2.29E-06	6.97E-05	0.000131705	0.000723032	2.60E-07	4.12E-07	1.19E-06	6.13E-05	5.53E-05	1.31E-05	1.36E-05	0.000104656	0.001658083	1.75E-05	2.85E-05	4.49E-07	1.76E-06	5.90E-06	1.45E-06	1.90E-06	6.58E-06
D4_CAATACGGTCTTTATC-1	PI-Epi	PostEPI	61	PostEPI	0.002921847	5.10E-06	3.22E-05	0.000126223	0.000463836	2.15E-06	3.83E-07	1.58E-06	0.00023839	4.77E-06	7.57E-06	1.65E-05	4.83E-05	0.002921847	1.29E-05	6.26E-05	5.73E-07	1.77E-06	7.76E-06	8.75E-07	4.35E-06	9.15E-07
D4_CAATACGTCAGCCTCT-1	PI-Epi	PostEPI	22	PostEPI	0.009679719	2.33E-06	5.05E-05	0.000115797	0.000272513	2.09E-06	2.81E-07	2.34E-06	0.000250736	1.94E-05	5.18E-06	2.39E-05	4.25E-05	0.009679719	1.70E-05	4.88E-05	3.97E-07	1.86E-06	1.54E-05	7.60E-07	2.10E-06	9.92E-07
D4_CAATACGTCATCACTT-1	PI-Epi	PostEPI	91	PostEPI	0.01385517	3.74E-06	1.90E-05	0.000181934	0.000230147	2.42E-06	5.46E-07	7.55E-07	4.19E-05	2.20E-06	8.39E-06	6.77E-05	8.73E-05	0.01385517	1.83E-05	1.94E-05	3.55E-07	1.72E-06	7.36E-06	5.81E-07	2.68E-06	1.91E-06
D4_CAATACGTCTCTATGT-1	PI-Epi	PostEPI	87	PostEPI	0.004375559	5.34E-06	4.24E-05	0.000115017	0.000541425	1.10E-06	2.85E-07	5.82E-07	7.93E-05	2.06E-06	5.74E-06	8.42E-05	5.15E-05	0.004375559	2.06E-05	5.57E-05	1.51E-06	1.45E-06	6.12E-06	3.19E-06	2.83E-06	2.03E-06
D4_CAATCGAAGCGATGGT-1	PI-Epi	PostEPI	90	PostEPI	0.001342831	3.59E-06	5.90E-05	0.00015794	0.000484006	8.02E-07	2.74E-07	7.98E-07	4.95E-05	5.33E-05	1.32E-05	7.83E-05	9.13E-05	0.001342831	9.86E-06	3.31E-05	7.23E-07	2.15E-06	1.17E-05	8.37E-07	2.04E-06	1.33E-06
D4_CAATCGACAAACCATC-1	PI-Epi	PostEPI	69	PostEPI	0.014161319	3.70E-06	3.23E-05	8.73E-05	0.000541027	2.13E-06	1.51E-06	8.29E-07	2.35E-05	5.33E-05	4.99E-06	8.64E-06	7.69E-05	0.014161319	2.20E-05	9.91E-05	1.13E-06	8.45E-07	3.99E-06	1.21E-06	3.44E-06	1.06E-06
D4_CAATCGACAAGAAACT-1	PI-Epi	PostEPI	61	PostEPI	0.001527422	3.79E-06	3.22E-05	0.00014184	0.000809761	1.39E-06	5.44E-07	8.54E-07	0.000170539	1.65E-06	7.88E-06	2.20E-05	6.54E-05	0.001527422	1.78E-05	5.97E-05	3.25E-06	1.73E-06	1.71E-05	1.37E-06	3.25E-06	6.84E-07
D4_CAATCGACAAGCTGCC-1	PI-Epi	PostEPI	22	PostEPI	0.011615005	1.67E-05	3.45E-05	7.83E-05	0.000224958	1.13E-06	4.18E-07	9.70E-07	9.82E-05	9.76E-06	1.17E-05	1.09E-05	9.29E-05	0.011615005	1.74E-05	3.31E-05	3.33E-07	1.93E-06	1.84E-05	6.75E-07	2.20E-06	2.29E-06
D4_CAATCGACACTACTTT-1	PI-Epi	PostEPI	22	PostEPI	0.003096331	3.24E-06	3.94E-05	6.84E-05	0.000516399	1.33E-06	5.69E-07	1.35E-06	0.000160132	2.26E-05	4.14E-06	1.47E-05	5.22E-05	0.003096331	1.29E-05	8.71E-05	4.85E-07	2.31E-06	1.40E-05	6.27E-07	2.49E-06	2.02E-06
D4_CAATCGAGTACGACAG-1	PI-Epi	PostEPI	84	PostEPI	0.000660564	1.84E-05	6.35E-05	9.54E-05	0.00055033	1.29E-06	3.32E-07	1.07E-06	0.000129443	4.96E-06	1.04E-05	2.13E-05	5.77E-05	0.000660564	1.65E-05	0.000153743	2.78E-06	3.00E-06	1.07E-05	1.15E-06	2.49E-06	1.15E-06
D4_CAATGACAGATACGAT-1	PI-Epi	PostEPI	69	PostEPI	0.003228886	1.13E-05	2.29E-05	7.65E-05	0.000554234	3.32E-07	3.96E-07	8.94E-07	5.72E-05	1.73E-06	1.09E-05	1.89E-05	0.000102663	0.003228886	2.64E-05	3.99E-05	8.44E-06	3.40E-06	5.37E-06	1.35E-06	2.34E-06	8.71E-07
D4_CAATGACAGTGTAGAT-1	PI-Epi	PostEPI	69	PostEPI	0.001244976	5.13E-06	3.23E-05	0.000127267	0.000297373	2.42E-07	2.86E-07	3.92E-06	8.96E-05	1.80E-05	2.72E-05	3.18E-05	8.66E-05	0.001244976	2.87E-05	3.20E-05	1.01E-06	2.60E-06	1.32E-05	7.71E-07	2.07E-06	1.18E-06
D4_CAATGACCAGGTGAGT-1	PI-Epi	PostEPI	31	PostEPI	0.002279842	2.15E-06	3.39E-05	9.65E-05	0.000680702	1.37E-06	6.02E-07	1.59E-06	0.000117163	0.000113207	4.63E-06	6.22E-06	0.00010106	0.002279842	2.68E-05	3.48E-05	2.03E-06	2.39E-06	5.57E-06	2.24E-06	3.02E-06	1.24E-06
D4_CAATGACGTGCGCTCA-1	PI-Epi	PostEPI	66	PostEPI	0.004403656	1.14E-05	4.29E-05	6.97E-05	0.000590364	1.50E-07	5.75E-07	5.82E-06	0.00012957	2.28E-05	5.11E-06	3.11E-05	3.82E-05	0.004403656	1.62E-05	2.97E-05	1.42E-06	2.29E-06	7.47E-06	1.13E-06	2.44E-06	1.39E-06
D4_CAATTTCCAACGGCTC-1	PI-Epi	PostEPI	19	PostEPI	0.026521601	3.95E-06	1.70E-05	7.96E-05	0.000243705	5.73E-07	2.44E-07	1.04E-06	6.90E-05	9.95E-06	1.43E-05	1.55E-05	7.16E-05	0.026521601	1.39E-05	1.11E-05	1.76E-06	1.82E-06	1.20E-05	2.02E-06	2.91E-06	1.01E-06
D4_CAATTTCTCGACGCTG-1	PI-Epi	PostEPI	61	PostEPI	0.02209174	4.51E-06	1.63E-05	0.00011451	0.000635125	6.49E-07	8.97E-07	2.80E-06	0.000113972	2.72E-06	3.83E-06	1.20E-05	7.85E-05	0.02209174	1.62E-05	2.83E-05	2.52E-07	1.79E-06	8.74E-06	6.09E-07	2.33E-06	1.90E-06
D4_CACAACAAGGATTTGA-1	PI-Epi	PostEPI	26	PostEPI	0.011464571	1.37E-05	2.46E-05	0.000138997	0.000533616	3.56E-06	3.84E-07	1.10E-06	9.67E-05	7.97E-06	7.22E-06	1.62E-05	0.000112451	0.011464571	2.71E-05	5.19E-05	3.26E-07	1.72E-06	1.00E-05	9.02E-07	1.35E-06	2.39E-06
D4_CACAACACAATCGCGC-1	PI-Epi	PostEPI	109	PostEPI	0.015687603	7.67E-06	5.92E-05	0.000144041	0.000359959	5.20E-07	6.81E-07	2.06E-06	5.52E-05	4.02E-06	1.57E-05	6.64E-05	0.000108636	0.015687603	1.63E-05	5.61E-05	2.21E-07	2.43E-06	6.56E-06	1.24E-06	1.14E-06	4.67E-06
D4_CACACAACAAGACAAT-1	PI-Epi.L	PostEPI	2	PostEPI	0.008444401	4.20E-06	3.59E-05	7.04E-05	0.001005986	2.99E-07	2.13E-07	1.24E-06	6.22E-05	7.42E-06	6.99E-06	4.51E-06	5.12E-05	0.008444401	3.43E-05	3.23E-05	1.09E-05	2.29E-06	8.61E-06	2.88E-06	3.06E-06	8.15E-07
D4_CACACAACACTGAATC-1	PI-Epi	PostEPI	131	PostEPI	0.005285973	1.63E-05	3.22E-05	6.47E-05	0.00065113	7.50E-07	2.35E-06	1.73E-06	2.29E-05	2.42E-06	5.47E-06	4.22E-05	0.000109743	0.005285973	8.54E-06	4.32E-05	8.84E-07	1.61E-06	1.25E-05	7.91E-07	2.63E-06	8.78E-07
D4_CACACAACATCCGTGG-1	PI-Epi	PostEPI	90	PostEPI	0.070352356	4.41E-06	9.65E-05	8.69E-05	0.00066861	6.12E-08	2.41E-07	9.04E-07	0.000120519	7.10E-06	9.18E-06	2.58E-05	5.42E-05	0.070352356	6.82E-06	1.64E-05	1.31E-06	4.60E-06	1.07E-05	5.35E-06	1.27E-06	2.13E-06
D4_CACACAAGTCTTGAGT-1	PI-Epi	PostEPI	122	PostEPI	0.024551894	2.30E-06	2.70E-05	0.000119672	0.000695825	1.26E-06	2.62E-07	3.21E-06	0.000102651	2.82E-05	1.10E-05	1.09E-05	7.51E-05	0.024551894	1.31E-05	1.99E-05	2.69E-07	1.57E-06	1.13E-05	7.90E-07	2.91E-06	1.88E-06
D4_CACACAATCAACGCTA-1	PI-Epi	PostEPI	26	PostEPI	0.017130185	1.81E-05	6.81E-05	7.45E-05	0.000484744	2.48E-06	4.85E-07	3.41E-07	0.000152233	1.01E-05	3.40E-06	1.52E-05	7.67E-05	0.017130185	1.53E-05	2.42E-05	3.82E-07	2.68E-06	9.92E-06	1.22E-06	1.48E-06	1.44E-06
D4_CACACAATCAGACCGC-1	PI-Epi	PostEPI	18	PostEPI	0.005395084	2.23E-06	8.79E-05	0.000140351	0.000977574	9.08E-07	1.49E-07	1.95E-06	4.90E-05	1.02E-05	1.57E-05	9.20E-06	0.000139985	0.005395084	1.11E-05	6.31E-05	4.75E-07	2.17E-06	1.37E-05	1.05E-06	1.15E-06	1.61E-06
D4_CACACAATCAGTAGGG-1	PI-Epi	PostEPI	70	PostEPI	0.001034004	1.23E-05	3.95E-05	0.000151893	0.000400086	9.16E-07	2.37E-07	2.15E-06	0.000140615	5.54E-05	1.31E-05	1.46E-05	4.91E-05	0.001034004	2.50E-05	8.27E-05	6.33E-07	2.10E-06	8.53E-06	3.76E-07	1.63E-06	2.78E-06
D4_CACACAATCCGTGGTG-1	PI-Epi	PostEPI	46	PostEPI	0.012247587	5.79E-06	0.000108549	0.00011075	0.000626315	9.62E-08	3.18E-07	6.19E-06	5.76E-05	3.50E-05	1.74E-05	4.02E-06	5.11E-05	0.012247587	1.48E-05	3.59E-05	2.79E-06	1.91E-06	9.74E-06	7.36E-07	1.76E-06	1.27E-06
D4_CACAGGCGTACCGGAA-1	PI-Epi	PostEPI	69	PostEPI	0.012460336	5.35E-06	0.000114458	0.000121305	0.000430929	1.68E-07	1.83E-07	6.06E-06	6.19E-05	2.39E-05	1.21E-05	5.82E-06	8.61E-05	0.012460336	2.41E-05	5.55E-05	8.01E-07	1.54E-06	8.45E-06	5.38E-07	1.55E-06	3.60E-06
D4_CACAGGCGTGATTCTG-1	PI-Epi	PostEPI	144	PostEPI	0.008363242	8.45E-06	4.69E-05	0.000127225	0.000518776	2.37E-07	6.11E-07	1.70E-06	0.000109663	6.06E-06	9.66E-06	2.56E-05	7.36E-05	0.008363242	2.64E-05	3.02E-05	3.53E-07	3.08E-06	9.22E-06	6.41E-07	2.83E-06	1.03E-06
D4_CACAGGCTCAGCACCG-1	PI-Epi	PostEPI	22	PostEPI	0.013410795	8.54E-06	1.33E-05	0.00010072	0.000288049	8.40E-07	7.18E-07	2.16E-06	0.000141353	2.48E-05	4.38E-06	1.85E-05	6.80E-05	0.013410795	1.58E-05	2.94E-05	3.16E-07	2.89E-06	9.66E-06	6.47E-07	3.28E-06	2.17E-06
D4_CACATGACACCTTCCA-1	PI-Epi.L	PostEPI	78	PostEPI	0.001472891	6.07E-06	2.12E-05	0.000126078	0.000419716	5.46E-08	3.99E-07	8.07E-06	2.62E-05	2.75E-05	8.04E-06	2.69E-05	0.000118668	0.001472891	1.97E-05	3.99E-05	9.91E-07	1.36E-06	9.41E-06	1.14E-06	1.98E-06	1.38E-06
D4_CACATGACATGAAGCG-1	PI-Epi	PostEPI	96	PostEPI	0.00175518	4.60E-06	4.42E-05	0.000155437	0.000750981	4.37E-07	6.18E-07	2.40E-06	9.29E-05	2.69E-05	1.66E-05	5.26E-05	5.85E-05	0.00175518	1.42E-05	3.57E-05	7.29E-07	2.94E-06	1.61E-05	8.57E-07	1.02E-06	9.79E-07
D4_CACATGATCGTAGCCG-1	PI-Epi.L	PostEPI	2	PostEPI	0.001593845	2.41E-06	7.19E-05	0.000121512	0.000644832	4.71E-07	4.65E-07	2.29E-06	8.39E-05	4.93E-05	2.67E-05	1.82E-05	6.85E-05	0.001593845	2.24E-05	1.23E-05	1.21E-06	1.76E-06	1.10E-05	3.78E-06	1.34E-06	8.73E-07
D4_CACCAAAGTCGCAGTC-1	PI-Epi	PostEPI	19	PostEPI	0.042477616	3.20E-06	0.000187495	7.94E-05	0.000794333	3.69E-07	1.64E-07	2.87E-06	4.55E-05	8.29E-06	1.04E-05	2.60E-05	5.09E-05	0.042477616	1.71E-05	2.56E-05	1.08E-06	2.60E-06	6.39E-06	1.56E-06	1.44E-06	1.47E-06
D4_CACCAAAGTTACGATC-1	PI-Epi.L	PostEPI	143	Blood	0.001226283	1.89E-05	2.63E-05	5.05E-05	0.00049487	4.53E-07	1.55E-07	2.03E-06	0.000165205	2.98E-05	1.65E-05	1.20E-05	9.44E-05	0.001226283	1.02E-05	1.51E-05	9.57E-08	1.37E-06	2.49E-05	3.30E-06	2.35E-06	3.06E-06
D4_CACCGTTAGCAATTCC-1	PS-like	PostEPI	2	PostEPI	0.004517349	8.06E-06	1.70E-05	6.21E-05	0.000299145	6.61E-07	3.66E-07	2.63E-06	1.37E-05	5.54E-06	2.82E-06	1.68E-05	7.26E-05	0.004517349	3.50E-05	3.29E-05	7.66E-07	1.79E-06	7.32E-06	2.13E-06	2.08E-06	3.58E-06
D4_CACCGTTCATTGCCGG-1	PI-Epi	PostEPI	66	PostEPI	0.09033817	5.14E-06	5.39E-05	0.00010873	0.000525671	4.31E-07	3.77E-07	2.17E-06	0.000140746	2.44E-06	7.93E-06	1.64E-05	6.42E-05	0.09033817	1.54E-05	0.000126915	7.04E-07	1.95E-06	5.54E-06	1.28E-06	2.58E-06	1.15E-06
D4_CACGAATCAGAACTAA-1	PI-Epi.L	PostEPI	2	PostEPI	0.004550625	2.45E-05	8.39E-05	0.000144391	0.000649944	4.56E-08	2.97E-07	2.06E-06	1.70E-05	1.23E-06	5.57E-06	3.94E-06	5.08E-05	0.004550625	2.47E-05	1.79E-05	3.46E-06	2.01E-06	1.02E-05	2.64E-06	2.37E-06	2.02E-06
D4_CACGAATCAGTTTCGA-1	PI-Epi	PostEPI	114	PostEPI	0.000992687	2.60E-06	2.86E-05	0.000101119	0.000603497	1.19E-06	5.59E-07	9.67E-07	0.000108944	2.34E-05	4.39E-06	2.54E-05	7.10E-05	0.000992687	1.37E-05	4.94E-05	3.73E-07	2.69E-06	1.12E-05	1.11E-06	2.28E-06	1.53E-06
D4_CACGAATGTACAAGCG-1	PI-Epi	PostEPI	31	PostEPI	0.014678542	4.01E-06	1.60E-05	9.47E-05	0.000542541	3.45E-07	1.43E-06	6.29E-07	3.36E-05	3.17E-05	4.62E-06	4.21E-06	5.02E-05	0.014678542	2.53E-05	4.26E-05	6.77E-07	1.04E-06	1.01E-05	1.23E-06	2.44E-06	2.33E-06
D4_CACGAATGTTAATCGC-1	PI-Epi	PostEPI	18	PostEPI	0.008116757	2.76E-06	4.15E-05	0.000107916	0.000615593	5.13E-07	2.56E-07	9.14E-07	4.28E-05	1.53E-05	9.43E-06	1.23E-05	7.11E-05	0.008116757	1.69E-05	2.87E-05	1.45E-06	3.03E-06	7.47E-06	1.82E-06	1.89E-06	1.14E-06
D4_CACGAATTCTACACTT-1	PI-Epi	PostEPI	19	PostEPI	0.011216708	7.04E-06	2.90E-05	6.84E-05	0.000482128	1.40E-07	4.20E-07	1.55E-06	0.000113705	4.53E-06	2.12E-05	1.36E-05	7.38E-05	0.011216708	5.38E-05	7.10E-05	6.65E-07	3.14E-06	1.02E-05	4.50E-07	1.14E-06	4.21E-06
D4_CACGGGTAGGTTTGAA-1	PI-Epi	PostEPI	91	PostEPI	0.039583165	4.99E-06	3.80E-05	6.67E-05	0.000468662	1.86E-07	5.60E-07	2.64E-06	0.000114831	1.53E-05	7.43E-06	1.70E-05	8.47E-05	0.039583165	1.73E-05	2.06E-05	1.83E-07	1.60E-06	1.44E-05	6.67E-07	1.44E-06	1.68E-06
D4_CACGGGTAGTTGGAGC-1	PI-Epi	PostEPI	120	PostEPI	0.002840518	5.43E-06	6.47E-05	8.47E-05	0.000423278	9.27E-07	6.00E-07	1.58E-06	7.99E-05	4.64E-06	9.05E-06	5.16E-05	0.000128	0.002840518	2.28E-05	3.87E-05	3.38E-07	2.26E-06	7.51E-06	1.92E-06	1.51E-06	5.16E-06
D4_CACGGGTGTTCCTAGA-1	PI-Epi	PostEPI	90	PostEPI	0.008239674	6.01E-06	6.50E-05	8.57E-05	0.000629725	1.84E-07	6.65E-07	8.83E-07	5.45E-05	9.15E-06	5.51E-06	9.78E-06	0.000101602	0.008239674	1.34E-05	3.94E-05	2.12E-06	3.52E-06	7.48E-06	1.51E-06	2.39E-06	2.34E-06
D4_CACGGGTTCAGGGTAG-1	PI-Epi	PostEPI	90	PostEPI	0.0073104	6.75E-06	2.87E-05	9.72E-05	0.000493866	4.58E-07	5.42E-07	2.18E-06	0.000101423	2.08E-05	3.91E-06	3.83E-05	7.46E-05	0.0073104	1.99E-05	4.69E-05	6.27E-07	2.68E-06	6.89E-06	1.71E-06	2.12E-06	1.98E-06
D4_CACGTGGAGAGCACTG-1	PI-Epi	PostEPI	106	PostEPI	0.02631366	8.63E-07	6.06E-05	9.88E-05	0.000474722	3.80E-07	4.68E-07	2.31E-06	7.16E-05	1.47E-05	7.71E-06	1.33E-05	5.11E-05	0.02631366	1.79E-05	3.54E-05	5.60E-07	2.32E-06	6.00E-06	9.25E-07	1.82E-06	1.44E-06
D4_CACGTGGAGCGTTGTT-1	PI-Epi	PostEPI	84	PostEPI	0.002043522	3.42E-06	0.00010895	0.00020958	0.001389963	1.43E-07	1.73E-06	3.09E-06	0.000139004	7.13E-06	4.36E-05	4.23E-05	0.000179369	0.002043522	1.64E-05	1.05E-05	4.58E-07	3.00E-06	1.96E-05	8.26E-07	1.10E-06	8.32E-07
D4_CACGTGGAGTGCAACG-1	PI-Epi.L	PostEPI	18	PostEPI	0.038467294	3.38E-06	3.32E-05	0.000166443	0.000382117	2.01E-07	3.38E-07	5.11E-06	4.02E-05	1.16E-06	1.01E-05	1.35E-05	7.12E-05	0.038467294	1.32E-05	2.18E-05	7.42E-07	2.80E-06	6.57E-06	2.02E-06	2.63E-06	1.07E-06
D4_CACGTGGCACAAATAG-1	PI-Epi	PostEPI	106	PostEPI	0.002497874	4.38E-06	5.29E-05	7.39E-05	0.00036109	7.09E-07	2.93E-07	2.91E-06	0.00010963	3.88E-05	5.26E-06	9.70E-06	9.15E-05	0.002497874	2.67E-05	6.24E-05	6.24E-07	2.29E-06	5.57E-06	7.92E-07	1.77E-06	1.92E-06
D4_CACGTGGCAGAGAATT-1	PI-Epi	PostEPI	24	PostEPI	0.013342374	7.94E-06	3.88E-05	0.000151017	0.000478462	4.49E-07	3.96E-07	8.42E-07	6.33E-05	7.30E-06	1.88E-05	0.000292881	7.32E-05	0.013342374	2.45E-05	2.84E-05	4.92E-07	1.44E-06	8.00E-06	7.66E-07	2.02E-06	9.70E-07
D4_CACGTGGTCGATTGAC-1	PI-Epi	PostEPI	90	PostEPI	0.029300427	4.22E-06	2.28E-05	8.86E-05	0.000576811	3.80E-07	5.44E-07	2.55E-06	4.29E-05	1.59E-06	7.99E-06	3.29E-05	7.99E-05	0.029300427	1.85E-05	3.04E-05	2.20E-06	1.41E-06	9.89E-06	1.56E-06	1.98E-06	1.02E-06
D4_CACGTTCAGCAACCAG-1	PI-Epi	PostEPI	6	PostEPI	0.00081319	2.48E-05	4.28E-05	0.000235089	0.000403928	1.18E-06	1.06E-07	1.68E-06	0.000239133	7.64E-06	1.92E-05	1.13E-05	0.000113426	0.00081319	3.56E-05	0.000109843	2.50E-06	3.19E-06	3.26E-05	3.39E-07	1.12E-06	1.23E-06
D4_CACGTTCAGCAACTTC-1	PI-Epi.L	PostEPI	2	PostEPI	0.013322425	1.93E-06	2.27E-05	0.000109598	0.000257744	4.91E-07	5.20E-07	1.16E-06	3.07E-05	9.14E-06	6.35E-06	3.88E-05	5.30E-05	0.013322425	1.30E-05	2.13E-05	1.02E-06	2.66E-06	5.33E-06	1.85E-06	1.38E-06	1.66E-06
D4_CACGTTCCAACCAGAG-1	PI-Epi	PostEPI	66	PostEPI	0.015357379	1.76E-06	7.31E-05	0.000116407	0.000464284	6.94E-07	4.64E-07	2.27E-06	3.76E-05	1.23E-05	1.30E-05	7.90E-05	4.66E-05	0.015357379	2.23E-05	3.28E-05	1.36E-06	1.21E-06	1.16E-05	2.56E-06	1.97E-06	2.46E-06
D4_CACGTTCCAATCCAGT-1	PI-Epi	PostEPI	22	PostEPI	0.001166142	3.54E-06	1.96E-05	9.41E-05	0.000620125	6.83E-07	4.22E-07	4.03E-06	0.000316606	0.000103143	9.36E-06	5.62E-06	5.26E-05	0.001166142	2.47E-05	2.17E-05	6.99E-07	2.00E-06	8.94E-06	1.11E-06	1.86E-06	2.52E-06
D4_CACGTTCGTAGCTTGT-1	PI-Epi	PostEPI	121	PostEPI	0.003397508	8.23E-06	2.63E-05	7.24E-05	0.000640508	4.22E-07	5.50E-07	1.30E-06	8.99E-05	1.11E-05	6.31E-06	1.40E-05	8.93E-05	0.003397508	1.80E-05	2.84E-05	4.05E-07	2.74E-06	7.57E-06	1.92E-06	1.96E-06	2.61E-06
D4_CACTAAGCACTTGAAC-1	PI-Epi	PostEPI	78	PostEPI	0.005453185	1.71E-06	3.09E-05	0.000123026	0.000418313	7.29E-07	3.03E-07	9.08E-07	9.59E-05	3.33E-05	7.78E-06	2.16E-05	7.56E-05	0.005453185	1.86E-05	5.39E-05	9.63E-07	2.68E-06	1.25E-05	9.55E-07	1.49E-06	2.31E-06
D4_CACTAAGGTCCAGCGT-1	PI-Epi	PostEPI	70	PostEPI	0.012215322	1.04E-06	5.87E-05	0.000142154	0.000406858	3.14E-07	1.62E-07	4.10E-06	0.000117059	2.27E-05	1.14E-05	8.35E-06	6.48E-05	0.012215322	2.10E-05	1.78E-05	6.17E-07	1.96E-06	9.47E-06	1.22E-06	1.33E-06	4.18E-06
D4_CACTAAGGTGACGTCC-1	PI-Epi	PostEPI	101	PostEPI	0.078107203	4.09E-06	6.93E-05	7.56E-05	0.000505736	6.81E-07	2.54E-07	1.15E-06	4.75E-05	5.26E-06	4.81E-06	0.000124441	0.000107542	0.078107203	1.55E-05	3.41E-05	1.07E-06	2.10E-06	7.30E-06	1.37E-06	2.28E-06	1.59E-06
D4_CACTGAACAAAGACGC-1	PI-Epi	PostEPI	19	PostEPI	0.002546764	6.64E-06	4.36E-05	7.64E-05	0.000490349	7.27E-07	2.99E-07	1.73E-06	0.00022936	5.39E-05	7.71E-06	1.77E-05	6.41E-05	0.002546764	1.67E-05	5.11E-05	3.17E-07	2.27E-06	2.15E-05	1.24E-06	1.93E-06	1.73E-06
D4_CACTGAACAACTGATC-1	PI-Epi	PostEPI	24	PostEPI	0.009488004	3.44E-06	5.19E-05	9.30E-05	0.000428987	3.75E-06	2.54E-07	2.61E-07	0.000141566	1.26E-05	1.62E-05	4.33E-05	6.68E-05	0.009488004	3.00E-05	6.32E-05	8.73E-07	1.41E-06	6.21E-06	7.98E-07	1.62E-06	2.71E-06
D4_CACTGAAGTGGCGCTT-1	PI-Epi	PostEPI	131	PostEPI	0.002497777	7.76E-07	5.42E-05	0.000108551	0.000317048	7.57E-07	4.80E-07	2.91E-07	8.11E-05	2.97E-05	1.22E-05	0.000100959	9.26E-05	0.002497777	1.17E-05	0.00017876	6.72E-07	1.73E-06	1.18E-05	7.03E-07	1.82E-06	1.83E-06
D4_CACTGAATCACTACTT-1	PI-Epi	PostEPI	101	PostEPI	0.042238212	9.51E-06	4.42E-05	0.000105127	0.000616592	4.12E-07	5.25E-07	4.50E-07	3.22E-05	7.76E-06	5.72E-06	6.27E-05	6.48E-05	0.042238212	1.61E-05	1.91E-05	9.20E-07	1.62E-06	7.05E-06	1.95E-06	1.83E-06	8.97E-07
D4_CACTGGGTCAAAGGAT-1	PI-Epi	PostEPI	19	PostEPI	0.007106685	2.67E-05	6.60E-05	8.85E-05	0.000506534	8.43E-07	4.16E-07	9.34E-07	0.000125006	3.39E-05	5.62E-06	1.92E-05	7.47E-05	0.007106685	2.11E-05	3.12E-05	4.23E-07	2.86E-06	9.41E-06	3.02E-07	1.90E-06	3.78E-06
D4_CACTGGGTCTCACCCA-1	PI-Epi	Blood	6	PostEPI	0.000772924	1.46E-05	1.98E-05	8.11E-05	0.000772924	3.67E-07	7.17E-07	4.23E-06	0.000313366	4.86E-06	1.01E-05	2.95E-05	7.32E-05	0.000659003	2.46E-05	0.000139014	7.27E-07	2.18E-06	2.03E-05	1.56E-06	1.93E-06	7.83E-07
D4_CACTGTCCAGCCGTTG-1	PI-Epi	PostEPI	126	PostEPI	0.016529407	2.40E-06	3.68E-05	0.000151231	0.000496383	1.52E-06	6.00E-07	8.65E-07	0.000276948	4.03E-06	8.26E-06	2.63E-05	8.16E-05	0.016529407	1.37E-05	4.64E-05	6.30E-07	2.30E-06	1.34E-05	1.01E-06	1.45E-06	1.06E-06
D4_CACTGTCTCCGATAAC-1	PI-Epi	PostEPI	61	PostEPI	0.02813035	1.72E-06	1.80E-05	0.000118697	0.000715391	9.08E-07	2.76E-07	7.36E-07	7.71E-05	2.96E-05	3.55E-06	3.59E-05	5.48E-05	0.02813035	2.87E-05	2.05E-05	3.76E-07	1.83E-06	5.94E-06	6.97E-07	3.52E-06	1.79E-06
D4_CACTTCGAGGCAGCTA-1	PI-Epi.L	PostEPI	18	PostEPI	0.003846203	5.12E-06	6.08E-05	7.82E-05	0.001011589	1.22E-06	3.35E-07	5.06E-07	5.58E-05	4.84E-05	7.18E-06	2.65E-05	6.85E-05	0.003846203	1.18E-05	1.75E-05	1.11E-06	3.60E-06	9.19E-06	1.48E-06	1.62E-06	2.61E-06
D4_CACTTCGAGGCCTTGC-1	PI-Epi	PostEPI	22	PostEPI	0.002963133	7.88E-06	2.71E-05	8.05E-05	0.000292867	7.03E-07	6.58E-07	1.04E-06	0.000171577	1.27E-05	5.11E-06	1.74E-05	9.07E-05	0.002963133	1.75E-05	9.27E-05	6.42E-07	1.88E-06	7.60E-06	1.04E-06	1.90E-06	1.59E-06
D4_CACTTCGCAGGACAGT-1	PI-Epi	PostEPI	31	PostEPI	0.094526046	1.03E-05	5.81E-05	9.66E-05	0.000713999	4.06E-07	4.07E-07	1.58E-06	7.74E-05	1.00E-05	5.91E-06	1.64E-05	8.96E-05	0.094526046	1.06E-05	4.05E-05	2.18E-07	3.22E-06	5.37E-06	1.55E-06	1.70E-06	4.00E-06
D4_CACTTCGTCCGTATGA-1	PI-Epi	PostEPI	66	PostEPI	0.005469609	1.83E-05	3.56E-05	9.27E-05	0.000428066	9.89E-07	4.68E-07	2.32E-06	0.00018159	2.27E-05	6.72E-06	1.59E-05	0.000114244	0.005469609	3.60E-05	7.51E-05	5.45E-07	1.59E-06	6.39E-06	1.58E-06	1.45E-06	2.56E-06
D4_CAGAGCCTCCGTGTCT-1	PI-Epi	PostEPI	97	PostEPI	0.005315855	5.23E-06	5.39E-05	0.000120317	0.000412016	4.17E-07	1.39E-07	1.29E-06	9.65E-05	4.12E-06	1.30E-05	4.09E-05	9.69E-05	0.005315855	2.19E-05	6.59E-05	1.04E-06	4.07E-06	1.74E-05	1.40E-06	1.37E-06	3.74E-06
D4_CAGATACAGTACCGGA-1	PI-Epi	PostEPI	67	PostEPI	0.018856696	3.37E-06	1.91E-05	8.83E-05	0.000427956	3.13E-07	3.68E-07	2.56E-06	5.34E-05	7.55E-06	1.28E-05	1.70E-05	7.23E-05	0.018856696	1.55E-05	3.15E-05	1.52E-06	1.29E-06	6.74E-06	1.38E-06	2.25E-06	2.04E-06
D4_CAGATACAGTACGAGC-1	PI-Epi	PostEPI	24	PostEPI	0.017203895	6.77E-06	6.86E-05	0.000131862	0.000535476	2.35E-07	2.03E-07	1.54E-06	7.18E-05	5.09E-06	7.99E-06	5.19E-05	5.97E-05	0.017203895	1.32E-05	3.47E-05	2.20E-06	5.19E-06	4.10E-06	1.82E-06	2.62E-06	6.99E-07
D4_CAGATACCAGTCCGTG-1	PI-Epi	PostEPI	61	PostEPI	0.026255547	6.55E-06	5.89E-05	9.69E-05	0.000396389	1.90E-07	1.75E-07	3.74E-06	0.000113024	1.34E-05	5.37E-06	7.84E-06	4.55E-05	0.026255547	1.14E-05	5.25E-05	2.35E-07	1.54E-06	6.14E-06	1.07E-06	3.09E-06	9.64E-07
D4_CAGATACGTGTTGACT-1	PI-Epi.L	PostEPI	2	PostEPI	0.011627791	8.30E-06	2.97E-05	9.94E-05	0.00047105	2.05E-07	4.60E-07	8.72E-06	6.82E-05	1.68E-06	7.58E-06	6.33E-06	5.64E-05	0.011627791	1.51E-05	1.42E-05	1.22E-06	2.17E-06	2.20E-05	1.22E-06	9.73E-07	9.00E-07
D4_CAGATCATCCGATAGT-1	PI-Epi	PostEPI	131	PostEPI	0.015641526	6.50E-06	3.75E-05	7.02E-05	0.000714465	1.56E-06	3.45E-07	1.45E-06	5.27E-05	1.28E-05	4.49E-06	2.63E-05	5.77E-05	0.015641526	2.48E-05	3.05E-05	7.35E-07	2.48E-06	1.29E-05	1.11E-06	1.62E-06	3.44E-06
D4_CAGATTGCAGGAGGTT-1	PI-Epi	PostEPI	92	PostEPI	0.032648426	1.45E-06	3.57E-05	0.000150042	0.000627972	5.98E-07	3.43E-07	8.46E-07	5.57E-05	2.15E-06	1.18E-05	6.62E-05	7.51E-05	0.032648426	2.13E-05	1.68E-05	3.52E-07	1.61E-06	7.89E-06	2.87E-06	1.14E-06	1.44E-06
D4_CAGATTGGTAAGGCTG-1	PI-Epi	PostEPI	71	PostEPI	0.032819179	6.81E-07	0.000112823	9.52E-05	0.000698921	1.48E-07	2.63E-07	3.81E-06	4.51E-05	1.69E-05	1.21E-05	7.69E-05	6.03E-05	0.032819179	1.44E-05	2.55E-05	2.85E-07	2.45E-06	6.88E-06	9.99E-07	1.13E-06	2.29E-06
D4_CAGATTGGTAAGTCAA-1	PI-Epi.L	Blood	2	PostEPI	0.001092782	6.36E-06	2.65E-05	0.000165279	0.001092782	2.42E-07	1.52E-07	1.90E-06	3.87E-05	3.33E-06	1.32E-05	9.23E-05	9.56E-05	0.000624478	2.13E-05	3.90E-05	5.76E-06	2.42E-06	1.26E-05	6.28E-06	3.23E-06	7.36E-07
D4_CAGCAATAGTGGCGAT-1	PS-like	PostEPI	2	PostEPI	0.000816676	2.48E-06	1.33E-05	0.000183558	0.000189611	1.66E-08	1.46E-06	6.71E-06	3.96E-05	1.54E-05	5.75E-06	7.68E-06	5.08E-05	0.000816676	2.87E-05	2.12E-05	3.98E-06	1.29E-06	1.46E-05	5.07E-06	1.13E-06	1.05E-06
D4_CAGCAATCACGCGCTA-1	PI-Epi	PostEPI	96	PostEPI	0.001886907	1.19E-05	5.55E-05	9.41E-05	0.000755772	4.27E-07	3.87E-07	3.21E-06	0.000211659	3.35E-05	5.89E-06	2.68E-05	9.25E-05	0.001886907	1.62E-05	4.30E-05	3.38E-07	5.55E-06	1.09E-05	1.19E-06	1.70E-06	1.21E-06
D4_CAGCAATGTTGCACGC-1	PI-Epi	PostEPI	22	PostEPI	0.042912148	1.15E-05	2.70E-05	8.90E-05	0.000372473	1.49E-06	3.48E-07	1.78E-06	0.000174926	1.02E-05	7.46E-06	2.19E-05	5.96E-05	0.042912148	1.56E-05	2.49E-05	3.22E-07	1.60E-06	1.86E-05	4.02E-07	3.27E-06	1.28E-06
D4_CAGCAATGTTGTATGC-1	PI-Epi	PostEPI	4	PostEPI	0.004836739	3.67E-06	4.09E-05	0.00010681	0.000557143	2.24E-06	3.07E-07	1.30E-06	3.46E-05	1.58E-05	6.19E-06	7.75E-05	6.61E-05	0.004836739	2.20E-05	0.000105614	6.89E-07	1.67E-06	7.19E-06	8.42E-07	1.82E-06	1.94E-06
D4_CAGCAATTCGTCCTTG-1	PI-Epi	PostEPI	84	PostEPI	0.001610949	1.35E-05	4.19E-05	9.46E-05	0.000490713	2.20E-06	1.84E-06	6.07E-07	0.000194243	2.89E-05	1.71E-05	5.59E-05	0.000126342	0.001610949	1.17E-05	1.86E-05	6.70E-07	2.13E-06	1.29E-05	6.90E-07	2.35E-06	5.36E-06
D4_CAGCAATTCTCTGAGA-1	PI-Epi	PostEPI	22	PostEPI	0.015953675	1.02E-05	1.96E-05	7.57E-05	0.000508448	3.99E-07	3.30E-07	3.39E-06	0.000202384	1.61E-05	1.29E-05	1.19E-05	5.06E-05	0.015953675	1.65E-05	5.50E-05	1.64E-06	1.72E-06	1.43E-05	8.42E-07	2.25E-06	1.04E-06
D4_CAGCACGAGTTGCATC-1	PI-Epi	Blood	84	PostEPI	0.000634846	8.67E-06	4.07E-05	6.81E-05	0.000634846	2.81E-07	4.13E-07	6.35E-06	0.000472387	4.25E-05	1.34E-05	5.42E-06	7.12E-05	0.000231218	1.36E-05	9.47E-05	1.16E-06	3.20E-06	1.60E-05	7.76E-07	1.81E-06	6.24E-07
D4_CAGCACGCACATTGTG-1	PI-Epi	PostEPI	67	PostEPI	0.013688313	3.64E-06	2.63E-05	0.000148212	0.000758514	3.81E-07	3.05E-07	1.44E-06	6.23E-05	4.65E-06	9.14E-06	2.29E-05	6.55E-05	0.013688313	1.68E-05	4.43E-05	4.53E-07	2.38E-06	8.53E-06	1.78E-06	1.84E-06	3.28E-06
D4_CAGCACGGTGATACAA-1	PI-Epi	Blood	30	PostEPI	0.00103509	5.03E-06	4.94E-05	0.000193673	0.00103509	3.18E-07	5.89E-07	3.30E-06	7.41E-05	0.000115204	1.57E-05	0.000100179	7.70E-05	0.000272083	1.61E-05	4.60E-05	3.82E-07	2.12E-06	9.42E-06	1.18E-06	1.36E-06	2.70E-06
D4_CAGCACGGTTGCGGAA-1	PI-Epi	PostEPI	66	PostEPI	0.001977344	3.55E-06	7.06E-05	0.00010935	0.000381949	2.04E-07	3.85E-07	1.87E-06	0.000190566	9.34E-06	1.17E-05	2.66E-05	9.91E-05	0.001977344	2.81E-05	3.26E-05	1.53E-06	2.29E-06	1.08E-05	2.96E-06	2.37E-06	5.05E-06
D4_CAGCACGTCTGATTCT-1	PI-Epi	PostEPI	31	PostEPI	0.025920272	6.49E-06	2.41E-05	0.000135379	0.000378477	9.48E-08	3.59E-07	2.02E-06	3.29E-05	1.14E-05	6.23E-06	5.43E-05	7.60E-05	0.025920272	1.71E-05	1.99E-05	5.47E-07	2.26E-06	8.16E-06	1.55E-06	2.91E-06	1.18E-06
D4_CAGCCAGCAATTGCGT-1	PI-Epi	PostEPI	91	PostEPI	0.019081528	1.03E-05	2.54E-05	9.01E-05	0.000371731	9.24E-07	7.15E-07	4.82E-07	6.39E-05	5.79E-06	8.32E-06	2.67E-05	5.43E-05	0.019081528	1.78E-05	2.76E-05	5.66E-07	1.69E-06	2.04E-05	9.31E-07	2.19E-06	7.36E-07
D4_CAGCGTGAGGCTGTAG-1	PI-Epi.L	Blood	95	PostEPI	0.000820383	5.69E-06	4.90E-05	0.000124251	0.000820383	9.99E-07	1.55E-07	9.20E-07	0.000179482	1.74E-05	1.06E-05	6.95E-06	8.08E-05	0.000291961	1.19E-05	0.000181807	6.12E-07	1.69E-06	1.32E-05	2.47E-06	1.35E-06	1.50E-06
D4_CAGCGTGCAAGCACAG-1	PI-Epi	PostEPI	6	PostEPI	0.01219643	2.24E-06	3.80E-05	0.00012842	0.00037828	1.26E-06	8.12E-07	2.07E-06	6.21E-05	2.60E-06	1.22E-05	9.32E-05	8.06E-05	0.01219643	1.24E-05	2.99E-05	2.03E-07	2.80E-06	1.46E-05	9.39E-07	2.05E-06	1.58E-06
D4_CAGCGTGCAGCGAACA-1	PI-Epi	PostEPI	19	PostEPI	0.00879603	1.23E-05	9.46E-05	8.72E-05	0.000372977	5.00E-07	2.21E-07	1.23E-06	5.38E-05	6.41E-05	1.76E-05	1.03E-05	8.93E-05	0.00879603	1.97E-05	4.66E-05	6.91E-07	2.33E-06	8.05E-06	6.47E-07	9.50E-07	1.85E-06
D4_CAGCGTGGTGTTGCCG-1	PI-Epi	PostEPI	16	PostEPI	0.009685778	3.02E-06	6.74E-05	0.000128435	0.000295649	2.57E-07	2.25E-07	5.41E-06	0.000277437	6.62E-06	1.86E-05	1.61E-05	6.97E-05	0.009685778	1.50E-05	2.27E-05	1.08E-06	1.65E-06	8.82E-06	8.31E-07	3.60E-06	1.18E-06
D4_CAGGCCAAGCAAGTGC-1	PI-Epi	PostEPI	131	PostEPI	0.007419153	4.47E-06	7.01E-05	0.000112246	0.000563114	1.78E-07	2.42E-07	3.29E-06	8.53E-05	1.07E-05	1.20E-05	3.82E-05	6.30E-05	0.007419153	1.84E-05	5.13E-05	9.04E-07	1.82E-06	8.05E-06	7.10E-07	2.23E-06	1.35E-06
D4_CAGGGCTCAAGCGAAC-1	PI-Epi	PostEPI	84	PostEPI	0.001797936	4.22E-06	6.28E-05	0.000140723	0.001541765	2.25E-07	3.41E-07	3.48E-06	6.06E-05	1.37E-05	1.55E-05	0.000134243	0.000107679	0.001797936	2.48E-05	6.06E-05	4.23E-07	3.46E-06	1.49E-05	1.41E-06	7.36E-07	1.06E-06
D4_CAGGGCTCAATGCAGG-1	PI-Epi.L	PostEPI	2	PostEPI	0.009816646	2.11E-05	1.26E-05	0.000102811	0.00031969	2.59E-07	7.59E-07	2.44E-06	4.92E-05	7.05E-06	8.15E-06	1.33E-05	3.89E-05	0.009816646	1.51E-05	2.55E-05	3.05E-06	1.45E-06	2.10E-05	7.48E-07	2.94E-06	7.31E-07
D4_CAGGGCTGTCATACCA-1	PI-Epi	PostEPI	6	PostEPI	0.001709578	1.00E-05	3.21E-05	9.98E-05	0.000575567	5.97E-07	1.02E-06	2.17E-06	0.000150932	3.59E-05	8.61E-06	2.72E-05	6.66E-05	0.001709578	9.82E-06	5.50E-05	1.12E-06	4.09E-06	1.35E-05	7.08E-07	1.51E-06	1.08E-06
D4_CAGGGCTGTCTCACGG-1	PI-Epi	PostEPI	6	PostEPI	0.051844464	7.00E-06	5.55E-05	0.00019414	0.000553173	5.85E-07	3.86E-07	1.33E-06	9.89E-05	1.27E-05	8.91E-06	3.49E-05	7.57E-05	0.051844464	1.11E-05	2.38E-05	3.65E-07	2.51E-06	1.68E-05	1.04E-06	1.89E-06	1.62E-06
D4_CAGGGCTTCGTCTCAC-1	PI-Epi	PostEPI	24	PostEPI	0.010117429	4.16E-06	7.78E-05	0.000155722	0.000555632	1.10E-06	3.09E-07	6.34E-07	0.000104758	1.93E-05	1.95E-05	1.74E-05	7.92E-05	0.010117429	1.58E-05	3.07E-05	5.77E-07	2.08E-06	5.37E-06	7.18E-07	9.31E-07	1.52E-06
D4_CAGGTATGTCGATTTG-1	PI-Epi.L	PostEPI	121	PostEPI	0.006561507	1.45E-06	4.83E-05	9.46E-05	0.000640634	3.16E-07	2.65E-07	3.91E-06	8.70E-05	5.42E-05	5.03E-06	7.21E-06	9.00E-05	0.006561507	2.09E-05	3.23E-05	5.28E-07	2.78E-06	4.64E-06	1.60E-06	1.91E-06	2.03E-06
D4_CAGGTATGTGTCTCCT-1	PI-Epi	PostEPI	18	PostEPI	0.002344627	2.44E-06	2.57E-05	0.000117637	0.000634036	6.13E-07	2.03E-07	1.01E-06	5.39E-05	6.30E-05	8.08E-06	1.95E-05	4.64E-05	0.002344627	2.27E-05	5.95E-05	5.72E-07	2.15E-06	6.97E-06	1.29E-06	1.97E-06	2.63E-06
D4_CAGTGCGAGTGCAAAT-1	PI-Epi	PostEPI	105	PostEPI	0.04960801	1.33E-06	2.63E-05	0.000125272	0.000405238	1.41E-06	2.79E-07	5.58E-07	6.90E-05	2.66E-06	1.12E-05	1.51E-05	6.41E-05	0.04960801	1.79E-05	2.58E-05	3.43E-06	1.78E-06	1.09E-05	2.14E-06	2.03E-06	1.56E-06
D4_CAGTGCGCACAAAGCG-1	PI-Epi	PostEPI	18	PostEPI	0.002285045	4.78E-06	7.67E-05	0.00012901	0.000881591	6.40E-07	4.63E-07	1.24E-06	7.66E-05	1.70E-05	8.74E-06	4.74E-06	0.000102968	0.002285045	1.33E-05	7.19E-05	5.73E-07	3.41E-06	1.02E-05	8.64E-07	1.19E-06	2.30E-06
D4_CAGTTAGAGATCGACG-1	PI-Epi	PostEPI	24	PostEPI	0.00272398	1.28E-05	0.000122907	0.000138558	0.000334548	1.35E-07	5.67E-07	4.37E-06	4.58E-05	4.49E-06	1.07E-05	7.87E-05	6.42E-05	0.00272398	1.80E-05	2.99E-05	1.72E-06	1.71E-06	6.07E-06	1.30E-06	1.58E-06	9.82E-07
D4_CAGTTAGTCGGAATGG-1	PI-Epi	PostEPI	70	PostEPI	0.029634157	6.92E-06	0.000172161	0.000143772	0.000788985	1.15E-07	2.51E-07	4.78E-06	5.76E-05	2.48E-06	7.46E-06	7.73E-06	0.000102779	0.029634157	1.73E-05	2.85E-05	3.24E-07	2.08E-06	6.89E-06	4.73E-07	1.81E-06	3.33E-06
D4_CAGTTCCAGTGGAAGA-1	PI-Epi	PostEPI	111	PostEPI	0.00362958	6.10E-06	4.02E-05	8.91E-05	0.000585345	2.62E-07	1.31E-06	7.94E-06	0.000113529	1.85E-05	9.54E-06	1.92E-05	8.16E-05	0.00362958	1.19E-05	2.83E-05	2.05E-07	2.90E-06	2.82E-05	5.43E-07	2.06E-06	1.66E-06
D4_CAGTTCCTCGCGTCGA-1	PI-Epi.L	PostEPI	2	PostEPI	0.004722781	0.000150008	0.000206706	0.000129262	0.001333774	3.89E-07	1.82E-07	3.24E-06	1.23E-05	4.11E-07	1.90E-05	4.30E-05	3.85E-05	0.004722781	1.50E-05	1.89E-05	3.04E-06	4.61E-06	1.52E-05	1.51E-06	1.77E-06	5.69E-07
D4_CATAAGCAGCGGCTCT-1	PI-Epi	PostEPI	71	PostEPI	0.0031624	2.84E-06	4.42E-05	0.000100626	0.000831591	3.50E-07	4.03E-07	1.68E-06	7.90E-05	1.61E-05	1.45E-05	1.34E-05	0.000122107	0.0031624	1.16E-05	4.21E-05	3.00E-07	2.98E-06	8.93E-06	7.10E-07	1.49E-06	2.88E-06
D4_CATACAGAGCAATAGT-1	PI-Epi	Blood	92	PostEPI	0.00050424	4.78E-05	3.81E-05	8.88E-05	0.00050424	9.28E-07	3.59E-07	5.83E-07	0.000120534	8.64E-06	1.84E-05	0.000121061	4.94E-05	0.000127135	2.77E-05	4.16E-05	2.01E-06	1.35E-06	1.17E-05	9.61E-07	1.40E-06	7.59E-07
D4_CATACAGCACACGGAA-1	PI-Epi	PostEPI	24	PostEPI	0.00175006	9.09E-06	6.83E-05	0.000101626	0.000759943	1.96E-06	2.96E-07	1.23E-06	0.000169745	5.96E-06	1.47E-05	5.35E-05	8.96E-05	0.00175006	1.78E-05	3.84E-05	2.79E-07	3.50E-06	9.63E-06	7.82E-07	1.76E-06	1.08E-06
D4_CATACAGCATCCTATT-1	PI-Epi	PostEPI	72	PostEPI	0.002111467	4.64E-06	9.16E-05	8.45E-05	0.000564789	5.27E-06	5.93E-07	5.30E-07	6.55E-05	1.25E-05	7.80E-06	6.90E-05	9.51E-05	0.002111467	1.54E-05	5.65E-05	9.15E-07	3.14E-06	4.56E-06	8.97E-07	1.71E-06	1.20E-06
D4_CATACCCCAATATCCG-1	PI-Epi.L	PostEPI	31	PostEPI	0.056258588	4.27E-06	2.38E-05	7.73E-05	0.000162251	8.14E-07	6.82E-07	6.79E-07	7.21E-05	2.72E-06	4.38E-06	1.45E-05	5.91E-05	0.056258588	1.71E-05	1.89E-05	1.57E-06	1.10E-06	1.16E-05	2.60E-06	3.07E-06	6.84E-07
D4_CATACCCTCGGCTTCT-1	PI-Epi	PostEPI	101	PostEPI	0.029184821	5.00E-06	1.73E-05	8.75E-05	0.000369993	6.44E-07	3.71E-07	2.04E-06	6.92E-05	1.61E-05	7.48E-06	6.61E-05	5.41E-05	0.029184821	1.43E-05	2.47E-05	5.82E-07	1.74E-06	1.13E-05	7.02E-07	2.42E-06	1.13E-06
D4_CATACTTCAAGGATGC-1	PS-like	PostEPI	31	PostEPI	0.013111334	4.38E-06	3.15E-05	0.000145914	0.000538978	2.78E-07	1.59E-07	7.17E-07	5.13E-05	6.71E-06	1.59E-05	7.78E-05	3.96E-05	0.013111334	1.63E-05	3.80E-05	2.39E-06	2.23E-06	6.53E-06	3.27E-06	1.86E-06	9.96E-07
D4_CATACTTCACAAGCAG-1	PI-Epi	PostEPI	69	PostEPI	0.003650885	8.85E-06	5.80E-05	8.37E-05	0.000915018	9.57E-07	3.13E-07	1.01E-06	0.000119004	6.37E-05	1.11E-05	1.12E-05	6.92E-05	0.003650885	1.74E-05	4.72E-05	5.14E-07	2.36E-06	5.43E-06	2.26E-06	1.35E-06	4.14E-06
D4_CATACTTCATTGACCA-1	PI-Epi	PostEPI	61	PostEPI	0.006328592	2.49E-06	3.99E-05	0.000119128	0.000242224	1.52E-06	5.45E-07	8.02E-07	3.89E-05	5.39E-05	5.28E-06	4.13E-05	2.48E-05	0.006328592	1.99E-05	2.33E-05	8.00E-07	1.48E-06	1.09E-05	6.21E-07	2.48E-06	1.49E-06
D4_CATACTTGTCGCTGCA-1	PI-Epi.L	PostEPI	2	PostEPI	0.005401886	2.97E-06	1.87E-05	6.44E-05	0.000422469	1.17E-06	4.00E-07	4.45E-06	5.74E-05	3.83E-06	6.47E-06	8.44E-06	4.00E-05	0.005401886	2.57E-05	7.58E-05	4.21E-07	1.85E-06	1.41E-05	9.33E-07	2.07E-06	9.64E-07
D4_CATACTTTCTGCGATA-1	PI-Epi	PostEPI	22	PostEPI	0.018245566	1.16E-05	8.10E-05	8.23E-05	0.000342662	7.38E-07	3.58E-07	1.83E-06	5.04E-05	9.65E-06	1.03E-05	3.02E-05	8.08E-05	0.018245566	1.79E-05	4.30E-05	4.03E-07	1.57E-06	1.56E-05	1.07E-06	2.07E-06	2.26E-06
D4_CATAGACAGATGTTCC-1	PI-Epi	PostEPI	114	PostEPI	0.001416713	1.09E-06	3.00E-05	8.73E-05	0.00063655	2.92E-06	2.66E-06	7.24E-07	0.000125654	9.15E-06	7.88E-06	2.78E-05	8.89E-05	0.001416713	1.24E-05	7.22E-05	2.45E-06	1.04E-06	1.36E-05	7.11E-07	1.78E-06	1.25E-06
D4_CATAGACAGCTGTCCG-1	PI-Epi	PostEPI	105	PostEPI	0.031851041	2.95E-06	5.67E-05	0.000104599	0.001332029	7.18E-07	3.65E-07	6.80E-07	9.60E-05	1.68E-05	9.10E-06	1.09E-05	8.11E-05	0.031851041	2.18E-05	3.99E-05	1.14E-06	2.79E-06	7.07E-06	1.52E-06	1.22E-06	2.94E-06
D4_CATAGACTCAAGAATG-1	PI-Epi	PostEPI	122	PostEPI	0.033610852	6.78E-06	1.66E-05	7.25E-05	0.000650473	4.19E-07	3.31E-07	1.85E-06	0.000166467	5.71E-06	6.15E-06	9.72E-06	6.12E-05	0.033610852	2.93E-05	4.12E-05	5.27E-07	1.83E-06	1.05E-05	5.59E-07	1.86E-06	1.89E-06
D4_CATAGACTCGTTCCCA-1	PI-Epi	PostEPI	95	PostEPI	0.003952957	2.09E-06	5.67E-05	0.000187654	0.001219934	2.59E-06	4.80E-07	1.85E-06	6.06E-05	2.28E-05	9.95E-06	2.41E-05	7.17E-05	0.003952957	1.49E-05	2.35E-05	8.55E-08	2.01E-06	1.05E-05	2.38E-06	1.30E-06	9.83E-07
D4_CATAGACTCTGCTGAA-1	PI-Epi	PostEPI	101	PostEPI	0.01230231	6.85E-06	4.66E-05	0.000162326	0.000323824	7.11E-07	5.15E-07	1.54E-06	0.000137268	1.22E-05	1.05E-05	1.61E-05	7.75E-05	0.01230231	1.92E-05	3.60E-05	7.48E-07	1.64E-06	5.70E-06	1.03E-06	1.63E-06	1.23E-06
D4_CATCAAGAGTAATACG-1	PI-Epi	PostEPI	92	PostEPI	0.004843137	1.67E-05	4.76E-05	0.000110505	0.000903468	7.90E-07	2.51E-07	1.45E-06	0.000182365	1.01E-05	1.06E-05	0.000142511	6.73E-05	0.004843137	1.61E-05	2.52E-05	8.97E-07	3.57E-06	4.11E-06	8.93E-07	2.55E-06	1.18E-06
D4_CATCAAGCAGGAGGTT-1	PI-Epi	PostEPI	26	PostEPI	0.013279021	1.68E-05	1.53E-05	7.57E-05	0.000314628	8.46E-07	3.67E-07	2.80E-06	7.21E-05	1.87E-05	4.51E-06	4.34E-05	7.81E-05	0.013279021	1.65E-05	3.30E-05	3.64E-07	2.68E-06	1.43E-05	8.23E-07	2.56E-06	1.47E-06
D4_CATCAAGGTGAAGCTG-1	PI-Epi.L	PostEPI	61	PostEPI	0.000725611	3.45E-06	4.45E-05	0.000123657	0.000392565	1.68E-06	6.08E-07	2.04E-06	0.000481051	5.52E-06	1.03E-05	3.26E-06	5.48E-05	0.000725611	4.40E-05	0.00010523	4.51E-07	2.48E-06	1.07E-05	1.87E-06	2.06E-06	1.06E-06
D4_CATCAAGTCGAGTTGT-1	PI-Epi	PostEPI	24	PostEPI	0.003566038	2.96E-06	7.87E-05	8.77E-05	0.001499893	8.84E-07	4.80E-07	3.95E-06	0.00010037	3.86E-06	1.22E-05	1.88E-05	8.84E-05	0.003566038	2.65E-05	5.14E-05	3.03E-07	1.71E-06	9.89E-06	1.49E-06	1.20E-06	1.52E-06
D4_CATCCACAGCATGGGT-1	PI-Epi.L	PostEPI	2	PostEPI	0.122191272	8.06E-06	1.07E-05	0.000100483	0.000391945	4.51E-08	7.46E-07	3.17E-06	7.82E-05	4.88E-07	4.42E-06	1.55E-05	4.49E-05	0.122191272	4.35E-05	3.44E-05	3.92E-06	1.28E-06	1.01E-05	2.56E-06	2.54E-06	2.58E-06
D4_CATCCACGTTGTTTGG-1	PI-Epi.L	PostEPI	18	PostEPI	0.000406945	1.06E-05	6.57E-05	9.47E-05	0.000380154	2.61E-07	7.79E-07	2.34E-06	0.000154166	5.61E-06	1.28E-05	1.30E-05	6.51E-05	0.000406945	1.15E-05	4.91E-05	1.41E-06	2.43E-06	1.21E-05	1.20E-06	1.60E-06	1.03E-06
D4_CATCCACTCAAGCCGC-1	PS-like	PostEPI	31	PostEPI	0.001463337	1.42E-05	2.87E-05	0.000116411	0.000370404	8.90E-07	6.24E-07	5.42E-07	2.03E-05	2.49E-05	6.85E-06	2.41E-05	0.000110333	0.001463337	1.95E-05	7.33E-05	1.72E-06	1.97E-06	6.09E-06	1.76E-06	1.32E-06	1.91E-06
D4_CATCCACTCGATACTG-1	PI-Epi	PostEPI	24	PostEPI	0.000641862	5.21E-06	5.64E-05	6.65E-05	0.000562334	8.14E-07	2.96E-07	4.03E-06	8.21E-05	0.000113776	1.59E-05	3.26E-05	8.32E-05	0.000641862	2.68E-05	3.73E-05	8.57E-07	1.93E-06	8.11E-06	4.98E-07	1.88E-06	1.38E-06
D4_CATCCCACAAGATTGA-1	PI-Epi	PostEPI	24	PostEPI	0.050887159	1.19E-05	5.90E-05	0.000166727	0.000513076	6.73E-07	7.38E-08	3.54E-06	0.000184266	1.33E-05	2.33E-05	1.62E-05	6.29E-05	0.050887159	3.48E-05	1.32E-05	2.45E-07	2.77E-06	9.21E-06	8.62E-07	1.19E-06	6.03E-06
D4_CATCCCACAGCGCGTT-1	PI-Epi	PostEPI	84	PostEPI	0.002810045	6.02E-06	0.000161598	0.000112724	0.001399459	4.69E-07	2.79E-07	7.08E-06	0.000182097	1.19E-05	1.82E-05	4.14E-05	0.000137591	0.002810045	1.58E-05	3.43E-05	4.86E-07	3.29E-06	1.70E-05	5.97E-07	1.28E-06	1.46E-06
D4_CATCCCACAGGACGAT-1	PI-Epi	PostEPI	69	PostEPI	0.010619657	1.39E-05	8.29E-05	8.80E-05	0.000156404	4.21E-08	6.54E-07	1.84E-06	5.78E-05	1.28E-05	1.35E-05	2.43E-06	7.16E-05	0.010619657	3.78E-05	2.67E-05	2.60E-06	2.34E-06	9.78E-06	5.20E-07	1.63E-06	1.37E-06
D4_CATCCCAGTGACCTGC-1	PI-Epi	PostEPI	61	PostEPI	0.003618773	4.00E-06	3.29E-05	8.73E-05	0.000573055	5.28E-07	4.03E-07	5.76E-06	0.000104664	2.38E-06	4.31E-06	3.33E-05	5.86E-05	0.003618773	1.80E-05	0.000102874	6.23E-07	2.59E-06	1.58E-05	1.23E-06	2.24E-06	1.49E-06
D4_CATCCCAGTGCCCGTA-1	PI-Epi	PostEPI	26	PostEPI	0.023706418	9.71E-06	2.76E-05	0.000102508	0.000409988	7.53E-07	2.84E-07	1.30E-06	5.46E-05	1.21E-05	1.02E-05	4.47E-05	7.33E-05	0.023706418	1.06E-05	2.26E-05	6.57E-07	1.43E-06	1.07E-05	9.71E-07	2.10E-06	1.19E-06
D4_CATCCGTAGCAGCCCT-1	PI-Epi	PostEPI	69	PostEPI	0.010633703	3.81E-06	0.000112417	6.00E-05	0.00026728	1.04E-06	5.47E-07	3.29E-07	1.79E-05	1.23E-05	8.79E-06	1.71E-05	9.49E-05	0.010633703	2.32E-05	6.56E-05	9.78E-07	1.96E-06	5.88E-06	1.10E-06	1.61E-06	3.19E-06
D4_CATCCGTCATAGATCC-1	PI-Epi	PostEPI	18	PostEPI	0.002150973	1.15E-05	5.10E-05	6.88E-05	0.001023984	1.91E-07	4.81E-07	9.16E-07	4.85E-05	1.55E-05	5.93E-06	2.46E-05	5.55E-05	0.002150973	1.59E-05	2.07E-05	4.95E-06	1.87E-06	8.21E-06	1.71E-06	2.88E-06	1.01E-06
D4_CATCGCTAGCGTTCAT-1	PI-Epi	PostEPI	71	PostEPI	0.000740084	5.26E-06	4.22E-05	0.000112957	0.000552616	3.51E-07	5.53E-07	1.71E-06	0.000307778	1.97E-05	1.08E-05	4.11E-05	8.17E-05	0.000740084	3.02E-05	7.66E-05	6.88E-07	2.89E-06	6.16E-06	8.17E-07	1.87E-06	2.62E-06
D4_CATCGCTCACTGGATT-1	PI-Epi	PostEPI	114	PostEPI	0.002848983	7.30E-06	4.61E-05	9.24E-05	0.000493115	1.44E-07	3.56E-07	3.62E-06	7.90E-05	5.28E-05	1.52E-05	4.45E-05	9.81E-05	0.002848983	1.17E-05	4.05E-05	6.94E-07	1.44E-06	1.53E-05	6.01E-07	9.80E-07	1.78E-06
D4_CATCGCTGTATCATGC-1	PI-Epi	PostEPI	26	PostEPI	0.044272242	1.45E-05	3.46E-05	0.00010516	0.000323433	4.36E-07	4.98E-07	3.13E-06	2.74E-05	1.25E-05	5.44E-06	2.80E-05	4.19E-05	0.044272242	1.54E-05	3.52E-05	6.08E-07	1.23E-06	1.24E-05	5.86E-07	1.65E-06	1.70E-06
D4_CATCGCTGTGCGGCTT-1	PI-Epi.L	PostEPI	67	PostEPI	0.001686035	2.44E-06	2.63E-05	0.000102728	0.000827351	4.08E-07	8.15E-07	1.42E-06	3.99E-05	5.30E-05	8.45E-06	3.20E-05	8.22E-05	0.001686035	1.32E-05	7.05E-05	4.39E-07	2.63E-06	7.44E-06	1.51E-06	2.00E-06	1.01E-06
D4_CATCGCTGTTGCATTG-1	PI-Epi	PostEPI	22	PostEPI	0.059629405	7.99E-06	2.23E-05	8.06E-05	0.00046308	1.42E-06	5.31E-07	3.73E-06	0.000204174	3.22E-06	3.84E-06	1.88E-05	4.37E-05	0.059629405	1.24E-05	3.70E-05	2.14E-07	2.26E-06	2.03E-05	4.76E-07	2.27E-06	1.20E-06
D4_CATCGCTTCGTCACCT-1	PI-Epi.L	PostEPI	2	PostEPI	0.117813575	6.16E-06	2.19E-05	0.000135028	0.000284792	2.15E-06	3.24E-07	1.53E-06	2.45E-05	1.51E-06	5.86E-06	2.30E-05	3.13E-05	0.117813575	1.03E-05	1.45E-05	1.35E-06	2.36E-06	1.15E-05	1.11E-06	2.80E-06	1.18E-06
D4_CATCGGGGTCCAAAGG-1	PI-Epi	PostEPI	60	PostEPI	0.001422033	2.87E-06	1.72E-05	0.000116446	0.000534434	1.52E-06	2.73E-06	5.11E-06	0.000140591	5.74E-05	8.86E-06	1.85E-05	8.78E-05	0.001422033	1.54E-05	3.02E-05	1.78E-07	1.21E-06	2.71E-05	1.32E-06	1.52E-06	1.72E-06
D4_CATCGGGGTGCTCTTC-1	PI-Epi.L	PostEPI	2	PostEPI	0.004609771	3.22E-06	6.36E-05	9.11E-05	0.000880731	1.22E-07	3.26E-07	3.80E-06	2.99E-05	9.25E-06	6.99E-06	3.54E-05	4.95E-05	0.004609771	2.34E-05	3.91E-05	6.29E-07	4.23E-06	1.20E-05	2.18E-06	1.38E-06	2.86E-06
D4_CATCGTCCACACGGTC-1	PI-Epi	PostEPI	78	PostEPI	0.020224245	8.93E-06	4.26E-05	8.58E-05	0.000402977	1.91E-07	2.05E-07	3.90E-06	2.27E-05	1.23E-05	9.37E-06	4.07E-05	4.06E-05	0.020224245	1.53E-05	3.04E-05	9.22E-07	1.56E-06	6.78E-06	1.25E-06	1.68E-06	1.75E-06
D4_CATCGTCGTAGACAGC-1	PI-Epi.L	Blood	18	PostEPI	0.000887977	1.28E-05	0.000144458	0.000197218	0.000887977	4.40E-07	6.28E-07	1.73E-06	0.000143686	3.11E-05	1.19E-05	1.57E-05	0.000105877	7.57E-05	2.15E-05	6.86E-05	1.08E-06	1.98E-06	8.13E-06	1.46E-06	1.88E-06	2.01E-06
D4_CATCGTCGTGATATAG-1	PI-Epi	PostEPI	101	PostEPI	0.007957514	3.69E-06	3.78E-05	0.000154314	0.000733682	2.01E-06	5.46E-07	1.12E-06	9.30E-05	4.34E-06	5.92E-06	4.27E-05	7.00E-05	0.007957514	2.47E-05	2.97E-05	3.06E-07	1.60E-06	1.06E-05	6.08E-07	1.43E-06	1.72E-06
D4_CATCGTCGTTGCACGC-1	PS-like	PostEPI	90	PostEPI	0.001699801	1.22E-05	5.21E-05	0.000137476	0.00043378	2.95E-07	5.96E-07	8.91E-07	3.20E-05	7.52E-06	1.28E-05	5.64E-05	7.97E-05	0.001699801	1.99E-05	3.84E-05	7.98E-07	2.06E-06	9.26E-06	1.89E-06	1.12E-06	2.09E-06
D4_CATCGTCTCACTGTCC-1	PI-Epi.L	PostEPI	2	PostEPI	0.014582146	6.76E-06	1.24E-05	9.59E-05	0.000585042	5.56E-07	5.41E-07	1.78E-06	4.71E-05	8.14E-07	6.85E-06	2.33E-05	6.74E-05	0.014582146	2.05E-05	2.19E-05	2.27E-06	1.61E-06	1.48E-05	1.29E-06	2.70E-06	5.82E-07
D4_CATGAGTAGTCGAATA-1	PI-Epi	PostEPI	30	PostEPI	0.029207211	6.25E-06	4.62E-05	9.75E-05	0.000577432	1.31E-06	4.54E-07	6.00E-07	2.41E-05	1.12E-05	7.21E-06	3.74E-05	0.000123095	0.029207211	1.37E-05	3.79E-05	4.59E-07	3.40E-06	9.05E-06	4.03E-07	3.00E-06	1.29E-06
D4_CATGAGTCAGCAGTGA-1	PI-Epi	PostEPI	95	PostEPI	0.00398383	5.69E-06	4.82E-05	5.84E-05	0.001231916	3.05E-07	2.24E-07	1.90E-06	0.000190293	1.09E-05	7.75E-06	7.88E-06	6.13E-05	0.00398383	2.35E-05	4.50E-05	6.07E-07	2.27E-06	1.14E-05	1.66E-06	2.07E-06	2.46E-06
D4_CATGCAACACTACCGG-1	PI-Epi	PostEPI	118	PostEPI	0.001355383	7.28E-06	0.000100158	0.000101247	0.000646498	2.83E-07	3.19E-07	2.96E-06	0.00018518	4.13E-06	3.02E-05	1.38E-05	0.000155303	0.001355383	1.51E-05	3.18E-05	8.99E-07	3.27E-06	6.76E-06	1.04E-06	1.39E-06	2.68E-06
D4_CATGCAAGTAGCTTTG-1	PI-Epi.L	PostEPI	2	PostEPI	0.016474832	9.36E-06	1.70E-05	6.47E-05	0.000591549	3.29E-07	5.22E-07	7.97E-06	5.13E-05	5.64E-07	9.89E-06	4.23E-05	4.96E-05	0.016474832	1.82E-05	2.09E-05	7.72E-07	2.35E-06	1.48E-05	1.93E-06	2.41E-06	1.23E-06
D4_CATGCAATCAAGGTGG-1	PI-Epi	PostEPI	69	PostEPI	0.002728036	1.07E-05	3.34E-05	7.02E-05	0.000371895	1.90E-07	3.72E-07	3.16E-06	0.000283302	2.87E-05	1.23E-05	1.27E-05	4.88E-05	0.002728036	1.63E-05	3.41E-05	4.28E-07	2.47E-06	8.94E-06	1.22E-06	2.38E-06	2.13E-06
D4_CATGCCTAGTGTGTTC-1	PI-Epi	PostEPI	92	PostEPI	0.004489075	5.18E-06	4.73E-05	8.44E-05	0.000635543	3.10E-07	2.24E-07	6.08E-07	9.88E-05	2.12E-05	1.10E-05	3.65E-05	8.01E-05	0.004489075	1.02E-05	2.37E-05	3.97E-06	3.09E-06	1.17E-05	2.15E-06	1.39E-06	1.01E-06
D4_CATGCCTTCGAGCTGC-1	PI-Epi	PostEPI	22	PostEPI	0.007791858	1.48E-05	2.36E-05	0.000102598	0.000245895	2.39E-07	7.31E-07	1.13E-05	9.54E-05	2.28E-05	6.21E-06	5.51E-06	0.000141374	0.007791858	3.11E-05	3.77E-05	7.81E-07	1.50E-06	1.63E-05	2.88E-07	2.55E-06	6.27E-07
D4_CATGCCTTCGTCCATC-1	PI-Epi.L	PostEPI	2	PostEPI	0.001019242	7.72E-06	4.55E-05	6.08E-05	0.000696933	1.33E-07	3.35E-07	1.37E-05	0.000114931	1.05E-06	7.04E-06	2.09E-05	3.00E-05	0.001019242	1.57E-05	3.41E-05	1.18E-06	1.73E-06	5.93E-06	2.32E-06	3.63E-06	5.73E-07
D4_CATGCGGAGTATAGAC-1	PI-Epi.L	PostEPI	71	PostEPI	0.000962973	1.27E-06	8.32E-05	0.000128633	0.000894754	2.91E-06	5.41E-07	3.93E-06	7.72E-05	2.57E-05	1.27E-05	4.25E-05	5.48E-05	0.000962973	2.13E-05	8.69E-05	4.78E-07	2.44E-06	7.04E-06	1.40E-06	1.90E-06	7.24E-07
D4_CATGCGGCATCAACCA-1	PI-Epi	PostEPI	4	PostEPI	0.170153805	5.46E-06	1.51E-05	8.87E-05	0.000218685	2.03E-07	3.94E-07	2.11E-06	3.29E-05	6.57E-06	6.46E-06	1.37E-05	7.85E-05	0.170153805	1.47E-05	4.05E-05	5.87E-07	2.22E-06	1.17E-05	8.41E-07	1.40E-06	2.02E-06
D4_CATGCGGGTACAGTCT-1	PI-Epi	PostEPI	6	PostEPI	0.004966324	7.79E-06	3.12E-05	0.000165566	0.000656189	1.58E-06	6.51E-07	1.88E-06	0.000119768	5.48E-05	1.03E-05	3.43E-05	6.48E-05	0.004966324	1.84E-05	3.10E-05	3.11E-07	1.83E-06	1.16E-05	3.47E-07	2.42E-06	8.55E-07
D4_CATGCGGGTCCTTTGC-1	PI-Epi	PostEPI	90	PostEPI	0.004299664	3.34E-05	0.000107831	0.000138039	0.000840422	5.29E-07	1.26E-07	6.83E-07	2.28E-05	0.000171427	1.73E-05	2.17E-05	5.38E-05	0.004299664	2.45E-05	6.14E-05	3.29E-07	1.90E-06	8.44E-06	1.90E-06	7.80E-07	2.95E-06
D4_CATGCGGTCCGCAGTG-1	PI-Epi.L	Blood	2	PostEPI	0.000909998	5.89E-06	5.45E-05	5.42E-05	0.000909998	1.76E-06	1.54E-07	2.09E-06	8.62E-05	4.73E-05	8.44E-06	2.04E-05	4.71E-05	0.000532374	1.55E-05	0.000120707	4.62E-07	2.86E-06	7.21E-06	2.86E-06	1.38E-06	2.05E-06
D4_CATGCTCAGCCACAAG-1	PI-Epi.L	PostEPI	70	PostEPI	0.020745204	1.20E-06	3.21E-05	0.000121171	0.000891716	7.33E-07	2.28E-07	9.18E-07	5.35E-05	1.03E-05	7.69E-06	9.25E-06	4.48E-05	0.020745204	2.90E-05	4.25E-05	4.93E-07	2.62E-06	4.56E-06	7.74E-07	3.25E-06	2.25E-06
D4_CATGCTCAGTCTCCTC-1	PI-Epi	PostEPI	101	PostEPI	0.03897338	1.40E-06	1.76E-05	8.32E-05	0.000786075	1.69E-06	2.00E-07	1.43E-06	9.83E-05	3.51E-05	7.04E-06	4.35E-05	5.88E-05	0.03897338	1.93E-05	3.19E-05	2.48E-07	2.12E-06	5.51E-06	1.24E-06	2.77E-06	1.83E-06
D4_CATGCTCCATGTTCAG-1	PI-Epi	PostEPI	22	PostEPI	0.096079846	2.13E-06	1.14E-05	8.48E-05	0.000314323	4.73E-07	4.97E-07	2.41E-06	0.000284054	5.99E-06	4.33E-06	2.20E-05	5.02E-05	0.096079846	1.96E-05	3.32E-05	5.73E-07	1.61E-06	1.40E-05	8.40E-07	3.28E-06	3.01E-06
D4_CATGCTCGTTAGAAAC-1	PI-Epi.L	PostEPI	61	PostEPI	0.031510123	2.69E-06	2.74E-05	8.36E-05	0.000773078	9.28E-07	5.08E-07	3.36E-06	0.000107929	3.19E-06	4.84E-06	2.00E-05	6.97E-05	0.031510123	1.82E-05	3.38E-05	1.52E-07	1.77E-06	1.03E-05	1.50E-06	2.29E-06	1.75E-06
D4_CATGGATGTAATACCC-1	PI-Epi.L	PostEPI	121	PostEPI	0.007816561	2.33E-06	2.00E-05	9.85E-05	0.000470774	4.50E-07	3.83E-07	3.24E-06	6.91E-05	1.13E-05	7.14E-06	5.44E-05	5.52E-05	0.007816561	1.74E-05	3.08E-05	7.83E-07	1.75E-06	1.18E-05	1.14E-06	1.60E-06	1.33E-06
D4_CATGGATGTAATTAGG-1	PI-Epi	PostEPI	84	PostEPI	0.002143782	5.88E-06	7.30E-05	0.000122745	0.000833462	4.80E-07	3.99E-07	8.72E-07	8.30E-05	4.21E-05	1.63E-05	7.74E-06	0.00011014	0.002143782	1.73E-05	3.40E-05	1.55E-06	1.67E-06	6.28E-06	8.44E-07	1.68E-06	1.44E-06
D4_CATGGATGTCGTACTA-1	PI-Epi	PostEPI	71	PostEPI	0.003684826	2.14E-06	5.03E-05	0.000226151	0.000305854	2.77E-07	1.72E-07	5.59E-07	8.25E-05	1.56E-05	1.19E-05	1.26E-05	0.000147458	0.003684826	2.72E-05	3.52E-05	9.32E-07	1.92E-06	1.04E-05	1.09E-06	1.20E-06	2.98E-06
D4_CATGGATTCACTAGCA-1	PI-Epi.L	PostEPI	2	PostEPI	0.007172744	9.07E-06	1.74E-05	4.77E-05	0.000624051	6.23E-07	4.98E-07	2.15E-06	8.27E-05	1.18E-05	7.88E-06	2.77E-05	5.47E-05	0.007172744	1.40E-05	2.24E-05	5.79E-07	2.16E-06	1.52E-05	1.88E-06	1.98E-06	1.47E-06
D4_CATGGATTCTACTCAT-1	PI-Epi	PostEPI	90	PostEPI	0.054551143	4.08E-06	7.74E-05	0.000110662	0.000363419	2.08E-07	5.52E-07	1.02E-06	0.000128822	4.80E-06	8.85E-06	9.65E-06	0.000102434	0.054551143	3.00E-05	1.60E-05	2.14E-06	1.61E-06	5.57E-06	1.40E-06	1.69E-06	1.15E-06
D4_CATGGTACAAGCTGTT-1	PI-Epi	PostEPI	114	PostEPI	0.003234338	1.18E-05	2.94E-05	8.49E-05	0.000405423	8.70E-07	5.25E-07	1.72E-06	0.000108509	5.20E-05	1.13E-05	2.67E-05	6.87E-05	0.003234338	1.11E-05	4.98E-05	5.81E-07	1.38E-06	1.35E-05	7.24E-07	1.84E-06	1.41E-06
D4_CATGGTAGTCGAGTTT-1	PI-Epi	Blood	24	PostEPI	0.001252162	8.40E-06	3.64E-05	0.00014253	0.001252162	6.30E-07	2.28E-07	3.73E-06	8.89E-05	8.47E-05	2.94E-05	3.78E-05	8.83E-05	0.000778596	1.03E-05	5.26E-05	2.71E-07	2.33E-06	7.78E-06	2.35E-06	1.53E-06	2.71E-06
D4_CATTCATAGGACAGCT-1	PI-Epi	PostEPI	101	PostEPI	0.019342096	1.31E-05	5.98E-05	0.000111052	0.000671578	5.97E-07	2.08E-07	1.40E-06	0.000111397	4.20E-06	9.45E-06	3.61E-05	7.93E-05	0.019342096	1.84E-05	4.57E-05	1.30E-06	2.21E-06	5.93E-06	7.60E-07	2.42E-06	2.26E-06
D4_CATTCATCAAGCCATT-1	PI-Epi.L	PostEPI	2	PostEPI	0.183030838	2.94E-06	1.74E-05	0.000130292	0.000216376	1.71E-07	5.07E-07	7.53E-07	2.62E-05	1.51E-05	3.25E-06	7.50E-06	5.07E-05	0.183030838	9.85E-06	2.46E-05	3.64E-06	1.76E-06	8.32E-06	2.89E-06	1.59E-06	9.08E-07
D4_CATTCATCACAGAGAC-1	PI-Epi.L	PostEPI	90	PostEPI	0.005466616	1.84E-06	4.48E-05	0.00140851	0.00046575	1.71E-06	3.25E-07	5.79E-07	3.20E-05	3.97E-05	2.87E-05	2.03E-05	6.83E-05	0.005466616	5.98E-05	1.15E-05	5.00E-07	1.58E-06	1.62E-05	2.27E-06	9.74E-07	1.01E-06
D4_CATTCATCACGCTGCA-1	PI-Epi.L	PostEPI	95	PostEPI	0.002011303	6.68E-06	3.60E-05	0.00016673	0.000574484	7.70E-07	9.08E-07	6.45E-07	9.78E-05	4.36E-06	1.55E-05	4.49E-06	9.12E-05	0.002011303	2.64E-05	5.78E-05	3.55E-07	1.48E-06	1.63E-05	1.16E-06	6.16E-07	1.44E-06
D4_CATTCATCATGAGTAA-1	PI-Epi.L	PostEPI	2	PostEPI	0.008961572	1.88E-06	2.82E-05	0.000145323	0.000454075	4.23E-07	5.20E-07	1.33E-06	5.60E-05	1.57E-06	7.56E-06	2.04E-05	4.89E-05	0.008961572	2.12E-05	5.78E-05	9.92E-07	2.32E-06	9.73E-06	2.03E-06	1.94E-06	8.99E-07
D4_CATTCATTCTTCTGTA-1	PI-Epi.L	PostEPI	70	PostEPI	0.027578823	3.96E-06	6.16E-05	9.16E-05	0.000543546	3.83E-07	1.54E-07	1.04E-06	4.34E-05	5.98E-06	5.90E-06	1.72E-05	5.19E-05	0.027578823	5.90E-05	5.02E-05	6.92E-07	1.90E-06	6.48E-06	1.68E-06	1.12E-06	3.28E-06
D4_CATTCCGAGATTAGAC-1	PI-Epi	PostEPI	137	PostEPI	0.005105693	1.40E-05	4.06E-05	7.59E-05	0.000317075	1.64E-07	2.73E-07	3.47E-06	0.000190651	9.94E-05	9.26E-06	2.67E-05	7.37E-05	0.005105693	2.08E-05	2.31E-05	3.62E-07	3.32E-06	1.54E-05	6.37E-07	1.68E-06	2.76E-06
D4_CATTCCGCAAAGCACG-1	PI-Epi	PostEPI	126	PostEPI	0.008410085	8.41E-06	3.82E-05	0.000131968	0.000620491	1.14E-06	6.96E-07	1.45E-06	0.000113571	4.49E-06	6.67E-06	1.46E-05	7.52E-05	0.008410085	7.93E-06	2.02E-05	2.59E-07	3.74E-06	1.94E-05	1.71E-06	2.00E-06	1.26E-06
D4_CATTCCGCACAGCCAC-1	PI-Epi	PostEPI	121	PostEPI	0.036888529	4.50E-06	6.01E-05	0.000137026	0.00025792	1.11E-06	1.97E-07	4.15E-07	1.56E-05	2.61E-06	8.78E-06	4.41E-05	4.70E-05	0.036888529	1.36E-05	4.06E-05	1.94E-06	1.77E-06	3.23E-06	1.51E-06	3.68E-06	9.56E-07
D4_CATTCCGGTTCCCACT-1	PI-Epi.L	PostEPI	61	PostEPI	0.004648921	2.58E-06	1.71E-05	0.000136719	0.000296164	1.42E-06	8.40E-07	1.13E-06	7.58E-05	5.92E-06	4.39E-06	6.27E-06	5.31E-05	0.004648921	9.22E-06	0.000102059	5.94E-07	1.39E-06	1.17E-05	1.10E-06	2.80E-06	1.10E-06
D4_CATTCTACAACGGCCT-1	PI-Epi.L	Axial Mesoderm	95	PostEPI	0.000405023	2.35E-06	2.23E-05	0.000405023	0.000162858	5.91E-06	2.71E-06	8.27E-07	6.33E-05	3.30E-05	2.60E-05	4.13E-05	0.00011982	0.000103528	5.07E-05	0.000106216	4.72E-07	7.25E-07	1.72E-05	1.37E-06	1.17E-06	9.29E-07
D4_CATTCTACAAGGTTGG-1	PI-Epi	PostEPI	60	PostEPI	0.001758471	3.91E-06	4.34E-05	8.45E-05	0.000681522	1.77E-06	8.45E-07	4.46E-07	8.43E-05	1.83E-06	1.38E-05	3.81E-05	5.63E-05	0.001758471	6.91E-06	0.000131438	3.79E-07	2.38E-06	8.60E-06	2.33E-06	1.73E-06	1.49E-06
D4_CATTGAGCATCACGGC-1	PI-Epi	PostEPI	50	PostEPI	0.003040691	1.21E-05	4.72E-05	9.32E-05	0.000289894	3.33E-07	3.67E-07	2.01E-06	8.08E-05	1.24E-05	1.38E-05	1.08E-05	9.91E-05	0.003040691	2.23E-05	0.000128346	9.15E-07	2.88E-06	1.04E-05	4.94E-07	1.28E-06	1.62E-06
D4_CATTGAGGTCCTGAAT-1	PI-Epi	PostEPI	26	PostEPI	0.008727595	8.93E-05	3.00E-05	9.93E-05	0.000307693	1.76E-06	4.54E-07	1.54E-06	6.61E-05	2.19E-06	7.09E-06	2.03E-05	5.33E-05	0.008727595	1.95E-05	4.57E-05	1.51E-06	2.59E-06	1.37E-05	1.82E-06	1.85E-06	1.52E-06
D4_CATTGAGTCACTGCTC-1	PI-Epi	PostEPI	91	PostEPI	0.022573557	1.31E-05	1.63E-05	0.00011944	0.000274422	3.29E-07	2.47E-07	2.53E-06	7.01E-05	1.72E-05	6.70E-06	2.66E-05	7.40E-05	0.022573557	1.33E-05	1.61E-05	2.30E-07	3.50E-06	1.17E-05	7.09E-07	1.84E-06	1.65E-06
D4_CATTGAGTCAGTCTTT-1	PI-Epi	PostEPI	111	PostEPI	0.015983432	7.32E-06	2.21E-05	0.000219884	0.000604661	1.03E-06	6.03E-07	3.02E-06	0.000165002	1.15E-05	1.44E-05	7.90E-05	7.95E-05	0.015983432	2.51E-05	2.50E-05	4.37E-07	1.13E-06	1.54E-05	7.13E-07	3.20E-06	1.29E-06
D4_CATTGAGTCTTTCCGG-1	PI-Epi	PostEPI	18	PostEPI	0.000545756	1.30E-05	0.000106453	0.000188017	0.000483659	6.55E-08	3.35E-07	3.73E-06	7.80E-05	3.35E-05	1.81E-05	7.22E-06	9.06E-05	0.000545756	1.75E-05	2.56E-05	1.75E-06	3.26E-06	9.37E-06	1.06E-06	2.40E-06	1.42E-06
D4_CATTGCCCAAGTACCT-1	PI-Epi	PostEPI	69	PostEPI	0.028901119	2.10E-06	3.93E-05	9.63E-05	0.000356768	1.14E-07	1.03E-07	3.26E-06	0.000130999	2.39E-05	1.17E-05	1.45E-05	5.88E-05	0.028901119	2.09E-05	2.13E-05	1.08E-06	2.26E-06	5.41E-06	7.29E-07	1.49E-06	2.99E-06
D4_CATTGCCGTGTCATGT-1	PI-Epi.L	PostEPI	66	PostEPI	0.008756462	1.40E-05	3.12E-05	0.000129659	0.000357117	1.36E-07	3.30E-07	2.51E-06	0.000156117	2.41E-05	2.95E-05	9.86E-06	7.13E-05	0.008756462	1.43E-05	3.07E-05	6.10E-07	1.20E-06	9.56E-06	1.81E-06	6.95E-07	1.81E-06
D4_CATTGTTAGCAGCAGT-1	PI-Epi	PostEPI	60	PostEPI	0.004577049	2.73E-05	5.75E-05	7.67E-05	0.000597417	2.14E-07	2.32E-07	9.96E-07	0.000110672	7.21E-06	1.16E-05	5.04E-05	5.44E-05	0.004577049	1.54E-05	2.85E-05	1.42E-06	2.25E-06	1.59E-05	9.44E-07	1.91E-06	3.81E-06
D4_CATTGTTAGCTGAGTG-1	PI-Epi	PostEPI	6	PostEPI	0.006817073	1.66E-05	5.14E-05	0.000113299	0.000241554	1.16E-06	3.96E-07	2.07E-06	9.54E-05	1.50E-05	6.89E-06	2.50E-05	7.07E-05	0.006817073	1.71E-05	2.74E-05	4.06E-07	2.75E-06	1.12E-05	6.91E-07	2.31E-06	2.00E-06
D4_CATTGTTCAACCGGAA-1	PI-Epi	PostEPI	60	PostEPI	0.001755469	6.62E-06	2.86E-05	6.72E-05	0.000452407	7.77E-07	6.60E-07	4.43E-07	7.32E-05	8.71E-06	6.20E-06	3.24E-05	5.27E-05	0.001755469	2.74E-05	0.000143255	1.70E-06	2.79E-06	1.14E-05	3.09E-06	1.76E-06	2.53E-06
D4_CATTGTTCAGTAGAGC-1	PI-Epi	Blood	126	PostEPI	0.000811614	9.00E-06	4.94E-05	0.000107527	0.000811614	2.50E-07	1.16E-06	5.21E-06	0.000285678	8.79E-06	1.39E-05	1.50E-05	8.90E-05	0.00021015	1.06E-05	4.78E-05	1.81E-06	2.53E-06	1.89E-05	1.24E-06	1.91E-06	5.83E-07
D4_CATTGTTGTCACAGTT-1	PI-Epi	PostEPI	123	PostEPI	0.011001483	3.72E-06	2.60E-05	8.64E-05	0.000509122	2.86E-07	7.17E-07	1.37E-06	6.76E-05	1.15E-05	9.23E-06	4.66E-05	4.95E-05	0.011001483	1.69E-05	4.32E-05	1.80E-06	1.74E-06	1.05E-05	1.57E-06	1.33E-06	1.81E-06
D4_CATTGTTTCCTGCCAT-1	PI-Epi	PostEPI	61	PostEPI	0.009743856	7.31E-06	1.58E-05	5.49E-05	0.000539488	9.14E-07	2.29E-07	1.07E-06	0.000114824	5.15E-05	5.63E-06	5.51E-05	5.25E-05	0.009743856	2.31E-05	2.54E-05	5.12E-07	1.49E-06	1.05E-05	1.09E-06	2.41E-06	3.29E-06
D4_CATTGTTTCGAGTGGA-1	PI-Epi	PostEPI	24	PostEPI	0.000799975	4.83E-06	1.69E-05	0.000144295	0.000443964	2.32E-07	8.80E-07	4.15E-06	0.000189436	5.03E-05	1.09E-05	3.69E-05	0.000104482	0.000799975	2.12E-05	4.85E-05	1.00E-06	1.89E-06	6.00E-06	7.50E-07	1.97E-06	8.16E-07
D4_CATTTCAAGAAGCGAA-1	PI-Epi	PostEPI	6	PostEPI	0.001321533	1.38E-05	1.52E-05	0.000154408	0.000587542	3.65E-06	3.23E-07	8.86E-07	0.000256092	1.88E-05	1.17E-05	9.62E-06	7.77E-05	0.001321533	2.25E-05	7.44E-05	8.46E-07	2.82E-06	1.61E-05	1.69E-06	1.82E-06	5.34E-07
D4_CATTTCAAGAATTTGG-1	PI-Epi	PostEPI	71	PostEPI	0.010905206	4.46E-06	1.82E-05	8.57E-05	0.000727991	1.37E-06	5.58E-07	8.70E-07	7.91E-05	1.45E-05	7.98E-06	5.14E-05	0.000105514	0.010905206	1.35E-05	2.11E-05	4.91E-07	1.91E-06	8.36E-06	1.26E-06	2.06E-06	5.79E-07
D4_CATTTCACAAGGGTCA-1	PI-Epi	PostEPI	114	PostEPI	0.024461465	2.64E-05	4.76E-05	9.71E-05	0.000343104	1.77E-06	5.33E-07	1.37E-06	7.35E-05	2.86E-06	8.09E-06	1.05E-05	8.81E-05	0.024461465	2.36E-05	5.65E-05	5.97E-07	2.54E-06	1.05E-05	5.23E-07	2.70E-06	8.98E-07
D4_CATTTCACAGTGTGCC-1	PI-Epi	PostEPI	22	PostEPI	0.013421139	2.62E-06	2.24E-05	7.59E-05	0.000584816	1.88E-07	2.83E-07	1.39E-06	0.000122736	9.93E-06	6.71E-06	1.85E-05	4.35E-05	0.013421139	3.66E-05	5.30E-05	4.87E-06	2.62E-06	8.60E-06	1.62E-06	2.89E-06	2.35E-06
D4_CATTTCACATACCAGT-1	PI-Epi	PostEPI	114	PostEPI	0.005104054	7.07E-06	3.38E-05	9.87E-05	0.000475364	1.20E-06	3.71E-07	9.10E-07	0.000179673	0.000207376	1.02E-05	2.20E-05	0.000101948	0.005104054	2.18E-05	3.54E-05	5.90E-07	2.76E-06	7.45E-06	6.52E-07	1.21E-06	1.66E-06
D4_CATTTCAGTCCACTTC-1	PI-Epi	PostEPI	90	PostEPI	0.006234774	1.80E-06	1.40E-05	9.64E-05	0.000720328	4.12E-07	2.85E-07	3.85E-06	4.36E-05	3.20E-05	6.81E-06	2.01E-05	6.10E-05	0.006234774	1.98E-05	5.14E-05	1.99E-06	2.37E-06	7.53E-06	1.49E-06	2.46E-06	1.26E-06
D4_CATTTCAGTCTTTCTA-1	PI-Epi	PostEPI	31	PostEPI	0.007400383	3.16E-05	7.91E-06	7.31E-05	0.000234924	1.04E-06	3.23E-07	3.74E-07	3.63E-05	9.86E-06	6.76E-06	3.47E-05	3.16E-05	0.007400383	1.00E-05	2.35E-05	2.86E-06	1.51E-06	1.44E-05	2.59E-06	2.54E-06	8.71E-07
D4_CATTTCATCAACACCA-1	PI-Epi	PostEPI	61	PostEPI	0.058749571	6.90E-06	1.80E-05	8.62E-05	0.000276287	1.33E-06	4.87E-07	6.52E-07	3.89E-05	5.53E-06	6.66E-06	2.52E-05	7.85E-05	0.058749571	1.18E-05	2.69E-05	2.51E-06	2.16E-06	9.52E-06	5.25E-07	2.82E-06	9.21E-07
D4_CCAAGCGAGCCATGCC-1	PI-Epi	PostEPI	71	PostEPI	0.000495141	2.05E-06	0.000114164	0.000137592	0.000436925	4.42E-06	3.44E-07	8.19E-07	0.000274705	3.12E-05	2.36E-05	7.73E-06	6.41E-05	0.000495141	2.43E-05	0.000105419	4.55E-07	1.62E-06	4.61E-06	1.05E-06	1.29E-06	1.87E-06
D4_CCAAGCGAGGGACACT-1	PI-Epi	PostEPI	78	PostEPI	0.008383918	5.59E-06	2.69E-05	9.01E-05	0.000404758	3.00E-07	4.04E-07	2.17E-06	0.000102777	5.40E-05	1.00E-05	1.73E-05	5.75E-05	0.008383918	2.01E-05	3.72E-05	1.68E-06	2.00E-06	7.53E-06	7.16E-07	1.78E-06	1.71E-06
D4_CCAAGCGCAGATCCAT-1	PI-Epi	PostEPI	6	PostEPI	0.002956297	6.96E-06	4.22E-05	0.000141854	0.000471279	6.57E-07	3.35E-07	2.64E-06	0.000500958	1.61E-05	7.68E-06	9.10E-06	0.000128824	0.002956297	1.13E-05	5.42E-05	8.98E-07	2.94E-06	1.97E-05	4.20E-07	2.22E-06	2.08E-06
D4_CCAAGCGCATAGTCAC-1	PI-Epi.L	PostEPI	2	PostEPI	0.01507872	1.05E-05	5.48E-05	0.000124282	0.000414188	3.51E-07	7.62E-07	2.13E-06	5.88E-05	1.66E-06	1.26E-05	1.48E-05	7.66E-05	0.01507872	1.57E-05	6.59E-05	6.94E-07	2.28E-06	9.67E-06	1.40E-06	1.32E-06	2.61E-06
D4_CCAAGCGCATCCAATG-1	PI-Epi	PostEPI	91	PostEPI	0.00821511	8.19E-06	1.18E-05	8.22E-05	0.000373581	1.72E-07	1.04E-06	1.61E-06	0.000275186	1.05E-05	5.94E-06	1.76E-05	5.44E-05	0.00821511	1.92E-05	2.60E-05	1.32E-06	2.13E-06	1.93E-05	9.39E-07	1.61E-06	1.55E-06
D4_CCAAGCGGTACGAAAT-1	PI-Epi	PostEPI	4	PostEPI	0.069608732	2.32E-06	2.21E-05	0.000100691	0.00028742	5.53E-07	3.16E-07	2.13E-06	5.77E-05	3.38E-06	9.61E-06	1.11E-05	6.72E-05	0.069608732	1.82E-05	2.60E-05	8.06E-07	1.27E-06	8.28E-06	7.83E-07	2.60E-06	1.83E-06
D4_CCAAGCGGTTTACCAG-1	PI-Epi	PostEPI	131	PostEPI	0.004315272	4.11E-06	5.18E-05	8.92E-05	0.001053379	4.00E-07	6.09E-07	3.34E-06	5.23E-05	3.02E-05	5.01E-06	7.57E-05	6.06E-05	0.004315272	1.54E-05	2.01E-05	2.55E-07	2.76E-06	1.08E-05	1.16E-06	1.53E-06	2.09E-06
D4_CCAAGCGTCAGTCCGG-1	PI-Epi	PostEPI	61	PostEPI	0.01907758	7.08E-06	1.79E-05	7.46E-05	0.000614339	1.09E-06	3.66E-07	3.89E-06	0.000123676	1.56E-05	6.91E-06	1.59E-05	5.75E-05	0.01907758	4.07E-05	4.16E-05	1.05E-07	1.59E-06	1.28E-05	7.62E-07	1.74E-06	2.84E-06
D4_CCAATGAAGTGGCGAT-1	PI-Epi	PostEPI	66	PostEPI	0.302701949	4.42E-06	3.79E-05	8.18E-05	0.000496179	6.70E-07	4.25E-07	1.21E-06	7.42E-05	2.56E-06	7.69E-06	3.75E-05	4.90E-05	0.302701949	2.66E-05	4.09E-05	2.79E-06	2.00E-06	8.02E-06	9.73E-07	1.69E-06	1.57E-06
D4_CCAATGACAGAATTCC-1	PI-Epi	PostEPI	22	PostEPI	0.00231101	7.68E-06	3.15E-05	0.000106217	0.000657272	3.10E-07	4.39E-07	7.85E-07	0.00018881	2.67E-05	1.11E-05	3.61E-05	9.07E-05	0.00231101	1.55E-05	2.33E-05	6.82E-07	2.83E-06	9.63E-06	1.21E-06	1.46E-06	5.00E-06
D4_CCAATTTCAACTTGGT-1	PI-Epi	PostEPI	31	PostEPI	0.006879113	9.34E-06	8.90E-05	0.000300057	0.000742596	2.56E-06	6.42E-07	3.56E-07	2.25E-05	5.81E-06	1.04E-05	5.75E-05	7.96E-05	0.006879113	2.00E-05	3.51E-05	1.44E-06	2.71E-06	5.31E-06	2.78E-06	1.43E-06	1.40E-06
D4_CCAATTTCAGCTGCCA-1	PI-Epi	PostEPI	84	PostEPI	0.0047495	8.20E-06	4.85E-05	0.000116862	0.000822301	5.68E-07	4.02E-07	1.64E-06	0.000143575	3.20E-05	6.73E-06	4.56E-05	0.000129315	0.0047495	1.83E-05	4.81E-05	1.01E-06	2.86E-06	7.32E-06	1.59E-06	7.17E-07	2.11E-06
D4_CCAATTTGTGCAGTGA-1	PI-Epi	PostEPI	19	PostEPI	0.00230656	1.17E-05	5.45E-05	9.48E-05	0.000318995	4.11E-07	1.63E-07	9.61E-07	0.000322517	1.66E-05	1.52E-05	1.24E-05	7.80E-05	0.00230656	2.45E-05	6.36E-05	8.10E-07	2.32E-06	8.42E-06	2.45E-06	2.48E-06	2.59E-06
D4_CCACAAAAGTCCTGCG-1	PI-Epi	PostEPI	114	PostEPI	0.018589034	8.87E-06	5.37E-05	0.000106932	0.000653372	2.26E-07	3.16E-07	1.94E-06	0.000101181	4.52E-05	7.47E-06	9.61E-06	8.68E-05	0.018589034	1.45E-05	2.61E-05	4.45E-07	3.56E-06	6.86E-06	1.06E-06	2.15E-06	1.38E-06
D4_CCACAAAGTTGCGGAA-1	PI-Epi.L	PostEPI	95	PostEPI	0.000660227	2.14E-06	2.57E-05	0.000226531	0.000413606	2.02E-07	1.56E-06	2.52E-06	0.000171993	3.65E-06	3.37E-05	6.14E-06	6.14E-05	0.000660227	7.23E-05	7.82E-05	2.00E-06	1.04E-06	1.09E-05	4.93E-06	1.97E-06	1.72E-06
D4_CCACACTAGGTGAGAA-1	PI-Epi	Blood	19	PostEPI	0.000509216	4.56E-06	6.23E-05	8.40E-05	0.000509216	1.08E-07	1.03E-06	6.70E-06	8.26E-05	2.77E-05	8.41E-06	7.10E-05	5.70E-05	0.000462546	3.81E-05	2.97E-05	2.43E-07	2.37E-06	8.65E-06	1.89E-06	1.09E-06	6.85E-06
D4_CCACACTAGGTGTGAC-1	PI-Epi	PostEPI	90	PostEPI	0.042782805	5.57E-06	4.47E-05	0.000101289	0.000238266	4.65E-07	4.20E-07	1.72E-06	9.97E-05	1.82E-06	9.53E-06	1.69E-05	6.20E-05	0.042782805	1.48E-05	2.51E-05	8.32E-07	2.77E-06	6.74E-06	6.64E-07	3.99E-06	1.42E-06
D4_CCACACTGTACATACC-1	PI-Epi	PostEPI	61	PostEPI	0.175551405	2.70E-06	3.22E-05	0.000101498	0.000401369	2.61E-06	2.24E-07	9.15E-07	4.19E-05	1.70E-06	5.91E-06	2.13E-05	4.90E-05	0.175551405	1.25E-05	2.56E-05	5.77E-07	1.88E-06	7.23E-06	9.06E-07	2.90E-06	1.66E-06
D4_CCACACTGTGTTGCCG-1	PI-Epi	PostEPI	121	PostEPI	0.012631105	1.44E-06	1.36E-05	0.00017517	0.000433252	4.23E-07	3.52E-07	2.94E-06	4.53E-05	4.05E-05	1.16E-05	2.15E-05	6.47E-05	0.012631105	1.29E-05	2.28E-05	9.95E-07	1.65E-06	1.76E-05	7.06E-07	9.38E-07	2.00E-06
D4_CCACACTTCCCGTTGT-1	PI-Epi	PostEPI	22	PostEPI	0.006014833	9.60E-06	1.16E-05	9.47E-05	0.000411373	1.40E-06	2.43E-07	1.03E-06	6.23E-05	5.39E-06	5.66E-06	3.51E-05	5.71E-05	0.006014833	3.19E-05	7.35E-05	1.03E-06	1.79E-06	1.28E-05	5.53E-07	2.55E-06	1.88E-06
D4_CCACCATAGACTTCGT-1	PI-Epi	PostEPI	126	PostEPI	0.002937975	8.03E-06	3.16E-05	0.00010167	0.000915539	1.93E-06	4.17E-07	1.17E-06	0.000104712	3.48E-06	6.71E-06	1.51E-05	4.71E-05	0.002937975	1.22E-05	4.46E-05	5.55E-07	2.76E-06	1.59E-05	1.06E-06	2.37E-06	1.42E-06
D4_CCACCATAGCTCGACC-1	PI-Epi	PostEPI	31	PostEPI	0.034538583	1.93E-05	3.50E-05	0.000124336	0.000285169	4.81E-07	3.24E-07	1.70E-06	5.85E-05	1.83E-05	4.28E-06	1.89E-05	4.65E-05	0.034538583	1.11E-05	6.18E-05	4.49E-07	2.00E-06	5.58E-06	1.29E-06	1.63E-06	1.36E-06
D4_CCACCATAGGCTCTCG-1	PI-Epi	PostEPI	84	PostEPI	0.003808883	2.45E-05	3.92E-05	8.16E-05	0.0004727	4.06E-07	1.11E-06	2.05E-06	0.00026626	7.37E-06	1.29E-05	2.22E-05	6.91E-05	0.003808883	1.55E-05	3.07E-05	1.23E-06	2.89E-06	1.88E-05	7.50E-07	1.85E-06	1.26E-06
D4_CCACCATCACGTGTGC-1	PI-Epi	PostEPI	22	PostEPI	0.0884596	9.34E-06	5.42E-05	9.58E-05	0.00037839	6.05E-07	4.44E-07	1.51E-06	0.00015849	2.31E-06	7.12E-06	1.53E-05	7.30E-05	0.0884596	1.17E-05	3.07E-05	7.99E-07	2.64E-06	1.45E-05	5.27E-07	2.10E-06	1.28E-06
D4_CCACGAGAGAAATCCA-1	PS-like	PostEPI	2	PostEPI	0.010787696	2.49E-06	2.60E-05	0.000118068	0.000406007	9.02E-07	4.64E-07	4.66E-07	4.99E-05	2.33E-06	7.21E-06	4.37E-06	4.42E-05	0.010787696	3.22E-05	5.11E-05	2.14E-06	1.25E-06	9.38E-06	1.85E-06	1.07E-06	2.03E-06
D4_CCACGAGCAACTCGTA-1	PI-Epi	Blood	67	PostEPI	0.000959135	6.88E-06	7.35E-05	0.000123496	0.000959135	3.65E-07	2.76E-07	2.05E-06	8.79E-05	8.68E-06	1.40E-05	2.75E-05	7.89E-05	0.000828987	1.76E-05	9.12E-05	3.62E-07	3.14E-06	7.68E-06	1.21E-06	1.64E-06	1.36E-06
D4_CCACGAGCAATAGTGA-1	PS-like	PostEPI	31	PostEPI	0.005978153	1.06E-05	2.31E-05	0.0001465	0.000274555	1.11E-06	4.92E-07	3.31E-06	6.48E-05	1.68E-05	8.59E-06	3.65E-05	6.54E-05	0.005978153	1.95E-05	2.09E-05	4.51E-07	1.52E-06	9.23E-06	1.47E-06	9.64E-07	1.19E-06
D4_CCACGAGCAGCTGTTA-1	PI-Epi	PostEPI	60	PostEPI	0.028282656	1.82E-06	5.12E-05	0.000106018	0.000546401	2.65E-06	8.02E-07	4.95E-07	0.000144741	5.81E-06	8.76E-06	2.59E-05	7.55E-05	0.028282656	9.06E-06	3.07E-05	4.86E-07	1.92E-06	9.91E-06	8.75E-07	1.49E-06	2.50E-06
D4_CCACGAGCATGTACGT-1	PI-Epi	PostEPI	66	PostEPI	0.030662967	2.90E-06	1.65E-05	0.000174183	0.000263324	8.20E-07	5.46E-07	1.52E-06	4.25E-05	6.17E-06	1.82E-05	6.07E-05	7.78E-05	0.030662967	2.37E-05	2.90E-05	6.16E-07	1.50E-06	2.13E-05	1.07E-06	1.29E-06	1.02E-06
D4_CCACGAGGTATGGAGC-1	PI-Epi	PostEPI	105	PostEPI	0.000511468	1.64E-05	4.97E-05	0.00021171	0.000468974	3.32E-07	6.49E-07	9.29E-07	4.25E-05	5.04E-06	2.19E-05	2.00E-05	5.72E-05	0.000511468	1.96E-05	8.42E-05	1.54E-06	2.67E-06	1.11E-05	1.03E-06	7.09E-07	2.08E-06
D4_CCACGAGGTTGCTAGT-1	PI-Epi.L	PostEPI	121	PostEPI	0.0034262	8.53E-06	4.22E-05	0.000164308	0.000719712	4.75E-07	5.02E-07	7.13E-07	0.000455253	7.18E-07	9.48E-06	1.99E-05	0.000102279	0.0034262	3.84E-05	4.62E-05	6.54E-07	2.06E-06	1.46E-05	9.92E-07	2.04E-06	1.33E-06
D4_CCACGAGTCCGAGATT-1	PI-Epi	PostEPI	35	PostEPI	0.023940852	4.37E-06	2.25E-05	0.000131873	0.00022091	1.48E-07	3.50E-07	3.82E-06	0.000137642	3.34E-06	1.09E-05	6.46E-06	6.71E-05	0.023940852	1.70E-05	2.99E-05	3.57E-07	1.90E-06	8.66E-06	9.58E-07	1.93E-06	5.05E-06
D4_CCACGTTAGATGTTCC-1	PI-Epi	PostEPI	84	PostEPI	0.005122037	1.47E-05	3.38E-05	8.95E-05	0.001036499	1.47E-06	8.14E-07	2.06E-06	0.000604647	1.29E-05	1.11E-05	1.09E-05	6.97E-05	0.005122037	1.22E-05	2.11E-05	1.22E-06	3.36E-06	1.23E-05	7.03E-07	2.32E-06	4.34E-07
D4_CCACGTTAGCACCGAA-1	PI-Epi	PostEPI	26	PostEPI	0.011440312	4.99E-06	4.59E-05	8.76E-05	0.000292346	3.97E-07	3.42E-06	1.27E-06	9.27E-05	7.68E-06	1.13E-05	1.94E-05	4.66E-05	0.011440312	1.73E-05	4.11E-05	2.72E-06	1.42E-06	6.44E-06	1.63E-06	2.41E-06	1.43E-06
D4_CCACGTTCAGTGCCTG-1	PI-Epi.L	PostEPI	121	PostEPI	0.011849909	1.52E-06	2.74E-05	7.62E-05	0.000626462	4.02E-07	5.36E-07	2.71E-06	9.21E-05	4.47E-05	4.88E-06	2.08E-05	4.23E-05	0.011849909	2.43E-05	4.19E-05	3.91E-07	1.98E-06	6.34E-06	1.32E-06	1.47E-06	3.42E-06
D4_CCACTTGTCTTTGATC-1	PI-Epi	PostEPI	78	PostEPI	0.005925026	5.83E-06	3.17E-05	8.41E-05	0.000617365	9.09E-07	2.35E-07	1.96E-06	7.08E-05	1.38E-05	5.49E-06	1.37E-05	5.12E-05	0.005925026	2.59E-05	4.34E-05	3.74E-07	2.21E-06	6.97E-06	1.01E-06	1.62E-06	4.48E-06
D4_CCATAAGCACGATTCA-1	PI-Epi	PostEPI	101	PostEPI	0.071512293	1.46E-05	2.22E-05	9.72E-05	0.000282411	4.39E-06	5.91E-07	8.66E-07	0.00014071	3.10E-06	4.15E-06	4.56E-05	9.08E-05	0.071512293	1.82E-05	3.66E-05	4.03E-07	1.45E-06	1.52E-05	7.42E-07	2.33E-06	8.72E-07
D4_CCATAAGCAGACCTAT-1	PI-Epi	PostEPI	87	PostEPI	0.035048612	6.09E-06	4.61E-05	7.33E-05	0.000473605	1.49E-06	4.63E-07	8.36E-07	8.65E-05	3.66E-06	9.17E-06	1.03E-05	9.62E-05	0.035048612	3.82E-05	4.68E-05	1.69E-07	2.27E-06	9.42E-06	4.82E-07	2.13E-06	6.25E-06
D4_CCATAAGCATATCTGG-1	PI-Epi	Blood	126	PostEPI	0.000801798	7.73E-06	5.98E-05	0.00010046	0.000801798	4.69E-07	3.80E-07	5.87E-06	8.30E-05	2.88E-06	1.08E-05	4.32E-05	6.19E-05	0.00052072	4.87E-05	0.000206558	7.49E-07	2.07E-06	1.01E-05	9.58E-07	1.73E-06	1.74E-06
D4_CCATAAGTCATCACTT-1	PI-Epi	PostEPI	91	PostEPI	0.001978277	8.77E-06	6.00E-06	8.61E-05	0.000209328	1.35E-06	8.45E-07	3.67E-06	0.000176287	2.49E-05	4.99E-06	1.43E-05	4.51E-05	0.001978277	1.46E-05	5.33E-05	3.66E-07	1.18E-06	1.01E-05	3.58E-07	1.34E-06	1.42E-06
D4_CCATAAGTCTGGGATT-1	PI-Epi	PostEPI	26	PostEPI	0.012915143	1.28E-05	3.41E-05	7.07E-05	0.000454234	5.52E-07	3.99E-07	1.24E-06	0.000107115	7.90E-06	6.99E-06	1.91E-05	7.69E-05	0.012915143	1.98E-05	3.18E-05	8.43E-07	2.44E-06	1.19E-05	9.57E-07	2.39E-06	7.91E-07
D4_CCATCACAGCAGGTCA-1	PI-Epi	PostEPI	60	PostEPI	0.00237043	5.84E-06	5.74E-05	0.000104718	0.000316692	8.08E-07	2.49E-07	1.21E-06	5.90E-05	5.65E-05	1.29E-05	1.05E-05	6.36E-05	0.00237043	2.42E-05	6.64E-05	8.41E-07	1.56E-06	1.17E-05	9.44E-07	2.89E-06	3.19E-06
D4_CCATCACAGTAGCTCT-1	PI-Epi	PostEPI	66	PostEPI	0.003831231	1.19E-05	4.20E-05	7.98E-05	0.000522616	2.13E-06	4.64E-07	8.50E-07	3.07E-05	9.03E-06	6.78E-06	3.17E-05	8.66E-05	0.003831231	1.52E-05	5.79E-05	2.06E-06	1.72E-06	1.19E-05	1.04E-06	3.42E-06	1.39E-06
D4_CCATCACCAGATCATC-1	PI-Epi	PostEPI	61	PostEPI	0.006010156	2.08E-06	3.38E-05	7.12E-05	0.000784511	2.12E-06	4.67E-07	3.49E-07	5.12E-05	2.03E-05	7.17E-06	1.32E-05	7.52E-05	0.006010156	1.24E-05	3.38E-05	6.13E-07	2.22E-06	1.14E-05	1.35E-06	1.70E-06	2.76E-06
D4_CCATCACTCAAAGAAC-1	PI-Epi	PostEPI	18	PostEPI	0.005350325	9.39E-06	4.51E-05	0.000128782	0.000502701	7.13E-07	2.27E-07	3.70E-07	6.11E-05	7.41E-06	1.36E-05	1.75E-05	7.19E-05	0.005350325	1.66E-05	4.68E-05	1.64E-06	2.94E-06	1.18E-05	1.84E-06	1.67E-06	1.05E-06
D4_CCATCACTCTGCGATA-1	PI-Epi	PostEPI	61	PostEPI	0.046880378	2.94E-06	3.08E-05	8.27E-05	0.000687811	3.30E-07	2.78E-07	3.58E-06	0.000141947	6.20E-06	6.75E-06	2.58E-05	5.32E-05	0.046880378	1.33E-05	3.15E-05	5.85E-07	2.06E-06	1.37E-05	1.40E-06	3.03E-06	1.01E-06
D4_CCCAACTAGATCGACG-1	PI-Epi	PostEPI	6	PostEPI	0.002690173	1.23E-05	3.01E-05	0.000141132	0.000496484	7.30E-07	4.57E-07	2.86E-06	0.000232336	3.10E-06	1.02E-05	1.74E-05	0.000105459	0.002690173	1.81E-05	9.16E-05	8.53E-07	1.96E-06	1.41E-05	8.13E-07	1.47E-06	1.49E-06
D4_CCCAACTAGCACGATG-1	PI-Epi	PostEPI	28	PostEPI	0.006846971	2.04E-06	4.11E-05	0.000126897	0.000450139	1.31E-06	1.73E-07	9.18E-07	4.03E-05	3.27E-05	1.19E-05	5.01E-05	7.52E-05	0.006846971	1.23E-05	1.81E-05	7.22E-07	3.08E-06	5.04E-06	6.92E-07	1.25E-06	2.90E-06
D4_CCCAACTGTTAACAGA-1	PI-Epi	PostEPI	121	PostEPI	0.004774279	1.63E-06	5.59E-05	0.000121254	0.000825753	5.58E-06	1.62E-07	6.74E-07	0.000267625	3.12E-06	1.05E-05	1.52E-05	6.48E-05	0.004774279	1.31E-05	6.41E-05	5.54E-07	2.72E-06	7.27E-06	1.67E-06	1.71E-06	1.24E-06
D4_CCCATTGCAAGCAATA-1	PI-Epi	PostEPI	6	PostEPI	0.001776523	3.95E-05	5.65E-05	0.000104201	0.000536546	1.62E-07	3.78E-07	3.80E-06	0.000117455	7.37E-06	9.22E-06	2.03E-05	0.000101226	0.001776523	1.68E-05	5.77E-05	9.18E-07	3.14E-06	2.06E-05	6.01E-07	1.97E-06	1.61E-06
D4_CCCATTGCAGGCACTC-1	PI-Epi	Blood	95	PostEPI	0.002362971	2.08E-06	4.38E-05	0.00010155	0.002362971	9.06E-07	1.07E-06	1.76E-06	0.000172505	9.67E-06	9.79E-06	1.07E-05	0.000124184	0.000676552	1.14E-05	5.26E-05	1.71E-06	2.64E-06	9.37E-06	1.34E-06	1.01E-06	1.12E-06
D4_CCCATTGGTAATACCC-1	PI-Epi	PostEPI	26	PostEPI	0.011602323	1.41E-05	2.53E-05	0.000103397	0.000657875	1.01E-06	8.15E-07	1.78E-06	0.000106183	5.47E-06	8.67E-06	9.56E-06	9.30E-05	0.011602323	1.72E-05	4.37E-05	4.18E-07	2.36E-06	1.28E-05	5.29E-07	1.23E-06	4.11E-06
D4_CCCATTGGTAGGTAGC-1	PI-Epi	PostEPI	101	PostEPI	0.026071017	3.00E-06	2.90E-05	0.000156565	0.000395032	3.76E-07	1.95E-07	1.86E-06	0.000110426	2.11E-05	1.56E-05	1.39E-05	0.000121592	0.026071017	4.50E-05	2.89E-05	5.20E-07	1.17E-06	1.44E-05	7.69E-07	1.52E-06	1.53E-06
D4_CCCATTGGTGATAGTA-1	PI-Epi	PostEPI	92	PostEPI	0.00763526	2.91E-06	0.00010912	0.000141888	0.000595539	1.35E-06	2.29E-07	1.11E-06	0.000115168	9.28E-06	1.47E-05	3.74E-05	9.73E-05	0.00763526	1.21E-05	3.67E-05	5.18E-07	2.29E-06	8.13E-06	8.94E-07	2.29E-06	1.49E-06
D4_CCCATTGTCTGCCCTA-1	PI-Epi.L	PostEPI	61	PostEPI	0.11922603	8.04E-06	1.67E-05	0.000135232	0.000214895	3.23E-07	2.46E-07	1.27E-06	8.72E-05	1.41E-06	7.76E-06	2.46E-05	6.07E-05	0.11922603	1.86E-05	1.98E-05	6.24E-07	1.52E-06	2.05E-05	1.48E-06	1.23E-06	1.70E-06
D4_CCCGAAGAGCCAAGGT-1	PI-Epi	PostEPI	101	PostEPI	0.002723124	4.17E-06	6.19E-05	0.000156468	0.000562413	2.06E-07	7.39E-07	2.80E-06	1.46E-05	1.77E-05	1.19E-05	3.01E-05	0.000109437	0.002723124	2.26E-05	2.72E-05	7.61E-07	1.99E-06	6.11E-06	1.40E-06	1.67E-06	1.27E-06
D4_CCCGAAGAGCGTTCAT-1	PI-Epi	PostEPI	95	PostEPI	0.019755574	4.52E-06	0.000212176	0.000103576	0.000660587	8.89E-07	3.84E-07	8.85E-06	3.76E-05	5.60E-06	4.64E-06	5.37E-05	0.000109426	0.019755574	2.95E-05	1.75E-05	2.49E-07	3.38E-06	6.31E-06	3.36E-07	8.08E-07	2.05E-06
D4_CCCGAAGCACCTGCGA-1	PI-Epi	PostEPI	26	PostEPI	0.016537927	9.15E-06	2.56E-05	7.94E-05	0.000309809	3.90E-07	4.19E-07	3.86E-06	6.80E-05	1.45E-05	5.32E-06	4.42E-05	6.11E-05	0.016537927	1.66E-05	5.78E-05	5.33E-07	1.91E-06	9.88E-06	8.51E-07	2.90E-06	8.58E-07
D4_CCCGAAGGTCTTACTT-1	PI-Epi.L	PostEPI	31	PostEPI	0.018744906	1.28E-05	4.81E-05	6.36E-05	0.000285147	1.45E-07	4.20E-07	2.00E-06	0.000107011	1.04E-06	1.36E-05	1.30E-05	6.21E-05	0.018744906	2.90E-05	4.23E-05	1.59E-06	1.88E-06	1.05E-05	1.85E-06	2.34E-06	5.39E-07
D4_CCCGAAGTCACTCACC-1	PI-Epi	PostEPI	60	PostEPI	0.012181234	7.45E-06	7.93E-05	0.000111387	0.000320464	8.23E-07	5.98E-07	1.37E-06	9.28E-05	4.54E-06	1.58E-05	2.66E-05	0.000118757	0.012181234	8.65E-06	1.97E-05	8.79E-07	3.36E-06	6.71E-06	6.90E-07	1.29E-06	1.71E-06
D4_CCCGGAAAGAGTCCGA-1	PI-Epi	PostEPI	67	PostEPI	0.013504812	6.02E-06	2.95E-05	8.41E-05	0.000595577	1.05E-07	4.25E-07	1.01E-05	0.000238634	6.93E-06	7.56E-06	2.32E-05	7.07E-05	0.013504812	2.09E-05	4.36E-05	6.65E-07	1.72E-06	1.19E-05	2.14E-06	2.07E-06	1.08E-06
D4_CCCGGAACAACAAGTA-1	PI-Epi	PostEPI	105	PostEPI	0.063924954	5.11E-06	6.59E-05	0.000120422	0.000432989	2.27E-07	4.76E-07	6.71E-07	0.000120758	4.51E-06	4.08E-06	5.69E-06	7.85E-05	0.063924954	1.87E-05	2.12E-05	6.44E-07	1.94E-06	4.65E-06	1.67E-06	1.31E-06	2.38E-06
D4_CCCGGAACACTTTATC-1	PI-Epi.L	PostEPI	67	PostEPI	0.009885649	3.90E-06	5.68E-05	0.000128422	0.000401894	1.16E-06	6.70E-07	1.17E-06	0.000115883	4.12E-06	6.44E-06	9.09E-06	6.37E-05	0.009885649	1.76E-05	2.14E-05	2.51E-07	2.41E-06	1.28E-05	1.22E-06	1.39E-06	6.73E-07
D4_CCCGGAATCAACCCGG-1	PI-Epi	PostEPI	10	PostEPI	0.007450334	2.13E-06	7.24E-05	0.000139456	0.001154078	7.82E-07	2.34E-07	2.15E-06	9.15E-05	5.69E-06	2.30E-05	0.000149723	0.000110111	0.007450334	2.43E-05	2.90E-05	5.60E-07	2.75E-06	1.06E-05	1.50E-06	1.86E-06	1.10E-06
D4_CCCTAACAGAGCTGAC-1	PI-Epi	PostEPI	60	PostEPI	0.005026645	6.11E-06	4.36E-05	0.000182694	0.000671959	6.04E-07	1.98E-07	5.74E-07	0.000235956	2.58E-05	1.37E-05	9.12E-06	0.00011834	0.005026645	1.21E-05	2.59E-05	3.62E-07	4.06E-06	1.47E-05	1.78E-06	1.19E-06	2.10E-06
D4_CCCTAACAGCGATGAC-1	PI-Epi	PostEPI	22	PostEPI	0.004487097	1.26E-05	1.18E-05	8.16E-05	0.000553987	1.10E-06	1.77E-07	3.33E-06	0.000184378	1.12E-05	9.04E-06	4.29E-05	9.28E-05	0.004487097	2.24E-05	1.96E-05	5.06E-07	1.48E-06	1.34E-05	8.56E-07	2.22E-06	1.24E-06
D4_CCCTAACCAAGTATCC-1	PI-Epi	PostEPI	6	PostEPI	0.006785581	1.57E-05	3.36E-05	9.01E-05	0.000456643	4.42E-06	4.33E-07	1.24E-06	8.63E-05	1.04E-05	6.72E-06	3.51E-05	6.86E-05	0.006785581	1.67E-05	4.17E-05	3.23E-07	2.38E-06	1.22E-05	6.52E-07	3.58E-06	1.46E-06
D4_CCCTAACCAATGTGGG-1	PI-Epi	PostEPI	7	PostEPI	0.160028983	2.13E-06	2.24E-05	9.42E-05	0.000305848	7.20E-07	2.86E-07	8.85E-07	2.72E-05	6.77E-06	7.62E-06	1.49E-05	4.72E-05	0.160028983	2.79E-05	2.89E-05	4.84E-07	1.14E-06	5.26E-06	9.85E-07	2.36E-06	2.45E-06
D4_CCCTAACCACAGCTGC-1	PI-Epi	PostEPI	90	PostEPI	0.00144292	3.08E-06	5.51E-05	0.000144456	0.000393091	4.01E-07	2.62E-07	4.36E-06	3.80E-05	1.01E-05	1.28E-05	1.93E-05	6.68E-05	0.00144292	2.81E-05	9.42E-05	1.20E-06	1.91E-06	7.94E-06	7.77E-07	1.46E-06	1.71E-06
D4_CCCTAACGTTCGGCGT-1	PI-Epi	Blood	84	PostEPI	0.001001975	2.19E-05	5.05E-05	0.000159888	0.001001975	5.11E-07	4.48E-07	1.47E-06	0.000307446	1.41E-05	1.87E-05	8.92E-05	9.63E-05	6.97E-05	8.71E-06	7.22E-05	5.50E-07	3.55E-06	1.32E-05	1.42E-06	1.22E-06	1.12E-06
D4_CCCTAACTCAATGTCG-1	PI-Epi	PostEPI	6	PostEPI	0.006949413	6.07E-06	5.14E-05	0.000110705	0.000375995	1.32E-06	4.44E-07	9.15E-07	0.000194525	1.31E-05	1.11E-05	1.34E-05	9.68E-05	0.006949413	1.13E-05	2.42E-05	6.79E-07	2.71E-06	7.61E-06	2.49E-06	2.01E-06	1.27E-06
D4_CCCTAACTCTACTGAG-1	PI-Epi	PostEPI	87	PostEPI	0.185305049	3.40E-06	2.54E-05	8.18E-05	0.0003221	6.81E-07	2.81E-07	3.11E-06	9.24E-05	1.40E-05	4.52E-06	2.43E-05	0.000102418	0.185305049	1.80E-05	2.42E-05	2.57E-07	3.20E-06	8.05E-06	9.31E-07	1.59E-06	2.26E-06
D4_CCCTCAAAGACGACTG-1	PI-Epi	PostEPI	69	PostEPI	0.00144508	3.32E-06	3.11E-05	8.99E-05	0.000628362	5.43E-07	2.34E-07	2.57E-06	0.000137262	2.51E-05	1.24E-05	2.60E-05	7.26E-05	0.00144508	2.54E-05	4.99E-05	1.38E-06	2.23E-06	8.84E-06	1.40E-06	1.53E-06	1.26E-06
D4_CCCTCAAAGAGAATCT-1	PI-Epi	PostEPI	22	PostEPI	0.002310369	2.28E-05	2.67E-05	9.31E-05	0.000765658	8.72E-07	3.80E-07	9.60E-07	0.000224926	3.61E-05	7.37E-06	9.95E-06	6.78E-05	0.002310369	1.84E-05	5.48E-05	7.89E-07	1.85E-06	1.01E-05	5.61E-07	1.75E-06	1.57E-06
D4_CCCTCAAAGCTGAAGC-1	PI-Epi	PostEPI	69	PostEPI	0.017885648	2.03E-05	3.46E-05	7.25E-05	0.000281348	1.21E-06	3.37E-07	1.12E-06	3.09E-05	2.40E-06	6.43E-06	2.58E-05	9.38E-05	0.017885648	1.41E-05	3.64E-05	6.80E-07	1.98E-06	1.19E-05	1.11E-06	2.17E-06	3.05E-06
D4_CCCTCAACAAACGGCA-1	PI-Epi	PostEPI	70	PostEPI	0.077676686	4.16E-06	3.75E-05	0.000132121	0.000418684	3.58E-07	6.17E-07	9.84E-07	0.000126425	1.35E-06	5.75E-06	5.48E-06	9.68E-05	0.077676686	1.46E-05	5.27E-05	6.77E-07	1.36E-06	9.25E-06	1.10E-06	2.17E-06	1.13E-06
D4_CCCTCAACAACTACGT-1	PI-Epi	PostEPI	22	PostEPI	0.060551172	1.64E-06	2.90E-05	7.81E-05	0.000325051	7.29E-07	4.07E-07	2.90E-06	0.000116142	5.90E-06	4.54E-06	4.95E-05	3.54E-05	0.060551172	1.98E-05	3.28E-05	3.07E-07	2.58E-06	1.20E-05	5.46E-07	3.50E-06	1.51E-06
D4_CCCTCAAGTTGGACCC-1	PI-Epi.L	PostEPI	2	PostEPI	0.035952256	4.54E-06	1.37E-05	0.00010898	0.000429907	8.04E-08	3.32E-07	3.93E-06	1.45E-05	4.98E-06	5.51E-06	1.83E-05	4.63E-05	0.035952256	1.78E-05	1.52E-05	1.28E-06	1.33E-06	1.59E-05	2.10E-06	1.57E-06	6.41E-07
D4_CCCTCAATCCACACAA-1	PI-Epi	PostEPI	70	PostEPI	0.081291986	7.94E-06	3.71E-05	8.23E-05	0.000882401	9.30E-07	3.86E-07	4.01E-07	5.15E-05	1.60E-06	4.57E-06	2.17E-05	3.86E-05	0.081291986	2.00E-05	4.19E-05	3.73E-07	3.46E-06	6.15E-06	1.61E-06	2.56E-06	2.81E-06
D4_CCCTCTCAGCACCAGA-1	PI-Epi	PostEPI	90	PostEPI	0.003040025	8.47E-06	2.49E-05	0.000116939	0.000124618	3.02E-07	6.57E-07	1.47E-06	0.000102307	3.76E-05	7.39E-06	2.37E-05	4.30E-05	0.003040025	0.000109646	3.45E-05	9.94E-07	1.06E-06	6.53E-06	9.48E-07	1.40E-06	2.80E-06
D4_CCCTCTCAGGTATAGT-1	PI-Epi	PostEPI	38	PostEPI	0.005071382	5.91E-06	1.27E-05	6.38E-05	0.000230209	2.74E-07	3.12E-07	3.27E-06	0.000257991	1.31E-05	1.09E-05	9.59E-06	6.27E-05	0.005071382	1.87E-05	0.000114846	1.17E-06	2.23E-06	1.26E-05	1.18E-06	2.45E-06	1.17E-06
D4_CCCTCTCAGTATCTGC-1	PI-Epi	PostEPI	137	PostEPI	0.017717619	5.18E-06	3.59E-05	8.65E-05	0.000433595	3.04E-07	7.31E-07	7.08E-07	5.30E-05	1.56E-05	1.03E-05	5.85E-06	7.94E-05	0.017717619	1.43E-05	2.12E-05	4.00E-07	1.77E-06	8.90E-06	1.44E-06	1.95E-06	2.68E-06
D4_CCCTCTCCACGAGGTA-1	PI-Epi.L	Blood	143	Blood	0.002571668	4.11E-05	6.24E-06	0.000231904	0.002571668	1.02E-08	1.61E-07	1.02E-05	0.000594079	1.12E-08	3.09E-05	3.13E-05	0.000156284	2.74E-06	1.11E-05	3.23E-06	3.58E-08	1.20E-06	0.00069241	0.000133283	1.38E-06	3.82E-06
D4_CCCTCTCGTACAGTTC-1	PI-Epi	PostEPI	22	PostEPI	0.044527669	3.99E-06	1.04E-05	0.000108467	0.000454637	3.28E-07	3.27E-07	9.05E-07	0.000178366	1.61E-05	8.69E-06	1.34E-05	6.55E-05	0.044527669	1.86E-05	3.43E-05	1.32E-06	1.59E-06	1.52E-05	4.04E-07	3.18E-06	2.29E-06
D4_CCCTCTCGTGATTAGA-1	PI-Epi	PostEPI	101	PostEPI	0.03739666	9.43E-06	4.24E-05	5.98E-05	0.000561532	1.15E-06	3.70E-07	1.63E-06	0.000124898	5.10E-06	6.25E-06	2.93E-05	7.23E-05	0.03739666	1.27E-05	5.32E-05	4.10E-07	1.76E-06	9.65E-06	1.42E-06	2.28E-06	1.27E-06
D4_CCCTGATAGCGCACAA-1	PI-Epi	PostEPI	22	PostEPI	0.045450427	5.30E-06	4.01E-05	9.84E-05	0.000366833	2.93E-07	3.09E-07	1.84E-06	7.25E-05	1.63E-06	5.45E-06	5.09E-05	6.40E-05	0.045450427	9.51E-06	7.89E-05	3.17E-07	1.74E-06	1.02E-05	4.42E-07	1.65E-06	2.29E-06
D4_CCCTGATAGCGTTCCG-1	PI-Epi.L	PostEPI	18	PostEPI	0.003457869	2.31E-06	5.24E-05	0.000193613	0.000395952	7.93E-07	3.19E-07	6.83E-07	5.94E-05	8.19E-06	1.33E-05	1.36E-05	9.01E-05	0.003457869	1.63E-05	0.000111799	7.15E-07	2.28E-06	1.04E-05	8.58E-07	1.48E-06	1.95E-06
D4_CCCTGATCAAGGTACG-1	PI-Epi	PostEPI	71	PostEPI	0.036616314	5.56E-06	8.88E-05	0.000137587	0.000514409	4.77E-07	6.12E-07	1.08E-06	2.23E-05	3.07E-06	8.70E-06	2.53E-05	0.000110905	0.036616314	7.58E-06	1.70E-05	1.05E-06	2.83E-06	6.87E-06	9.53E-07	3.93E-06	6.51E-07
D4_CCCTGATCACCGTCGA-1	PI-Epi	PostEPI	84	PostEPI	0.000937528	7.84E-06	6.06E-05	0.000128804	0.000504405	4.11E-07	2.46E-07	2.29E-06	0.000219515	1.44E-05	2.53E-05	9.24E-06	0.000130069	0.000937528	2.59E-05	6.00E-05	1.35E-06	1.76E-06	6.71E-06	9.63E-07	1.62E-06	1.87E-06
D4_CCCTGATCACTAACCA-1	PI-Epi	PostEPI	19	PostEPI	0.019047787	3.28E-06	6.92E-05	0.000123967	0.00071245	5.60E-07	1.95E-07	1.69E-06	0.000109777	6.73E-05	1.04E-05	2.58E-05	9.89E-05	0.019047787	1.74E-05	3.69E-05	3.82E-07	2.94E-06	7.25E-06	1.83E-06	2.03E-06	2.24E-06
D4_CCCTGATCAGAGGTTG-1	PI-Epi	PostEPI	69	PostEPI	0.012009337	1.13E-05	6.48E-05	0.000137166	0.000505393	6.44E-07	2.50E-07	4.59E-07	9.58E-05	3.18E-06	1.16E-05	9.71E-06	0.000103674	0.012009337	4.78E-05	4.35E-05	1.31E-06	1.80E-06	5.18E-06	1.43E-06	2.53E-06	7.13E-07
D4_CCCTGATCATCAGTCA-1	PI-Epi	PostEPI	114	PostEPI	0.013946552	5.52E-06	3.65E-05	0.000163629	0.000501047	8.61E-08	6.31E-07	3.99E-06	7.90E-05	2.24E-06	9.87E-06	0.000106477	7.47E-05	0.013946552	1.92E-05	2.42E-05	7.27E-07	2.84E-06	1.31E-05	1.78E-06	1.52E-06	8.35E-07
D4_CCCTGATGTGTTCGAT-1	PI-Epi	PostEPI	7	PostEPI	0.016838472	4.37E-06	6.92E-05	0.00010867	0.000489667	1.57E-06	2.65E-07	4.92E-07	3.62E-05	1.21E-05	9.02E-06	9.72E-06	0.000102586	0.016838472	1.44E-05	3.02E-05	3.66E-07	3.22E-06	1.14E-05	6.54E-07	8.92E-07	1.43E-06
D4_CCCTTAGAGTAAATGC-1	PI-Epi	PostEPI	22	PostEPI	0.002687854	1.28E-05	2.25E-05	7.83E-05	0.000424387	7.24E-07	3.97E-07	2.29E-06	5.92E-05	9.13E-06	4.33E-06	8.01E-05	7.58E-05	0.002687854	1.93E-05	8.92E-05	2.15E-06	2.43E-06	1.37E-05	1.06E-06	2.61E-06	1.29E-06
D4_CCCTTAGCAGCGAACA-1	PI-Epi	PostEPI	22	PostEPI	0.004300984	1.97E-05	9.99E-06	7.98E-05	0.000305961	5.03E-06	4.16E-07	4.48E-07	0.000103093	7.73E-07	1.11E-05	1.50E-05	9.67E-05	0.004300984	1.60E-05	6.70E-05	1.80E-06	1.13E-06	4.03E-05	1.48E-06	2.09E-06	3.85E-07
D4_CCCTTAGCATCGATCA-1	PI-Epi	PostEPI	16	PostEPI	0.002790031	8.53E-06	3.30E-05	0.000121572	0.000577153	1.12E-06	5.61E-07	4.30E-07	4.24E-05	1.37E-05	6.57E-06	6.04E-05	7.90E-05	0.002790031	1.30E-05	0.000111231	1.52E-06	4.08E-06	6.26E-06	9.74E-07	2.28E-06	2.13E-06
D4_CCCTTAGGTACGGTTT-1	PI-Epi.L	PostEPI	2	PostEPI	0.021523091	4.94E-06	2.60E-05	8.28E-05	0.000475042	5.64E-07	3.10E-07	1.06E-06	3.65E-05	7.13E-06	4.42E-06	1.22E-05	5.23E-05	0.021523091	1.81E-05	2.39E-05	7.09E-07	1.80E-06	6.34E-06	1.23E-06	1.38E-06	2.79E-06
D4_CCCTTAGGTCAGGTAG-1	PI-Epi	PostEPI	106	PostEPI	0.006870599	1.88E-06	8.16E-05	8.04E-05	0.000377862	2.15E-07	4.22E-07	2.17E-06	3.70E-05	3.46E-05	4.09E-06	1.72E-05	0.000141941	0.006870599	1.60E-05	5.69E-05	1.61E-06	2.19E-06	3.89E-06	1.43E-06	2.79E-06	4.50E-06
D4_CCGAACGAGTGTTCAC-1	PI-Epi	PostEPI	92	PostEPI	0.00072784	4.69E-06	9.55E-05	0.000105611	0.000550894	2.52E-07	2.73E-07	1.25E-06	0.000210175	1.74E-06	3.52E-05	8.13E-05	9.16E-05	0.00072784	2.46E-05	5.72E-05	1.79E-06	3.07E-06	1.13E-05	1.23E-06	7.70E-07	1.01E-06
D4_CCGATCTCAGGGAGAG-1	PI-Epi	PostEPI	4	PostEPI	0.034226729	2.25E-06	1.11E-05	0.000178505	0.000153282	2.34E-07	9.75E-07	3.40E-06	5.85E-05	7.07E-06	2.14E-05	6.22E-06	5.51E-05	0.034226729	0.000111204	8.03E-05	8.50E-07	1.39E-06	1.85E-05	8.37E-07	1.09E-06	1.02E-06
D4_CCGATCTGTACCTATG-1	PI-Epi	PostEPI	61	PostEPI	0.06951105	4.43E-06	3.34E-05	0.0001182	0.000366441	2.74E-06	5.22E-07	1.01E-06	7.24E-05	9.65E-06	3.53E-06	2.80E-05	6.23E-05	0.06951105	1.46E-05	5.90E-05	1.32E-07	1.70E-06	9.42E-06	8.44E-07	1.67E-06	3.05E-06
D4_CCGATCTGTAGGGTAC-1	PI-Epi.L	PostEPI	18	PostEPI	0.010535445	7.79E-06	2.93E-05	0.000141022	0.000513748	5.88E-08	2.68E-07	5.55E-06	2.17E-05	4.26E-05	4.10E-05	1.14E-05	5.38E-05	0.010535445	9.12E-06	2.36E-05	1.76E-06	1.63E-06	1.01E-05	2.61E-06	2.18E-06	8.86E-07
D4_CCGATGGAGTCGGGAT-1	PI-Epi	PostEPI	6	PostEPI	0.00539623	1.32E-05	5.48E-05	0.000144418	0.000861806	4.71E-07	3.41E-07	3.44E-06	0.000193533	9.39E-06	1.41E-05	2.54E-05	0.000104205	0.00539623	1.31E-05	3.44E-05	4.20E-07	2.73E-06	1.10E-05	6.17E-07	1.54E-06	1.57E-06
D4_CCGATGGCAATCAGCT-1	PI-Epi	PostEPI	10	PostEPI	0.016724901	1.04E-06	9.36E-05	0.000137161	0.000982443	1.27E-06	1.86E-07	7.75E-07	9.57E-05	4.01E-06	1.88E-05	0.000106484	0.000110755	0.016724901	1.15E-05	2.33E-05	1.15E-06	4.12E-06	9.74E-06	5.41E-07	9.18E-07	1.52E-06
D4_CCGATGGCATAGACTC-1	PI-Epi	PostEPI	6	PostEPI	0.010855472	1.06E-05	4.86E-05	7.55E-05	0.000474759	1.01E-06	6.65E-07	1.90E-06	0.000151835	1.05E-05	6.27E-06	5.36E-05	5.30E-05	0.010855472	1.36E-05	2.86E-05	2.80E-07	1.88E-06	1.51E-05	1.23E-06	2.63E-06	2.73E-06
D4_CCGATGGGTTCAAACC-1	PI-Epi	PostEPI	26	PostEPI	0.010693639	1.19E-05	3.43E-05	0.000103336	0.000415067	2.58E-07	1.05E-06	2.13E-06	6.51E-05	1.32E-05	8.16E-06	4.28E-05	0.00011242	0.010693639	1.61E-05	3.16E-05	7.51E-07	2.60E-06	1.75E-05	9.08E-07	2.17E-06	1.56E-06
D4_CCGATGGTCATGCGGC-1	PI-Epi	Blood	84	PostEPI	0.000494354	1.45E-05	0.000173305	8.71E-05	0.000494354	1.03E-07	3.84E-07	4.55E-06	0.000402765	6.40E-05	1.51E-05	5.42E-06	7.58E-05	0.000236117	2.36E-05	4.66E-05	3.54E-07	2.56E-06	1.26E-05	1.88E-06	1.25E-06	2.36E-06
D4_CCGATGGTCTAGACCA-1	PI-Epi	PostEPI	17	PostEPI	0.009731927	2.40E-05	8.25E-05	5.69E-05	0.000376301	5.04E-07	4.55E-07	9.45E-07	0.000122096	6.88E-06	1.27E-05	1.15E-05	6.71E-05	0.009731927	1.68E-05	3.76E-05	3.78E-07	2.13E-06	5.92E-06	7.57E-07	9.43E-07	3.52E-06
D4_CCGCAAGAGTGCAGGT-1	PI-Epi.L	PostEPI	67	PostEPI	0.001705747	4.13E-06	4.96E-05	0.00013753	0.000460502	2.20E-07	2.14E-07	6.75E-06	0.000139571	2.30E-05	1.09E-05	7.65E-06	4.82E-05	0.001705747	2.55E-05	5.84E-05	9.13E-07	1.55E-06	7.50E-06	1.39E-06	1.24E-06	1.16E-06
D4_CCGCAAGGTCCACTTC-1	PI-Epi	PostEPI	87	PostEPI	0.065978294	1.19E-06	4.24E-05	0.000118293	0.000246094	4.73E-07	5.60E-07	3.89E-07	7.26E-05	3.04E-05	3.81E-06	3.66E-05	4.16E-05	0.065978294	1.89E-05	2.56E-05	5.92E-07	2.64E-06	4.13E-06	1.18E-06	1.84E-06	6.71E-06
D4_CCGCAAGGTTATGACC-1	PI-Epi	PostEPI	19	PostEPI	0.176438303	1.07E-06	5.36E-05	0.000113398	0.000323357	7.44E-07	5.46E-07	1.77E-07	0.000220837	2.95E-06	7.17E-06	2.31E-05	4.99E-05	0.176438303	1.97E-05	1.09E-05	2.45E-06	1.77E-06	7.63E-06	2.16E-06	1.72E-06	1.91E-06
D4_CCGCAAGTCGCAGTCG-1	PI-Epi	PostEPI	22	PostEPI	0.018085611	1.73E-06	2.49E-05	9.91E-05	0.000607086	4.73E-06	5.34E-07	9.47E-07	8.05E-05	2.62E-05	1.31E-05	1.88E-05	3.71E-05	0.018085611	1.84E-05	4.29E-05	2.27E-07	1.73E-06	2.27E-05	8.17E-07	1.98E-06	1.15E-06
D4_CCGGACAAGCGATGCA-1	PI-Epi	PostEPI	118	PostEPI	0.000709808	4.40E-06	8.85E-05	5.54E-05	0.00052486	2.30E-06	6.05E-07	1.17E-06	0.000251952	3.22E-05	1.70E-05	6.96E-06	0.000129174	0.000709808	1.83E-05	6.56E-05	5.22E-07	2.92E-06	1.07E-05	3.85E-07	8.66E-07	2.35E-06
D4_CCGGACAAGGCATCGA-1	PI-Epi	PostEPI	92	PostEPI	0.00908093	7.81E-06	3.41E-05	9.77E-05	0.000413583	3.85E-07	4.91E-07	5.04E-07	0.000126568	6.50E-06	3.04E-05	6.85E-06	0.000180373	0.00908093	1.57E-05	1.79E-05	2.11E-06	2.12E-06	1.50E-05	1.16E-06	1.77E-06	9.57E-07
D4_CCGGACAAGGCCTTCG-1	PI-Epi	PostEPI	67	PostEPI	0.03216732	3.60E-06	5.80E-05	0.000152087	0.000529303	2.35E-07	1.96E-07	2.11E-07	0.000131619	3.08E-06	1.57E-05	1.57E-05	0.000102267	0.03216732	1.04E-05	7.51E-05	2.70E-06	2.55E-06	1.35E-05	1.24E-06	1.04E-06	4.39E-06
D4_CCGGACACATACGCAT-1	PI-Epi	PostEPI	90	PostEPI	0.009811	1.80E-06	6.73E-05	0.000103852	0.000255982	7.45E-07	7.23E-07	1.37E-06	6.65E-05	3.11E-05	8.07E-06	1.82E-05	7.56E-05	0.009811	1.51E-05	1.79E-05	1.04E-06	1.69E-06	6.97E-06	1.26E-06	2.09E-06	2.01E-06
D4_CCGGGTAGTAGCGTAG-1	PI-Epi	PostEPI	84	PostEPI	0.003713271	1.50E-05	0.000213247	0.000181161	0.00093559	1.17E-07	1.93E-07	2.94E-06	0.000238105	7.44E-06	1.47E-05	1.15E-05	4.99E-05	0.003713271	1.90E-05	3.59E-05	1.54E-06	3.49E-06	8.31E-06	1.56E-06	2.00E-06	1.52E-06
D4_CCGGGTAGTCTCTCCA-1	PI-Epi.L	PostEPI	2	PostEPI	0.030655801	2.54E-06	1.22E-05	9.35E-05	0.000243647	1.11E-07	5.88E-07	4.06E-06	9.25E-05	8.37E-07	7.33E-06	1.45E-05	5.17E-05	0.030655801	1.46E-05	3.42E-05	2.88E-06	2.01E-06	1.29E-05	6.07E-06	2.73E-06	1.47E-06
D4_CCGGGTAGTCTGCAAT-1	PI-Epi	PostEPI	95	PostEPI	0.011497229	1.03E-05	3.64E-05	8.70E-05	0.001626855	1.77E-06	1.26E-07	8.61E-07	0.000135953	7.97E-06	8.47E-06	9.74E-06	5.17E-05	0.011497229	2.69E-05	5.19E-05	1.91E-06	4.01E-06	1.24E-05	1.26E-06	1.66E-06	1.96E-06
D4_CCGGTAGAGCGTTACT-1	PI-Epi	PostEPI	30	PostEPI	0.025427475	4.15E-06	0.000222505	0.000280131	0.001443986	1.41E-07	3.25E-07	9.41E-07	8.56E-05	1.53E-06	4.31E-05	2.55E-05	8.30E-05	0.025427475	2.85E-05	2.08E-05	2.77E-06	1.85E-06	1.02E-05	2.44E-06	2.17E-06	5.90E-07
D4_CCGGTAGCACAGAGAC-1	PI-Epi	PostEPI	114	PostEPI	0.014708247	3.47E-06	2.62E-05	0.000174712	0.000514595	2.95E-07	3.08E-07	1.38E-06	8.69E-05	4.50E-06	8.61E-06	3.98E-05	0.000100311	0.014708247	1.49E-05	3.36E-05	2.15E-06	1.57E-06	1.27E-05	1.65E-06	1.77E-06	1.96E-06
D4_CCGGTAGGTAGCTTTG-1	PI-Epi	PostEPI	6	PostEPI	0.001951634	1.64E-05	2.25E-05	7.92E-05	0.000828349	9.10E-07	6.55E-07	5.26E-06	0.000141079	2.33E-05	1.02E-05	9.36E-06	8.00E-05	0.001951634	1.53E-05	7.63E-05	3.94E-07	2.18E-06	1.37E-05	1.73E-06	3.54E-06	4.83E-07
D4_CCGTGAGAGCTAAACA-1	PI-Epi	PostEPI	60	PostEPI	0.001176135	1.61E-06	4.41E-05	7.90E-05	0.000750517	8.78E-07	9.06E-07	2.99E-06	6.87E-05	2.62E-05	1.74E-05	2.37E-05	8.19E-05	0.001176135	1.56E-05	5.56E-05	4.87E-07	1.83E-06	8.49E-06	1.47E-06	1.31E-06	7.81E-07
D4_CCGTGAGCAGAGGAAA-1	PI-Epi	PostEPI	6	PostEPI	0.001025094	6.20E-06	3.22E-05	0.000136133	0.000512246	8.34E-07	9.94E-07	1.90E-06	0.000279008	1.34E-05	8.56E-06	2.55E-05	6.96E-05	0.001025094	2.58E-05	7.45E-05	3.78E-07	2.86E-06	1.81E-05	6.09E-07	1.82E-06	1.15E-06
D4_CCGTTCAAGAGTCCGA-1	PI-Epi	PostEPI	6	PostEPI	0.011502959	4.12E-05	6.38E-05	4.75E-05	0.000537252	7.35E-08	5.40E-07	7.38E-06	3.80E-05	6.22E-06	7.48E-06	1.33E-05	0.00010519	0.011502959	1.22E-05	3.15E-05	1.34E-06	2.72E-06	1.05E-05	8.20E-07	1.31E-06	2.45E-06
D4_CCGTTCAAGCGTATGG-1	PI-Epi	PostEPI	16	PostEPI	0.063979375	2.42E-06	5.79E-05	0.000142004	0.000350811	1.99E-07	2.16E-07	3.48E-06	4.05E-05	5.90E-06	1.02E-05	1.41E-05	6.93E-05	0.063979375	1.14E-05	4.08E-05	3.98E-07	1.82E-06	9.01E-06	2.67E-06	1.72E-06	1.21E-06
D4_CCGTTCACAGATCATC-1	PI-Epi	PostEPI	18	PostEPI	0.000778128	5.52E-06	3.46E-05	0.000126242	0.000556135	1.60E-07	7.04E-07	2.13E-06	3.03E-05	5.74E-05	9.36E-06	3.53E-05	6.35E-05	0.000778128	9.68E-06	3.07E-05	9.31E-07	2.97E-06	1.15E-05	1.51E-06	1.24E-06	1.12E-06
D4_CCGTTCATCGCTGTCT-1	PI-Epi	PostEPI	26	PostEPI	0.016222625	1.94E-05	2.51E-05	7.40E-05	0.000405697	3.46E-07	3.91E-07	1.29E-06	5.03E-05	4.81E-06	6.14E-06	1.93E-05	5.81E-05	0.016222625	7.90E-06	2.15E-05	1.19E-06	1.35E-06	1.34E-05	1.20E-06	3.13E-06	2.00E-06
D4_CCGTTCATCTCCACTG-1	PI-Epi	PostEPI	84	PostEPI	0.005334377	3.54E-06	8.32E-05	0.00011061	0.00054787	8.25E-07	5.41E-07	5.97E-07	0.000113323	2.97E-05	7.40E-06	8.91E-06	8.07E-05	0.005334377	2.57E-05	2.00E-05	1.46E-06	2.43E-06	9.77E-06	1.51E-06	2.11E-06	2.14E-06
D4_CCTAACCAGACTACGG-1	PI-Epi	Blood	30	PostEPI	0.000752006	1.13E-05	6.66E-05	9.31E-05	0.000752006	3.86E-07	3.19E-07	1.67E-06	0.000122907	4.47E-05	1.44E-05	1.10E-05	6.27E-05	0.000696142	1.79E-05	4.17E-05	9.07E-07	3.52E-06	1.70E-05	1.35E-06	1.53E-06	2.10E-06
D4_CCTAACCAGGAAGAAC-1	PI-Epi	PostEPI	123	PostEPI	0.0020472	4.91E-05	4.11E-05	0.000155285	0.000543325	2.08E-07	3.23E-07	4.54E-06	7.21E-05	2.96E-06	1.37E-05	6.46E-05	5.06E-05	0.0020472	1.06E-05	4.81E-05	1.18E-06	3.27E-06	1.20E-05	1.41E-06	2.28E-06	8.79E-07
D4_CCTAACCCATCACCAA-1	PI-Epi	PostEPI	90	PostEPI	0.005604563	1.01E-05	7.67E-05	8.71E-05	0.000736681	2.51E-07	9.69E-07	2.46E-06	3.56E-05	1.38E-05	1.26E-05	5.43E-05	4.15E-05	0.005604563	1.53E-05	3.41E-05	8.63E-07	1.71E-06	7.63E-06	6.20E-07	1.94E-06	1.88E-06
D4_CCTAACCGTGGACAGT-1	PI-Epi	PostEPI	84	PostEPI	0.014145743	6.22E-06	3.28E-05	0.000100613	0.00080277	1.14E-06	2.51E-07	1.09E-06	0.000187407	3.65E-06	8.84E-06	1.04E-05	9.98E-05	0.014145743	2.18E-05	2.39E-05	1.28E-06	1.53E-06	1.00E-05	1.04E-06	1.71E-06	2.12E-06
D4_CCTAACCTCTTGGATG-1	PI-Epi	PostEPI	19	PostEPI	0.005958404	1.83E-05	3.90E-05	8.86E-05	0.00057169	1.23E-06	2.03E-07	6.10E-07	0.0003265	6.82E-06	1.23E-05	1.59E-05	7.00E-05	0.005958404	2.87E-05	3.52E-05	3.17E-07	2.70E-06	7.72E-06	1.16E-06	2.99E-06	2.62E-06
D4_CCTAAGAAGGTAGTAT-1	PI-Epi.L	PostEPI	2	PostEPI	0.008330014	6.37E-06	2.25E-05	0.000172935	0.000413293	3.96E-08	3.30E-07	3.57E-06	7.14E-05	8.31E-06	1.85E-05	3.04E-06	8.13E-05	0.008330014	2.43E-05	3.91E-05	7.84E-06	1.78E-06	1.57E-05	8.53E-07	8.76E-07	1.94E-06
D4_CCTAAGACAGGGCTTC-1	PI-Epi.L	PostEPI	18	PostEPI	0.009444796	4.57E-06	9.52E-05	0.000267361	0.000149473	6.18E-08	3.34E-07	5.29E-06	0.000187089	4.93E-06	1.69E-05	2.02E-06	0.000111685	0.009444796	1.63E-05	1.76E-05	1.29E-06	1.92E-06	9.44E-06	1.20E-06	2.28E-06	2.24E-06
D4_CCTAAGACATACACCA-1	PI-Epi	PostEPI	106	PostEPI	0.021531165	4.83E-06	1.94E-05	0.000110652	0.000683115	7.28E-06	3.54E-07	9.68E-07	7.00E-05	4.76E-05	9.26E-06	1.07E-05	0.000102148	0.021531165	1.87E-05	3.62E-05	2.30E-07	2.93E-06	8.94E-06	5.72E-07	2.76E-06	1.88E-06
D4_CCTAAGATCACCCTCA-1	PI-Epi.L	PostEPI	18	PostEPI	0.010377976	1.42E-06	5.68E-05	6.92E-05	0.000678583	3.37E-07	2.40E-07	9.91E-07	9.96E-05	7.55E-06	5.33E-06	1.76E-05	5.55E-05	0.010377976	1.75E-05	3.29E-05	1.14E-06	3.25E-06	6.15E-06	1.48E-06	1.23E-06	2.48E-06
D4_CCTAAGATCCTCATAT-1	PI-Epi	PostEPI	70	PostEPI	0.038682742	2.19E-06	7.29E-05	0.000130473	0.000564776	1.98E-06	4.80E-07	6.43E-07	4.56E-05	3.46E-06	5.39E-06	1.05E-05	7.76E-05	0.038682742	3.71E-05	3.44E-05	4.10E-07	2.05E-06	3.51E-06	9.38E-07	1.77E-06	2.79E-06
D4_CCTACGTAGCCAACCC-1	PI-Epi	PostEPI	38	PostEPI	0.008736572	8.14E-06	2.19E-05	7.62E-05	0.000413228	1.37E-06	3.61E-07	1.88E-06	0.000144851	1.07E-05	8.47E-06	1.12E-05	0.000112086	0.008736572	2.08E-05	6.01E-05	3.40E-07	2.22E-06	1.03E-05	3.68E-07	1.37E-06	3.10E-06
D4_CCTACGTAGCGATGGT-1	PI-Epi	PostEPI	7	PostEPI	0.015390914	5.50E-07	4.11E-05	0.000151894	0.000844689	5.09E-07	3.87E-07	3.53E-06	0.000109003	1.84E-05	7.21E-06	2.90E-05	9.90E-05	0.015390914	2.48E-05	2.98E-05	2.43E-07	2.36E-06	4.70E-06	1.23E-06	1.90E-06	1.16E-06
D4_CCTACGTCACTAACCA-1	PI-Epi	PostEPI	121	PostEPI	0.005902821	1.49E-05	3.90E-05	8.84E-05	0.001108475	4.02E-07	1.25E-07	9.10E-07	6.10E-05	1.03E-05	1.02E-05	5.21E-05	6.35E-05	0.005902821	4.75E-05	5.69E-05	3.63E-07	1.95E-06	6.98E-06	1.74E-06	2.32E-06	2.57E-06
D4_CCTACGTCATAGGTTC-1	PI-Epi	PostEPI	70	PostEPI	0.003298645	4.63E-06	0.000154082	9.21E-05	0.00054389	3.62E-07	4.70E-07	1.56E-06	4.32E-05	1.95E-05	8.00E-06	3.66E-06	7.33E-05	0.003298645	1.74E-05	4.60E-05	2.90E-07	2.63E-06	4.67E-06	9.21E-07	1.96E-06	2.07E-06
D4_CCTACGTGTGCCCACA-1	PI-Epi	PostEPI	6	PostEPI	0.000739517	1.28E-05	1.72E-05	0.000152025	0.000618231	1.23E-07	6.60E-07	8.81E-06	0.000164296	8.71E-06	8.50E-06	9.34E-05	8.23E-05	0.000739517	1.48E-05	3.78E-05	6.29E-07	3.41E-06	1.51E-05	7.87E-07	9.95E-07	1.73E-06
D4_CCTACGTTCTTAATCC-1	PI-Epi	PostEPI	90	PostEPI	0.007074643	2.43E-05	3.39E-05	8.47E-05	0.000558972	8.00E-07	2.79E-07	6.85E-07	0.00016886	2.45E-05	1.18E-05	1.34E-05	8.76E-05	0.007074643	2.08E-05	3.23E-05	7.69E-07	1.68E-06	9.15E-06	1.03E-06	1.77E-06	1.69E-06
D4_CCTATCGAGCATCAGG-1	PI-Epi.L	PostEPI	18	PostEPI	0.021276374	7.17E-06	9.85E-05	0.000308307	0.000341521	1.18E-07	2.53E-07	3.01E-06	2.84E-05	2.97E-06	9.58E-06	1.02E-05	4.42E-05	0.021276374	1.72E-05	2.31E-05	7.37E-07	1.63E-06	1.29E-05	1.15E-06	1.78E-06	9.59E-07
D4_CCTCAACCACATGTTG-1	PI-Epi	PostEPI	26	PostEPI	0.015111392	1.71E-05	2.54E-05	0.000108826	0.000467585	4.94E-07	7.68E-07	1.33E-06	5.49E-05	7.58E-06	4.94E-06	2.90E-05	5.10E-05	0.015111392	1.38E-05	3.07E-05	4.92E-07	1.84E-06	9.45E-06	8.63E-07	3.52E-06	1.92E-06
D4_CCTCAACGTGTTTGCA-1	PS-like	PostEPI	2	PostEPI	0.004818204	3.73E-06	8.64E-05	0.000117724	0.00019934	6.85E-07	2.07E-06	2.04E-06	6.72E-05	2.03E-05	5.43E-06	2.16E-05	5.01E-05	0.004818204	1.60E-05	1.71E-05	3.91E-07	3.45E-06	1.19E-05	1.37E-06	1.27E-06	2.10E-06
D4_CCTCAACTCAAAGACA-1	PI-Epi	PostEPI	101	PostEPI	0.002133486	1.09E-05	2.62E-05	6.93E-05	0.000486512	2.40E-06	2.65E-07	9.60E-07	2.59E-05	1.83E-05	4.69E-06	6.91E-05	5.32E-05	0.002133486	1.67E-05	6.57E-05	1.62E-06	2.33E-06	9.05E-06	1.37E-06	2.38E-06	7.44E-07
D4_CCTCAACTCGCACGGT-1	PI-Epi	PostEPI	24	PostEPI	0.023614444	3.55E-05	2.79E-05	8.49E-05	0.000614557	4.33E-07	1.46E-07	2.13E-06	0.00013039	9.40E-06	9.69E-06	3.70E-05	7.70E-05	0.023614444	1.79E-05	3.59E-05	1.05E-06	2.89E-06	5.55E-06	1.38E-06	2.10E-06	1.62E-06
D4_CCTCAACTCGTCAAAC-1	PI-Epi.L	PostEPI	91	PostEPI	0.003678174	8.72E-06	1.21E-05	0.000303391	0.000124749	1.44E-06	2.58E-06	8.81E-07	0.000107557	1.28E-06	5.42E-06	2.22E-05	7.79E-05	0.003678174	1.28E-05	1.73E-05	6.51E-07	2.17E-06	4.07E-05	1.03E-06	2.72E-06	6.45E-07
D4_CCTCAACTCTCCGCAT-1	PI-Epi	PostEPI	69	PostEPI	0.02720388	3.52E-06	5.01E-05	0.000122201	0.000390156	8.50E-07	2.10E-07	3.82E-06	9.05E-05	6.60E-06	1.27E-05	2.89E-05	5.64E-05	0.02720388	1.56E-05	2.15E-05	6.38E-07	1.66E-06	1.05E-05	4.94E-07	2.33E-06	7.95E-07
D4_CCTCACAGTACAAAGT-1	PI-Epi	PostEPI	67	PostEPI	0.014793902	5.81E-06	1.43E-05	0.000154373	0.000485954	2.26E-06	2.19E-07	7.33E-07	3.64E-05	5.75E-06	1.29E-05	1.68E-05	6.69E-05	0.014793902	1.96E-05	3.88E-05	6.05E-07	1.87E-06	4.68E-06	1.28E-06	2.55E-06	1.08E-06
D4_CCTCACAGTGAGCTCC-1	PI-Epi	PostEPI	30	PostEPI	0.025635314	1.37E-06	7.97E-05	9.52E-05	0.000988878	2.14E-07	3.95E-07	1.26E-06	6.27E-05	2.01E-05	1.06E-05	3.47E-05	7.96E-05	0.025635314	9.85E-06	3.81E-05	1.66E-06	3.49E-06	8.34E-06	1.06E-06	1.95E-06	1.51E-06
D4_CCTCACATCGCTTGAA-1	PI-Epi	PostEPI	26	PostEPI	0.05446131	1.28E-05	1.48E-05	9.67E-05	0.000222428	3.21E-07	3.50E-07	1.35E-06	0.000167549	2.49E-06	1.45E-05	3.97E-05	5.48E-05	0.05446131	2.04E-05	2.53E-05	1.47E-06	2.17E-06	2.55E-05	8.89E-07	2.19E-06	1.33E-06
D4_CCTCAGTAGCTGTGCC-1	PI-Epi	PostEPI	84	PostEPI	0.021751397	1.46E-05	1.60E-05	9.83E-05	0.000416509	4.33E-07	8.90E-07	1.65E-06	6.10E-05	1.07E-05	8.31E-06	6.00E-05	6.11E-05	0.021751397	9.95E-06	1.34E-05	1.53E-06	3.54E-06	1.23E-05	1.93E-06	2.57E-06	5.69E-07
D4_CCTCAGTCACAGTCCG-1	PI-Epi.L	PostEPI	18	PostEPI	0.011394544	8.49E-06	3.95E-05	7.26E-05	0.000453991	2.92E-07	7.12E-07	1.34E-06	4.83E-05	2.81E-06	4.60E-06	2.31E-05	6.30E-05	0.011394544	1.43E-05	2.55E-05	8.87E-07	1.58E-06	1.35E-05	1.81E-06	1.32E-06	1.52E-06
D4_CCTCAGTGTAACCAGG-1	PI-Epi	PostEPI	131	PostEPI	0.009713316	1.52E-05	6.91E-05	0.000129446	0.000489443	6.65E-07	4.53E-07	1.52E-06	8.51E-05	1.73E-06	7.18E-06	2.26E-05	9.57E-05	0.009713316	1.49E-05	6.52E-05	4.93E-07	3.16E-06	1.37E-05	8.41E-07	2.20E-06	1.38E-06
D4_CCTCAGTTCAACTGAC-1	PI-Epi	PostEPI	24	PostEPI	0.00891742	5.36E-06	5.33E-05	8.81E-05	0.000841011	1.82E-07	2.30E-07	1.68E-06	8.36E-05	2.37E-05	1.84E-05	1.60E-05	8.58E-05	0.00891742	2.64E-05	2.34E-05	1.42E-06	2.41E-06	1.11E-05	8.56E-07	8.54E-07	1.06E-06
D4_CCTCAGTTCCGAGTGC-1	PI-Epi	PostEPI	105	PostEPI	0.017560445	7.04E-07	5.55E-05	0.000130813	0.001753688	1.46E-06	2.86E-07	5.94E-07	0.000104652	3.25E-06	2.21E-05	2.59E-05	0.000105982	0.017560445	1.89E-05	9.04E-06	1.97E-06	2.68E-06	5.99E-06	2.10E-06	1.91E-06	1.00E-06
D4_CCTCATGAGTCTACCA-1	PI-Epi	PostEPI	78	PostEPI	0.029639205	2.43E-06	3.08E-05	8.61E-05	0.000454601	5.15E-07	4.98E-07	1.43E-06	7.26E-05	7.55E-06	1.13E-05	3.16E-05	7.41E-05	0.029639205	1.82E-05	2.61E-05	7.30E-07	1.82E-06	6.77E-06	7.78E-07	3.06E-06	9.65E-07
D4_CCTCATGAGTTTGAGA-1	PI-Epi	PostEPI	19	PostEPI	0.00632663	1.62E-05	7.45E-05	0.000128886	0.000422037	3.12E-07	2.36E-07	2.17E-06	5.49E-05	3.08E-06	9.00E-06	1.68E-05	7.32E-05	0.00632663	2.97E-05	3.33E-05	6.11E-07	3.23E-06	1.02E-05	1.01E-06	1.46E-06	3.05E-06
D4_CCTCATGCACTAAACC-1	PI-Epi	PostEPI	101	PostEPI	0.008686972	7.56E-07	5.69E-05	0.0001537	0.000567457	7.98E-07	6.86E-07	4.04E-07	8.39E-05	0.000161233	1.17E-05	7.31E-06	6.01E-05	0.008686972	1.72E-05	3.77E-05	8.34E-07	1.57E-06	4.57E-06	3.39E-06	1.29E-06	1.19E-06
D4_CCTCATGTCCTCACCA-1	PI-Epi	PostEPI	38	PostEPI	0.016127723	2.83E-06	3.70E-05	0.000131597	0.00042442	9.89E-07	5.47E-07	1.27E-06	0.000264989	6.98E-06	1.16E-05	8.99E-06	7.06E-05	0.016127723	2.25E-05	8.93E-05	8.90E-07	2.49E-06	1.35E-05	7.15E-07	2.52E-06	1.90E-06
D4_CCTCATGTCGCTACGG-1	PS-like	PostEPI	31	PostEPI	0.006149183	8.09E-07	6.08E-05	0.000119142	0.000301952	2.47E-07	3.09E-07	1.35E-06	3.66E-05	1.34E-05	5.83E-06	1.69E-05	7.10E-05	0.006149183	1.96E-05	3.16E-05	1.26E-06	2.34E-06	5.09E-06	2.28E-06	2.07E-06	1.56E-06
D4_CCTCCAACAATTAGGA-1	PI-Epi.L	Blood	2	PostEPI	0.000421807	1.77E-05	0.000121694	0.000121729	0.000421807	1.01E-06	4.38E-07	2.88E-06	3.15E-05	8.80E-07	3.28E-05	4.46E-05	6.40E-05	0.000317482	4.87E-05	3.10E-05	5.69E-07	2.74E-06	1.40E-05	1.77E-06	1.41E-06	2.03E-06
D4_CCTCCAATCAGAGTTC-1	PI-Epi	PostEPI	2	PostEPI	0.021721414	5.18E-06	4.59E-05	0.000108268	0.000358406	4.29E-07	1.93E-06	1.86E-06	0.000131215	9.22E-06	8.38E-06	1.44E-05	5.92E-05	0.021721414	1.55E-05	1.61E-05	4.41E-07	1.53E-06	1.28E-05	1.26E-06	2.29E-06	1.89E-06
D4_CCTCCAATCGCTAAAC-1	PI-Epi	PostEPI	114	PostEPI	0.033240189	5.63E-06	3.52E-05	8.47E-05	0.000428553	5.89E-07	4.70E-07	1.04E-06	6.30E-05	3.46E-05	6.52E-06	2.03E-05	5.62E-05	0.033240189	1.28E-05	7.07E-05	6.43E-07	2.21E-06	1.00E-05	1.01E-06	2.46E-06	1.33E-06
D4_CCTCCAATCTCGTCGT-1	PI-Epi	PostEPI	18	PostEPI	0.006973782	4.45E-06	5.11E-05	0.000153276	0.000403057	3.37E-07	4.03E-07	2.57E-06	4.32E-05	4.15E-06	7.46E-06	3.05E-05	5.34E-05	0.006973782	2.59E-05	2.79E-05	4.21E-07	1.93E-06	8.55E-06	3.04E-06	2.33E-06	2.63E-06
D4_CCTCCTCCACTGCACG-1	PI-Epi	PostEPI	72	PostEPI	0.006563896	2.15E-05	2.75E-05	0.000117533	0.000292418	7.18E-07	5.07E-07	4.37E-07	8.64E-05	6.52E-05	1.24E-05	7.75E-06	0.000105696	0.006563896	1.49E-05	5.02E-05	5.11E-07	2.14E-06	6.11E-06	3.25E-07	1.86E-06	1.57E-06
D4_CCTCCTCCAGCAGGAT-1	AME	PostEPI	46	PostEPI	0.019112899	4.93E-06	3.42E-05	0.000111158	0.000391938	1.54E-07	4.18E-07	3.77E-06	0.000246565	1.80E-05	1.51E-05	9.11E-06	9.86E-05	0.019112899	2.70E-05	2.56E-05	5.25E-07	2.47E-06	1.60E-05	4.36E-07	1.42E-06	2.78E-06
D4_CCTCCTCCATGTGTCA-1	PI-Epi	PostEPI	69	PostEPI	0.028716711	6.16E-06	4.61E-05	0.000118098	0.000435332	3.56E-07	2.14E-07	5.32E-07	3.91E-05	1.23E-05	1.09E-05	1.57E-05	5.16E-05	0.028716711	2.39E-05	5.26E-05	2.22E-06	2.22E-06	1.02E-05	6.65E-07	2.49E-06	1.31E-06
D4_CCTCCTCGTTAAGTCC-1	PI-Epi.L	PostEPI	123	PostEPI	0.002060835	2.59E-06	5.17E-05	9.62E-05	0.000342922	3.67E-07	3.97E-07	5.83E-06	4.54E-05	5.24E-05	9.25E-06	1.34E-05	6.16E-05	0.002060835	1.05E-05	4.76E-05	7.83E-07	2.31E-06	1.48E-05	1.81E-06	1.43E-06	1.25E-06
D4_CCTCTAGTCAAATAGG-1	PI-Epi	PostEPI	50	PostEPI	0.003995477	1.10E-05	7.16E-05	0.000100571	0.000243298	8.23E-07	7.25E-07	1.02E-06	5.91E-05	1.35E-05	1.11E-05	9.92E-06	8.73E-05	0.003995477	1.75E-05	7.02E-05	6.14E-07	1.58E-06	7.39E-06	9.11E-07	1.21E-06	1.19E-06
D4_CCTCTAGTCGTGCATA-1	PI-Epi	PostEPI	67	PostEPI	0.007775255	1.45E-06	4.68E-05	0.000162482	0.001339729	5.57E-06	3.33E-07	1.38E-06	3.55E-05	8.09E-05	1.06E-05	1.55E-05	5.55E-05	0.007775255	2.63E-05	1.90E-05	2.03E-07	2.07E-06	9.23E-06	1.26E-06	2.04E-06	1.70E-06
D4_CCTCTCCCAATAACCC-1	PI-Epi	PostEPI	122	PostEPI	0.080766688	1.97E-06	1.66E-05	0.000102655	0.000327785	3.62E-07	2.47E-07	1.79E-06	5.13E-05	5.38E-07	3.01E-06	2.00E-05	6.03E-05	0.080766688	1.12E-05	4.61E-05	6.65E-07	2.20E-06	1.24E-05	1.38E-06	1.82E-06	2.63E-06
D4_CCTCTCCCAATGAAAC-1	PI-Epi.L	PostEPI	91	PostEPI	0.007037777	6.29E-06	1.22E-05	0.000989998	0.000226696	5.12E-07	2.61E-06	3.55E-06	2.86E-05	5.15E-06	4.19E-06	2.96E-05	7.57E-05	0.007037777	4.93E-05	2.47E-05	6.35E-07	1.50E-06	2.07E-05	5.19E-07	2.50E-06	3.10E-07
D4_CCTCTCCCACGCGTCA-1	PI-Epi.L	PostEPI	18	PostEPI	0.003840426	2.17E-06	0.000129419	0.000201581	0.000795255	2.17E-06	7.96E-07	2.38E-07	3.90E-05	1.64E-05	1.14E-05	9.67E-06	7.17E-05	0.003840426	1.57E-05	3.55E-05	3.64E-07	3.07E-06	5.81E-06	2.04E-06	1.04E-06	9.12E-07
D4_CCTCTCCCAGTCAGAG-1	PI-Epi	PostEPI	78	PostEPI	0.028091327	1.59E-06	1.57E-05	8.46E-05	0.000585255	5.34E-07	4.38E-07	1.95E-06	0.000132934	1.01E-05	4.71E-06	7.47E-05	6.43E-05	0.028091327	1.84E-05	2.84E-05	5.35E-07	2.80E-06	1.25E-05	7.70E-07	1.68E-06	1.47E-06
D4_CCTGCATCACTTCCTG-1	PI-Epi	PostEPI	122	PostEPI	0.067939868	6.25E-06	2.02E-05	6.72E-05	0.000478251	1.23E-06	7.25E-07	1.57E-06	9.44E-05	9.92E-07	6.01E-06	1.94E-05	7.23E-05	0.067939868	2.19E-05	1.80E-05	8.88E-07	1.55E-06	1.41E-05	8.37E-07	2.82E-06	1.72E-06
D4_CCTGCATGTACCGGCT-1	PI-Epi	PostEPI	31	PostEPI	0.005497488	5.52E-06	6.78E-05	0.000115753	0.000307627	8.36E-07	1.68E-07	1.78E-06	4.12E-05	1.72E-05	9.84E-06	2.08E-05	7.22E-05	0.005497488	1.49E-05	2.82E-05	4.09E-07	3.04E-06	6.22E-06	1.44E-06	1.38E-06	2.67E-06
D4_CCTGCATGTAGGATAT-1	PI-Epi	PostEPI	91	PostEPI	0.001076755	6.04E-06	9.35E-06	0.000121257	0.00045752	2.75E-07	3.90E-07	7.76E-06	0.000163376	2.05E-05	8.02E-06	3.61E-05	6.98E-05	0.001076755	9.24E-06	8.68E-05	8.62E-07	2.01E-06	2.71E-05	1.03E-06	1.81E-06	8.28E-07
D4_CCTGCATTCTCGTGGG-1	PI-Epi	PostEPI	60	PostEPI	0.020426289	4.41E-06	8.08E-05	9.92E-05	0.000687117	1.70E-07	2.43E-07	3.33E-06	0.000212193	1.06E-05	1.35E-05	1.17E-05	6.05E-05	0.020426289	1.28E-05	2.45E-05	1.25E-06	3.61E-06	1.03E-05	9.52E-07	1.84E-06	1.96E-06
D4_CCTGTTGCAGTAGGAC-1	PI-Epi	PostEPI	92	PostEPI	0.002658618	6.25E-06	4.38E-05	9.97E-05	0.000753076	2.76E-07	4.78E-07	1.29E-06	0.000295646	1.12E-05	1.84E-05	2.63E-05	0.000103207	0.002658618	1.20E-05	2.80E-05	1.07E-06	3.11E-06	1.31E-05	1.92E-06	1.06E-06	2.40E-06
D4_CCTGTTGGTCGTGCCA-1	PI-Epi	PostEPI	67	PostEPI	0.005552956	2.40E-05	1.91E-05	9.20E-05	0.000337918	6.53E-07	3.84E-07	1.54E-06	0.000151256	2.64E-05	4.89E-06	7.02E-06	3.92E-05	0.005552956	1.44E-05	3.13E-05	6.47E-07	2.12E-06	6.29E-06	1.03E-06	2.02E-06	1.81E-06
D4_CCTGTTGTCCATTGCC-1	PI-Epi	PostEPI	101	PostEPI	0.080607308	5.60E-06	1.48E-05	9.46E-05	0.000267718	2.99E-07	3.45E-07	1.62E-06	8.03E-05	4.49E-06	1.77E-05	3.25E-05	8.14E-05	0.080607308	2.46E-05	2.83E-05	5.61E-07	9.21E-07	1.16E-05	1.01E-06	1.41E-06	3.15E-06
D4_CCTGTTGTCGGTGTTA-1	PI-Epi	PostEPI	22	PostEPI	0.00372102	6.42E-06	6.77E-05	0.000100645	0.000360677	4.90E-07	6.10E-07	3.69E-06	7.03E-05	2.26E-05	9.90E-06	2.18E-05	6.39E-05	0.00372102	1.29E-05	3.25E-05	1.17E-06	1.54E-06	1.06E-05	6.92E-07	2.17E-06	1.49E-06
D4_CCTTCAGAGACGCAGT-1	PI-Epi.L	PostEPI	67	PostEPI	0.033066764	4.79E-06	2.67E-05	0.000115393	0.000350889	3.36E-08	6.96E-07	2.44E-06	0.000252963	1.87E-07	7.18E-06	1.32E-05	5.20E-05	0.033066764	2.53E-05	3.85E-05	1.57E-06	2.40E-06	1.15E-05	2.16E-06	2.70E-06	3.39E-06
D4_CCTTCAGCACGCACCA-1	PI-Epi	PostEPI	31	PostEPI	0.062371147	5.26E-06	4.29E-05	0.0001518	0.000197062	2.50E-07	2.89E-07	1.23E-06	2.52E-05	7.08E-06	6.10E-06	3.69E-05	5.39E-05	0.062371147	2.52E-05	3.16E-05	5.05E-07	1.36E-06	1.01E-05	1.10E-06	1.67E-06	2.20E-06
D4_CCTTCAGCACTGATTG-1	PI-Epi	PostEPI	66	PostEPI	0.001229339	1.38E-05	5.96E-05	8.85E-05	0.000573963	2.83E-06	2.57E-07	3.92E-07	7.22E-05	0.00024021	8.08E-06	9.02E-06	9.05E-05	0.001229339	2.05E-05	7.67E-05	1.12E-06	3.15E-06	8.20E-06	1.28E-06	1.55E-06	2.41E-06
D4_CCTTCAGGTTGGGTAG-1	PI-Epi	PostEPI	92	PostEPI	0.011015165	2.61E-06	3.73E-05	9.99E-05	0.001218553	5.23E-07	2.81E-07	1.96E-06	0.000120923	3.82E-05	9.62E-06	4.52E-05	4.40E-05	0.011015165	1.39E-05	3.99E-05	4.55E-07	2.31E-06	7.01E-06	1.74E-06	1.14E-06	8.08E-07
D4_CCTTCAGTCTGCCTCA-1	PI-Epi	PostEPI	105	PostEPI	0.004142728	1.66E-05	4.56E-05	7.32E-05	0.00063784	3.03E-07	1.00E-06	2.36E-06	0.000177818	7.19E-06	4.55E-06	9.61E-06	4.92E-05	0.004142728	2.91E-05	4.11E-05	2.43E-07	3.60E-06	8.19E-06	2.16E-06	1.37E-06	3.00E-06
D4_CCTTGTGAGTTGGCTT-1	PI-Epi	PostEPI	95	PostEPI	0.001934493	4.10E-05	3.47E-05	0.000155834	0.000373205	3.82E-07	8.22E-07	3.03E-06	8.14E-05	1.23E-05	9.88E-06	2.06E-05	0.000100134	0.001934493	1.65E-05	1.76E-05	1.44E-07	1.62E-06	6.97E-06	1.14E-06	2.44E-06	6.19E-06
D4_CCTTGTGCACTGAATC-1	PI-Epi	PostEPI	60	PostEPI	0.002665647	5.38E-06	0.000138293	0.000109858	0.000505634	1.14E-06	4.48E-07	9.38E-07	7.78E-05	4.97E-06	1.17E-05	1.71E-05	9.10E-05	0.002665647	1.53E-05	2.67E-05	8.10E-07	4.58E-06	6.74E-06	1.82E-06	1.27E-06	2.43E-06
D4_CCTTGTGTCAGTGTTG-1	PI-Epi	PostEPI	19	PostEPI	0.043781369	8.35E-06	4.23E-05	0.000122684	0.000656375	1.36E-06	5.40E-07	2.17E-07	0.000142118	4.91E-06	1.07E-05	2.34E-05	8.04E-05	0.043781369	1.21E-05	5.76E-05	6.33E-07	2.06E-06	4.35E-06	1.36E-06	2.04E-06	9.05E-07
D4_CGAAGGATCCATTCAT-1	PI-Epi	PostEPI	95	PostEPI	0.016875104	5.39E-06	4.18E-05	9.83E-05	0.000676968	2.25E-07	2.25E-07	9.70E-07	5.41E-05	1.65E-05	5.77E-06	1.59E-05	9.81E-05	0.016875104	2.54E-05	3.71E-05	1.60E-06	1.99E-06	9.19E-06	1.43E-06	1.52E-06	1.95E-06
D4_CGAAGTTCAGGCTATT-1	PI-Epi	PostEPI	95	PostEPI	0.003136928	2.29E-06	3.90E-05	0.000105468	0.001121974	2.17E-07	5.05E-07	1.42E-06	8.11E-05	2.13E-05	6.00E-06	2.07E-05	8.52E-05	0.003136928	1.04E-05	1.71E-05	1.60E-06	3.34E-06	2.58E-05	1.92E-06	1.90E-06	9.25E-07
D4_CGAAGTTTCTTGGATG-1	PI-Epi	Blood	84	PostEPI	0.00068138	8.48E-06	8.94E-05	0.000137856	0.00068138	2.73E-07	3.19E-07	1.68E-06	7.91E-05	7.94E-05	1.43E-05	3.19E-05	6.89E-05	0.000505487	1.86E-05	3.56E-05	1.70E-06	3.92E-06	1.08E-05	1.40E-06	1.13E-06	3.06E-06
D4_CGAATTGCACTACCGG-1	PI-Epi	PostEPI	22	PostEPI	0.020690322	7.53E-06	2.11E-05	7.42E-05	0.000221778	5.19E-07	4.40E-07	6.84E-07	9.05E-05	1.78E-05	6.79E-06	1.68E-05	6.81E-05	0.020690322	9.76E-06	3.21E-05	5.62E-07	1.63E-06	1.43E-05	1.27E-06	1.98E-06	2.87E-06
D4_CGAATTGCAGTCAGTT-1	PI-Epi	PostEPI	19	PostEPI	0.035221484	8.82E-06	6.79E-05	9.72E-05	0.000311469	4.11E-07	5.47E-07	9.50E-07	0.000104171	3.76E-06	8.98E-06	2.16E-05	6.88E-05	0.035221484	1.93E-05	3.14E-05	1.82E-06	1.97E-06	7.77E-06	1.44E-06	2.95E-06	1.44E-06
D4_CGAATTGGTATGTCAC-1	PI-Epi	PostEPI	19	PostEPI	0.00191386	1.55E-05	6.57E-05	8.67E-05	0.00091353	9.08E-07	3.26E-07	1.54E-06	0.000159014	4.61E-06	1.05E-05	2.69E-05	8.62E-05	0.00191386	2.74E-05	4.70E-05	2.39E-06	2.44E-06	4.91E-06	1.35E-06	3.51E-06	1.66E-06
D4_CGAATTGGTGAAGCTG-1	PI-Epi.L	PostEPI	2	PostEPI	0.017378887	3.14E-06	5.76E-05	8.55E-05	0.000276082	4.96E-07	2.32E-07	4.23E-06	7.38E-05	4.55E-06	9.42E-06	6.35E-06	7.12E-05	0.017378887	1.35E-05	1.70E-05	5.50E-07	2.08E-06	1.16E-05	1.25E-06	1.93E-06	5.57E-07
D4_CGAATTGGTTGGGTTT-1	PI-Epi	PostEPI	26	PostEPI	0.007270829	3.64E-06	2.66E-05	0.000102595	0.00049757	3.01E-07	3.65E-07	2.30E-06	5.18E-05	1.25E-05	1.04E-05	3.00E-05	0.000104969	0.007270829	1.60E-05	4.39E-05	2.15E-06	2.11E-06	1.24E-05	8.60E-07	3.00E-06	2.91E-06
D4_CGAATTGTCTGCGAGC-1	PI-Epi	PostEPI	26	PostEPI	0.009744373	3.63E-06	1.50E-05	9.87E-05	0.00070555	1.34E-06	2.06E-07	1.23E-06	6.00E-05	1.19E-05	6.14E-06	2.55E-05	7.79E-05	0.009744373	1.23E-05	5.45E-05	7.41E-07	1.78E-06	1.37E-05	1.99E-06	3.21E-06	9.99E-07
D4_CGACAGCAGACATAGT-1	PS-like	PostEPI	31	PostEPI	0.002797082	4.30E-05	4.21E-05	0.000161587	0.000266841	4.28E-08	8.81E-07	1.96E-06	8.94E-06	2.55E-06	1.61E-05	0.000137744	9.48E-05	0.002797082	1.28E-05	2.64E-05	1.62E-06	1.16E-06	2.23E-05	1.54E-06	7.95E-07	1.34E-06
D4_CGACAGCCAAGACAAT-1	PI-Epi	PostEPI	84	PostEPI	0.004622957	6.07E-06	5.80E-05	0.000125605	0.001146602	2.64E-07	2.19E-07	1.06E-06	0.00011957	3.23E-06	1.24E-05	5.35E-05	7.54E-05	0.004622957	2.21E-05	6.12E-05	1.47E-06	2.60E-06	2.71E-05	2.32E-06	2.55E-06	2.05E-06
D4_CGACAGCGTTATGGTC-1	PI-Epi	PostEPI	19	PostEPI	0.001385545	3.91E-05	1.94E-05	9.56E-05	0.000483645	3.36E-07	3.75E-07	4.31E-06	0.000295655	6.93E-05	1.00E-05	4.63E-06	6.24E-05	0.001385545	2.34E-05	4.69E-05	7.59E-07	1.38E-06	9.73E-06	1.09E-06	1.58E-06	1.59E-06
D4_CGACAGCTCTCGTGAA-1	PI-Epi	PostEPI	10	PostEPI	0.001953956	1.72E-06	6.11E-05	0.000164221	0.001304384	3.23E-07	2.87E-07	4.31E-06	5.91E-05	4.55E-05	1.65E-05	0.000100187	0.00011789	0.001953956	1.24E-05	1.32E-05	1.68E-07	3.86E-06	2.17E-05	5.70E-07	1.86E-06	8.19E-07
D4_CGAGAAGCACGGTCTG-1	PI-Epi	PostEPI	60	PostEPI	0.001946285	1.91E-06	2.58E-05	0.000118341	0.000916468	1.25E-06	1.28E-06	2.23E-06	0.000241211	5.37E-06	1.07E-05	3.86E-05	0.000103719	0.001946285	1.98E-05	4.40E-05	1.78E-06	2.13E-06	1.50E-05	7.77E-07	2.02E-06	9.20E-07
D4_CGAGAAGGTGAGTGAC-1	PI-Epi	PostEPI	30	PostEPI	0.003488044	9.92E-06	6.36E-05	0.000117275	0.001169949	6.50E-07	3.31E-07	2.58E-06	8.50E-05	5.19E-06	1.24E-05	5.48E-05	8.07E-05	0.003488044	1.64E-05	4.01E-05	3.62E-07	2.64E-06	6.19E-06	1.10E-06	1.47E-06	1.51E-06
D4_CGAGAAGTCCGTATAG-1	PI-Epi	PostEPI	101	PostEPI	0.034358565	1.93E-05	1.35E-05	0.000122182	0.00025191	1.65E-06	5.03E-07	1.11E-06	9.18E-05	4.73E-06	5.11E-06	1.85E-05	0.000116376	0.034358565	2.21E-05	3.77E-05	4.69E-07	2.14E-06	8.33E-06	9.80E-07	3.41E-06	7.99E-07
D4_CGAGGAAAGAAAGTCT-1	PI-Epi.L	PostEPI	61	PostEPI	0.006028935	6.61E-06	1.95E-05	0.000123225	0.000448037	4.79E-07	5.56E-07	3.03E-06	7.73E-05	1.67E-06	6.82E-06	5.49E-05	6.62E-05	0.006028935	1.53E-05	3.44E-05	5.86E-07	1.38E-06	1.09E-05	8.54E-07	3.69E-06	1.55E-06
D4_CGAGGAACAAAGCACG-1	PI-Epi	PostEPI	24	PostEPI	0.004634506	2.17E-06	4.65E-05	9.30E-05	0.000852289	2.83E-07	1.89E-07	2.41E-06	0.000384837	0.000110427	1.51E-05	6.27E-06	0.000109	0.004634506	2.13E-05	2.73E-05	5.84E-07	2.83E-06	1.00E-05	9.01E-07	9.00E-07	2.23E-06
D4_CGAGGCTAGGGCAATC-1	PI-Epi	PostEPI	6	PostEPI	0.009948134	1.17E-05	6.43E-05	8.29E-05	0.00057424	2.60E-07	4.09E-07	8.83E-06	9.94E-05	8.12E-06	7.34E-06	4.28E-05	5.69E-05	0.009948134	1.35E-05	5.45E-05	4.03E-07	2.24E-06	1.19E-05	1.11E-06	1.85E-06	1.46E-06
D4_CGAGGCTCAGCGTATT-1	PI-Epi	Blood	96	PostEPI	0.00079594	4.04E-06	3.65E-05	0.000110936	0.00079594	2.22E-07	5.35E-07	4.82E-06	0.000126909	2.77E-05	1.15E-05	2.16E-05	8.49E-05	0.000453743	1.61E-05	3.69E-05	8.09E-07	3.12E-06	1.43E-05	8.24E-07	1.70E-06	7.66E-07
D4_CGAGGCTGTACTCGCG-1	PI-Epi	PostEPI	70	PostEPI	0.007472065	5.02E-06	6.54E-05	0.000107436	0.000777226	5.96E-07	5.06E-07	1.47E-06	0.000167222	9.44E-07	8.70E-06	2.74E-05	6.91E-05	0.007472065	2.79E-05	3.36E-05	1.22E-06	2.72E-06	9.90E-06	1.05E-06	9.63E-07	3.16E-06
D4_CGAGGCTGTCTAGATC-1	PI-Epi.L	PostEPI	61	PostEPI	0.013550786	1.22E-05	1.38E-05	0.000168087	0.000322412	2.10E-07	7.51E-07	1.29E-06	5.17E-05	5.07E-06	7.78E-06	2.86E-05	5.20E-05	0.013550786	1.18E-05	4.11E-05	9.01E-07	2.21E-06	1.86E-05	7.37E-07	1.64E-06	1.05E-06
D4_CGAGTGCAGTGTTCCA-1	PI-Epi	PostEPI	60	PostEPI	0.002059975	2.62E-06	3.31E-05	0.000100579	0.000390947	2.00E-07	4.60E-06	2.45E-06	0.000153249	2.80E-05	2.01E-05	8.70E-06	9.11E-05	0.002059975	1.46E-05	3.04E-05	7.11E-07	9.05E-07	1.52E-05	3.43E-07	1.79E-06	1.60E-06
D4_CGAGTGCTCTAGACCA-1	PI-Epi	PostEPI	71	PostEPI	0.016829925	4.09E-06	4.76E-05	0.000101785	0.000588378	1.83E-06	2.22E-07	1.09E-06	0.000106701	1.52E-05	1.74E-05	3.55E-05	9.46E-05	0.016829925	1.72E-05	1.86E-05	1.25E-06	1.49E-06	8.63E-06	7.30E-07	1.85E-06	1.17E-06
D4_CGAGTTAAGTACAGAT-1	PI-Epi	PostEPI	60	PostEPI	0.006416748	1.46E-06	4.99E-05	0.000123003	0.000790958	5.31E-07	3.47E-07	1.44E-06	6.36E-05	2.73E-05	8.45E-06	4.62E-05	5.64E-05	0.006416748	2.14E-05	2.63E-05	4.82E-07	2.37E-06	1.02E-05	5.53E-07	1.50E-06	5.39E-06
D4_CGAGTTAAGTCTGTAC-1	PI-Epi	PostEPI	123	PostEPI	0.000815654	2.85E-06	2.19E-05	0.000224229	0.000584505	3.59E-07	2.74E-06	1.23E-05	0.000113434	9.02E-06	1.63E-05	7.47E-05	0.000124845	0.000815654	1.52E-05	1.26E-05	1.69E-07	2.40E-06	1.96E-05	1.13E-06	9.93E-07	1.36E-06
D4_CGAGTTACAGATACCT-1	PI-Epi	PostEPI	123	PostEPI	0.007186369	1.02E-05	5.15E-05	0.000123272	0.000455344	6.86E-07	6.03E-07	3.10E-06	7.10E-05	1.37E-05	7.25E-06	2.07E-05	8.16E-05	0.007186369	2.56E-05	2.58E-05	4.40E-07	2.46E-06	8.30E-06	8.44E-07	1.84E-06	1.11E-06
D4_CGAGTTACAGTAACAA-1	PI-Epi	PostEPI	24	PostEPI	0.007689244	4.82E-05	7.49E-05	0.000126469	0.000716365	3.04E-07	2.14E-07	2.21E-06	5.99E-05	1.83E-06	1.06E-05	2.88E-05	5.65E-05	0.007689244	4.62E-05	5.49E-05	1.14E-06	1.67E-06	9.06E-06	1.65E-06	2.20E-06	2.50E-06
D4_CGAGTTACAGTTGAAA-1	PI-Epi	PostEPI	18	PostEPI	0.001922824	1.01E-05	9.01E-05	0.000115913	0.000818035	4.21E-07	7.62E-07	1.37E-06	2.80E-05	2.47E-05	1.56E-05	8.36E-06	9.51E-05	0.001922824	2.51E-05	3.49E-05	1.90E-06	3.05E-06	5.97E-06	1.15E-06	2.07E-06	1.47E-06
D4_CGAGTTAGTACGTGAG-1	PI-Epi	PostEPI	105	PostEPI	0.001482853	1.51E-05	0.000106809	0.000149757	0.000657935	1.89E-06	4.40E-07	1.34E-06	0.000130926	2.48E-05	1.83E-05	3.05E-05	5.83E-05	0.001482853	1.56E-05	3.67E-05	5.73E-07	2.77E-06	7.86E-06	3.44E-07	2.08E-06	9.33E-07
D4_CGAGTTAGTCTCACGG-1	PI-Epi	PostEPI	91	PostEPI	0.010399926	1.97E-06	3.14E-05	0.000120979	0.000357502	3.08E-07	1.22E-06	5.49E-06	6.71E-05	2.46E-05	7.41E-06	1.88E-05	8.59E-05	0.010399926	1.87E-05	3.49E-05	5.12E-07	1.82E-06	1.39E-05	5.83E-07	2.24E-06	1.69E-06
D4_CGAGTTAGTTATGGTC-1	PI-Epi	PostEPI	60	PostEPI	0.001573732	1.27E-05	2.70E-05	5.62E-05	0.000612094	5.25E-07	4.87E-07	1.60E-06	0.000175307	0.00010293	6.78E-06	2.83E-05	6.68E-05	0.001573732	1.86E-05	7.44E-05	7.83E-07	2.49E-06	1.06E-05	1.04E-06	1.84E-06	1.05E-06
D4_CGATCGGAGAAGCCAC-1	PI-Epi	PostEPI	143	Blood	0.002295632	2.00E-05	4.91E-05	5.70E-05	0.000766397	2.94E-07	4.89E-07	4.71E-06	0.000131042	2.69E-05	8.39E-06	1.46E-05	0.000122186	0.002295632	1.26E-05	3.85E-05	6.14E-07	2.85E-06	2.25E-05	1.25E-06	1.22E-06	1.78E-06
D4_CGATCGGCACGACGTC-1	PI-Epi	Blood	30	PostEPI	0.000783397	1.85E-05	7.42E-05	0.000197838	0.000783397	1.47E-07	2.25E-07	6.76E-07	9.59E-05	1.44E-05	2.49E-05	3.79E-05	0.000131445	0.000580681	2.09E-05	2.05E-05	2.44E-06	2.95E-06	1.44E-05	9.97E-07	1.40E-06	1.87E-06
D4_CGATCGGGTAAGCTCT-1	PI-Epi	PostEPI	26	PostEPI	0.00960821	8.82E-06	2.42E-05	0.000106853	0.000605362	1.05E-06	3.02E-07	1.31E-06	0.000145569	2.08E-05	9.36E-06	1.94E-05	5.74E-05	0.00960821	1.03E-05	2.67E-05	2.03E-06	1.76E-06	1.46E-05	1.75E-06	3.38E-06	9.23E-07
D4_CGATCGGTCACCGCTT-1	PI-Epi	PostEPI	92	PostEPI	0.009401826	5.41E-06	8.63E-05	9.84E-05	0.000575704	5.09E-07	2.71E-07	3.56E-06	0.00016659	1.72E-05	1.47E-05	5.61E-06	0.000102955	0.009401826	1.66E-05	5.63E-05	4.50E-07	1.96E-06	1.62E-05	7.47E-07	1.80E-06	9.69E-07
D4_CGATCGGTCCTAGAGT-1	PI-Epi	Blood	66	PostEPI	0.000779666	1.77E-05	7.14E-05	8.81E-05	0.000779666	4.71E-07	4.07E-07	3.56E-06	8.48E-05	2.50E-05	1.36E-05	3.89E-05	0.000128885	0.000695347	1.61E-05	4.99E-05	1.02E-06	2.93E-06	1.08E-05	7.90E-07	2.41E-06	1.26E-06
D4_CGATCGGTCTGAGGTT-1	PI-Epi	PostEPI	67	PostEPI	0.01249538	2.07E-06	7.05E-05	0.000151963	0.000569479	9.90E-08	3.71E-07	2.53E-06	0.000180578	2.99E-05	8.78E-06	4.20E-06	7.16E-05	0.01249538	2.01E-05	3.56E-05	2.64E-07	2.37E-06	5.82E-06	8.27E-07	1.20E-06	3.22E-06
D4_CGATCGGTCTTCGGTC-1	PI-Epi.L	PostEPI	2	PostEPI	0.000592711	1.85E-05	6.02E-05	9.94E-05	0.000330454	6.83E-07	4.43E-07	2.03E-06	0.000222877	1.20E-05	1.74E-05	1.18E-05	5.97E-05	0.000592711	1.79E-05	1.81E-05	3.73E-06	1.59E-06	6.37E-06	3.10E-06	2.78E-06	6.47E-07
D4_CGATGCGAGCTTGTGT-1	PI-Epi.L	PostEPI	2	PostEPI	0.004457857	1.86E-05	1.90E-05	0.000126905	0.000138665	9.93E-08	2.05E-07	7.07E-07	4.29E-05	2.33E-06	1.31E-05	6.85E-06	8.05E-05	0.004457857	2.28E-05	1.69E-05	1.03E-05	2.61E-06	1.74E-05	9.05E-07	1.57E-06	1.91E-06
D4_CGATGCGAGTCGCTAT-1	PI-Epi	PostEPI	24	PostEPI	0.003794354	9.30E-06	6.84E-05	7.08E-05	0.000589776	1.40E-06	4.64E-07	1.19E-06	8.00E-05	3.77E-05	1.16E-05	5.15E-05	7.31E-05	0.003794354	2.36E-05	6.24E-05	4.00E-07	2.34E-06	1.16E-05	5.75E-07	1.30E-06	5.59E-06
D4_CGATGCGCACCATTCC-1	PI-Epi	PostEPI	78	PostEPI	0.003648831	1.19E-05	9.37E-05	0.000118107	0.000464836	1.41E-06	3.60E-07	2.58E-06	1.78E-05	7.51E-06	7.20E-06	3.09E-05	6.56E-05	0.003648831	2.25E-05	7.45E-05	3.35E-07	2.64E-06	4.40E-06	8.93E-07	9.41E-07	3.29E-06
D4_CGATGCGCACCCTGAG-1	PI-Epi.L	PostEPI	2	PostEPI	0.041274099	1.54E-06	3.07E-05	0.000128036	0.00042881	5.15E-07	3.59E-07	6.10E-07	4.83E-05	1.11E-05	4.10E-06	6.26E-06	4.67E-05	0.041274099	1.35E-05	2.43E-05	4.13E-06	2.97E-06	8.84E-06	2.14E-06	2.30E-06	7.94E-07
D4_CGATGCGGTGTGAATA-1	PI-Epi	PostEPI	6	PostEPI	0.001947818	1.62E-05	5.89E-05	9.87E-05	0.000619564	3.63E-07	1.99E-07	5.38E-06	4.92E-05	5.63E-06	1.85E-05	1.70E-05	4.10E-05	0.001947818	1.16E-05	8.73E-05	5.44E-07	2.02E-06	9.84E-06	9.56E-07	1.43E-06	3.08E-06
D4_CGATGCGGTTGAGTCT-1	PI-Epi	PostEPI	6	PostEPI	0.007008605	1.16E-05	2.17E-05	0.000173605	0.000729654	2.43E-07	3.98E-07	1.75E-06	9.80E-05	4.04E-06	3.17E-05	1.92E-05	9.14E-05	0.007008605	4.14E-05	3.57E-05	9.55E-07	1.54E-06	2.64E-05	6.62E-07	2.45E-06	2.88E-06
D4_CGATGGCAGTCTCCTC-1	PI-Epi	PostEPI	122	PostEPI	0.085636315	3.17E-06	3.21E-05	0.000105754	0.000310377	1.71E-06	2.61E-07	1.16E-06	6.10E-05	5.88E-06	5.60E-06	1.33E-05	9.41E-05	0.085636315	1.75E-05	2.64E-05	5.67E-07	2.56E-06	1.36E-05	7.04E-07	3.28E-06	1.39E-06
D4_CGATGGCAGTCTGCAT-1	PI-Epi.L	PostEPI	2	PostEPI	0.017162154	5.18E-06	1.55E-05	8.79E-05	0.000386387	1.66E-08	3.57E-07	6.36E-06	0.000147656	5.64E-06	1.01E-05	3.15E-06	3.54E-05	0.017162154	2.79E-05	3.89E-05	5.32E-06	1.45E-06	2.03E-05	2.38E-06	4.47E-06	9.62E-07
D4_CGATGGCCAACAGCTT-1	PI-Epi	PostEPI	92	PostEPI	0.00262546	2.69E-06	5.87E-05	9.53E-05	0.00067736	1.52E-07	4.66E-07	9.97E-07	0.000178676	8.35E-05	1.57E-05	1.81E-05	8.20E-05	0.00262546	1.19E-05	1.60E-05	7.62E-07	2.78E-06	5.79E-06	1.98E-06	1.88E-06	1.06E-06
D4_CGATGGCTCTATGCCC-1	PI-Epi	PostEPI	69	PostEPI	0.003922394	1.18E-05	1.54E-05	0.000135483	0.000493422	1.25E-06	3.07E-07	1.02E-06	5.91E-05	3.08E-05	1.22E-05	4.20E-05	8.84E-05	0.003922394	1.29E-05	3.61E-05	9.43E-07	1.91E-06	1.40E-05	7.34E-07	1.03E-06	1.04E-06
D4_CGCAGGTCAACGTAAA-1	PI-Epi	PostEPI	60	PostEPI	0.005798287	3.75E-06	6.41E-05	9.28E-05	0.000748098	3.22E-07	5.59E-07	2.44E-06	0.000208544	1.46E-05	1.67E-05	6.15E-06	7.32E-05	0.005798287	1.54E-05	5.59E-05	5.39E-07	2.74E-06	1.22E-05	8.04E-07	1.28E-06	2.61E-06
D4_CGCAGGTCAGTTGTCA-1	PS-like	PostEPI	31	PostEPI	0.00040033	1.61E-05	8.65E-05	0.000182862	0.000257356	2.08E-06	8.22E-07	7.79E-07	0.000102543	1.52E-05	3.42E-05	2.85E-05	7.05E-05	0.00040033	3.02E-05	3.95E-05	8.36E-07	1.30E-06	1.37E-05	1.37E-06	1.60E-06	1.32E-06
D4_CGCAGGTCATGGATCT-1	PI-Epi.L	PostEPI	2	PostEPI	0.016742746	3.39E-05	2.24E-05	0.000245999	0.000229187	2.14E-07	4.84E-07	3.22E-06	5.97E-05	2.52E-07	1.73E-05	1.26E-05	6.41E-05	0.016742746	2.17E-05	1.68E-05	1.20E-06	1.60E-06	1.01E-05	1.20E-06	2.62E-06	3.77E-07
D4_CGCAGGTGTGTCTCCT-1	PI-Epi	PostEPI	19	PostEPI	0.004981077	9.30E-06	8.11E-05	0.000132364	0.000372482	4.67E-07	8.35E-07	9.64E-07	7.80E-05	3.99E-05	8.87E-06	1.66E-05	0.0001114	0.004981077	1.22E-05	5.94E-05	1.13E-06	2.22E-06	9.97E-06	7.62E-07	1.76E-06	1.69E-06
D4_CGCAGGTGTTCAATCG-1	PS-like	PostEPI	31	PostEPI	0.006562102	3.33E-06	1.63E-05	0.000469025	0.000231186	1.14E-06	1.73E-06	6.30E-07	7.79E-05	4.80E-06	9.91E-06	0.000106428	5.39E-05	0.006562102	3.21E-05	4.49E-05	6.10E-07	1.03E-06	7.32E-06	2.54E-06	1.83E-06	2.61E-06
D4_CGCAGGTTCGTTAGTG-1	PI-Epi	PostEPI	50	PostEPI	0.003361523	1.62E-06	4.67E-05	0.000107587	0.000566175	8.65E-07	4.45E-07	1.42E-06	8.58E-05	6.96E-06	9.69E-06	9.29E-05	6.93E-05	0.003361523	2.04E-05	5.44E-05	5.91E-07	2.23E-06	1.07E-05	5.45E-07	2.96E-06	1.22E-06
D4_CGCATAAAGAGCTGCA-1	PI-Epi	PostEPI	6	PostEPI	0.001605179	2.98E-05	3.35E-05	7.52E-05	0.000581671	6.53E-07	6.85E-07	2.13E-06	7.42E-05	4.95E-06	4.62E-06	2.97E-05	9.15E-05	0.001605179	1.00E-05	2.58E-05	4.28E-07	2.58E-06	1.10E-05	1.89E-06	2.92E-06	1.07E-06
D4_CGCATAAAGCTCGAAG-1	PI-Epi	PostEPI	6	PostEPI	0.001240251	2.22E-05	4.31E-05	5.18E-05	0.000635099	5.65E-07	4.64E-07	3.72E-06	0.000268371	1.87E-05	1.19E-05	1.84E-05	7.59E-05	0.001240251	1.15E-05	6.71E-05	3.48E-07	2.10E-06	1.33E-05	7.29E-07	2.88E-06	1.17E-06
D4_CGCATAAGTCCCAAAT-1	PI-Epi	PostEPI	31	PostEPI	0.007776096	4.89E-06	4.56E-05	4.93E-05	0.000826403	2.76E-07	4.40E-07	2.55E-06	3.23E-05	1.96E-05	5.59E-06	4.15E-05	8.08E-05	0.007776096	1.26E-05	5.39E-05	3.80E-06	2.42E-06	5.82E-06	9.26E-07	2.62E-06	2.81E-06
D4_CGCATAATCAAGGTGG-1	PI-Epi	PostEPI	92	PostEPI	0.003242427	9.42E-06	8.07E-05	0.000179776	0.001055978	2.75E-07	4.34E-07	4.22E-06	8.09E-05	5.39E-06	1.83E-05	9.49E-05	7.20E-05	0.003242427	9.56E-06	1.51E-05	3.56E-07	3.94E-06	1.15E-05	8.58E-07	1.06E-06	1.54E-06
D4_CGCATGGAGCACTCTA-1	PI-Epi	PostEPI	6	PostEPI	0.006241657	9.18E-06	4.58E-05	0.000119085	0.000756348	8.64E-07	6.83E-07	1.49E-06	6.53E-05	1.29E-05	1.19E-05	5.16E-05	8.63E-05	0.006241657	9.63E-06	4.93E-05	4.71E-07	1.80E-06	1.08E-05	5.59E-07	2.06E-06	2.04E-06
D4_CGCATGGAGTAGTCCT-1	PI-Epi.L	PostEPI	2	PostEPI	0.004596906	1.98E-05	2.08E-05	0.000131858	0.000142452	1.37E-07	8.35E-07	8.75E-06	4.17E-05	5.27E-07	8.20E-06	3.30E-06	5.17E-05	0.004596906	1.48E-05	1.87E-05	1.89E-06	2.40E-06	2.15E-05	4.47E-07	1.85E-06	7.33E-07
D4_CGCATGGGTCGTAATC-1	PI-Epi	Blood	126	PostEPI	0.0005761	1.03E-05	5.83E-05	0.000125111	0.0005761	1.18E-06	3.54E-07	9.16E-07	6.91E-05	3.96E-05	1.02E-05	1.05E-05	7.70E-05	0.000551576	1.16E-05	4.71E-05	4.20E-07	3.65E-06	1.26E-05	1.37E-06	1.06E-06	3.86E-06
D4_CGCATGGGTGGATGAC-1	PI-Epi	PostEPI	31	PostEPI	0.015619409	1.44E-06	2.75E-05	0.000101973	0.000657306	1.72E-07	4.32E-07	1.04E-06	0.00011114	2.19E-05	1.00E-05	1.70E-05	8.70E-05	0.015619409	1.29E-05	5.34E-05	9.58E-07	2.33E-06	6.60E-06	8.68E-07	2.27E-06	1.59E-06
D4_CGCATGGGTTTAAGGA-1	PI-Epi	PostEPI	92	PostEPI	0.032635001	1.06E-05	6.04E-05	0.00011201	0.000718133	2.81E-07	5.82E-07	1.86E-06	6.09E-05	1.90E-06	1.32E-05	1.20E-05	0.000147512	0.032635001	2.46E-05	1.54E-05	2.46E-07	2.44E-06	2.15E-05	8.08E-07	1.76E-06	1.33E-06
D4_CGCATGGTCAGACCCG-1	PI-Epi	PostEPI	18	PostEPI	0.005067105	2.88E-06	1.57E-05	0.000156376	0.000697538	1.77E-06	6.13E-07	8.54E-07	8.03E-05	6.63E-06	6.27E-06	2.30E-05	6.92E-05	0.005067105	3.29E-05	9.72E-05	1.58E-06	2.92E-06	4.86E-06	7.16E-07	1.17E-06	1.58E-06
D4_CGCATGGTCTCATGGA-1	PI-Epi	PostEPI	19	PostEPI	0.007987526	3.12E-05	3.63E-05	0.000125108	0.000439012	2.24E-07	8.03E-07	2.30E-06	0.000135189	5.16E-06	8.84E-06	8.21E-05	7.52E-05	0.007987526	3.90E-05	6.21E-05	5.56E-07	2.08E-06	1.24E-05	1.22E-06	1.82E-06	2.52E-06
D4_CGCCAGACAAACTCGT-1	PI-Epi	Blood	22	PostEPI	0.00042138	1.65E-05	2.49E-05	9.51E-05	0.00042138	1.26E-06	3.83E-07	5.96E-07	0.000209479	2.63E-05	5.86E-06	9.97E-06	5.94E-05	0.000358663	1.80E-05	6.61E-05	9.86E-07	2.24E-06	1.38E-05	6.87E-07	2.94E-06	3.05E-06
D4_CGCCAGAGTCATTGCA-1	PS-like	PostEPI	90	PostEPI	0.002521338	6.08E-06	6.83E-05	0.000111696	0.000407922	2.33E-06	9.63E-07	5.25E-07	3.21E-05	0.000159033	1.55E-05	4.93E-06	0.000200857	0.002521338	2.01E-05	9.13E-06	3.50E-07	1.91E-06	1.47E-05	1.12E-06	1.10E-06	1.08E-06
D4_CGCCAGAGTTGATGTC-1	PI-Epi	PostEPI	6	PostEPI	0.012661979	1.71E-05	3.34E-05	6.10E-05	0.000276687	1.42E-06	7.40E-07	2.24E-06	9.26E-05	1.31E-05	8.13E-06	1.09E-05	8.91E-05	0.012661979	1.35E-05	4.02E-05	3.67E-07	2.56E-06	2.46E-05	3.20E-07	1.65E-06	3.59E-06
D4_CGCCAGATCTTGCAGA-1	PI-Epi	PostEPI	105	PostEPI	0.003547987	5.14E-06	0.000100288	0.000114681	0.000771343	2.08E-07	4.84E-07	1.95E-06	0.000176856	1.28E-05	1.76E-05	8.22E-06	7.99E-05	0.003547987	1.65E-05	7.55E-05	7.30E-07	3.04E-06	8.27E-06	1.41E-06	1.15E-06	1.41E-06
D4_CGCCATTAGCAACAGC-1	PI-Epi	PostEPI	60	PostEPI	0.003521154	5.09E-06	4.78E-05	6.70E-05	0.000361843	4.00E-07	1.22E-06	2.77E-06	0.000231344	1.04E-05	1.16E-05	1.28E-05	0.000131626	0.003521154	2.44E-05	3.55E-05	9.47E-07	3.39E-06	2.33E-05	9.66E-07	2.05E-06	1.74E-06
D4_CGCCATTAGGAGAGTA-1	PI-Epi	PostEPI	60	PostEPI	0.011351878	1.91E-05	5.23E-05	0.00012333	0.000214777	2.31E-07	1.92E-07	2.86E-06	5.63E-05	3.08E-06	2.44E-05	5.70E-05	6.87E-05	0.011351878	3.60E-05	1.97E-05	9.51E-07	2.17E-06	1.51E-05	1.03E-06	1.11E-06	1.82E-06
D4_CGCCATTCAAAGGTTA-1	PI-Epi	PostEPI	91	PostEPI	0.008901731	1.53E-06	3.31E-05	7.71E-05	0.000602425	8.87E-08	8.33E-07	9.73E-06	0.000148963	1.03E-05	3.59E-06	2.46E-05	0.000106445	0.008901731	1.45E-05	2.92E-05	6.34E-07	3.41E-06	2.02E-05	1.01E-06	2.25E-06	1.33E-06
D4_CGCCATTCACGTGAGA-1	PI-Epi	PostEPI	22	PostEPI	0.008079894	2.57E-05	1.93E-05	7.51E-05	0.00022668	7.03E-07	5.09E-07	2.11E-06	0.000146701	1.23E-05	4.83E-06	3.60E-05	9.83E-05	0.008079894	1.45E-05	3.10E-05	5.64E-07	2.28E-06	1.19E-05	7.19E-07	1.57E-06	1.18E-06
D4_CGCCATTGTCAAAGAT-1	PI-Epi	PostEPI	6	PostEPI	0.005347964	1.31E-05	2.92E-05	6.83E-05	0.000646322	4.81E-07	3.73E-07	1.81E-06	0.000157529	0.000192262	9.06E-06	1.91E-05	5.19E-05	0.005347964	1.61E-05	2.80E-05	5.54E-07	1.91E-06	1.34E-05	8.12E-07	2.53E-06	1.55E-06
D4_CGCCATTGTCCAACGC-1	PI-Epi	PostEPI	71	PostEPI	0.003648528	1.68E-05	3.14E-05	0.000105137	0.000346678	1.23E-07	3.32E-07	1.74E-06	5.88E-05	2.66E-05	8.09E-06	1.34E-05	9.63E-05	0.003648528	1.86E-05	3.12E-05	1.26E-06	2.14E-06	4.41E-06	1.14E-06	2.13E-06	1.29E-06
D4_CGCCATTGTCTGCATA-1	PI-Epi.L	PostEPI	121	PostEPI	0.02191818	1.66E-06	9.70E-05	0.000129287	0.000608499	1.08E-07	4.50E-07	6.43E-06	4.49E-05	5.70E-06	8.55E-06	3.98E-06	5.71E-05	0.02191818	5.23E-05	4.89E-05	2.86E-07	2.47E-06	7.28E-06	1.11E-06	1.70E-06	2.92E-06
D4_CGCCATTGTGTTAGCT-1	PI-Epi	PostEPI	70	PostEPI	0.001205387	6.39E-06	3.85E-05	9.39E-05	0.000900511	2.62E-06	2.51E-07	1.45E-06	0.000109483	2.15E-06	1.12E-05	0.000122448	4.80E-05	0.001205387	2.21E-05	0.000103745	4.87E-07	1.78E-06	1.10E-05	2.74E-06	1.54E-06	2.48E-06
D4_CGCGTGAAGAAGCGCT-1	PI-Epi	PostEPI	30	PostEPI	0.004132736	1.80E-06	5.27E-05	0.000148764	0.001186049	2.00E-07	3.73E-07	2.81E-06	3.10E-05	1.17E-05	1.28E-05	4.29E-05	8.23E-05	0.004132736	1.57E-05	2.45E-05	1.40E-06	3.10E-06	1.14E-05	1.39E-06	2.88E-06	1.45E-06
D4_CGCGTGACACCGGCTA-1	PI-Epi	PostEPI	84	PostEPI	0.007085983	2.80E-06	0.000133963	0.00014065	0.000404858	2.43E-07	2.91E-07	1.33E-06	7.74E-05	2.66E-05	1.80E-05	6.43E-06	7.77E-05	0.007085983	1.47E-05	4.39E-05	9.53E-07	1.74E-06	1.33E-05	3.92E-07	1.90E-06	3.24E-06
D4_CGCGTGAGTACACTCA-1	PI-Epi	Blood	30	PostEPI	0.000858451	1.38E-05	0.000108904	9.17E-05	0.000858451	4.71E-07	4.69E-07	3.76E-06	0.000165844	2.03E-05	1.26E-05	2.33E-05	0.000101339	0.000155982	1.18E-05	7.67E-05	7.28E-07	3.23E-06	1.46E-05	1.40E-06	9.94E-07	4.85E-06
D4_CGCGTGATCACCCTGT-1	PI-Epi	PostEPI	78	PostEPI	0.02227174	1.62E-05	7.82E-05	7.94E-05	0.000634956	1.48E-07	6.18E-07	1.58E-06	1.79E-05	1.77E-05	7.91E-06	4.14E-05	6.70E-05	0.02227174	1.47E-05	2.23E-05	1.46E-06	1.88E-06	5.56E-06	7.14E-07	1.09E-06	1.48E-06
D4_CGGAACCAGCTTTGTG-1	PI-Epi	PostEPI	19	PostEPI	0.002464408	2.76E-06	7.41E-05	0.000151519	0.000771406	4.86E-07	3.59E-07	2.80E-06	0.000142875	8.57E-06	2.97E-05	1.32E-05	0.000136122	0.002464408	1.89E-05	5.71E-05	2.75E-07	2.50E-06	9.51E-06	1.56E-06	1.51E-06	3.01E-06
D4_CGGAATTCAAGCGAAC-1	PI-Epi	PostEPI	24	PostEPI	0.002609169	2.28E-06	2.38E-05	0.000101282	0.000690166	5.40E-07	2.65E-07	2.00E-06	0.000243652	4.60E-05	1.09E-05	1.09E-05	8.90E-05	0.002609169	1.94E-05	4.56E-05	2.84E-07	2.52E-06	1.07E-05	7.24E-07	1.94E-06	2.21E-06
D4_CGGAATTCAAGTTGGG-1	PI-Epi	PostEPI	18	PostEPI	0.000730202	1.08E-05	0.000116515	0.000195944	0.000602396	1.46E-07	4.36E-07	1.73E-06	5.99E-05	1.33E-05	2.59E-05	2.10E-05	6.07E-05	0.000730202	8.20E-06	2.95E-05	2.08E-06	3.00E-06	1.28E-05	3.69E-07	1.51E-06	8.08E-07
D4_CGGAATTGTCTCGCGA-1	PI-Epi	PostEPI	31	PostEPI	0.002621607	1.85E-06	0.00010077	0.000127503	0.000854829	3.49E-07	2.91E-07	1.19E-06	6.80E-05	0.00026572	9.23E-06	4.44E-05	5.68E-05	0.002621607	1.41E-05	5.85E-05	7.19E-07	3.04E-06	5.92E-06	1.50E-06	1.09E-06	2.38E-06
D4_CGGAATTGTGTCACAT-1	PI-Epi.L	PostEPI	2	PostEPI	0.001267848	8.27E-06	3.55E-05	9.03E-05	0.000303824	9.55E-08	1.24E-06	4.90E-06	7.74E-05	1.68E-06	1.83E-05	3.87E-06	7.97E-05	0.001267848	2.32E-05	4.04E-05	6.13E-06	1.30E-06	2.66E-05	9.62E-07	2.76E-06	4.40E-07
D4_CGGAATTGTTTACGAC-1	PI-Epi	PostEPI	97	PostEPI	0.006761339	3.16E-06	6.11E-05	7.20E-05	0.000500116	2.86E-06	7.98E-07	9.11E-07	9.53E-05	1.72E-05	6.08E-06	1.36E-05	8.68E-05	0.006761339	1.47E-05	5.29E-05	1.98E-07	2.15E-06	9.52E-06	1.25E-06	1.15E-06	1.51E-06
D4_CGGACACCAGCAGTCC-1	PI-Epi	PostEPI	24	PostEPI	0.002507337	8.32E-06	4.77E-05	8.24E-05	0.000847966	1.74E-07	3.02E-07	2.71E-06	0.000191176	4.64E-05	1.37E-05	1.60E-05	6.93E-05	0.002507337	1.52E-05	4.91E-05	8.70E-07	2.11E-06	9.78E-06	9.08E-07	1.43E-06	9.79E-07
D4_CGGACACTCCCGGTAG-1	PI-Epi	PostEPI	60	PostEPI	0.006851094	4.80E-06	7.38E-05	0.000176872	0.00066199	3.28E-07	2.23E-07	4.27E-06	0.000113961	2.74E-05	2.14E-05	6.21E-06	0.000147164	0.006851094	1.78E-05	3.86E-05	6.80E-07	1.97E-06	6.02E-06	7.18E-07	8.28E-07	3.59E-06
D4_CGGAGAAAGACGAGCT-1	PI-Epi	PostEPI	66	PostEPI	0.000813308	5.26E-05	5.85E-05	0.00013675	0.000629392	4.78E-07	5.54E-07	2.33E-06	4.62E-05	4.47E-06	1.80E-05	3.59E-05	7.30E-05	0.000813308	1.58E-05	4.44E-05	3.78E-06	2.30E-06	1.18E-05	1.55E-06	1.87E-06	1.61E-06
D4_CGGAGAAAGTCACTCA-1	PI-Epi	PostEPI	31	PostEPI	0.001953589	3.64E-06	8.44E-05	0.000171761	0.000665109	4.52E-07	8.64E-07	1.37E-06	4.59E-05	5.05E-06	1.47E-05	2.97E-05	0.000108103	0.001953589	1.33E-05	1.60E-05	2.06E-06	3.43E-06	8.73E-06	2.57E-06	1.02E-06	6.70E-07
D4_CGGAGAAGTATCGTAC-1	PI-Epi.L	PostEPI	67	PostEPI	0.005556928	1.53E-05	2.37E-05	0.000108549	0.000531296	3.98E-07	8.14E-07	9.06E-06	0.000104698	1.39E-05	9.18E-06	2.03E-05	6.14E-05	0.005556928	3.17E-05	3.40E-05	2.80E-07	1.51E-06	1.20E-05	8.92E-07	1.58E-06	5.61E-07
D4_CGGAGAAGTCTCCCTA-1	PI-Epi	Blood	123	PostEPI	0.000523281	1.07E-05	2.77E-05	0.00011671	0.000523281	1.26E-06	1.35E-07	8.71E-07	0.000174737	1.67E-05	1.31E-05	5.36E-05	0.000121083	0.000151829	1.90E-05	0.000194126	6.84E-07	2.38E-06	1.31E-05	1.65E-06	1.61E-06	1.82E-06
D4_CGGAGAATCGCGAAGA-1	PI-Epi	PostEPI	19	PostEPI	0.019914377	2.35E-05	7.59E-05	7.91E-05	0.000704401	2.83E-07	2.38E-07	3.93E-06	0.000103968	2.94E-06	1.14E-05	1.38E-05	7.42E-05	0.019914377	2.07E-05	4.04E-05	1.22E-06	2.62E-06	9.87E-06	6.41E-07	1.76E-06	9.73E-07
D4_CGGCAGTCAATTTCTC-1	PI-Epi	PostEPI	109	PostEPI	0.003344815	4.90E-06	5.91E-05	6.31E-05	0.000830461	1.41E-06	3.21E-07	8.59E-07	0.000172524	2.60E-05	7.57E-06	2.57E-05	6.24E-05	0.003344815	2.02E-05	2.73E-05	4.72E-07	2.02E-06	8.52E-06	2.32E-06	2.67E-06	3.20E-06
D4_CGGCAGTCAGGACTTT-1	PI-Epi	PostEPI	105	PostEPI	0.002784353	8.68E-07	0.000108559	0.000129513	0.000832308	2.32E-07	2.24E-07	5.48E-06	8.28E-05	2.02E-05	1.59E-05	9.42E-06	5.72E-05	0.002784353	2.00E-05	6.12E-05	4.59E-07	3.24E-06	7.96E-06	1.41E-06	1.46E-06	2.01E-06
D4_CGGCAGTCAGTTCTAG-1	PI-Epi	PostEPI	137	PostEPI	0.003522633	3.02E-06	7.35E-05	0.000230583	0.000878023	3.95E-07	3.61E-07	1.04E-06	9.43E-05	8.14E-06	1.40E-05	5.90E-05	0.000116725	0.003522633	1.41E-05	6.53E-05	9.75E-07	2.72E-06	6.66E-06	1.55E-06	1.84E-06	1.22E-06
D4_CGGCAGTGTCTACTGA-1	PI-Epi.L	PostEPI	2	PostEPI	0.00192595	6.32E-06	3.92E-05	0.000116332	0.00055023	1.51E-07	3.75E-07	5.57E-06	4.15E-05	4.13E-06	1.37E-05	3.43E-05	6.62E-05	0.00192595	1.18E-05	5.34E-05	5.21E-06	1.62E-06	2.76E-05	1.70E-06	2.38E-06	1.34E-06
D4_CGGGACTAGACCATTC-1	PI-Epi	Blood	66	PostEPI	0.000404708	1.88E-05	2.99E-05	0.000205489	0.000404708	6.98E-08	1.27E-06	7.27E-06	0.00010622	2.21E-05	1.82E-05	1.40E-05	9.35E-05	8.62E-05	1.65E-05	8.69E-05	1.83E-06	1.31E-06	1.09E-05	8.37E-07	1.70E-06	4.38E-07
D4_CGGGACTAGGGCAGAG-1	PI-Epi.L	PostEPI	18	PostEPI	0.012306822	2.14E-06	5.65E-05	0.000127786	0.001127334	8.19E-08	2.93E-07	2.77E-06	0.000154103	3.73E-06	1.38E-05	1.65E-05	0.000118795	0.012306822	1.92E-05	1.46E-05	1.32E-06	4.03E-06	1.50E-05	1.96E-06	1.62E-06	1.15E-06
D4_CGGGACTGTAATCAAG-1	PI-Epi	PostEPI	19	PostEPI	0.015737441	4.36E-06	1.89E-05	0.000109858	0.000597272	2.03E-07	3.81E-07	2.02E-06	0.000180352	3.63E-06	8.12E-06	2.72E-05	9.00E-05	0.015737441	2.27E-05	3.95E-05	9.72E-07	2.02E-06	9.69E-06	1.15E-06	3.98E-06	2.98E-06
D4_CGGGACTTCTATGTGG-1	PI-Epi	PostEPI	71	PostEPI	0.002813968	1.80E-06	3.42E-05	0.000189926	0.000612239	1.48E-07	6.42E-07	2.28E-06	6.61E-05	9.70E-06	2.36E-05	2.95E-05	6.11E-05	0.002813968	2.68E-05	6.00E-05	3.77E-06	1.76E-06	4.04E-05	1.04E-06	2.09E-06	8.35E-07
D4_CGGGCATAGGAGGCAG-1	PI-Epi	PostEPI	24	PostEPI	0.002856066	6.90E-06	4.60E-05	0.000126549	0.00042676	1.77E-07	3.18E-07	3.25E-06	0.000135067	5.02E-05	8.67E-06	6.27E-05	7.74E-05	0.002856066	1.26E-05	3.77E-05	2.84E-07	2.99E-06	9.00E-06	1.02E-06	1.08E-06	2.23E-06
D4_CGGGCATCAACACGTT-1	PI-Epi	PostEPI	24	PostEPI	0.005920475	3.81E-06	3.55E-05	8.95E-05	0.001044751	5.50E-07	9.77E-08	1.79E-06	0.000158489	2.17E-05	1.02E-05	3.21E-06	9.25E-05	0.005920475	2.01E-05	4.87E-05	9.33E-07	3.77E-06	1.19E-05	1.57E-06	2.76E-06	2.01E-06
D4_CGGGCATTCCCGAGGT-1	PI-Epi	PostEPI	122	PostEPI	0.008425121	3.85E-06	5.93E-05	0.00012943	0.000429918	2.50E-07	3.71E-07	2.74E-06	5.05E-05	1.46E-05	6.59E-06	2.03E-05	3.98E-05	0.008425121	1.32E-05	2.80E-05	6.94E-07	2.57E-06	8.25E-06	1.18E-06	2.22E-06	2.26E-06
D4_CGGGCATTCTTCGCTG-1	PI-Epi	PostEPI	26	PostEPI	0.160760373	1.24E-05	3.90E-05	8.64E-05	0.000289581	5.25E-07	4.81E-07	3.37E-06	5.90E-05	3.53E-06	1.42E-05	3.65E-05	7.30E-05	0.160760373	1.21E-05	3.31E-05	4.23E-07	1.06E-06	2.07E-05	7.50E-07	2.43E-06	2.12E-06
D4_CGGGTCAAGGGTTAAT-1	PI-Epi	PostEPI	18	PostEPI	0.001328251	2.43E-06	0.000109832	0.000169114	0.000609312	1.85E-07	3.53E-07	3.31E-06	2.37E-05	3.51E-05	1.42E-05	2.65E-05	7.03E-05	0.001328251	1.15E-05	3.46E-05	2.51E-07	2.10E-06	5.63E-06	1.61E-06	1.88E-06	1.10E-06
D4_CGGGTCACAACTGTGT-1	PI-Epi	PostEPI	61	PostEPI	0.054395613	6.31E-06	4.30E-05	0.000106031	0.000392912	1.92E-06	5.12E-07	8.20E-07	4.93E-05	1.68E-05	4.39E-06	1.75E-05	6.15E-05	0.054395613	1.91E-05	1.88E-05	5.19E-07	1.67E-06	5.78E-06	6.64E-07	2.45E-06	2.05E-06
D4_CGGGTCACAGCATGCC-1	PI-Epi	PostEPI	126	PostEPI	0.002488132	6.85E-06	5.48E-05	0.000124364	0.000670868	4.01E-07	1.05E-06	4.43E-06	0.000119715	7.22E-06	9.44E-06	2.84E-05	0.000118627	0.002488132	1.12E-05	1.28E-05	2.29E-07	2.85E-06	9.54E-06	5.32E-07	9.92E-07	3.47E-06
D4_CGGGTCACATGTGACT-1	PI-Epi	PostEPI	137	PostEPI	0.015602859	3.66E-06	3.42E-05	0.000129827	0.000624412	3.50E-07	4.21E-07	1.69E-06	5.70E-05	5.77E-06	1.75E-05	2.41E-05	0.000110079	0.015602859	1.27E-05	2.55E-05	5.00E-07	2.83E-06	7.65E-06	1.00E-06	1.39E-06	1.25E-06
D4_CGGGTGTCAAGTGGTG-1	PI-Epi	PostEPI	22	PostEPI	0.000563515	2.12E-05	2.01E-05	0.000122356	0.000421401	4.85E-07	5.33E-07	3.17E-06	0.000147694	4.19E-06	1.71E-05	7.08E-05	7.98E-05	0.000563515	1.15E-05	0.000100323	1.79E-06	1.50E-06	3.33E-05	1.36E-06	1.96E-06	8.77E-07
D4_CGGGTGTCACAAGCTT-1	PI-Epi	PostEPI	84	PostEPI	0.000863356	1.92E-05	0.000153764	0.000122112	0.000819026	2.77E-07	4.50E-07	1.98E-06	0.000181594	1.30E-05	1.73E-05	3.05E-05	0.000124663	0.000863356	1.82E-05	3.78E-05	1.22E-06	2.55E-06	7.27E-06	1.25E-06	1.95E-06	1.68E-06
D4_CGGGTGTGTAAGAACT-1	PI-Epi	PostEPI	26	PostEPI	0.105392418	3.44E-06	6.33E-05	0.000103038	0.000372365	3.33E-07	4.53E-07	3.25E-06	0.000105917	3.23E-06	4.07E-06	3.86E-05	6.24E-05	0.105392418	1.11E-05	2.53E-05	6.60E-07	2.29E-06	9.13E-06	1.53E-06	3.29E-06	8.30E-07
D4_CGGGTGTTCCGATCGG-1	PI-Epi	PostEPI	139	PostEPI	0.006042168	3.30E-06	6.67E-05	0.000132466	0.000637202	2.25E-07	2.01E-07	2.67E-06	0.000160814	1.74E-05	1.43E-05	1.14E-05	0.000128038	0.006042168	1.26E-05	3.82E-05	6.17E-07	4.54E-06	1.90E-05	7.54E-07	8.51E-07	2.10E-06
D4_CGGGTGTTCTCAATCT-1	PI-Epi.L	PostEPI	67	PostEPI	0.002026885	5.86E-06	3.52E-05	9.93E-05	0.000353333	4.00E-06	1.80E-07	6.10E-07	9.53E-05	1.36E-06	1.59E-05	1.53E-05	4.74E-05	0.002026885	1.40E-05	4.65E-05	6.43E-07	2.27E-06	1.10E-05	2.16E-06	1.44E-06	1.77E-06
D4_CGGTCAGAGAAGGATG-1	PI-Epi	PostEPI	6	PostEPI	0.004125238	1.40E-05	1.10E-05	0.000209637	0.001154956	1.72E-07	6.47E-07	1.56E-06	0.000115413	1.27E-05	1.20E-05	2.67E-05	6.81E-05	0.004125238	2.28E-05	8.70E-05	1.82E-06	1.41E-06	2.63E-05	6.17E-07	1.42E-06	1.83E-06
D4_CGGTCAGAGAGCCGAT-1	PI-Epi.L	PostEPI	2	PostEPI	0.001701828	1.67E-05	4.23E-05	9.50E-05	0.000341533	3.26E-06	3.74E-07	1.03E-06	5.29E-05	1.90E-05	8.42E-06	5.97E-06	0.000120062	0.001701828	1.98E-05	4.61E-05	5.18E-07	1.77E-06	2.29E-05	8.90E-07	7.67E-07	2.08E-06
D4_CGGTCAGAGTCAAGCG-1	PI-Epi	PostEPI	6	PostEPI	0.002195359	1.22E-05	5.56E-05	0.000162399	0.001263602	1.04E-06	7.92E-07	3.98E-06	0.000421383	7.34E-06	2.03E-05	8.23E-05	8.37E-05	0.002195359	8.22E-06	2.38E-05	6.00E-07	3.44E-06	1.14E-05	1.04E-06	2.52E-06	3.63E-07
D4_CGGTCAGAGTGATAAC-1	PI-Epi	PostEPI	96	PostEPI	0.001310478	2.86E-06	1.93E-05	0.000139403	0.000617467	4.89E-07	3.16E-07	5.01E-06	0.000235659	2.10E-05	9.05E-06	7.30E-06	8.19E-05	0.001310478	1.32E-05	2.74E-05	4.40E-07	2.37E-06	7.06E-06	5.93E-07	2.89E-06	1.56E-06
D4_CGGTCAGCACTCCCTA-1	PI-Epi	PostEPI	69	PostEPI	0.001526075	2.71E-06	1.65E-05	0.000115594	0.000192865	3.17E-07	3.83E-07	9.08E-07	0.000494715	0.000100864	1.28E-05	3.16E-06	9.47E-05	0.001526075	2.29E-05	8.19E-05	2.66E-06	1.94E-06	2.33E-05	5.80E-07	1.05E-06	2.32E-06
D4_CGGTCAGGTCGTGCCA-1	PI-Epi	PostEPI	26	PostEPI	0.004601417	1.40E-05	6.17E-05	8.55E-05	0.00051594	2.17E-07	6.89E-07	2.43E-06	8.79E-05	3.62E-06	4.63E-06	1.26E-05	8.71E-05	0.004601417	1.26E-05	2.95E-05	1.32E-06	3.49E-06	1.56E-05	1.36E-06	2.16E-06	1.72E-06
D4_CGGTCAGGTGTCCATA-1	PI-Epi	PostEPI	38	PostEPI	0.002013105	1.05E-05	6.81E-06	0.000224885	0.000342571	6.78E-07	4.05E-07	9.51E-06	0.000287383	1.09E-05	2.02E-05	1.20E-05	6.43E-05	0.002013105	4.53E-05	9.53E-05	9.39E-08	2.43E-06	9.31E-06	4.04E-07	1.49E-06	3.22E-06
D4_CGTAAGTAGCTGGTGA-1	PI-Epi	PostEPI	66	PostEPI	0.013684145	4.85E-06	3.35E-05	7.02E-05	0.000578554	4.98E-06	3.58E-07	7.51E-07	0.000132169	2.85E-06	7.08E-06	5.29E-05	8.11E-05	0.013684145	1.67E-05	4.55E-05	7.99E-07	2.66E-06	1.03E-05	9.43E-07	2.15E-06	2.43E-06
D4_CGTAAGTCATGGGCAA-1	PI-Epi.L	PostEPI	2	PostEPI	0.00099264	3.44E-06	5.64E-05	0.000116828	0.00052405	2.54E-07	3.92E-07	1.11E-06	7.03E-05	9.08E-06	1.38E-05	1.86E-05	5.85E-05	0.00099264	2.53E-05	3.62E-05	4.83E-06	1.96E-06	1.50E-05	3.28E-06	9.06E-07	3.31E-06
D4_CGTAAGTGTAAGTTAG-1	PI-Epi.L	PostEPI	31	PostEPI	0.016491802	6.32E-06	7.78E-05	0.000122312	0.000208649	7.26E-07	1.58E-06	5.18E-07	4.33E-05	1.36E-05	1.34E-05	5.08E-06	8.26E-05	0.016491802	4.10E-05	2.97E-05	3.58E-06	2.04E-06	7.13E-06	2.32E-06	2.54E-06	9.19E-07
D4_CGTAAGTGTACGAAAT-1	PI-Epi	PostEPI	92	PostEPI	0.001185781	2.10E-05	7.45E-05	0.00012762	0.000576137	3.23E-07	7.71E-07	2.55E-06	8.34E-05	1.05E-05	9.91E-06	1.10E-05	0.000200624	0.001185781	1.48E-05	3.45E-05	1.26E-06	5.41E-06	1.65E-05	7.88E-07	1.44E-06	1.29E-06
D4_CGTAAGTGTCATCGCG-1	PI-Epi	PostEPI	90	PostEPI	0.002543797	7.34E-06	6.14E-05	0.000188492	0.000372365	2.98E-08	1.34E-07	1.08E-06	4.44E-05	5.64E-05	2.38E-05	1.46E-05	7.91E-05	0.002543797	1.47E-05	3.74E-05	2.25E-06	1.25E-06	9.69E-06	1.48E-06	1.18E-06	1.73E-06
D4_CGTAATGAGATGTTGA-1	PI-Epi	PostEPI	61	PostEPI	0.000873294	5.28E-06	1.88E-05	8.01E-05	0.000683659	4.03E-06	6.09E-07	8.98E-07	9.95E-05	1.50E-05	4.84E-06	1.51E-05	3.85E-05	0.000873294	1.20E-05	8.88E-05	4.13E-07	2.04E-06	2.03E-05	7.47E-07	1.22E-06	9.36E-07
[truncated: 16,513 more rows]
