# Supplementary material for: Self-patterning of human stem cells into post-implantation lineages
Source: Nature. 2023 Jun 27;622(7983):574–83. doi: 10.1038/s41586-023-06354-4 (PMC10584676; doi:10.1038/s41586-023-06354-4)
Supplement: Supplementary file 6 — Cell number and proliferative rates of human extra embryoids and primate embryos. Table details the cell number increase over the course of human extra embryoid development in comparison to primate embryos as reported previously. [file 41586_2023_6354_MOESM6_ESM.xlsx]

## Sheet: Sheet1
hEE Pedroza et al.
	EPI	HYPO
D1	21.76	1.03								hEE Proliferation rate
D2	22.32	10.88									EPI	HYPO
D3	21.26	133.89								D1-D2	0.97491	0.0946691
D4	62.65	177.9								D2-D3	1.04986	0.0812607
D5	79.4	201.75								D3-D4	0.339346	0.752614
										D4-D5	0.789043	0.881784
Xiang et al., 2020 human embryo
	EPI	HYPO	TrB
D8	48.8	32	404.2							human proliferation rate
D10	49.4	31.8	555.8								EPI	HYPO
D12	200.4	84.4	960.6							D8-D10	0.987854	1.00629
D14	302	138.2	2175.2							D10-D12	0.246507	0.376777
										D12-D14	0.663576	0.610709
Cue et al., 2022 Cynomolgus monkey
	EPI/ECTO	HYPO
E16	490	200								cynomolgus monkey proliferation rate
E17	856	371.33									EPI/ECTO	HYPO
E18	1364.33	776.33								E16-E17	0.57243	0.538604
E19	2722	1000.67								E17-E18	0.627414	0.478315
E20	4568.67	2295								E18-19	0.501223	0.77581
*Gastrulation in cynomolgus starts around E17										E19-E20	0.595797	0.436022
Event	Human embryo	hEE
Lineage segregation	Day 6-7	Day 1-2
Rosette and lumen formation	Day 8-9	Day 2-3
Amnion specification	Day 7-13	Day 4-6
Symmetry breaking	Day 13-14	Day 4-5
