# Supplementary material for: Self-patterning of human stem cells into post-implantation lineages
Source: Nature. 2023 Jun 27;622(7983):574–83. doi: 10.1038/s41586-023-06354-4 (PMC10584676; doi:10.1038/s41586-023-06354-4)
Supplement: Supplementary file 7 — Lineage efficiency of human extra embryoids generated from different genetic background hPSC lines. Table details efficiency per feature as observed in distinct genetic background hPSC lines. [file 41586_2023_6354_MOESM7_ESM.xlsx]

## Sheet: EPI-HYPO
hEE formation efficiency
SOX2 and SOX17+ structures
Genetic background	Replicate #	hEE	SOX2 only	SOX17 only	Total no. of structures	% of hEE	% of SOX2 only	% of SOX17 only
RUES GLR	1	38			66	57.5758
RUES GLR	2	32			54	59.2593
RUES GLR	3	61			67	91.0448
RUES GLR	4	52			85	61.1765
RUES GLR	5	50	2	0	52	96.1538	3.85	0
RUES GLR	6	55	1	24	80	68.75	1.25	30
RUES GLR	7	36	2	11	49	73.4694	4.08	22.45
RUES GLR	8	103			114	90.3509
RUES GLR	9	91			93	97.8495
RUES GLR	10	72	23	18	113	63.7168	20.354	15.9292
RUES GLR	11	84	52	9	145	57.931	35.8621	6.2069
Average					918	74.298	13.0792	14.9172
Genetic background	Replicate #	hEE	SOX2 only	SOX17 only	Total no. of structures	% of hEE	% of SOX2 only	% of SOX17 only
ESI	1	16			25	64
ESI	2	88			99	88.89
ESI	3	16	3	0	19	84.2105	15.79	0
ESI	4	25	0	0	25	100	0	0
ESI	5	71	2	14	87	81.6092	2.3	16.09
ESI	6	74	2	15	91	81.3187	2.2	16.48
ESI	7	34	2	1	37	91.8919	5.41	2.7
Average					383	84.56	5.14	7.054
Genetic background	Replicate #	hEE	SOX2 only	SOX17 only	Total no. of structures	% of hEE	% of SOX2 only	% of SOX17 only
H9	1	35			48	72.9167
H9	2	50			88	56.8182
H9	4	105	5	16	126	83.3333	3.96825	12.6984
H9	5	42	28	5	75	56	37.3333	6.66667
H9	6	60	1	1	62	96.7742	1.6129	1.6129
H9	7	58			64	90.625
Average					463	76.0779	14.3048	6.99266
Average of all backgrounds
hEE	78.312
SOX2 only	10.8413
SOX17 only	9.65463
Total no. of structures	1764
Experimental repeats for hEE	24
Experimental repeats for SOX2 only and SOX17 only	13

## Sheet: T+
T+ structures
Genetic background	Replicate #	T+ structures	Total no. of structures	Percentage
RUES GLR	1	16	38	42.1053
RUES GLR	2	9	32	28.125
RUES GLR	3	5	29	17.2414
RUES GLR	4	36	61	59.0164
Average		66	160	36.622
Genetic background	Replicate #	T+ structures	Total no. of structures
ESI	1	26	94	27.6596
ESI	2	3	28	10.7143
ESI	3	4	22	18.1818
ESI	4	15	33	45.4545
Average		48	177	25.5026
Genetic background	Replicate #	T+ structures	Total no. of structures
H9	1	10	48	20.8333
H9	2	12	51	23.5294
H9	3	14	30	46.6667
H9	4	13	57	22.807
H9	5	11	39	28.2051
H9	6	6	22	27.2727
H9	7	14	38	36.8421
Average		80	285	29.4509
Average of all backgrounds
T+ structures	30.5252
Total no. of structures	622
Experimental repeats	15

## Sheet: ISL+
ISL1+ structure
Genetic background	Replicate #	Amnion	Total no. of structures
RUES	1	77	143	53.85
RUES	2	111	170	65.29
RUES	3	53	176	30.96
Average			489	50.0333
Genetic background	Replicate #	Amnion	Total no. of structures
H9	1	41	57	71.9298
H9	2	21	56	37.5
H9	3	21	28	75
H9	4	34	53	64.1509
H9	5	50	51	98.0392
H9	6	23	30	76.6667
H9	7	16	22	72.7273
Average			297	70.8591
Genetic background	Replicate #	Amnion	Total no. of structures
ESI	1	4	20	20
ESI	2	28	64	43.75
ESI	3	5	27	18.5185
Average			111	27.4228
Average of all backgrounds
ISL1+ structures	49.4384
Total no. of structures	897
Experimental repeats	13
