# Supplementary material for: Self-patterning of human stem cells into post-implantation lineages
Source: Nature. 2023 Jun 27;622(7983):574–83. doi: 10.1038/s41586-023-06354-4 (PMC10584676; doi:10.1038/s41586-023-06354-4)
Supplement: Supplementary file 8 — Cell type annotations from Ma, Tyser, and Xiang datasets. Table defines cell type annotations from reference single cell RNA sequencing datasets. [file 41586_2023_6354_MOESM8_ESM.xlsx]

## Sheet: identity_table
Cell type	Cell type (abbreviation)	Ma	Tyser	Xiang
Advanced Mesoderm	Advanced Meso	0	164	0
Axial Mesoderm	Axial Meso	0	23	0
Blood Progenitors	Blood	0	29	0
Cynomolgus monkey Amniotic Epithelium Late 1	cyAME.L1	30	0	0
Cynomolgus monkey Amniotic Epithelium Late 2	cyAME.L2	18	0	0
Cynomolgus monkey Amniotic Epithelium Late 3	cyAME.L3	19	0	0
Cynomolgus monkey Cytotrophoblasts	cyCTB	143	0	0
Cynomolgus monkey Extravillous Cytotrophoblasts	cyEVT	64	0	0
Cynomolgus monkey Extraembryonic Mesenchyme	cyEXMC	404	0	0
Cynomolgus monkey Gastrulating cells 1	cyGast1	29	0	0
Cynomolgus monkey Gastrulating cells 2	cyGast2	15	0	0
Cynomolgus monkey Gastrulating cells 3	cyGast3	29	0	0
Cynomolgus monkey Primordial Germ cells	cyPGC	14	0	0
Cynomolgus monkey Postimplantation Epiblast - Late 1	cyPostEPI-L1	56	0	0
Cynomolgus monkey Postimplantation Epiblast - Late 2	cyPostEPI-L2	105	0	0
Cynomolgus monkey Postimplantation Epiblast - Late 3	cyPostEPI-L3	90	0	0
Cynomolgus monkey Postimplantation Epiblast - Late 4	cyPostEPI-L4	27	0	0
Cynomolgus monkey Primitive Endoderm	cyPrE	84	0	0
Cynomolgus monkey Syncytiotrophoblasts	cySTB	102	0	0
Definitive endoderm non-proliferative	DE(NP)	0	18	0
Definitive endoderm proliferative	DE(P)	0	35	0
Emergent Mesoderm	Emergent Meso	0	185	0
Erythro-Myeloid Progenitors	Erythro-Myeloid Progenitors	0	28	0
Erythroblasts	Erythroblasts	0	32	0
Hemogenic Endothelium	Hemogenic Endothelium	0	37	0
Human Amniotic Ectoderm	hsAME.E	0	0	11
Human Cytotrophoblasts	hsCTB	0	0	90
Human early Extravillous Cytotrophoblasts	hsEarly.EVT	0	0	60
Human early Syncytiotrophoblasts	hsEarly.STB	0	0	58
Human Extravillous Cytotrophoblasts	hsEVT	0	0	39
Human Gastrulating cells 4	hsGast4	0	106	0
Human Inner cell mass	hsICM	0	0	22
hs Non-Neural Ectoderm 1	hsNNEC1	0	47	0
hs Non-Neural Ectoderm 2	hsNNEC2	0	21	0
Human Primordial Germ cells	hsPGC	0	5	0
Human Post Implantation Epiblast Amniotic Epithelium	hsPostEPI.AME	0	0	11
Human Post Implantation Epiblast - Early 1	hsPostEPI.E1	0	0	30
Human Post Implantation Epiblast - Early 2	hsPostEPI.E2	0	0	28
Human Post Implantation Epiblast Gastrulating cell	hsPostEPI.Gast	0	0	16
Human Post Implantation Epiblast - Late 5	hsPostEPI.L5	0	109	0
Human Primitive Endoderm	hsPrE	0	0	28
Human Preimplantation Epiblast	hsPreEPI	0	0	21
Human Preimplantation Epiblast / Primitive Endoderm	hsPreEPI/PrE	0	0	14
Human Syncytiotrophoblast	hsSTB	0	0	38
Human Trophectoderm	hsTE	0	0	33
Hypoblast	Hypoblast	0	29	0
Myeloid Progenitors	Myeloid Progenitors	0	17	0
Nascent Mesoderm	Nascent Meso	0	98	0
Yolk sac Endoderm	YS Endoderm	0	53	0
Yolk sac Mesoderm	YS Meso	0	83	0
