# Supplementary material for: Self-patterning of human stem cells into post-implantation lineages
Source: Nature. 2023 Jun 27;622(7983):574–83. doi: 10.1038/s41586-023-06354-4 (PMC10584676; doi:10.1038/s41586-023-06354-4)
Supplement: Supplementary file 9 — Feature comparison between human extra embryoids and embryoid bodies. Table details features observed in human extra embryoids in this study versus embryoid bodies as reported previously. [file 41586_2023_6354_MOESM9_ESM.xlsx]

## Sheet: Sheet1
Features	Embryoid Body	Human Extra-Embryoid
initial hPSC pluripotency stage	primed pluripotency	intermediate pluriopotency between ground and primed (RSET, Expanded potential (EP), partially-capacitated PXGL)
culture method	several different methods are reported (low attachment dishes, hanging drop culture, microwells)	Microwells (AggreWell 400)
initial seeding cell number	varies for the method used, e.g. 100 to 3,000 cells per microwell	5-6 cells per microwell
culture duration	> 4 days (could typically up to day 16)	5-6 days
culture media	Contains 20% KnockOut Serum (KSR) or Fetal Bovine Serum (FBS)	2 step media to permit for stepwise formation - Spontaneuos Differentiation Media and modified In Vitro Culture Media (see Methods)
cell types present	three germ layers (endoderm*-, ectoderm-, mesoderm- like) *in embryoid body cultures, it is reported to take up to 12 days for endoderm cells to appear in the culture (Soudais et al., 1995; Morrisey et al., 1998)	bifurcation into post-implantation epiblast- and hypoblast-like cells within the first 24 hours followed by amnion-, mesoderm-, primitive streak (transcriptome state)-, anterior visceral endoderm-like cell spatiotemporal emergence
human embryo staging	post-gastrulation differentiated cell types	epiblast- and hypoblast-like cell types spanning from approximately at Carnegie Stage 4-7
Morphological organization	inner ectodermal cells with the formation of multiple cavities which later fuse together (reportedly, apoptosis-driven cavitation), disorganised endoderm- and mesoderm-like spatial domains (basal lamina is presented in some reports). It is also reported that endoderm specification in embryoid bodies is outside of the lamina, with the epiblast-like cells on the inside.	polarised, epithelial epiblast-like cells surrounding a central lumen (polarity-driven lumenogenesis), basal lamina formation between epiblast and hypoblast-like compartments, regionalised epiblast- and hypoblast-like domains including their respective differentiated progeny
