# Supplementary material for: Self-patterning of human stem cells into post-implantation lineages
Source: Nature. 2023 Jun 27;622(7983):574–83. doi: 10.1038/s41586-023-06354-4 (PMC10584676; doi:10.1038/s41586-023-06354-4)
Supplement: Supplementary file 10 — List of antibodies used in this study. [file 41586_2023_6354_MOESM10_ESM.xlsx]

## Sheet: Sheet1
Primary antibodies
Antibody	Host species	Dilution	Lot number	Catalog number	Company
alpha-Fetoprotein (AFP)	Mouse	1:200	189502	MAB1368-SP	R&D Systems
anti-GFP	Rat	1:1000	M8E4658	04404-84	Nacalai Tesque Inc.
CERBERUS1	Goat	1:100	DR9046658	AF1075-SP	R&D Systems
E-Cadherin	Mouse	1:200	9301695	610181	BD Biosciences
FOXA2/HNF3	Rabbit	1:300	3	8186S	Cell Signaling
GABRP	Rabbit	1:300, 1:500	XK3759183	PA5-46830	Invitrogen
GATA3	Goat	1:200	UZQ0219011	AF2605	R&D Systems
GM130	Mouse	1:100	7069938	610822	BD Biosciences
hCG beta	Mouse	1:400	MG3298020	MA135020	Invitrogen
HLA-G	Mouse	1:100	WG3318857	MA1-19219	Invitrogen
ISLET1	Goat	1:200	JWU0420121	AF1837-SP	R&D Systems
LAMININ	Rabbit	1:500	WF3299348	PA1-16730	Invitrogen
LEFTY1	Goat	1:100	CMM022201A	AF746	R&D Systems
N-Cadherin	Mouse	1:500	WF3303042E	MA1-91128	Invitrogen
Nuclear Antigen (Human)	Mouse	1:200	WF3292841	MA5-33098	Invitrogen
OCT4	Mouse	1:200	F0220	sc-5279	Santa Cruz Bio.
OTX2	Goat	1:200	KNO0918121	AF1979	R&D Systems
Phospho-Smad1/5/9	Rabbit	1:800	10	9516T	Cell Signaling
Phospho-SMAD2	Rabbit	1:800	3	18338T	Cell Signaling
PODXL	Mouse	1:200	JKW0219011	MAB1658	R&D Systems
SNAI1	Goat	1:100	XRS0319091	AF3639	R&D Systems
SOX2	Rat	1:600	2357438	14-9811-82	Invitrogen
SOX17	Goat	1:200	KGA1010041	AF1924	R&D Systems
T/Brachyury	Goat	1:200	KQP0719121	AF2085	R&D Systems
T/Brachyury	Rabbit	1:250	1	81694S	Cell Signaling
TFAP2A/AP-2α	Mouse	1:300	F0922	sc-12726	Santa Cruz
Secondary antibodies / Conjugated dyes
Antibody	Wavelength	Dilution	Lot number	Catalog number	Company
DAPI	405	1:500	2179275	D3571	Invitrogen
F-Actin (647)	647	1:200	2170291	A22287	Invitrogen
F-Actin (488)	488	1:500	2129460	A12379	Invitrogen
donkey anti-mouse Alexa Fluor 488	488	1:500	2147618	A21202	Invitrogen
donkey anti-rabbit Alexa Fluor 488	488	1:500	2156521	A21206	Invitrogen
donkey anti-rat Alexa Fluor 488	488	1:500	2180272	A21208	Invitrogen
donkey anti-mouse Alexa Fluor 568	568	1:500	2110843	A10039	Invitrogen
donkey anti-goat Alexa Fluor 568	568	1:500	2160061	A11057	Invitrogen
donkey anti-rabbit Alexa Fluor 568	568	1:500	2136776	A10042	Invitrogen
donkey anti-mouse Alexa Fluor 647	647	1:500	2136787	A31571	Invitrogen
donkey anti-goat Alexa Fluor 647	647	1:500	2175459	A21447	Invitrogen
donkey anti-rabbit Alexa Fluor 647	647	1:500	2420695	A31573	Invitrogen
