# Supplementary material for: Self-patterning of human stem cells into post-implantation lineages
Source: Nature. 2023 Jun 27;622(7983):574–83. doi: 10.1038/s41586-023-06354-4 (PMC10584676; doi:10.1038/s41586-023-06354-4)
Supplement: Supplementary file 11 — Source Data Fig. 1 [file 41586_2023_6354_MOESM11_ESM.xlsx]

## Sheet: Fig 1E
Fig 1E: Percentage of SOX2+ or SOX17+ cells in hEEs
	SOX2 cell #	SOX17 cell #	total cell #	% of SOX2 / total	% of SOX17 / total
D1	10	5	15	66.6667	33.3333
	6	0	6	100	0
	9	5	14	64.2857	35.7143
	19	4	23	82.6087	17.3913			Number of structures
	21	5	26	80.7692	19.2308			D1	20
	6	3	9	66.6667	33.3333			D2	20
	14	2	16	87.5	12.5			D3	20
	11	2	13	84.6154	15.3846			D4	20
	14	1	15	93.3333	6.66667			D5	20
	21	2	23	91.3043	8.69565
	23	1	24	95.8333	4.16667
	7	1	8	87.5	12.5
	18	1	19	94.7368	5.26316
	11	2	13	84.6154	15.3846
	18	0	18	100	0
	18	0	18	100	0
	23	0	23	100	0
	26	0	26	100	0
	35	0	35	100	0
	15	0	15	100	0
D2	3	4	7	42.8571	57.1429
	15	7	22	68.1818	31.8182
	20	12	32	62.5	37.5
	21	14	35	60	40
	21	15	36	58.3333	41.6667
	17	14	31	54.8387	45.1613
	27	25	52	51.9231	48.0769
	5	12	17	29.4118	70.5882
	46	14	60	76.6667	23.3333
	18	5	23	78.2609	21.7391
	22	6	28	78.5714	21.4286
	11	9	20	55	45
	22	25	47	46.8085	53.1915
	15	6	21	71.4286	28.5714
	28	9	37	75.6757	24.3243
	21	6	27	77.7778	22.2222
	30	4	34	88.2353	11.7647
	36	8	44	81.8182	18.1818
	18	5	23	78.2609	21.7391
	9	3	12	75	25
D3	32	97	129	24.8062	75.1938
	88	157	245	35.9184	64.0816
	22	73	95	23.1579	76.8421
	4	53	57	7.01754	92.9825
	7	92	99	7.07071	92.9293
	3	197	200	1.5	98.5
	18	105	123	14.6341	85.3659
	16	84	100	16	84
	16	154	170	9.41176	90.5882
	8	75	83	9.63855	90.3614
	21	115	136	15.4412	84.5588
	7	174	181	3.8674	96.1326
	67	127	194	34.5361	65.4639
	25	102	127	19.685	80.315
	7	145	152	4.60526	95.3947
	5	117	122	4.09836	95.9016
	10	132	142	7.04225	92.9577
	92	287	379	24.2744	75.7256
	5	163	168	2.97619	97.0238
	22	180	202	10.8911	89.1089
D4	60	244	304	19.7368	80.2632
	82	137	219	37.4429	62.5571
	187	318	505	37.0297	62.9703
	18	135	153	11.7647	88.2353
	150	171	321	46.729	53.271
	30	127	157	19.1083	80.8917
	49	332	381	12.8609	87.1391
	113	215	328	34.4512	65.5488
	103	169	272	37.8676	62.1324
	103	175	278	37.0504	62.9496
	8	142	150	5.33333	94.6667
	31	353	384	8.07292	91.9271
	9	181	190	4.73684	95.2632
	17	45	62	27.4194	72.5806
	88	122	210	41.9048	58.0952
	80	192	272	29.4118	70.5882
	45	81	126	35.7143	64.2857
	30	155	185	16.2162	83.7838
	25	156	181	13.8122	86.1878
	25	108	133	18.797	81.203
D5	66	75	141	46.8085	53.1915
	82	67	149	55.0336	44.9664
	166	398	564	29.4326	70.5674
	135	287	422	31.9905	68.0095
	47	123	170	27.6471	72.3529
	128	93	221	57.9186	42.0814
	128	192	320	40	60
	53	257	310	17.0968	82.9032
	116	196	312	37.1795	62.8205
	23	20	43	53.4884	46.5116
	151	306	457	33.0416	66.9584
	47	210	257	18.2879	81.7121
	15	258	273	5.49451	94.5055
	145	372	517	28.0464	71.9536
	29	91	120	24.1667	75.8333
	37	318	355	10.4225	89.5775
	17	108	125	13.6	86.4
	47	212	259	18.1467	81.8533
	112	165	277	40.4332	59.5668
	44	287	331	13.2931	86.7069

## Sheet: Fig 1F
Fig 1F: hEE efficiency versus aggregates comprising a single compartment (embryonic-like, SOX2+ only; extra-embryonic-like, SOX17+ only)
Genetic background	Replicate #	hEE	SOX2 only	SOX17 only	Total no. of structures	% of hEE	% of SOX2 only	% of SOX17 only
RUES GLR	1	38			66	57.5758
RUES GLR	2	32			54	59.2593
RUES GLR	3	61			67	91.0448
RUES GLR	4	52			85	61.1765
RUES GLR	5	50	2	0	52	96.1538	3.85	0
RUES GLR	6	55	1	24	80	68.75	1.25	30
RUES GLR	7	36	2	11	49	73.4694	4.08	22.45
RUES GLR	8	103			114	90.3509
RUES GLR	9	91			93	97.8495
RUES GLR	10	72	23	18	113	63.7168	20.354	15.9292
RUES GLR	11	84	52	9	145	57.931	35.8621	6.2069
Average					918	74.298	13.0792	14.9172
Genetic background	Replicate #	hEE	SOX2 only	SOX17 only	Total no. of structures	% of hEE	% of SOX2 only	% of SOX17 only
ESI	1	16			25	64
ESI	2	88			99	88.89
ESI	3	16	3	0	19	84.2105	15.79	0
ESI	4	25	0	0	25	100	0	0
ESI	5	71	2	14	87	81.6092	2.3	16.09
ESI	6	74	2	15	91	81.3187	2.2	16.48
ESI	7	34	2	1	37	91.8919	5.41	2.7
Average					383	84.56	5.14	7.054
Genetic background	Replicate #	hEE	SOX2 only	SOX17 only	Total no. of structures	% of hEE	% of SOX2 only	% of SOX17 only
H9	1	35			48	72.9167
H9	2	50			88	56.8182
H9	4	105	5	16	126	83.3333	3.96825	12.6984
H9	5	42	28	5	75	56	37.3333	6.66667
H9	6	60	1	1	62	96.7742	1.6129	1.6129
H9	7	58			64	90.625
Average					463	76.0779	14.3048	6.99266
Average of all backgrounds
hEE	78.312
SOX2 only	10.8413
SOX17 only	9.65463
Total no. of structures	1764
Experimental repeats for hEE	24
Experimental repeats for SOX2 only and SOX17 only	13

## Sheet: Fig 1H
Fig 1H: Nuclear length and height of amnion-like and epiblast-like cells in a D5 human extra-embryoid
	length (micron)	width (micron)
amnion-like	13	6.99
	13.83	8.15
	8.48	10.97
	7.61	11.74
	9.8	12.33
	4.3	6.46
	9.62	5.17
	10.01	10.42
epiblast-like	11.15	15.65
	11.21	15.34
	9.35	11.79
	9.21	13.93
	7.68	12.1
	5.35	10.92
	8.98	16.89
	9.88	16.6
	4.56	11.68
	8.83	16.26
	4.93	9.78
	10.77	12.42
	4.2	11.37
