# Supplementary material for: Self-patterning of human stem cells into post-implantation lineages
Source: Nature. 2023 Jun 27;622(7983):574–83. doi: 10.1038/s41586-023-06354-4 (PMC10584676; doi:10.1038/s41586-023-06354-4)
Supplement: Supplementary file 12 — Source Data Fig. 2 [file 41586_2023_6354_MOESM12_ESM.xlsx]

## Sheet: Fig 2D
Fig 2D: Percentage of ISL1 phenotype frequencies in inner compartment in RUES2 hEEs.
Experiment/tile scan	ISL1-	ISL1+ only	ISL1+ domain	total hEEs
Experiment 1. Tile scan 1	12	17	6	35
Experiment 1. Tile scan 2	8	10	4	22
Experiment 1. Tile scan 3	10	8	4	22
Experiment 1. Tile scan 4	9	9	9	27
Experiment 1. Tile scan 5	5	9	6	20
Experiment 1. Tile scan 6	8	6	4	18
Experiment 1. Tile scan 7	7	12	7	26
Experiment 2. Tile scan 1	6	5	3	14
Experiment 2. Tile scan 2	13	7	5	25
Experiment 2. Tile scan 3	20	5	3	28
Experiment 2. Tile scan 4	26	4	4	34
Experiment 2. Tile scan 5	27	5	2	34
Experiment 2. Tile scan 6	7	1	1	9
Experiment 2. Tile scan 7	12	2	4	18
Experiment 2. Tile scan 8	12	1	1	14
%
Experiment/tile scan	ISL1-	ISL1+ only	ISL1+ domain	ISL1+ efficiency
Experiment 1. Tile scan 1	34.2857	48.5714	17.1429	65.7143
Experiment 1. Tile scan 2	36.3636	45.4545	18.1818	63.6364
Experiment 1. Tile scan 3	45.4545	36.3636	18.1818	54.5455
Experiment 1. Tile scan 4	33.3333	33.3333	33.3333	66.6667
Experiment 1. Tile scan 5	25	45	30	75
Experiment 1. Tile scan 6	44.4444	33.3333	22.2222	55.5556
Experiment 1. Tile scan 7	26.9231	46.1538	26.9231	73.0769
Experiment 2. Tile scan 1	42.8571	35.7143	21.4286	57.1429
Experiment 2. Tile scan 2	52	28	20	48
Experiment 2. Tile scan 3	71.4286	17.8571	10.7143	28.5714
Experiment 2. Tile scan 4	76.4706	11.7647	11.7647	23.5294
Experiment 2. Tile scan 5	79.4118	14.7059	5.88235	20.5882
Experiment 2. Tile scan 6	77.7778	11.1111	11.1111	22.2222
Experiment 2. Tile scan 7	66.6667	11.1111	22.2222	33.3333
Experiment 2. Tile scan 8	85.7143	7.14286	7.14286	14.2857
Average %
	ISL1-	ISL1+ only	ISL1+ domain	ISL1+ efficiency	total hEEs
	53.2088	28.3745	18.4167	46.7912	346

## Sheet: Fig 2E
Fig 2E: Nuclear SMAD1-RFP fluorescence intensity in ISL1- and + cells in hEEs generated from SMAD1-RFP hPSCs
Sample	ISL1 [RawIntDen/Area]	pSMAD1 [RawIntDen/Area]		Sample	ISL1 [RawIntDen/Area]	pSMAD1 [RawIntDen/Area]		Sample	ISL1 [RawIntDen/Area]	pSMAD1 [RawIntDen/Area]		Key:
1	2989.88	1531.54		2	1866.84	506.388		3	1651.43	543.212		>600 = ISL1+
	2896.78	1473.83			1835.87	468.038			1619.05	554.859		<600 = ISL1-
	2793.31	1472.07			1727.86	529.806			1443.26	454.819
	2754.33	1726.33			1707.91	453.367			1429.92	398.051
	2700.4	1724.22			1617.41	552.437			1426.02	381.196
	2690.17	1619.18			1583.57	441.923			1384.4	447.56
	2638.03	1147.27			1570.63	712.197			1377.82	387.269
	2613.59	1389.06			1560.86	424.19			1369	394.711
	2598.5	1373.78			1559.01	424.439			1355.25	394.005
	2581.34	1705.78			1556.03	501.941			1350.75	420.724
	2545.64	1350.7			1522.91	396.858			1326.8	398.046
	2532.68	1435.72			1514.24	494.898			1278.36	372.226
	2509.5	1586.15			1504.78	399.496			1260.78	760.383
	2487.83	1642.4			1493.26	430.739			1241.88	414.707
	2470.88	1152.15			1490.86	695.493			1229.64	370.141
	2467.13	1618.04			1482.43	530.442			1222.29	706.441
	2466.1	1287.94			1470.74	521.077			1160.82	674.093
	2443.19	1237.44			1462.53	543.21			1058.95	708.311
	2434.81	1315.06			1435.21	411.933			1048.5	601.012
	2373.52	1290.64			1434.03	539.302			1027.12	666.573
	2359.55	1111.77			1432.28	534.864			1009.81	429.011
	2319.45	1673.28			1430.53	415.63			917.918	356.786
	2284.33	1317.69			1429.72	451.715			917.575	375.214
	2271.85	1475.72			1429.66	517.758			915.927	521.769
	2270.48	1320.62			1425.85	543.198			906.565	315.179
	2257.4	1633.96			1422.22	597.867			898.673	587.032
	2250.43	1619.83			1418.12	415.812			890.468	715.822
	2246.66	1399.55			1387.4	617.87			886.592	487.057
	2239.22	1632.22			1384.86	401.679			869.647	358.136
	2227.97	1677.38			1375.82	515.416			867.277	576.451
	2211.74	1183.88			1374.14	506.739			857.492	589.878
	2202.89	1483.24			1372.12	470.649			850.274	427.202
	2182.6	1564.27			1369.32	561.862			845.367	408.319
	2140.74	1626.26			1362.31	427.318			814.435	550.792
	2119.22	1511.97			1360.86	424.761			810.762	641.195
	2112.78	1186.38			1360.72	476.09			804.061	338.122
	2094.08	1490.97			1341.85	400.891			797.871	456.155
	2075.78	1435.53			1337.87	411.544			790.218	612.215
	2055.17	1578.39			1337.05	492.4			788.773	397.97
	2049.07	1076.01			1335.92	452.842			788.118	615.755
	2046.62	876.063			1328.94	479.117			786.318	383.566
	1995.98	1108.3			1328.05	511.695			785.359	470.895
	1995.26	1430.54			1327.59	547.841			783.006	563.82
	1987.23	1417.36			1323.64	477.735			781.212	316.873
	1976.44	1130.9			1320.55	598.189			774.509	614.503
	1975.03	1719.6			1319.59	448.327			772.009	426.01
	1969.86	1555.09			1318.01	480.3			768.203	330.172
	1931.5	1336.93			1313.17	450.773			762.371	426.687
	1908.95	1361.2			1311.34	435.443			758.608	414.428
	1904.2	1449.38			1305.14	443.319			751.104	594.487
	1893.96	1310.72			1294.84	320.125			749.015	726.085
	1852.86	1235.65			1288.93	350.143			748.587	577.887
	1847.23	766.804			1261.64	372.294			742.549	393.464
	1827.15	1392.21			1261.11	641.365			740.61	510.571
	1826.16	1111.35			1237.86	459.731			738.092	440.94
	1807.87	1564.61			1230.17	521.709			729.197	369.527
	1778.18	1036.01			1218.35	309.388			726.76	424.194
	1756.94	1408.38			1213.88	534.485			721.519	459.282
	1725.5	1153.87			1211.64	467.196			717.785	390.236
	1717.16	1244.77			1207.13	573.095			714.71	438.04
	1705.37	1345.93			1202.65	391.067			711.554	427.658
	1700.89	1139.64			1201.83	416.873			710.219	598.853
	1694.52	1263.54			1190.69	625.664			708.096	475.59
	1679.09	1003.69			1188.09	472.478			707.827	629.301
	1677.49	1114.78			1185.41	427.261			704.354	436.172
	1674.38	1315.36			1183.12	560.362			701.468	469.08
	1668.37	1140.29			1173.82	383.579			701.293	433.034
	1649.74	1207.87			1155.8	418.554			696.732	354.69
	1617.84	1448.03			1142.55	506.166			695.645	443.753
	1613.84	1124.69			1141.29	433.857			692.739	390.513
	1598.75	1444.57			1136.51	368.169			692.703	389.476
	1596.7	1412.81			1132.98	342.854			691.718	549.26
	1588.71	1196.81			1121.81	695.916			691.482	549.718
	1588.29	1454.34			1118.42	415.884			689.641	525.646
	1585.9	1035.44			1102.3	548.423			686.89	661.977
	1584.91	1313.03			1079.9	338.513			686.533	425.139
	1575.47	977.681			1078.49	369.74			686.165	548.79
	1574.58	1140.67			1077.64	382.197			685.947	454.529
	1548.34	1864.68			1075.36	388.846			685.859	444.373
	1538.79	1119.57			1074.43	366.243			684.29	353.607
	1534.73	1265.71			1073.5	422.756			683.027	476.402
	1513.22	1189.12			1068.26	324.616			682.596	442.47
	1505.23	1925.79			1056.63	369.756			681.159	389.907
	1498.73	749.733			1053.21	278.853			675.25	321.166
	1490.69	1308.1			1039.22	529.25			674.549	528.364
	1490.14	1203.06			1037.41	367.543			674.072	388.93
	1488.91	1772.8			1037.02	311.134			671.015	435.803
	1488.39	1067.12			1032.22	566.103			670.212	516.531
	1482.24	1259.37			1010.06	504.449			669.993	616.153
	1473.22	1138.42			1008.9	513.281			665.983	658.859
	1466.85	1070.33			1002.93	453.833			665.505	549.548
	1463.23	1811.06			1000.94	410.341			665.403	475.846
	1445	1229.99			999.745	347.584			664.342	390.518
	1407.29	1791.63			991.376	363.654			652.138	452.539
	1406.76	1091.33			981.847	450.703			651.02	412.381
	1400.54	1407.31			980.344	414.999			649.627	558.164
	1394.73	922.676			977.149	499.336			648.59	438.919
	1390.78	772.538			976.546	429.637			647.635	424.11
	1384.22	1271.72			976.115	522.701			643.499	439.28
	1382.74	1453.15			975.064	387.367			642.577	429.13
	1370.31	1790.8			974.775	280.347			641.825	441.786
	1366.03	1244.74			972.24	418.332			639.292	446.469
	1352.08	1135.98			971.929	361.896			639.03	318.282
	1347.74	1184.08			965.068	545.717			638.504	451.867
	1343.78	762.482			964.429	480.267			638.455	503.87
	1336.32	1049.21			963.666	542.231			637.037	424.822
	1334.79	1172.03			962.19	477.602			636.724	509.329
	1332.8	1716.67			957.824	488.84			630.011	479.631
	1323.26	1713.2			955.224	648.244			629.796	444.097
	1309.08	1017.23			951.641	264.802			626.763	496.636
	1304.84	999.36			947.24	431.85			624.166	363.74
	1296.01	936.583			945.644	653.195			624.084	429.262
	1294.99	1129.24			945.481	490.253			617.524	405.95
	1292	943.966			937.152	333.76			617.149	444.199
	1290.38	1209.84			932.381	259.53			614.877	475.086
	1286.59	931.036			931.948	538.621			614.87	472.773
	1280.92	1613.95			930.412	726.331			613.289	395.512
	1276.75	1212.79			926.482	368.917			613.05	471.253
	1269.69	1261.12			922.332	313.919			612.452	602.778
	1264.27	1616.11			921.443	693.732			610.437	423.09
	1262.8	855.702			907.579	481.98			609.946	752.778
	1256.03	1013.02			906.338	687.805			607.532	537.811
	1253.9	1063.98			905.151	425.937			606.166	397.656
	1244.91	887.287			888.664	265.427			602.566	450.405
	1229.29	681.709			883.635	463.807			602.289	443.434
	1226.35	861.469			877.084	284.545			598.325	454.981
	1222.37	870.636			871.465	302.536			594.23	456.88
	1212.4	1099.72			871.126	666.921			591.75	355.713
	1209.17	666.348			869.64	245.459			590.973	422.163
	1206.96	777.19			853.075	436.313			590.925	530.88
	1205.47	1482.74			842.561	264.876			590.745	371.031
	1205.2	1156.79			842.11	503.413			587.688	479.87
	1198.4	1100.9			830.94	238.501			584.102	610.301
	1186.88	1152.73			826.614	542.715			581.918	469.205
	1178.87	898.403			814.977	564.851			581.119	452.976
	1177.39	771.72			813.549	396.766			579.58	499.47
	1175.46	1036.66			809.21	366.983			578.848	511.39
	1173.38	878.869			802.442	304.623			577.811	382.072
	1166.94	1006.07			798.875	366.875			577.593	569.165
	1161.08	1397.72			791.941	516.037			573.568	431.903
	1159.13	1273.1			782.359	379.126			573.183	456.367
	1155.46	1150.87			779.248	364.79			572.823	543.387
	1152.66	1149.08			776.596	510.787			568.945	366.802
	1149.73	771.827			759.239	284.127			568.539	491.483
	1149.6	1071.93			754.198	279.742			563.781	434.582
	1149.3	1171.99			750.951	293.768			559.091	444.199
	1148.35	1366.83			748.08	553.155			558.283	480.496
	1135.51	938.315			745.309	346.935			556.516	454.238
	1131.93	794.17			740.505	465.586			550.023	414.133
	1130.49	758.619			729.779	536.389			549.556	588.07
	1126.65	1172.85			728.061	385.094			548.384	511.33
	1123.94	1146.62			723.781	417.738			542.541	419.447
	1122.59	1024.87			719.441	453.224			540.105	508.787
	1118.78	613.263			714.693	262.054			539.611	369.361
	1112.35	984.461			710.124	252.105			535.508	568.217
	1112.1	1259.86			708.56	596.23			534.779	479.041
	1108.24	1091.72			698.88	427.754			533.946	419.395
	1106.81	1213.72			693.751	338.631			530.402	537.317
	1101.82	779.092			677.798	554.92			527.713	478.067
	1096.87	1153.77			675.353	427.798			526.656	469.157
	1093.98	1188.56			663.51	244.758			513.048	386.116
	1092.23	1150.59			655.827	658.309			508.698	618.804
	1090.87	801.483			635.801	354.923			505.126	606.616
	1085.69	983.005			632.951	589.338			503.931	491.313
	1084.81	1103.06			629.86	471.087			500.913	378.14
	1084.46	1772.74			629.066	460.498			500.52	499.152
	1083.15	1098.98			624.951	383.073			499.523	564.922
	1081.18	1165.4			624.344	426.055			497.664	399.101
	1080.96	1035.92			618.997	594.904			493.075	456.436
	1078.92	805.581			611.752	573.738			487.105	456.422
	1073.09	1233.11			609.63	430.881			484.696	451.404
	1072.73	780.882			607.411	370.182			482.775	433.585
	1071.96	1231.79			606.073	368.246			482.772	516.581
	1070.89	867.46			601.929	426.08			473.102	422.324
	1066.88	1179.62			601.296	608.27			473.077	611.535
	1064.04	861.19			600.252	461.988			473	492.581
	1062.48	889.876			596.64	395.306			472.137	497.872
	1057.65	1103.54			595.117	401.45			471.412	474.938
	1055.27	1149.89			594.088	474.021			470.623	607.374
	1054.22	955.211			585.224	283.219			469.975	599.751
	1046.77	1039.62			585.077	257.458			469.275	494.694
	1043.82	759.24			583.955	466.555			467.193	593.179
	1043.25	962.276			583.817	417.521			466.869	605.142
	1040.5	1079.87			579.291	330.573			461.946	594.5
	1038.38	1042.11			577.441	462.611			460.313	464.387
	1037.33	768.326			576.237	389.494			459.08	497.994
	1028.57	1198.44			572.904	576.74			458.317	325.852
	1024.53	738.371			571.089	433.851			457.638	599.111
	1023.63	675.329			563.437	305.314			454.135	585.447
	1018.75	1034.05			560.633	465.921			450.423	518.104
	1017.54	1221.35			557.947	456.433			448.767	645.201
	1012.62	1455.3			557.443	565.887			445.153	586.572
	1011.53	788.364			550.118	460.227			445.126	497.848
	1007.2	699.451			546.317	324.602			442.919	478.969
	998.956	1565.92			539.009	549.475			442.678	620.013
	997.216	1076.79			535.995	451.385			440.947	567.072
	989.891	1399.7			535.366	262.255			440.333	449.737
	987.872	1477.02			531.605	541.232			440.022	540.981
	985.806	1017.54			527.411	304.784			437.04	394.743
	985.427	867.576			526.094	361.641			431.197	341.843
	984.78	923.28			524.247	413.052			428.681	438.899
	978.441	674.093			522.128	303.001			425.488	416.144
	978.05	931.133			520.282	180.278			422.659	801.726
	970.817	1279.73			517.634	372.222			412.275	411.136
	968.063	829.811			517.11	475.104			409.015	341.866
	968.058	1146.85			515.504	403.464			408.67	751.501
	967.735	1174.84			515.074	588.428			403.741	412.436
	965.63	1102.52			506.639	362.957			400.468	388.946
	965.612	603.839			503.589	165.155			394.748	362.455
	964.286	1109.18			503.36	401.139			393.988	486.004
	960.328	797.925			498.768	362.345			392.771	365.155
	959.823	1446.6			498.696	448.078			388.972	403.851
	955.78	947.368			498.588	317.731			386.846	586.337
	953.56	1270.23			497.691	402.225			385.776	506.462
	944.887	1036.46			493.88	379.914			385.199	622.341
	939.949	591.519			493.281	433.897			384.872	589.088
	937.153	688.359			489.924	333.206			373.407	562.958
	912.581	1079.08			481.878	388.08			372.874	452.345
	908.433	1093.11			481.858	385.268			367.433	301.751
	902.313	1169.15			478.717	297.925			360.926	616.898
	897.512	1079.66			477.729	205.449			357.654	244.69
	894.684	893.498			477.542	393.305			355.774	608.388
	873.445	799.672			475.03	186.01			355.719	670.918
	872.306	1085.95			473.285	419.13			352.528	341.678
	870.652	851.471			473.039	349.959			352.234	537.102
	859.78	961.738			462.3	328.312			352.041	332.274
	859.666	1194.52			461.727	208.031			351.634	464.208
	859.322	855.915			460.959	206.301			346.757	415.744
	859.246	739.27			460.509	298.595			344.934	498.425
	855.525	706.694			458.599	375.433			343.976	505.508
	846.667	1103.93			456.404	438.798			342.197	477.405
	845.19	958.463			453.516	316.016			341.995	316.605
	838.608	1010.29			448.954	450.789			340.16	378.319
	838.599	732.97			447.664	426.308			338.022	584.209
	835.184	675.279			446.01	520.306			334.926	710.431
	828.658	1165.9			440.934	385.676			333.987	637.335
	827.592	895.775			439.296	274.013			331.679	598.837
	819.296	730.519			437.093	338.154			330.435	492.469
	815.674	1004.54			435.943	365.663			327.254	591.866
	810.663	884.772			435.4	564.72			326.623	553.909
	803.917	843.476			435.226	418.505			324.324	507.842
	793.086	878.785			433.788	372.348			321.094	698.904
	783.808	936.145			430.695	340.071			316.213	491.954
	782.446	698.411			429.538	415.286			314.825	517.688
	782.394	1168.33			429.224	573.208			313.337	404.537
	781.618	1007.9			428.294	326.942			311.804	464.837
	772.953	831.46			427.741	195.281			309.936	676.922
	769.967	971.98			425.924	303.209			307.571	426.28
	769.147	935.315			424.406	389.987			306.347	463.893
	758.101	597.64			424.061	423.712			304.863	359.85
	757.957	1435.66			421.586	374.956			301.991	513.329
	756.663	723.18			419.923	189.775			301.1	457.467
	756.508	558.923			419.523	300.878			301.072	327.048
	754.313	979.673			417.819	365.264			297.461	540.739
	753.263	720.505			415.739	346.033			296.317	477.759
	746.211	821.497			415.417	397.417			296.175	491.964
	744.597	936.468			414.795	440.261			293.325	431.163
	736.555	713.306			412.328	303.956			292.042	413.733
	736.243	714.977			410.532	328.515			288.833	389.998
	733.974	638.111			407.611	335.939			288.722	289.305
	733.413	916.725			407.446	334.551			284.92	380.173
	725.03	1392.1			406.532	530.38			284.714	621.687
	724.55	1402.71			405.935	283.85			283.745	439.079
	721.299	1441.75			405.759	275.355			280.442	382.099
	718.089	669.258			404.135	390.075			279.93	418.235
	695.768	580.032			404.032	312.804			270.973	478.674
	690.908	806.931			403.066	281.438			268.203	431.784
	666.702	596.379			402.304	356.995			265.353	364
	658.554	660.35			401.601	471.141			264.032	651.077
	657	1328.07			401.063	402.342			257.083	350.852
	646.213	877.119			401.06	326.597			253.825	545.264
	635.219	750.215			400.005	348.494			253.484	531.268
	631.883	862.235			397.131	262.667			252.728	319.61
	624.971	1223.33			396.753	370.027			249.888	857.923
	620.499	849.437			389.945	350.782			248.839	482.169
	617.758	845.221			389.787	386.916			241.984	855.286
	613.32	916.64			387.493	334.893			239.563	321.386
	608.049	738.437			384.317	366.455			237.029	418.765
	605.77	701.986			382.039	388.865			236.329	282.271
	603.847	709.779			380.065	197.951			234.296	713.023
	603.146	878.382			378.352	291.566			229.79	360.562
	588.196	935.946			377.758	422.473			228.159	388.528
	574.748	895.39			377.453	261.875			227.166	457.966
	565.087	724.658			377.316	421.76			224.952	491.957
	552.61	646.892			376.713	349.665			223.561	329.739
	549.263	500.491			369.892	341.459			222.895	494.769
	536.347	745.336			369.71	296.281			220.506	485.155
	531.907	830.043			367.409	410.241			218.443	533.138
	531.216	644.965			367.313	160.918			217.837	489.565
	523.369	982.18			366.482	178.188			216.527	460.359
	518.371	869.015			365.138	317.802			215.065	185.376
	513.308	652.412			364.317	321.883			214.905	399.742
	506.038	718.556			362.449	455.622			214.639	462.892
	500.629	885.45			358.018	312.084			213.695	626.902
	494.301	881.184			356.671	205.229			213.049	503.584
	492.579	1037.63			356.338	327.407			212.577	432.174
	479.293	1059.5			354.531	289.684			212.111	394.381
	464.45	821.738			350.755	311.674			211.827	367.472
	462.298	511.553			349.669	329.242			211.062	509.083
	453.349	623.834			346.39	156.677			210.762	426.53
	443.578	927.135			344.565	261.38			210.708	496.47
	438.314	676.733			343.687	387.861			210.38	467.729
	437.08	637.837			341.768	295.918			205.542	297.787
	430.698	603.543			337.189	241.262			200.574	380.364
	421.152	781.646			336.732	373.951			199.903	573.844
	414.887	761.056			335.418	236.666			199.374	358.444
	413.934	825.929			334.909	241.511			197.428	433.87
	408.757	725.41			334.501	310.197			197.233	511.741
	400.477	817.46			330.19	449.771			197.148	436.572
	398.027	664.444			328.424	185.521			197.014	423.342
	395.838	792.974			327.249	308.2			195.817	598.982
	391.911	959.275			322.933	360.93			195.126	376.228
	389.852	771.459			320.694	288.079			194.659	250.149
	387.012	615.373			320.485	471.82			191.888	447.642
	382.307	592.651			316.889	385.669			191.608	422.241
	382.233	770.111			316.573	341.887			189.722	446.69
	374.843	731.452			315.208	217.65			186.766	335.173
	374.539	705.4			315.171	428.834			184.167	344.789
	364.757	602.987			313.46	394.611			183.885	495.428
	361.755	649.87			308.616	366.822			183.199	507.772
	358.938	487.726			304.106	205.591			181.391	499.354
	357.147	779.688			302.382	242.329			179.088	490.325
	354.885	530.727			300.506	219.813			177.524	356.381
	348.722	767.887			300.202	388.481			177.522	695.105
	344.783	738.606			299.564	389.017			177.238	424.32
	344.464	1014.33			299.312	375.427			175.939	443.275
	343.826	706.636			295.862	270.355			175.084	269.506
	329	614.957			295.634	216.147			174.426	447.024
	327.701	786.819			294.249	412.904			173.666	702.457
	318.668	583.051			292.639	440.148			171.402	409.986
	317.689	585.968			291.599	387.033			165.986	437.509
	314.846	908.216			290.805	246.225			165.207	291.756
	312.018	942.507			289.203	520.64			164.212	273.676
	308.391	459.378			288.217	406.895			162.813	492.427
	307.9	734.86			287.455	511.526			161.618	334.053
	303.898	1288.53			286.228	571.066			159.307	427.652
	302.702	693.552			284.537	421.346			159.212	435.104
	298.589	889.602			284.001	304.996			159.197	479.943
	295.376	796.445			283.456	521.332			156.171	649.694
	292.741	474.487			279.617	400.991			155.4	132.049
	291.674	793.643			278.323	357.819			154.942	392.115
	287.483	1465.9			277.842	454.86			154.283	467.84
	273.047	659.514			276.074	388.823			154.267	692.453
	272.426	502.995			274.751	211.479			153.13	312.236
	270.26	847.24			274.616	480.676			152.317	429.076
	268.994	925.191			274.129	410.837			152.008	238.15
	267.497	922.381			273.614	315.263			151.355	518.484
	265.867	806.147			272.711	264.037			151.254	466.837
	265.521	423.224			271.253	391.018			150.903	219.069
	263.677	736.15			270.288	355.039			150.83	462.396
	262.802	751.202			269.704	559.927			150.477	441.442
	260.32	679.981			269.688	240.856			148.841	505.938
	256.977	683.555			266.653	283.731			148.665	591.774
	255.926	837.754			266.188	268.359			147.248	386.624
	251.329	456.512			265.668	402.408			146.926	418.97
	249.955	1468.92			265.137	359.238			145.978	439.306
	249.721	1250.48			264.885	329.921			143.73	408.062
	249.299	1157.4			263.6	162.431			142.807	315.359
	247.448	1468.42			260.981	299.034			142.417	487.752
	246.434	1124.13			258.925	381.155			142.166	567.03
	245.258	609.109			257.635	304.823			141.823	593.063
	239.319	856.842			257.489	451.083			141.03	478.265
	238.795	1472.04			253.457	482.437			140.201	484.131
	238.575	356.504			252.864	249.786			139.906	535.61
	235.08	918.197			251.937	359.441			139.723	505.033
	232.693	851.557			251.612	400.478			139.385	364.701
	231.674	1005.9			250.309	268.861			139.133	549.163
	231.05	943.191			248.159	183.292			138.866	551.371
	230.114	807.047			247.59	502.977			138.41	525.768
	228.546	881.145			246.618	267.677			137.975	344.157
	227.761	1034.86			246.349	379.263			136.863	543.918
	227.554	751.648			245.744	513.84			136.616	461.555
	225.82	1089.72			245.074	361.613			136.545	409.58
	223.719	765.639			244.726	267.437			136.328	639.907
	221.923	1440.59			244.485	365.566			134.67	406.077
	220.566	911.466			242.811	337.16			134.207	649.506
	220.447	959.668			242.428	496.739			134.165	417.495
	219.318	837.257			242.301	371.508			133.889	420.053
	216.22	857.7			241.407	414.019			133.131	413.269
	213.475	1120.51			239.743	505.268			131.498	426.648
	212.804	770.623			239.708	293.122			131.395	331.899
	212.703	909.394			238.7	414.371			131.363	488.339
	212.538	1117.84			235.861	372.831			131.196	381.327
	212.18	937.092			235.67	313.757			127.422	335.48
	211.01	1011.57			235.362	346.094			127.144	486.432
	210.841	627.522			235.113	483.515			126.518	165.074
	208.77	798.423			233.182	334.763			120.459	454.415
	208.128	1095.21			232.977	410.699			119.999	450.128
	207.909	855.57			231.22	387.361			119.823	269.177
	207.581	735.456			231.182	352.85			115.872	451.617
	205.417	1047.44			230.715	423.052			106.278	620.996
	203.88	1004.62			228.129	424.497			102.483	275.952
	203.437	1323.54			227.611	583.039			102.14	335.117
	202.48	1027.02			226.367	423.317			84.4717	152.898
	201.515	871.7			226.362	382.303			80.427	135.931
	201.457	525.441			226.08	411.29			76.4691	371.902
	201.414	1167.56			224.665	344.228
	200.764	741.994			223.435	318.836
	200.218	684			223.199	360.956
	199.646	1171.08			222.842	390.412
	199.15	421.442			222.419	329.963
	197.684	1277.31			221.869	330.455
	197.426	1370.31			221.091	517.667
	196.863	825.792			219.753	533.687
	196.707	700.943			219.307	490.046
	196.138	861.912			218.72	495.968
	196.115	1070.45			218.291	294.688
	194.647	678.377			217.819	285.152
	194.062	1035.54			217.329	332.749
	193.639	1330.14			216.998	502.963
	192.846	889.15			216.706	361.459
	192.609	870.084			216.112	535.248
	192.309	1071.74			215.627	375.027
	190.661	682.117			215.381	463.258
	189.802	969.221			214.873	241
	189.281	578.647			214.741	441.971
	189.07	1043.46			214.283	548.443
	189.007	689.448			213.718	406.846
	188.808	618.05			212.403	354.116
	187.662	1175.86			212.154	400.605
	187.376	1216.8			211.15	395.286
	187.029	830.789			210.011	433.177
	187.008	1328.15			209.466	393.386
	184.761	868.327			209.28	261.082
	184.304	968.306			209.003	517.782
	183.17	864.727			208.377	277.94
	182.297	927.299			207.878	251.77
	182.061	961.18			207.815	523.818
	181.927	819.102			205.583	374.077
	180.647	829.072			204.436	503.115
	180.366	321.886			204.313	267.673
	179.314	988.369			203.986	469.67
	178.423	1428.6			203.182	397.163
	177.928	996.271			202.722	388.869
	177.427	1167.18			202.057	550.393
	174.585	900.001			199.903	454.694
	174.467	517.504			199.638	482.817
	174.087	1166.78			199.27	481.864
	173.895	796.235			198.79	345.906
	173.81	1038.97			198.044	324.369
	173.574	837.079			197.947	413.982
	172.377	901.831			197.6	259.918
	172.007	1048.76			197.241	466.717
	171.804	1021.07			197.233	408.82
	170.81	1416.87			197.15	359.85
	170.77	664.827			194.791	434.717
	170.564	877.757			194.639	339.161
	169.894	1138.06			194.316	413.1
	167.957	987.126			193.005	470.288
	167.941	778.409			192.204	456.394
	167.693	870.947			191.865	542.839
	167.31	713.657			191.597	126.171
	166.46	975.987			190.851	470.247
	165.63	949.575			190.234	324.63
	165.076	976.028			189.844	262.137
	164.785	694.856			189.339	521.514
	164.203	1041.34			189.023	400.896
	163.871	802.704			187.525	585.007
	163.379	1097.77			186.411	590.751
	163.005	740.915			185.011	244.713
	162.933	316.216			184.948	461.708
	161.799	932.101			181.885	566.78
	161.315	1032.82			181.559	303.384
	161.253	613.237			180.528	359.244
	160.863	638.699			179.903	352.341
	160.454	1086.2			179.659	405.981
	160.271	872.707			177.154	382.603
	160.153	1064.79			175.139	316.439
	160.099	768.928			172.402	437.452
	159.995	664.744			170.616	422.122
	159.953	867.005			170.504	303.216
	159.726	724.734			170.1	335.233
	159.234	1032.79			169.844	443.607
	158.811	676.088			169.756	378.86
	158.687	976.793			169.449	316.675
	158.564	1270.93			169.137	393.476
	158.338	732.273			168.755	347.785
	157.892	1006.67			167.329	243.014
	157.622	718.907			167.21	280.653
	157.547	1075.97			166.694	368.469
	156.483	702.472			166.079	331.66
	156.094	1031.19			163.345	362.111
	155.973	1230			162.412	234.463
	155.629	987.956			162.305	234.719
	154.658	987.129			161.397	277.543
	153.711	846.351			161.279	350.603
	152.231	706.937			160.259	352.648
	152.148	759.987			157.422	324.329
	151.834	988.229			156.259	270.794
	151.33	637.959			155.542	450.213
	151.229	959.878			152.626	234.492
	150.879	828.355			151.999	299.379
	150.824	442.133			151.173	234.236
	150.237	848.74			149.409	281.245
	150.142	1025.08			149.281	332.721
	149.494	908.414			149.192	360.271
	149.36	826.703			148.583	492.915
	148.66	666.277			147.807	439.136
	148.563	868.097			146.902	189.606
	148.544	762.725			145.901	454.18
	148.383	818.762			145.09	358.477
	147.893	834.405			144.953	354.617
	147.603	1015.12			144.733	368.488
	147.562	766.269			144.085	321.283
	147.229	1057.88			143.982	287.531
	147.228	943.912			143.641	276.666
	147.128	942.853			142.656	272.442
	147.018	821.125			142.141	248.813
	146.909	753.99			141.853	343.8
	146.428	895.063			140.333	251.184
	145.668	629.683			139.979	486.716
	144.911	899.523			139.72	333.694
	144.153	665.908			139.27	338.639
	143.598	911.683			138.688	298.692
	143.497	1048.87			138.566	256.405
	143.363	745.065			138.477	452.647
	142.675	810.783			138.148	421.689
	142.375	919.93			137.738	262.963
	141.714	1103.49			137.682	412.053
	141.682	937.233			136.725	287.19
	140.947	751.037			136.474	260.698
	140.919	748.445			136.43	391.225
	140.738	643.425			134.553	316.333
	140.401	986.673			134.505	438.128
	139.613	1019.89			134.504	306.28
	139.21	1087.78			134.257	273.223
	139.137	949.945			132.755	423.115
	139.132	692.189			132.597	267.448
	138.782	1069.76			132.537	277.976
	138.55	713.184			132.301	409.269
	138.098	648.207			132.173	290.191
	137.759	430.669			132.024	337.269
	137.363	994.469			131.953	379.104
	136.488	1227.9			130.2	384.623
	135.851	1044.24			129.868	369.983
	135.805	948.786			129.062	415.714
	135.65	627.576			128.821	323.417
	135.599	702.695			128.265	268.809
	135.531	792.348			128.009	421.41
	135.313	774.243			127.328	380.243
	135.178	626.374			127.278	325.38
	134.953	749.98			127.103	313.906
	134.49	798.153			127.099	246.041
	133.734	875.915			126.725	375.866
	133.339	1023.37			125.548	259.221
	133.319	1052.98			125.318	368.088
	132.616	1003.44			124.978	266.264
	131.327	860.421			124.808	290.192
	130.341	830.879			124.785	378.792
	129.585	535.701			124.192	388.977
	129.538	688.13			123.918	425.249
	129.393	666.122			123.906	325.127
	128.667	723.192			123.127	322.834
	128.371	973.082			121.967	305.974
	127.886	635.207			121.495	313.529
	127.351	1053.86			121.405	258.143
	127.306	894.026			121.352	348.246
	125.792	893.915			120.913	422.088
	125.594	951.43			120.676	434.432
	125.414	1062.58			119.996	221.93
	123.571	977.084			119.106	350.018
	122.195	790.347			118.84	479.692
	121.413	959.324			118.774	266.139
	120.795	592.894			117.86	496.549
	120.14	740.526			117.405	406.318
	119.986	626.831			117.361	464.364
	119.566	550.234			116.551	362.798
	119.359	838.191			116.407	411.818
	118.686	210.435			116.061	289.617
	118.516	844.477			116.005	441.221
	118.434	807.761			115.636	421.095
	118.374	973.957			115.629	480.524
	116.949	726.195			115.611	343.28
	115.985	646.122			115.43	443.479
	115.551	771.849			115.33	445.344
	114.4	724.122			115.293	350.453
	113.617	726.32			115.224	296.209
	112.758	939.606			115.082	245.661
	111.847	882.156			113.986	317.508
	110.154	596.207			113.769	487.695
	109.615	689.539			113.752	297.136
	109.137	623.254			112.705	253.587
	108.981	597.04			111.93	399.437
	108.104	734.764			111.548	483.763
	106.151	538.744			111.149	469.443
	105.703	911.549			110.789	332.273
	104.639	583.676			110.694	395.244
	104.303	870.51			110.628	475.645
	102.343	716.569			110.432	350.848
	101.234	783.359			110.397	459.719
	100.464	570.91			109.928	485.076
	97.2106	721.942			109.574	469.207
	95.5339	604.133			108.954	239.34
	95.4598	824.344			108.68	239.945
	95.0338	959.234			107.419	336.959
	94.4062	554.045			107.28	467.719
	94.3009	411.909			106.916	175.156
	93.8296	608.329			105.889	360.303
	92.3094	572			105.653	423.179
	92.0563	836.63			104.446	428.64
	91.9062	797.043			103.928	268.631
	90.9764	628.631			102.512	285.298
	90.5299	668.933			102.3	460.69
	90.4049	784.401			102.21	398.064
	89.7526	765.563			102.159	168.108
	86.8008	836.735			101.469	253.45
	86.2159	291.994			101.223	267.235
	85.9954	735.551			100.945	236.936
	85.316	623.406			98.5731	444.829
	84.1097	832.513			97.6084	410.461
	54.7015	217.696			97.5823	459.249
					97.3447	472.197
					97.2588	218.069
					97.1451	269.474
					94.5154	407.047
					94.5109	360.985
					94.2638	392.383
					94.2577	255.648
					93.6325	429.509
					93.6286	327.739
					93.4918	281.562
					92.5002	471.742
					91.7681	327.131
					89.912	137.435
					88.672	228.654
					88.3927	259.625
					87.7952	400.789
					87.3207	294.51
					86.8359	483.243
					86.8162	433.263
					86.6833	369.504
					86.1152	165.481
					86.0834	231.604
					85.2337	431.388
					84.3722	408.76
					83.6619	186.861
					82.851	248.315
					82.4742	425.205
					81.5765	371.157
					81.5065	362.068
					79.3604	348.833
					79.009	376.819
					78.812	437.083
					77.8045	220.188
					76.6738	448.356
					76.6126	417.529
					75.5019	284.3
					75.3508	233.439
					74.7287	291.178
					73.0907	411.799
					72.5471	404.702
					72.0241	216.86
					71.446	293.723
					70.9835	365.179
					70.5061	200.877
					69.0654	251.386
					68.7264	142.91
					68.0206	134.781
					67.2802	247.261
					65.1749	415.896
					62.82	147.771
					62.7832	263.761
					61.7648	327.791
					61.6414	338.792
					59.1329	313.88
					58.8763	324.362
					54.4448	120.076
					52.9183	124.687
					43.0969	139.088
					29.3056	83.242

## Sheet: Fig 2F
Fig 2F: Percentage of ISL1+ RUES2 structures under different BMP treatments
Control
Experiment	ISL1+ cells	Total	ISL1 percentage			stats test
1	77	143	53.8462			Ordinary one-way ANOVA
2	53	176	30.1136			Dunnett's multiple comparisons test
3	111	170	65.2941
	total	489				Number of families	1
BMP2 [100 and 200ng/ml]						Number of comparisons per family	4
1	116	135	85.9259			Alpha	0.05
2	93	106	87.7358
3	109	113	96.4602			Dunnett's multiple comparisons test	Mean Diff.	95.00% CI of diff.	Below threshold?	Summary	Adjusted P Value	A-?
4	94	107	87.8505			control vs. BMP2 100 and 200ng	-39.74	-66.78 to -12.70	Yes	**	0.0044	B	BMP2 100 and 200ng
	total	461				control vs. BMP4 100 and 200ng	-35.26	-62.31 to -8.224	Yes	*	0.0104	C	BMP4 100 and 200ng
BMP4 [100 and 200ng/ml]						control vs. BMP7 100 and 200ng	-5.111	-32.15 to 21.93	No	ns	0.9522	D	BMP7 100 and 200ng
1	98	112	87.5			control vs. LDN 1 and 2uM	49.58	22.54 to 76.62	Yes	***	0.0007	E	LDN 1 and 2uM
2	74	100	74
3	71	75	94.6667			Test details	Mean 1	Mean 2	Mean Diff.	SE of diff.	n1	n2	q	DF
4	99	118	83.8983			control vs. BMP2 100 and 200ng	49.75	89.49	-39.74	9.932	3	4	4.002	14
	total	405				control vs. BMP4 100 and 200ng	49.75	85.02	-35.26	9.932	3	4	3.551	14
BMP7 [100 and 200ng/ml]						control vs. BMP7 100 and 200ng	49.75	54.86	-5.111	9.932	3	4	0.5146	14
1	77	113	68.1416			control vs. LDN 1 and 2uM	49.75	0.1689	49.58	9.932	3	4	4.992	14
2	38	100	38
3	81	103	78.6408
4	26	75	34.6667
	total	391
LDN [1 and 2uM]
1	1	148	0.675676
2	0	129	0
3	0	147	0
4	0	97	0
	total	521
	%
	D4/5 Control	BMP2 (100 and 200ng)	BMP4 (100 and 200ng)	BMP7 (100 and 200ng)	LDN (1 and 2uM)
	53.8462	85.9259	87.5	68.1416	0.675676
	30.1136	87.7358	74	38	0
	65.2941	96.4602	94.6667	78.6408	0
		87.8505	83.8983	34.6667	0
Average	49.7513	89.4931	85.0162	54.8623	0.168919
