# Supplementary material for: Self-patterning of human stem cells into post-implantation lineages
Source: Nature. 2023 Jun 27;622(7983):574–83. doi: 10.1038/s41586-023-06354-4 (PMC10584676; doi:10.1038/s41586-023-06354-4)
Supplement: Supplementary file 13 — Source Data Fig. 3 [file 41586_2023_6354_MOESM13_ESM.xlsx]

## Sheet: Fig 3C
Fig 3C: cavitated mTeSR hEEs efficiency after co-aggregation with sorted SOX17+ cells
MTSER + SOX17 sorted cells	cavitated %	non-cavitated%	Days
Replicate 1	84.8684	15.1316	D2
	92.9825	7.01754	D3
	96.9231	3.07692	D4
Replicate 2	98.7879	1.21212	D4
Average	93.3905
Replicate 1	total	cavitated	non-cativated	cavitated %	non-cavitated%
D2 mTSER with SOX17RFP sorted cells	152	129	23	84.8684	15.1316
D4 mTSER with SOX17RFP sorted cells	65	63	2	96.9231	3.07692
D3 mTSER with SOX17RFP sorted cells	57	53	4	92.9825	7.01754
Replicate 2	total	cavitated	non-cativated	cavitated %	non-cavitated%
D4 MTSER with sorted SOX17RFP	49	49	0	100	0
merge 2	39	38	1	97.4359	2.5641
merge 3	42	41	1	97.619	2.38095
merge 4	35	35	0	100	0
Total no. of structures	439

## Sheet: Fig 3G
Fig 3G: Percentage of structures that specify hypoblast-like lineage
	multilayer SOX17			single layer SOX17			partial layer SOX17			no SOX17
Control	83.3	97.3	89.1	12.5	2.7	10.9	0	0	0	4.2	0	0
XAV939	73.3	73.5	90.4	11.8	13.3	5.8	6.7	5.9	3.8	6.7	8.8	0
IWP-2	53.25	43.64	-	25.97	47.27	-	5.19	5.45	-	15.58	3.64	-
SB431542	11.4	2.9	0	27.3	5.9	7.7	29.5	44.1	69.2	31.8	47.1	23.1
PD0325901	0	0	0	0	0	0	20	38.5	36.7	80	61.5	63.3
SU5042	0	0	0	0	0	0	23.5	26.7	24.2	76.5	73.3	75.8
							%
REP1							REP1
Group	total	multilayer sox17	single layer	partial	no sox17		Group	total	multilayer sox17	single layer	partial	no sox17
Control	24	20	3	0	1		Control	24	83.3333	12.5	0	4.16667
XAV	15	11	2	1	1		XAV	15	73.3333	13.3333	6.66667	6.66667
IWP2	77	41	20	4	12		IWP2	77	53.2468	25.974	5.19481	15.5844
SB	44	5	12	13	14		SB	44	11.3636	27.2727	29.5455	31.8182
PD	10	0	0	2	8		PD	10	0	0	20	80
SU	17	0	0	4	13		SU	17	0	0	23.5294	76.4706
REP2							REP2
Group	total	multilayer sox17	single layer	partial	no sox17		Group	total	multilayer sox17	single layer	partial	no sox17
Control	150	146	4	0	0		Control	24	97.3333	2.66667	0	0
XAV	34	25	4	2	3		XAV	15	73.5294	11.7647	5.88235	8.82353
IWP2	55	24	26	3	2		IWP2	55	43.6364	47.2727	5.45455	3.63636
SB	68	2	4	30	32		SB	44	2.94118	5.88235	44.1176	47.0588
PD	26	0	0	10	16		PD	26	0	0	38.4615	61.5385
SU	30	0	0	8	22		SU	17	0	0	26.6667	73.3333
REP3							REP3	total	multilayer sox17	single layer	partial	no sox17
Control	46	41	5	0	0		Control	46	89.1304	10.8696	0	0
XAV	52	47	3	2	0		XAV	52	90.3846	5.76923	3.84615	0
SB	13	0	1	9	3		SB	13	0	7.69231	69.2308	23.0769
PD	30	0	0	11	19		PD	30	0	0	36.6667	63.3333
SU	62	0	0	15	47		SU	62	0	0	24.1935	75.8065
Number of structures
Control	220
XAV	101
SB	125
PD	66
SU	109
IWP2	132
One-way ANOVA
Dunnett's multiple comparisons test for mutliple SOX17 layer
Number of families	1
Number of comparisons per family	5
Alpha	0.05
Dunnett's multiple comparisons test	Mean Diff.	95.00% CI of diff.	Below threshold?	Summary	Adjusted P Value	A-?
Control vs. XAV939	10.67	-3.703 to 25.04	No	ns	0.1747	B	XAV939
Control vs. SB431542	85	70.63 to 99.37	Yes	****	<0.0001	C	SB431542
Control vs. PD0325901	89.67	75.30 to 104.0	Yes	****	<0.0001	D	PD0325901
Control vs. SU5042	89.67	75.30 to 104.0	Yes	****	<0.0001	E	SU5042
Control vs. IWP2	41.22	25.16 to 57.29	Yes	****	<0.0001	F	IWP2
Test details	Mean 1	Mean 2	Mean Diff.	SE of diff.	n1	n2	q	DF
Control vs. XAV939	89.67	79	10.67	4.871	3	3	2.19	11
Control vs. SB431542	89.67	4.667	85	4.871	3	3	17.45	11
Control vs. PD0325901	89.67	0	89.67	4.871	3	3	18.41	11
Control vs. SU5042	89.67	0	89.67	4.871	3	3	18.41	11
Control vs. IWP2	89.67	48.45	41.22	5.446	3	2	7.569	11
One-way ANOVA
Dunnett's multiple comparisons test for single SOX17 layer
Number of families	1
Number of comparisons per family	5
Alpha	0.05
Dunnett's multiple comparisons test	Mean Diff.	95.00% CI of diff.	Below threshold?	Summary	Adjusted P Value	A-?
Control vs. XAV939	-4.333	-22.14 to 13.47	No	ns	0.9227	B	XAV939
Control vs. SB431542	-7.667	-25.47 to 10.14	No	ns	0.6091	C	SB431542
Control vs. PD0325901	5.967	-11.84 to 23.77	No	ns	0.7873	D	PD0325901
Control vs. SU5042	5.967	-11.84 to 23.77	No	ns	0.7873	E	SU5042
Control vs. IWP2	-30.65	-50.56 to -10.75	Yes	**	0.0035	F	IWP2
Test details	Mean 1	Mean 2	Mean Diff.	SE of diff.	n1	n2	q	DF
Control vs. XAV939	5.967	10.3	-4.333	6.036	3	3	0.7179	11
Control vs. SB431542	5.967	13.63	-7.667	6.036	3	3	1.27	11
Control vs. PD0325901	5.967	0	5.967	6.036	3	3	0.9885	11
Control vs. SU5042	5.967	0	5.967	6.036	3	3	0.9885	11
Control vs. IWP2	5.967	36.62	-30.65	6.748	3	2	4.542	11
One-way ANOVA
Dunnett's multiple comparisons test for partial SOX17 layer
Number of families	1
Number of comparisons per family	5
Alpha	0.05
Dunnett's multiple comparisons test	Mean Diff.	95.00% CI of diff.	Below threshold?	Summary	Adjusted P Value	A-?
Control vs. XAV939	-5.467	-28.71 to 17.78	No	ns	0.9317	B	XAV939
Control vs. SB431542	-47.6	-70.85 to -24.35	Yes	***	0.0004	C	SB431542
Control vs. PD0325901	-31.73	-54.98 to -8.485	Yes	**	0.0081	D	PD0325901
Control vs. SU5042	-24.8	-48.05 to -1.552	Yes	*	0.0358	E	SU5042
Control vs. IWP2	-5.32	-31.31 to 20.67	No	ns	0.9594	F	IWP2
Test details	Mean 1	Mean 2	Mean Diff.	SE of diff.	n1	n2	q	DF
Control vs. XAV939	0	5.467	-5.467	7.881	3	3	0.6937	11
Control vs. SB431542	0	47.6	-47.6	7.881	3	3	6.04	11
Control vs. PD0325901	0	31.73	-31.73	7.881	3	3	4.027	11
Control vs. SU5042	0	24.8	-24.8	7.881	3	3	3.147	11
Control vs. IWP2	0	5.32	-5.32	8.811	3	2	0.6038	11
One-way ANOVA
Dunnett's multiple comparisons test for no SOX17 layer
Number of families	1
Number of comparisons per family	5
Alpha	0.05
Dunnett's multiple comparisons test	Mean Diff.	95.00% CI of diff.	Below threshold?	Summary	Adjusted P Value	A-?
Control vs. XAV939	-4.833	-22.96 to 13.30	No	ns	0.8944	B	XAV939
Control vs. SB431542	-33.67	-51.80 to -15.54	Yes	***	0.0008	C	SB431542
Control vs. PD0325901	-67.93	-86.06 to -49.80	Yes	****	<0.0001	D	PD0325901
Control vs. SU5042	-74.87	-93.00 to -56.74	Yes	****	<0.0001	E	SU5042
Control vs. IWP2	-9.277	-29.55 to 10.99	No	ns	0.5583	F	IWP2
Test details	Mean 1	Mean 2	Mean Diff.	SE of diff.	n1	n2	q	DF
Control vs. XAV939	0.3333	5.167	-4.833	6.146	3	3	0.7864	11
Control vs. SB431542	0.3333	34	-33.67	6.146	3	3	5.478	11
Control vs. PD0325901	0.3333	68.27	-67.93	6.146	3	3	11.05	11
Control vs. SU5042	0.3333	75.2	-74.87	6.146	3	3	12.18	11
Control vs. IWP2	0.3333	9.61	-9.277	6.871	3	2	1.35	11

## Sheet: Fig 3H
Fig 3H: Cavitation efficiency of hEEs for each treatment
%
	Cavitated			Non-cavitated
Control	87.8	91.3	93.0233	12.2	8.7	6.97674
XAV939	79.4	78.6	89.3617	20.6	21.4	10.6383
IWP-2	80	90.57	-	20	9.43	-
SB431542	0	0	0	100	100	100
PD0325901	0	0	0	100	100	100
SU5042	0	0	0	100	100	100
REP1					%
	Cavitated	Non-cavitated	Total		Cavitated	Non-cavitated
Control	65	9	74		87.8378	12.1622
XAV939	27	7	34		79.4118	20.5882
IWP-2	52	13	65		80	20
SB431542	0	30	30		0	100
PD0325901	0	10	10		0	100
SU5042	0	17	17		0	100
REP2					%
	Cavitated	Non-cavitated	Total		Cavitated	Non-cavitated
Control	21	2	23		91.3043	8.69565
XAV939	11	3	14		78.5714	21.4286
IWP-2	48	5	53		90.566	9.43396
SB431542	0	36	36		0	100
PD0325901	0	26	26		0	100
SU5042	0	30	30		0	100
REP3					%
	Cavitated	Non-cavitated	Total		Cavitated	Non-cavitated
Control	40	3	43		93.0233	6.97674
XAV939	42	5	47		89.3617	10.6383
SB431542	0	13	13		0	100
PD0325901	0	30	30		0	100
SU5042	0	62	62		0	100
Number of structures
Control	140
XAV	95
IWP2	118
SB	79
PD	66
SU	109
One-way ANOVA
Dunnett's multiple comparisons test
Number of families	1
Number of comparisons per family	5
Alpha	0.05
Dunnett's multiple comparisons test	Mean Diff.	95.00% CI of diff.	Below threshold?	Summary	Adjusted P Value	A-?
Control vs. XAV939	8.254	-0.3982 to 16.91	No	ns	0.0629	B	XAV939
Control vs. IWP2	5.423	-4.251 to 15.10	No	ns	0.3834	C	IWP2
Control vs. SB431542	90.71	82.06 to 99.36	Yes	****	<0.0001	D	SB431542
Control vs. PD0325901	90.71	82.06 to 99.36	Yes	****	<0.0001	E	PD0325901
Control vs. SU5042	90.71	82.06 to 99.36	Yes	****	<0.0001	F	SU5042
Test details	Mean 1	Mean 2	Mean Diff.	SE of diff.	n1	n2	q	DF
Control vs. XAV939	90.71	82.45	8.254	2.933	3	3	2.814	11
Control vs. IWP2	90.71	85.29	5.423	3.279	3	2	1.654	11
Control vs. SB431542	90.71	0	90.71	2.933	3	3	30.93	11
Control vs. PD0325901	90.71	0	90.71	2.933	3	3	30.93	11
Control vs. SU5042	90.71	0	90.71	2.933	3	3	30.93	11

## Sheet: Fig 3I
Fig 3I left: Number of SOX2+ and SOX17+ cells per structure
Number of SOX2+ cells in each treatment							Number of SOX17+ cells in each treatment
Control	XAV939	IWP-2	SB431542	PD0325901	SU5402		Control	XAV939	IWP-2	SB431542	PD0325901	SU5402
98	229	139	164	75	14		201	200	168	18	0	0
170	66	166	45	67	24		224	156	250	21	0	3
92	103	179	84	58	4		171	166	149	0	4	7
145	109	132	111	20	46		235	184	198	24	0	0		Total no. of structures			162
84	164	149	128	85	3		208	176	184	28	0	4
116	90	162	75	4	23		224	133	214	26	0	0
58	99	71	109	8	30		139	145	184	7	0	0		Control	XAV939	IWP-2	SB431542	PD0325901	SU5402
16	120	52	134	24	12		128	192	269	0	11	2		21	34	16	30	35	30
65	102	101	90	11	13		189	209	119	6	10	0
30	86	168	64	6	9		104	106	137	21	2	0
119	130	102	73	4	14		139	196	152	8	1	4
126	97	157	172	32	74		112	102	166	24	2	7
73	155	136	94	28	62		119	202	149	19	0	0
127	75	160	130	20	27		100	129	183	0	0	0
67	129	138	64	13	38		90	170	152	140	1	0
105	124	132	55	9	36		109	195	153	13	0	7
48	95		130	10	31		261	123		15	3	1
64	86		112	6	11		96	101		163	4	0
69	93		139	10	46		165	138		0	2	0
95	85		155	28	12		155	94		13	0	12
67	72		32	29	6		212	178		11	0	0
	88		43	35	53			150		3	43	0
	63		82	29	20			152		10	0	1
	77		48	30	49			93		4	0	12
	100		91	0	65			172		9	66	0
	50		119	40	39			94		21	0	0
	63		86	30	5			89		7	0	4
	65		65	32	97			181		2	0	0
	66		97	62	96			104		10	2	0
	41		82	31	21			41		7	0	0
				20							0
				38							0
				4							2
				5							5
				7							0
Statistical tests
One-way ANOVA
Dunnett's multiple comparisons test
SOX2											SOX17
Number of families	1										Number of families	1
Number of comparisons per family	5										Number of comparisons per family	5
Alpha	0.05										Alpha	0.05
Dunnett's multiple comparisons test	Mean Diff.	95.00% CI of diff.	Below threshold?	Summary	Adjusted P Value	A-?					Dunnett's multiple comparisons test	Mean Diff.	95.00% CI of diff.	Below threshold?	Summary	Adjusted P Value	A-?
Control vs. XAV939	-10.07	-33.35 to 13.22	No	ns	0.6872	B	XAV939				Control vs. XAV939	15.3	-9.005 to 39.60	No	ns	0.3504	B	XAV939
Control vs. IWP-2	-46.67	-73.83 to -19.51	Yes	***	0.0001	C	IWP-2				Control vs. IWP-2	-15.69	-44.03 to 12.66	No	ns	0.47	C	IWP-2
Control vs. SB431542	-8.433	-31.72 to 14.85	No	ns	0.8083	D	SB431542				Control vs. SB431542	140	115.7 to 164.3	Yes	****	<0.0001	D	SB431542
Control vs. PD0325901	61.33	38.74 to 83.92	Yes	****	<0.0001	E	PD0325901				Control vs. PD0325901	156.5	132.9 to 180.1	Yes	****	<0.0001	E	PD0325901
Control vs. SU5402	54.67	31.38 to 77.95	Yes	****	<0.0001	F	SU5402				Control vs. SU5402	158.9	134.6 to 183.2	Yes	****	<0.0001	F	SU5402
Test details	Mean 1	Mean 2	Mean Diff.	SE of diff.	n1	n2	q	DF			Test details	Mean 1	Mean 2	Mean Diff.	SE of diff.	n1	n2	q	DF
Control vs. XAV939	87.33	97.4	-10.07	9.247	21	30	1.089	156			Control vs. XAV939	161	145.7	15.3	9.651	21	30	1.585	156
Control vs. IWP-2	87.33	134	-46.67	10.78	21	16	4.327	156			Control vs. IWP-2	161	176.7	-15.69	11.26	21	16	1.394	156
Control vs. SB431542	87.33	95.77	-8.433	9.247	21	30	0.912	156			Control vs. SB431542	161	21	140	9.651	21	30	14.51	156
Control vs. PD0325901	87.33	26	61.33	8.971	21	35	6.837	156			Control vs. PD0325901	161	4.514	156.5	9.363	21	35	16.71	156
Control vs. SU5402	87.33	32.67	54.67	9.247	21	30	5.912	156			Control vs. SU5402	161	2.133	158.9	9.651	21	30	16.46	156
Figure 3I right: Percentage of SOX2+ and SOX17+ cells per structure
SOX2+/total ratio							SOX17+/total ratio
Control	XAV939	IWP-2	SB431542	PD0325901	SU5402		Control	XAV939	IWP-2	SB431542	PD0325901	SU5402
0.327759	0.5338	0.452769	0.901099	1	1		0.672241	0.4662	0.547231	0.098901	0	0
0.431472	0.297297	0.399038	0.681818	1	0.888889		0.568528	0.702703	0.600962	0.318182	0	0.111111
0.34981	0.3829	0.545732	1	0.935484	0.363636		0.65019	0.6171	0.454268	0	0.064516	0.636364
0.381579	0.372014	0.4	0.822222	1	1		0.618421	0.627986	0.6	0.177778	0	0
0.287671	0.482353	0.447447	0.820513	1	0.428571		0.712329	0.517647	0.552553	0.179487	0	0.571429
0.341176	0.403587	0.430851	0.742574	1	1		0.658824	0.596413	0.569149	0.257426	0	0
0.294416	0.405738	0.278431	0.939655	1	1		0.705584	0.594262	0.721569	0.060345	0	0
0.111111	0.384615	0.161994	1	0.685714	0.857143		0.888889	0.615385	0.838006	0	0.314286	0.142857
0.255906	0.327974	0.459091	0.9375	0.52381	1		0.744094	0.672026	0.540909	0.0625	0.47619	0
0.223881	0.447917	0.55082	0.752941	0.75	1		0.776119	0.552083	0.44918	0.247059	0.25	0
0.46124	0.398773	0.401575	0.901235	0.8	0.777778		0.53876	0.601227	0.598425	0.098765	0.2	0.222222
0.529412	0.487437	0.486068	0.877551	0.941176	0.91358		0.470588	0.512563	0.513932	0.122449	0.058824	0.08642
0.380208	0.434174	0.477193	0.831858	1	1		0.619792	0.565826	0.522807	0.168142	0	0
0.559471	0.367647	0.466472	1	1	1		0.440529	0.632353	0.533528	0	0	0
0.426752	0.431438	0.475862	0.313725	0.928571	1		0.573248	0.568562	0.524138	0.686275	0.071429	0
0.490654	0.388715	0.463158	0.808824	1	0.837209		0.509346	0.611285	0.536842	0.191176	0	0.162791
0.15534	0.43578		0.896552	0.769231	0.96875		0.84466	0.56422		0.103448	0.230769	0.03125
0.4	0.459893		0.407273	0.6	1		0.6	0.540107		0.592727	0.4	0
0.294872	0.402597		1	0.833333	1		0.705128	0.597403		0	0.166667	0
0.38	0.47486		0.922619	1	0.5		0.62	0.52514		0.077381	0	0.5
0.240143	0.288		0.744186	1	1		0.759857	0.712		0.255814	0	0
	0.369748		0.934783	0.448718	1			0.630252		0.065217	0.551282	0
	0.293023		0.891304	1	0.952381			0.706977		0.108696	0	0.047619
	0.452941		0.923077	1	0.803279			0.547059		0.076923	0	0.196721
	0.367647		0.91	0	1			0.632353		0.09	1	0
	0.347222		0.85	1	1			0.652778		0.15	0	0
	0.414474		0.924731	1	0.555556			0.585526		0.075269	0	0.444444
	0.264228		0.970149	1	1			0.735772		0.029851	0	0
	0.388235		0.906542	0.96875	1			0.611765		0.093458	0.03125	0
	0.5		0.921348	1	1			0.5		0.078652	0	0
				1							0
				1							0
				0.666667							0.333333
Statistical tests
One-way ANOVA
Dunnett's multiple comparisons test
SOX2											SOX17
Number of families	1										Number of families	1
Number of comparisons per family	5										Number of comparisons per family	5
Alpha	0.05										Alpha	0.05
Dunnett's multiple comparisons test	Mean Diff.	95.00% CI of diff.	Below threshold?	Summary	Adjusted P Value	A-?					Dunnett's multiple comparisons test	Mean Diff.	95.00% CI of diff.	Below threshold?	Summary	Adjusted P Value	A-?
Control vs. XAV939	-0.05146	-0.1645 to 0.06154	No	ns	0.6458	B	XAV939				Control vs. XAV939	0.05146	-0.06154 to 0.1645	No	ns	0.6458	B	XAV939
Control vs. IWP-2	-0.08232	-0.2141 to 0.04947	No	ns	0.3579	C	IWP-2				Control vs. IWP-2	0.08232	-0.04947 to 0.2141	No	ns	0.3579	C	IWP-2
Control vs. SB431542	-0.5024	-0.6154 to -0.3894	Yes	****	<0.0001	D	SB431542				Control vs. SB431542	0.5024	0.3894 to 0.6154	Yes	****	<0.0001	D	SB431542
Control vs. PD0325901	-0.5256	-0.6364 to -0.4147	Yes	****	<0.0001	E	PD0325901				Control vs. PD0325901	0.5256	0.4147 to 0.6364	Yes	****	<0.0001	E	PD0325901
Control vs. SU5402	-0.5462	-0.6592 to -0.4332	Yes	****	<0.0001	F	SU5402				Control vs. SU5402	0.5462	0.4332 to 0.6592	Yes	****	<0.0001	F	SU5402
Test details	Mean 1	Mean 2	Mean Diff.	SE of diff.	n1	n2	q	DF			Test details	Mean 1	Mean 2	Mean Diff.	SE of diff.	n1	n2	q	DF
Control vs. XAV939	0.3487	0.4002	-0.05146	0.04485	21	30	1.147	154			Control vs. XAV939	0.6513	0.5998	0.05146	0.04485	21	30	1.147	154
Control vs. IWP-2	0.3487	0.431	-0.08232	0.05231	21	16	1.574	154			Control vs. IWP-2	0.6513	0.569	0.08232	0.05231	21	16	1.574	154
Control vs. SB431542	0.3487	0.8511	-0.5024	0.04485	21	30	11.2	154			Control vs. SB431542	0.6513	0.1489	0.5024	0.04485	21	30	11.2	154
Control vs. PD0325901	0.3487	0.8743	-0.5256	0.044	21	33	11.95	154			Control vs. PD0325901	0.6513	0.1257	0.5256	0.044	21	33	11.95	154
Control vs. SU5402	0.3487	0.8949	-0.5462	0.04485	21	30	12.18	154			Control vs. SU5402	0.6513	0.1051	0.5462	0.04485	21	30	12.18	154
