# Supplementary material for: Self-patterning of human stem cells into post-implantation lineages
Source: Nature. 2023 Jun 27;622(7983):574–83. doi: 10.1038/s41586-023-06354-4 (PMC10584676; doi:10.1038/s41586-023-06354-4)
Supplement: Supplementary file 14 — Source Data Fig. 4 [file 41586_2023_6354_MOESM14_ESM.xlsx]

## Sheet: Fig 4B
Fig 4B: Angular distribution of CER1+ cells relative to the T+ cells of D5 structure
bissecting line length (um)	width (um)	height (um)	angle (degrees)	overlapping or opposing T gradient
83.45	34.81	41.77	64.92	opposing
	65.06	49.53	112.15	opposing
	26.24	61.58	28.48	opposing
	41.5	68.81	38.8	opposing
	74.17	41.5	78.39	opposing
	63.99	52.75	59.96	opposing
	62.92	41.23	99.95	opposing
	31.86	41.23	33.59	overlapping

## Sheet: Fig 4C
Fig 4C: Percentages of cell types present in epiblast-like compartment after LDN or BMP4 treatment
treatment	Experimental replicate/tile scan	all ISL1+ (#)	all T+ (line)	mix of ISL1L+ and T+ (circle)	none (arrow)	total
control	1	39	1	11	0	51		stats test
	2	15	6	8	1	30		Ordinary one-way ANOVA
	3	12	2	4	4	22		Dunnett's multiple comparisons test
	4	32	3	10	12	57											Number of structures
LDN (1uM)	1	5	0	0	11	16		ISL1+ only									control		160
	2	4	1	1	11	17		Number of families	1								LDN (1uM)		64
	3	7	1	0	23	31		Number of comparisons per family	4								LDN (2 and 4uM)		104
LDN (2 and 4uM)	1 (2uM)	5	0	1	17	23		Alpha	0.05								BMP4 (100ng/ml)		67
	2 (4uM)	2	0	0	6	8											BMP4 (200 and 400ng/ml)		90
	3 (2uM)	3	0	0	16	19		Dunnett's multiple comparisons test	Mean Diff.	95.00% CI of diff.	Below threshold?	Summary	Adjusted P Value	A-?
	4 (2uM)	1	7	0	46	54		Control vs. LDN (1uM)	33.49	13.60 to 53.38	Yes	**	0.0015	B	LDN (1uM)
BMP4 (100ng/ml)	1	15	0	2	0	17		Control vs. LDN (2 and 4uM)	43.18	24.77 to 61.60	Yes	****	<0.0001	C	LDN (2 and 4uM)
	2	19	0	0	5	24		Control vs. BMP4 (100ng/ml)	-18.32	-38.20 to 1.571	No	ns	0.0744	D	BMP4 (100ng/ml)
	3	17	1	8	0	26		Control vs. BMP4 (200 and 400ng/ml)	-30.39	-48.80 to -11.98	Yes	**	0.0018	E	BMP4 (200 and 400ng/ml)
BMP4 (200 and 400ng/ml)	1 (200ng/ml)	22	1	2	0	25
	2 (400ng/ml)	10	0	2	0	12		Test details	Mean 1	Mean 2	Mean Diff.	SE of diff.	n1	n2	q
	3 (200ng/ml)	19	0	1	1	21		Control vs. LDN (1uM)	59.28	25.79	33.49	7.133	4	3	4.696
	4 (200ng/ml)	31	0	1	0	32		Control vs. LDN (2 and 4uM)	59.28	16.1	43.18	6.604	4	4	6.539
					total	485		Control vs. BMP4 (100ng/ml)	59.28	77.6	-18.32	7.133	4	3	2.568
%								Control vs. BMP4 (200 and 400ng/ml)	59.28	89.67	-30.39	6.604	4	4	4.602
control	1	76.4706	1.96078	21.5686	0
	2	50	20	26.6667	3.33333			T+ only
	3	54.5455	9.09091	18.1818	18.1818			Number of families	1
	4	56.1404	5.26316	17.5439	21.0526			Number of comparisons per family	4
Average		59.2891	9.07871	20.9902	10.6419			Alpha	0.05
								Dunnett's multiple comparisons test	Mean Diff.	95.00% CI of diff.	Below threshold?	Summary	Adjusted P Value	A-?
LDN (1uM)	1	31.25	0	0	68.75			Control vs. LDN (1uM)	6.052	-4.989 to 17.09	No	ns	0.398	B	LDN (1uM)
	2	23.5294	5.88235	5.88235	64.7059			Control vs. LDN (2 and 4uM)	5.847	-4.375 to 16.07	No	ns	0.3631	C	LDN (2 and 4uM)
	3	22.5806	3.22581	0	74.1935			Control vs. BMP4 (100ng/ml)	7.806	-3.235 to 18.85	No	ns	0.2057	D	BMP4 (100ng/ml)
Average		25.7867	3.03605	1.96078	69.2165			Control vs. BMP4 (200 and 400ng/ml)	8.088	-2.134 to 18.31	No	ns	0.1397	E	BMP4 (200 and 400ng/ml)
								Test details	Mean 1	Mean 2	Mean Diff.	SE of diff.	n1	n2	q
								Control vs. LDN (1uM)	9.088	3.036	6.052	3.96	4	3	1.528
LDN (2 and 4uM)	1 (2uM)	21.7391	0	4.34783	73.913			Control vs. LDN (2 and 4uM)	9.088	3.241	5.847	3.666	4	4	1.595
	2 (4uM)	25	0	0	75			Control vs. BMP4 (100ng/ml)	9.088	1.282	7.806	3.96	4	3	1.971
	3 (2uM)	15.7895	0	0	84.2105			Control vs. BMP4 (200 and 400ng/ml)	9.088	1	8.088	3.666	4	4	2.206
	4 (2uM)	1.85185	12.963	0	85.1852
Average		16.0951	3.24074	1.08696	79.5772			Mix of ISL1+ and T+
								Number of families	1
								Number of comparisons per family	4
BMP4 (100ng/ml)	1	88.2353	0	11.7647	0			Alpha	0.05
	2	79.1667	0	0	20.8333
	3	65.3846	3.84615	30.7692	0			Dunnett's multiple comparisons test	Mean Diff.	95.00% CI of diff.	Below threshold?	Summary	Adjusted P Value	A-?
Average		77.5955	1.28205	14.178	6.94444			Control vs. LDN (1uM)	19.02	3.602 to 34.43	Yes	*	0.015	B	LDN (1uM)
								Control vs. LDN (2 and 4uM)	19.89	5.620 to 34.16	Yes	**	0.0065	C	LDN (2 and 4uM)
								Control vs. BMP4 (100ng/ml)	6.801	-8.615 to 22.22	No	ns	0.5768	D	BMP4 (100ng/ml)
								Control vs. BMP4 (200 and 400ng/ml)	12.84	-1.432 to 27.11	No	ns	0.0827	E	BMP4 (200 and 400ng/ml)
BMP4 (200 and 400ng/ml)	1 (200ng/ml)	88	4	8	0
	2 (400ng/ml)	83.3333	0	16.6667	0			Test details	Mean 1	Mean 2	Mean Diff.	SE of diff.	n1	n2	q
	3 (200ng/ml)	90.4762	0	4.7619	4.7619			Control vs. LDN (1uM)	20.98	1.961	19.02	5.529	4	3	3.44
	4 (200ng/ml)	96.875	0	3.125	0			Control vs. LDN (2 and 4uM)	20.98	1.087	19.89	5.119	4	4	3.886
Average		89.6711	1	8.13839	1.19048			Control vs. BMP4 (100ng/ml)	20.98	14.18	6.801	5.529	4	3	1.23
								Control vs. BMP4 (200 and 400ng/ml)	20.98	8.138	12.84	5.119	4	4	2.509
								None
								Number of families	1
								Number of comparisons per family	4
								Alpha	0.05
								Dunnett's multiple comparisons test	Mean Diff.	95.00% CI of diff.	Below threshold?	Summary	Adjusted P Value	A-?
								Control vs. LDN (1uM)	-58.56	-75.17 to -41.96	Yes	****	<0.0001	B	LDN (1uM)
								Control vs. LDN (2 and 4uM)	-68.92	-84.30 to -53.55	Yes	****	<0.0001	C	LDN (2 and 4uM)
								Control vs. BMP4 (100ng/ml)	3.709	-12.90 to 20.32	No	ns	0.9267	D	BMP4 (100ng/ml)
								Control vs. BMP4 (200 and 400ng/ml)	9.463	-5.911 to 24.84	No	ns	0.3048	E	BMP4 (200 and 400ng/ml)
								Test details	Mean 1	Mean 2	Mean Diff.	SE of diff.	n1	n2	q
								Control vs. LDN (1uM)	10.65	69.22	-58.56	5.956	4	3	9.833
								Control vs. LDN (2 and 4uM)	10.65	79.58	-68.92	5.514	4	4	12.5
								Control vs. BMP4 (100ng/ml)	10.65	6.944	3.709	5.956	4	3	0.6228
								Control vs. BMP4 (200 and 400ng/ml)	10.65	1.19	9.463	5.514	4	4	1.716
