# Supplementary material for: Self-patterning of human stem cells into post-implantation lineages
Source: Nature. 2023 Jun 27;622(7983):574–83. doi: 10.1038/s41586-023-06354-4 (PMC10584676; doi:10.1038/s41586-023-06354-4)
Supplement: Supplementary file 15 — Source Data Extended Data Fig. 1 [file 41586_2023_6354_MOESM15_ESM.xlsx]

## Sheet: Ext Fig 1B
	Ext Fig 1B: Percentage of multicellular aggregates in hEE structures generated from hEP, RSET, mTeSR, or PXGL cells
							OTHER
hEEs geenerated from:	Experiment	hEE	SOX2 only	SOX17/FOXA2 only	Total	hEE efficiency (%)	SOX2/FOXA2/ unidentified lineage	unidentified lineage	FOXA2/unidentified lineage	disorganised SOX2 and SOX17
PXGL partially capacitated	1	12	5	2	68	17.6471	10	9	30
	2	9	2	25	71	12.6761	1	3	31
hEP	Refer to Fig1F source file					78.312
RSET	1	93	2	36	131	70.9924
	2	91	0	37	128	71.0938
	3	16	0	1	17	94.1176
	4	53	3	24	80	66.25
	5	20	7	8	35	57.1429
	6	35	7	0	42	83.3333
	7	32	0	1	33	96.9697
	8	47	0	0	47	100
MTeSR	1	0	59	5	81	0				17
PXGL	1.1	0	55	1	59	0
	1.2	0	88	2	90	0
	2	0	30	0	39	0				9
	PXGL (non-capacitated) = 4 independent experiments, 2 experiments failed to aggregate
	mTeSR = 3 independent experiments, 2 failed to aggregate.
%						Total number of structures
	hEP					PXGL partially capacitated	139
SOX2+ only	10.84					hEP	1764
SOX17+ only	9.65					RSET	513
SOX2+ and SOX17+	78.31					MTeSR	81
						PXGL	188
	RSET
SOX2+ only	5.25
GATA3+/SOX17+ only	14.775
SOX2+ and GATA3+/SOX17+	79.9875
	mTeSR
SOX2+ only	72.8395
SOX17+ only	6.17284
disorganized SOX2+ and SOX17+	20.9877
SOX2+ and SOX17+	0
	PXGL
SOX2+ only	89.3
GATA3+ only	1.3
SOX2+ and GATA3+	9.4
	PXGL partially capacitated
SOX2+ only	5.08
SOX17+ only	19.08
SOX2+ and SOX17+	15.16
other*	60.68
Other*
SOX2/FOXA2/unknown	8.06
Unknown population	8.73
FOXA2/unknown	43.89

## Sheet: Ext Fig 1C
Ext Fig 1C: Diameter of hEEs generated from RUES2
genetic background	sample	length	height
RUES	1	129.32	165.23
	2	141.87	182.49
	3	158.5	194.99
	4	144.78	150.45
	5	109.17	117.42
	6	111.89	137.05
	7	117.05	115.42
	8	74.55	83.43
	9	127.4	133.47
	10	134.98	131.19
	11	150.7	167.88
	12	97.84	102.2
	13	96.46	133.03
	14	101.06	118.74
	15	142.2	91.92
	16	111.66	123.84
	17	113.47	90.39
	18	93.62	87.84
	19	90.36	75.24
	20	100.93	93.07
	21	108.7	199.57
	22	186.85	209.8
	23	138.38	127.28
	24	99.84	115.41
	25	79.01	93.91
	26	134.61	117.13
	27	146.22	165.66
	28	96.98	139.25
	29	105.48	73.31
	30	125.8	156.54
	31	161.81	108.61
	32	117.87	66.81
	33	172.76	155.51
	34	86.11	98.94
	35	169.27	110.53
	36	165.37	97.48
	37	154.12	105.81
	38	274.1	205.9
	39	159.82	119.27
	40	161.26	84.3
	41	129.49	130.71
	42	160.34	139.27
	43	148.46	142.96
	44	86.05	118.56
	45	75.74	79.83
	46	107.88	108.97
	47	108.74	107.2
	48	105.52	108.21
	49	86.74	86.15
	50	121.34	91.13
H9	1	130.61	117.49
	2	138.35	154.47
	3	225.8	163.96
	4	178.19	223.32
	5	153.48	114.28
	6	181.05	157.29
	7	116.87	145.46
	8	164.32	177.89
	9	103.89	126.96
	10	174.86	193.71
	11	178.94	144.62
	12	121	166.57
	13	173.96	137.92
	14	147.97	132.76
	15	152.91	150.56
	16	199.37	140.89
	17	151.89	202.21
	18	111.94	117.48
	19	103.73	102.25
	20	177.64	116.63
	21	79.73	73.7
	22	109.38	148.69
	23	113.26	132.38
	24	83.62	119.06
	25	73.45	119.22
	26	126.8	107.9
	27	122.58	117.98
	28	113.86	109.07
	29	140.29	119.09
	30	95.33	90.74
	31	143.55	115.33
	32	118.47	123.48
	33	150.75	113.24
	34	151.73	126.07
	35	114.33	118.11
	36	115.35	112.13
	37	92.59	82.67
	38	83.61	64.94
	39	135.08	144.37
	40	103.18	97.83
	41	137.26	107.69
	42	120.1	140.47
	43	146.35	116.14
	44	114.64	125.76
	45	98.07	116.66
	46	107.29	110.56
	47	111.72	135.07
	48	132.17	131.51
	49	120.65	137.8
	50	124.24	166.36
ESI	1	82.4	86
	2	106.7	144.25
	3	111.54	144.94
	4	123.03	123.45
	5	110.03	110.02
	6	144.91	155.59
	7	91.18	100.72
	8	194.17	161.72
	9	168.76	123.31
	10	114.97	117.65
	11	106.05	145.46
	12	161.55	175.46
	13	120.39	179.43
	14	116.74	157.37
	15	164.21	137.15
	16	123.34	171.43
	17	109.29	143.72
	18	147.93	139.77
	19	89.01	99.64
	20	74.81	117.67
	21	158.6	163.58
	22	117.61	121.76
	23	100.1	97.58
	24	66.32	123.39
	25	204.47	145.66
	26	194.28	109.78
	27	133.7	172.43
	28	156.32	92.48
	29	85.07	87.62
	30	125.08	88.47
	31	101.09	172.34
	32	119.94	158.36
	33	144.95	152.16
	34	116.69	138.44
	35	124.59	130.57
	36	116.67	104.83
	37	235.94	240.36
	38	143.02	125.96
	39	140.9	150.46
	40	163.29	154.93
	41	201.45	194.33
	42	151.79	147.22
	43	123.93	115.55
	44	94.2	148.54
	45	128.41	101.65
	46	138.47	141.72
	47	158.9	149.79
	48	185.29	159.48
	49	208.32	175.39
	50	167.14	169.37

## Sheet: Ext Fig 1D
Ext Fig 1D: Area of SOX2+, SOX17+ and total region from D1 through D5
Compartment	Sample	D1 Area (square microns)	D2 Area (square microns)	D3 Area (square microns)	D4 Area (square microns)	D5 Area (square microns)
SOX2	1	279.472	525.591	977.576	3420.94	1239.22
	2	409.432	577.92	1573.9	1795.86	1535.94
	3	481.312	853.942	1682.01	1571.6	1903.97
	4	508.339	958.025	2281.78	1188.62	1410.58
	5	236.343	1213.92	1379.53	2129.97	1456.01		Min:	73 structures
	6	688.328	1090.86	1276.02	2653.83	7120.78		Total:	444
	7	615.873	1193.22	2028.18	1428.99	3922.38
	8	597.471	912.596	3745.84	2995.98	6610.14		Number of structures
	9	620.473	1002.3	1700.41	3429.57	6297.31		D1	109
	10	661.301	674.528	1600.92	1690.06	4258.2		D2	86
	11	337.551	535.367	1194.94	4945.96	4446.82		D3	73
	12	663.026	390.456	1922.95	5050.62	1660.73		D4	97
	13	351.927	838.991	657.276	1083.38	2260.5		D5	79
	14	1388.16	1253.02	2010.93	2117.31	836.115
	15	775.16	412.882	2127.66	2028.76	844.165
	16	251.87	1363.43	3549.17	2322.03	1483.62
	17	584.82	821.164	3456.59	7660.17	6295.59
	18	477.287	758.484	1679.7	1055.78	4463.5
	19	310.524	1212.77	1753.31	2378.96	4564.13
	20	638.3	1539.97	1941.92	539.967	1736.63
	21	645.775	1032.78	2849.92	902.245	2607.25
	22	463.486	1725.71	2340.43	6042.57	3338.71
	23	429.558	646.926	894.374	2200.12	2838.71
	24	1644.16	1683.16	1293.2	2897.07	3638.95
	25	1849.88	633.7	1016.97	2468.67	3094.57
	26	1425.82	641.75	1545.83	2174.82	3350.1
	27	1866.7	1290.4	847.796	2191.78	6852.88
	28	1933.66	1619.9	1381.18	3911.96	3072.89
	29	1591.11	1050.61	2285.26	1414.5	2979.41
	30	1571.38	882.694	1781.31	3561	3203.57
	31	1595.64	1044.28	2212.81	2347.37	5092.27
	32	1751.87	1215.07	1963.1	1803.95	1756.08
	33	2479.02	689.479	1717.59	1518.98	2592.23
	34	1547.44	447.385	2250.33	3589.14	5374.33
	35	1269.27	435.309	1302.58	1858.29	3357.22
	36	1518.98	513.515	2058.84	2086.98	6727.38
	37	1628.31	1472.12	1633.49	1269.91	2800.54
	38	1398.01	1305.35	1161.88	2097.66	1529.98
	39	1704	1303.05	1418.71	1591.76	2990.74
	40	1210.72	2675.11	1971.83	2644.95	2989.44
	41	1037.02	2239.8	1916.52	2151.03	2684.09
	42	1580.44	590.571	2332.49	2015.17	5186.4
	43	1487.28	465.786	1329.43	4183.34	6910.45
	44	1358.54	665.902	1953.39	4015.47	2540.47
	45	1619.9	1013.23	2304.67	3983.77	6516.48
	46	1601.46	499.714	1656.13	2422.09	3261.15
	47	1774.84	1388.73	1296.44	3049.93	5296.05
	48	1511.22	949.399	1748.64	2551.47	3292.2
	49	1730.85	1461.4	2226.07	1450.08	2799.57
	50	1560.71	1020.52	2728.73	2362.25	2593.52
	51	1772.25	875.937	2596.11	1369.22	2135.5
	52	1791.98	1092.98	1548.74	1955.98	1811.07
	53	2385.21	1953.07	1061.6	1044.14	3278.29
	54	1186.14	2455.08	981.709	1410.94	4545.94
	55	1118.53	1922.66	1077.13	2084.07	4500.66
	56	1886.11	2627.49	1617.64	4053.96	2837.09
	57	1556.5	2725.82	1163.49	1955.98	6515.18
	58	1622.49	3431.61	1009.2	3818.8	3225.24
	59	1740.23	1950.16	979.768	4245.77	3811.68
	60	1163.49	3054.13	1713.7	3448.11	1943.36
	61	2154.58	1449.11	1889.35	3288.32	5755.69
	62	1668.1	2048.49	2593.85	2694.45	2037.49
	63	1468.2	1102.36	1931.72	2720	2326.99
	64	2042.34	2374.54	1494.72	4063.02	6931.15
	65	1467.87	1114.33	1766.43	4395.21	5494.01
	66	1755.11	1449.44	2273.62	2431.47	6232.8
	67	1898.08	1376.98	2745.23	1103.65	3909.37
	68	2503.6	2283.97	2940.92	2384.89	5130.76
	69	1278	1645.78	2311.46	3388.92	1618.93
	70	1919.1	3154.73	1672.95	1487.61	5097.12
	71	2128.71	2363.86	1606.96	1953.71	2451.52
	72	1733.11	896.315	1359.84	2274.91	2676.65
	73	1805.89	1263.77	1067.75	6519.72	3587.52
	74	1780.98	1208.13		5192.87	4216.66
	75	2119.33	2212.49		2266.5	5717.52
	76	2185.64	2281.06		2404.62	2457.02
	77	1877.05	1552.94		3973.42	4062.04
	78	1834.36	4378.07		7684.83	4937.98
	79	1567.18	3251.45		2817.68	2457.02
	80	1536.77	1070.66		2361.28
	81	1069.37	2381.66		4764.93
	82	1718.56	2099.6		1889.02
	83	1770.31	2090.22		3308.05
	84	1456.88	3405.41		2306.94
	85	1577.85	2519.13		1733.76
	86	1312.29	1879.32		7466.81
	87	1538.71			3007.88
	88	2299.17			6047.78
	89	2031.02			3415.19
	90	1959.86			2856.25
	91	1487.28			5750.45
	92	2702.53			5332.97
	93	3244.65			4749.3
	94	1158.64			3448.54
	95	1921.04			3778.04
	96	2160.73			3384.71
	97	966.83			4581.96
	98	2291.73
	99	1965.36
	100	1383.45
	101	1649.98
	102	1909.08
	103	2656.28
	104	1241.13
	105	1821.42
	106	1295.47
	107	1324.9
	108	2034.58
	109	1062.9
SOX17	1	1028.18	1780.91	1138.01	6288.11	7910.89
	2	890.744	2392.76	902.244	8452.58	3143.77
	3	1014.95	1978.73	3270.85	8546.31	3281.2
	4	703.28	2813.12	776.31	3787.82	8983.92
	5	342.152	1171.94	983.326	7689.5	4714.79
	6	516.391	2624.51	1572.17	8254.19	16509.5
	7	875.218	1827.49	1945.95	6382.99	3797.02
	8	968.376	1105.24	660.151	7763.68	0
	9	1556.07	1560.67	1128.24	8699.27	0
	10	684.879	1487.64	2798.17	7805.65	4944.23
	11	340.427	947.674	1981.03	5349.64	12915.5
	12	412.883	597.471	5134.57	9683.18	0
	13	541.692	662.452	2066.71	3230.6	6309.96
	14	548.592	1510.07	1131.11	9221.99	16232.9
	15	1005.75	1041.98	0	4200.13	13315.2
	16	431.858	1473.84	0	5123.65	4148.95
	17	415.183	1153.54	484.188	8247.86	10249.6
	18	337.551	480.163	4953.43	2296.15	4326.06
	19	619.323	540.542	853.366	10945.4	5216.23
	20	438.184	492.813	1093.73	3834.97	2948.83
	21	983.902	1064.98	642.325	3447.97	4448.54
	22	313.399	1424.39	1133.99	14315.2	4691.21
	23	777.461	1143.76	2822.53	6492.25	5461.2
	24	378.128	364.003	2235.13	2716.51	4055.25
	25	0	1019.55	3059.96	4001.74	4988.44
	26	0	1740.09	5782.22	5375.52	7765.37
	27	0	1036.23	2820.92	3437.76	8580.17
	28	0	1204.14	2363.86	5367.54	15894
	29	0	939.624	4760.72	5399.24	5636.98
	30	0	2170.8	5410.24	3790.34	7290.2
	31	0	1382.41	2317.61	3263.74	8904.92
	32	0	1793.57	2433.73	3210.04	3966.62
	33	0	1832.67	4455.37	7268.85	3252.42
	34	0	1155.84	4535.27	3731.14	2341.87
	35	0	906.271	2776.93	6029.99	12013.7
	36	0	1270.28	5589.43	3134.03	11424.4
	37	0	1631.4	3605.64	5708.79	16219.7
	38	0	1578.5	5425.11	4380.98	2624.58
	39	0	586.546	2093.13	4074.66	5043.43
	40	0	2548.6	5387.59	4180.11	3111.71
	41	0	1638.88	5869.55	3803.28	12019.2
	42	0	1086.26	4375.8	4723.53	7303.14
	43	0	1233.47	4902.4	6627.43	19042.2
	44	0	826.34	2966.48	5237.19	10422
	45	0	1702.13	4049.11	11753	12402.9
	46	0	555.494	3272.15	4116.39	20371.7
	47	0	1195.52	4897.55	9767.28	7609.78
	48	0	1313.4	2420.15	4342.81	11446
	49	0	992.707	5259.18	3679.07	7364.27
	50	0	590.643	3709.79	5525.07	8717.32
	51	0	1295.14	3963.71	5081.6	9222.89
	52	0	1088.13	3337.16	1565.88	6247.03
	53	0	0	1831.77	3059.31	6524.89
	54	1457.2	255.535	3186.11	5466.2	3964.36
	55	0	777.928	2947.07	4916.63	5154.7
	56	0	158.82	4908.22	5537.03	9256.2
	57	0	1211.04	2868.79	5807.13	10062.6
	58	0	0	2506.84	9780.54	10818.2
	59	0	706.119	4034.55	4561.15	13448.9
	60	466.109	67.281	5080.95	5654.13	11719.4
	61	0	1083.6	3563.26	3550.65	6138.02
	62	0	589.349	3853.41	3910.34	12531.3
	63	0	110.624	3386.33	4767.84	5311.9
	64	0	703.208	5364.3	3386.33	15154.9
	65	116.123	1281.88	3080.98	5433.53	11139.1
	66	0	1280.59	5305.76	4345.07	15936
	67	0	630.105	5311.9	4916.96	12690.7
	68	0	164.642	3648.01	7101.62
	69	542.446	358.72	4048.14	7133.97	12886.4
	70	0	0	5909.99	3464.93	5567.76
	71	0	0	2667.6	2705.12	11914.7
	72	0	601.641	3151.17	5749.55	3696.85
	73	0	916.046	2930.57	5826.86	6962.21
	74	0	1173.85		6767.49	11703.2
	75	0	309.23		5289.59	17015.4
	76	0	569.294		8554.3	28652.6
	77	0	195.372		8158.38	13123.2
	78	0	645.632		6935.36	12839.8
	79	0	0		5973.71	11574.8
	80	0	1203.61		4530.42
	81	0	1263.44		5507.6
	82	0	391.067		10464
	83	0	672.155		5340.05
	84	0	0		4764.61
	85	0	77.631		9041.43
	86	0	355.486		5910.64
	87	1135.35			8649.07
	88	0			7958.05
	89	0			8003.47
	90	0			10103
	91	0			7963.22
	92	0			6660.74
	93	0			8961.5
	94	561.531			9045.46
	95	0			9523.32
	96	331.873			11171.4
	97	540.182			8497.43
	98	0
	99	0
	100	0
	101	0
	102	0
	103	0
	104	0
	105	0
	106	0
	107	0
	108	1179.67
	109	0
Total (SOX2 + SOX17)	1	1307.65	2306.51	2115.59	9709.05	9150.11	11391.1
	2	1300.18	2970.68	2476.14	10248.4	5810.82	3913.75
	3	1496.27	2832.67	4952.86	10117.9	4679.71	10315.1
	4	1211.62	3771.14	3058.09	4976.44	5185.18	9670.53
	5	578.495	2385.86	2362.86	9819.46	10394.5	2374.93
	6	1204.72	3715.37	2848.2	10908	6170.8	7093.75
	7	1491.09	3020.71	3974.13	7811.98	23630.3	15498.6
	8	1565.85	2017.83	4405.99	10759.7	7719.4	11753.9
	9	2176.54	2562.98	2828.64	12128.8	6610.14	6883.86
	10	1346.18	2162.17	4399.09	9495.71	6297.31	19152.4
	11	677.978	1483.04	3175.97	10295.6	9202.44	23628
	12	1075.91	987.927	7057.52	14733.8	17362.3	8910.89
	13	893.619	1501.44	2723.99	4313.98	10503.8	9901.12
	14	1936.75	2763.09	3142.04	11339.3	7970.69	8642.92
	15	1780.91	1454.86	2127.66	6228.88	18493.4	12239.8
	16	683.728	2837.27	3549.17	7445.68	14151.3	8078.8
	17	1000	1974.7	3940.78	15908	11455.5	13245
	18	814.838	1238.65	6633.14	3351.93	6955.74	17718.3
	19	929.847	1753.31	2606.68	13324.4	4993.11	4602.66
	20	1076.48	2032.78	3035.66	4374.94	5331.24	8861.44
	21	1629.68	2097.76	3492.24	4350.21	14504.9	12492.9
	22	776.885	3150.1	3474.42	20357.7	11733.2	6267.99
	23	1207.02	1790.69	3716.91	8692.37	6255.34
	24	2022.29	2047.16	3528.33	5613.59	9774.61
	25	1849.88	1653.25	4076.92	6470.4	4843.02
	26	1425.82	2381.84	7328.05	7550.34	10621.6
	27	1866.7	2326.63	3668.71	9342.25	9679.73
	28	1933.66	2824.05	3745.05	15643.3	7512.96
	29	1591.11	1990.23	7045.99	6743.55	6185.18
	30	1571.38	3053.49	7191.55	8313.64	7298.47
	31	1595.64	2426.69	4530.42	7349.72	8799.91
	32	1751.87	3008.64	4396.83	6782.04	6893.96
	33	2479.02	2522.15	6172.96	8960.24	8627.4
	34	1547.44	1603.22	6785.6	6137.71	10859.9
	35	1269.27	1341.58	4079.51	5067.69	11930.3
	36	1518.98	1783.79	7648.27	4729.02	22746.9
	37	1628.31	3103.52	5239.12	10858	8709.88
	38	1398.01	2883.85	6586.99	5589.44	10269.6
	39	1704	1889.6	3511.83	8116.97	12108.5
	40	1210.72	5223.71	7359.42	4403.94	9058.89
	41	1037.02	3878.68	7786.07	7806.45	5008.49
	42	1580.44	1676.83	6708.29	5972.74	4934.1
	43	1487.28	1699.26	6231.83	6719.61	17388.1
	44	1358.54	1492.24	4919.87	6331.14	14781.6
	45	1619.9	2715.36	6353.78	5818.45	22947.1
	46	1601.46	1055.21	4928.28	8906.87	5425.11
	47	1774.84	2584.25	6193.99	10642.9	6573.41
	48	1511.22	2262.8	4168.79	9220.95	6102.44
	49	1730.85	2454.11	7485.25	14175.1	15008.7
	50	1560.71	1611.17	6438.52	7166.32	9987.23
	51	1772.25	2171.08	6559.82	12318.8	24228.6
	52	1791.98	2181.11	4885.9	5792.89	17332.4
	53	2385.21	1953.07	2893.37	6041.31	14943.3
	54	2643.34	2710.62	4167.82	6894.28	26888.2
	55	1118.53	2700.59	4024.2	7037.58	10870.9
	56	1886.11	2786.31	6525.86	2610.02	16742.1
	57	1556.5	3936.86	4032.28	4470.26	10656.5
	58	1622.49	3431.61	3516.04	7550.27	11516.9
	59	1740.23	2656.28	5014.32	8970.59	11816.4
	60	1629.6	3121.41	6794.66	7493.01	8382.53
	61	2154.58	2532.71	5452.61	9625.93	8335.95
	62	1668.1	2637.84	6447.26	14026.3	7242.65
	63	1468.2	1212.98	5318.05	8009.26	9700.64
	64	2042.34	3077.75	6859.02	8942.45	13756.9
	65	1584	2396.21	4847.41	6245.1	12899.7
	66	1755.11	2730.03	7579.38	6630.34	17333.4
	67	1898.08	2007.09	8057.13	8830.86	16674.2
	68	2503.6	2448.61	6588.93	7781.54	15531
	69	1820.45	2004.5	6359.6	7865	8081.39
	70	1919.1	3107.83	7582.94	5448.73	18287
	71	2128.71	2363.86	4274.56	7301.85	7349.39
	72	1733.11	1497.96	4511.01	10490.5	17481.8
	73	1805.89	2179.82	3998.32	8621.58	18070.2
	74	1780.98	2381.98		5418.65	21430
	75	2119.33	2521.72		4980.03	18923.5
	76	2185.64	2850.35		12269.3
	77	1877.05	1748.32		11019.7	18017.2
	78	1834.36	5023.7		9033.99	7186.69
	79	1567.18	3251.45		7694.21	17011.9
	80	1536.77	2274.27		12527.7
	81	1069.37	3645.1		15843.2
	82	1718.56	2490.66		9753.05
	83	1770.31	2762.37		8334.99
	84	1456.88	3405.41		9295.35
	85	1577.85	2596.76		7396.62
	86	1312.29	2234.8		13772.1
	87	2674.07			7646.98
	88	2299.17			6498.37
	89	2031.02			16508.2
	90	1959.86			8918.51
	91	1487.28			14696.9
	92	2702.53			11373.2
	93	3244.65			10859.7
	94	1720.17			15853.4
	95	1921.04			13296.2
	96	2492.6			11410
	97	1507.01			12410
	98	2291.73
	99	1965.36
	100	1383.45
	101	1649.98
	102	1909.08
	103	2656.28
	104	1241.13
	105	1821.42
	106	1295.47
	107	1324.9
	108	3214.25
	109	1062.9
