# Supplementary material for: Self-patterning of human stem cells into post-implantation lineages
Source: Nature. 2023 Jun 27;622(7983):574–83. doi: 10.1038/s41586-023-06354-4 (PMC10584676; doi:10.1038/s41586-023-06354-4)
Supplement: Supplementary file 16 — Source Data Extended Data Fig. 2 [file 41586_2023_6354_MOESM16_ESM.xlsx]

## Sheet: Ext Fig2C
Ext Fig2C: Pie chart of human extra-embryoids co-cultered with human trophoblast stem cells
hTSC only	57.8141
hEE	4.84935
SOX2 + SOX17 + hTS	3.29298
SOX2 + hTS	0.703846
other	33.3397
Number of structures
File	hTSC only	SOX2 only	SOX17 only	hEE	SOX17 + hCG	SOX2 + SOX17 + hTS	SOX2 + hTS	Total
Technical rep 1	91	39	12	11	38	6	0	197
Technical rep 2	122	23	13	8	13	5	2	186
Technical rep 3	119	36	9	9	10	8	2	193
%
File	hTSC only	SOX2 only	SOX17 only	hEE	SOX17 + hCG	SOX2 + SOX17 + hTS	SOX2 + hTS	Total
Technical rep 1	46.1929	19.797	6.09137	5.58376	19.2893	3.04569	0	197
Technical rep 2	65.5914	12.3656	6.98925	4.30108	6.98925	2.68817	1.07527	186
Technical rep 3	61.658	18.6528	4.66321	4.66321	5.18135	4.14508	1.03627	171
Average	57.8141	16.9385	5.91461	4.84935	10.4866	3.29298	0.703846	554
		Defined as other: Sum of SOX2 only + SOX17 only + SOX17 + hCG			33.3397
