# Supplementary material for: Self-patterning of human stem cells into post-implantation lineages
Source: Nature. 2023 Jun 27;622(7983):574–83. doi: 10.1038/s41586-023-06354-4 (PMC10584676; doi:10.1038/s41586-023-06354-4)
Supplement: Supplementary file 17 — Source Data Extended Data Fig. 4 [file 41586_2023_6354_MOESM17_ESM.xlsx]

## Sheet: Ext Fig4A
ED Fig4 A: Percentage of ISL1 phenotype frequencies in H9 hEEs
Experiment	ISL1+ only	ISL1-	ISL1+ domain	total hEEs
1	36	12	5	57
2	6	35	15	56
3	19	7	2	28
4	39	1	11	51
5	12	19	22	53
6	15	7	8	30
7	12	6	4	22
%
Experiment	ISL1+ only	ISL1-	ISL1+ domain	ISL1+ efficiency
1	63.1579	21.0526	8.77193	71.9298
2	10.7143	62.5	26.7857	37.5
3	67.8571	25	7.14286	75
4	76.4706	1.96078	21.5686	98.0392
5	22.6415	35.8491	41.5094	64.1509
6	50	23.3333	26.6667	76.6667
7	54.5455	27.2727	18.1818	72.7273
Average %
	ISL1+ only	ISL1-	ISL1+ domain	ISL1+ efficiency	total hEEs
	49.341	28.1384	21.5181	70.8591	297

## Sheet: Ext Fig 4C
Phenotype	Sample	SOX2+		ISL1+		SOX2+ ISL1+
		Length (microns)	Height (microns)	Length (microns)	Height (microns)	Length (microns)	Height (microns)
ISL1-only	1			14.77	12.04
				10.98	6.77
				16.85	9.49
				9.87	16.27
				9.11	15.92
	2			16.01	8.5
				9.38	7.83
				18.45	8.32
				15.73	7.64
				14.22	10.1
				16.65	8.35
	3			16.26	6.13
				11.62	6.66
				12.65	8.06
				10.14	4.57
				15.46	6.72
				8.77	4.52
				11.1	5.94
				10.41	6.15
				4.65	10.03
				9.56	8.54
				8.17	10.43
				10.49	8.37
				9.37	10.55
				11.36	7.74
				11.91	6.75
				13.73	8.79
				16.26	6.13
				11.62	6.66
	4			9.7	9.16
				12.08	5.92
				8.67	9.89
				6.29	10.98
				8.61	9.18
				5.8	10.55
				6.05	8.86
				6.71	7.1
				16.53	12.23
				11.25	6.18
				10.97	6.61
				12.83	6.25
	5			11.73	6.84
				12.75	10.27
				16.49	7.63
				12.55	9.57
				13.12	9
				14.2	7.12
				13.04	7.67
				7.38	12.82
	6			12.51	7.13
				13.23	7.02
				12.68	9.58
				14.07	10.88
				10.17	8.31
				14.02	8.92
	7			10.09	4.99
				9	9.37
				20.29	7.76
				8.31	5.51
				13.5	5.94
				13.58	4.86
				8.57	9.52
				10.61	7.96
	8			11.18	6.4
				8.87	5.29
				12.3	5.7
				7.64	9.09
				11.67	6.91
				11.46	6.82
	9			13.41	4.73
				11.45	7.26
				9.92	5.32
				12.46	6.73
				11.49	5.69
				9.46	10.01
				11.97	4.95
	10			7.33	8.4
				13.31	5.68
				12.66	6.06
				14.97	6.4
				14.44	7
				11.82	8.47
				8.3	7.58
ISL1-negative (SOX2-only)	1	14.52	8.87
		12.52	6.64
		8.49	9.84
		9.76	7.99
		9.89	9.1
		14.5	8.04
		10.14	12.43
		6.16	15.17
		7.85	11.27
		5.86	11.56
		4.84	10.93
		4.74	11.9
		9.02	10.2
		7.37	11.05
	2	7.66	13.92
		7.48	13.43
		8.56	14.91
		8.17	15.34
		7.72	14.06
		8.24	14.3
		9.99	14.39
		10.51	15.51
		8.68	12.66
		11.62	14.83
		11.59	10.55
		12.84	8.84
		8.68	10.53
		11.79	8.68
		13.19	11.35
		13.82	9.79
	3	11.92	9.08
		5.66	10.58
		10.95	9.24
		8.81	8.2
		7.17	9.68
		12.58	9.3
		11.08	12.71
	4	9.44	8.57
		11.14	7.55
		12.18	10.87
		8.66	12.36
		7.11	11.31
		9.05	13.03
		11.69	5.38
		17.54	6.42
		7.6	9.83
		13.35	8.03
	5	10.11	13.26
		8.78	12.88
		9.16	15.37
		9.03	12.81
		10.56	14.25
		16.11	10.14
		10.68	12.13
		9.1	11.79
		11.35	11.02
		13.98	13.61
	6	7.95	10.38
		7.84	14.07
		10.96	11.21
		8.83	9.36
		15.25	11.79
		9.34	10.38
		7.08	10.41
	7	11.2	13.82
		7.11	14.89
		11.27	12.68
		10.65	13.45
		9.2	10.32
		10.43	9.51
		10.76	9.19
		9.39	15.74
		8.21	14.71
		7.83	14.9
		13.61	15.34
	8	8.88	9.97
		7.66	10.43
		8.12	12.07
		5.84	11.51
		10.66	10.88
		10.94	10.42
		6.05	12.01
		9.94	9.17
		12.73	8.69
	9	8.87	12.61
		7.97	15.55
		6.95	10.46
		10.38	9.97
		7.41	14.53
		8.97	11.87
		8.42	7.99
		10.6	11.51
		9.55	15.59
		9.96	14.34
		6.79	12.45
		6.02	13.11
		4.85	12.07
		5.22	13.95
		5.93	12.35
		5.93	15.47
	10	8.59	15.03
		9.36	10.42
		9.23	12.51
		8.21	14.81
		7.31	16.02
		8.15	16.59
		5.78	12.01
		6.34	9.83
		7.34	12.64
		6.06	15.12
		8.66	9.97
		10.61	8.96
		9.49	9.03
		7.31	15.31
		5.41	12.83
		6.77	11.4
SOX2+ and ISL1+	1	15.54	9.47	12.61	8.4	17.34	13.79
		11.02	10.73	15.06	6.49
	2	9.15	11.5	14.27	6.18
		8.54	7.16	7.3	13.16
				11.39	7.92
	3	9.63	11.44	7.78	5.74	7.25	6.13
		12.46	8.21	11.34	5.69	10.38	7.43
		7.46	8.57	8.18	7.44
		12.56	10.73
		7.7	8.32
	4	11.34	7.3	18.46	4.35
		10.98	9.69
		10.2	11.71
		5.79	9.67
		11.89	7.22
	5	10.34	13.33	8.21	13.24	8.9	9.6
		6.04	11.37	5.94	10.7	9.81	8.54
				6.48	11.2
				6.73	14.99
				8.63	7.85
				11.13	6.28
				11.42	11.97
				10.44	6.17
				13.81	6.45
				5.28	10.73
				6.1	9.79
	6	8.86	10.58	15.07	5.38
		7.05	9.85	10.44	5.19
		9.53	8.87	10.08	3.19
		8.04	8.43	7.86	4.81
		15.6	18.82
		9.72	12.93
		7.51	8.96
	7	3.7	10.02	13.48	5.34
		7.25	8.1	23.97	9.73
		5.76	11.6	9.16	11.15
		7.96	12.29	8.36	15.78
		9.86	9.29
		8.14	12.79
		15.66	13.28
		11.39	11.89
	8	10.58	14.47	15.66	5.11
		14.58	9.98	14.4	6.01
		16.62	8.08
		8.45	12.78
		6.1	12.78
		11.85	11.38
	9	9.39	12.83	13.15	6.02	10.94	7.5
	10	10.04	9.21	17.01	7.96
				15.94	4.98
	11	5.81	10.2	11.29	8.38
		10.6	11.02	12.86	8
		5.65	14.91
		12..22	11.98
		7.95	16.78
	12	7.19	11.84	15.68	7.32	11.8	10.52
		5.9	11.01	6.62	12.21	4.14	11.51
		10.18	8.99
		7.43	11.27
		10.03	7.5
		13.47	8.89
	13	10.46	12.34	14.78	7.12	7.16	13.67
		8.04	13.28	8.31	11.64	11.62	8.66
				12.56	7.95
	14	9.01	9.92	11.85	5.91
		8.79	15.18	11.98	4.69
		8.57	15.98
		9.37	14.22
		10.91	14.92
		11.27	13.3
		11.51	13.03
		11.31	10.3

## Sheet: Ext Fig 4E
Ext Fig 4E: Proportion of SOX2+, ISL1+, and SOX2+ ISL1+ cells in hEEs
Samples (from 4 independednt experiments)	SOX2+	ISL1+	SOX2+ ISL1+	total cell
1	8	4	0	12
2	6	2	0	8
3	1	1	1	3
4	1	2	0	3
5	2	2	1	5
6	2	3	0	5
7	5	3	2	10
8	5	1	0	6
9	2	11	2	15
10	7	4	0	11
11	5	2	0	7
12	6	2	2	10
13	2	3	2	7
14	8	2	0	10
			total cell #	112
%
1	66.6667	33.3333	0
2	75	25	0
3	33.3333	33.3333	33.3333
4	33.3333	66.6667	0
5	40	40	20
6	40	60	0
7	50	30	20
8	83.3333	16.6667	0
9	13.3333	73.3333	13.3333
10	63.6364	36.3636	0
11	71.4286	28.5714	0
12	60	20	20
13	28.5714	42.8571	28.5714
14	80	20	0
Average %	52.7597	37.5804	9.65986
