# Supplementary material for: Self-patterning of human stem cells into post-implantation lineages
Source: Nature. 2023 Jun 27;622(7983):574–83. doi: 10.1038/s41586-023-06354-4 (PMC10584676; doi:10.1038/s41586-023-06354-4)
Supplement: Supplementary file 18 — Source Data Extended Data Fig. 5 [file 41586_2023_6354_MOESM18_ESM.xlsx]

## Sheet: Ext Fig 5B
Ext Fig 5B: Percentages of pSMAD1/5/9+ structures in SOX17+ and SOX2+ only structures and hEE outer and inner compartments
hEE inner compartment	hEE outer compartment	SOX2 only	SOX17 only
93.0556	100	8.69565	100
90.625	100	0	93.75
98.0952	100	-	-
SMAD1+ structures
	hEE SMAD1 exp in inner compartment	SMAD1 in the outer compartment	hEE total no structures	SOX2 only	SOX2 total	SOX17 only	SOX17 total
REPLICATE 1	67	72	72	2	23	18	18
REPLICATE 2	58	64	64	-	-	-	-
REPLICATE 3	103	105	105	0	5	15	16
		Total number of structures	241		28		34

## Sheet: Ext Fig 5D
Ext Fig5D: Percentage of structures with SOX2+ only and ISL1+ efficiencies in inner compartments of hEEs co-cultered with 2D human trophoblast stem cells (hTSCs)
hEE + hTS coculture					control (hEE)
Experimental Replicate	ISL1+	SOX2+ only	total hEE		Genetic background	Replicate #	ISL1+	Total no. of structures		stats test
1	5	0	5		RUES	1	77	143		Two-sided unpaired t-test with Welsch’s correction
2	19	6	25		RUES	2	111	170
3	7	1	8		RUES	3	53	176
		total	38				total	489		Table Analyzed	RUES GLR hEE ISL1 efficiency
%						%
Experimental Replicate	ISL1+ efficiency	SOX2+ only efficiency				Replicate #	ISL1+ efficiency			Column B	hEE hTS coculture ISL1+ efficiency
1	100	0				1	53.85			vs.	vs.
2	76	24				2	65.29			Column A	RUES hEE ISL1+ efficiency
3	87.5	12.5				3	30.96
Average	87.8333	12.1667				Average	50.0333			Unpaired t test with Welch's correction
										P value	0.0431
										P value summary	*
										Significantly different (P < 0.05)?	Yes
										One- or two-tailed P value?	Two-tailed
										Welch-corrected t, df	t=3.088, df=3.543
										How big is the difference?
										Mean of column A	50.03
										Mean of column B	87.83
										Difference between means (B - A) ± SEM	37.80 ± 12.24
										95% confidence interval	2.008 to 73.59
										R squared (eta squared)	0.729
										F test to compare variances
										F, DFn, Dfd	2.121, 2, 2
										P value	0.6409
										P value summary	ns
										Significantly different (P < 0.05)?	No
										Data analyzed
										Sample size, column A	3
										Sample size, column B	3
