# Supplementary material for: Self-patterning of human stem cells into post-implantation lineages
Source: Nature. 2023 Jun 27;622(7983):574–83. doi: 10.1038/s41586-023-06354-4 (PMC10584676; doi:10.1038/s41586-023-06354-4)
Supplement: Supplementary file 19 — Source Data Extended Data Fig. 6 [file 41586_2023_6354_MOESM19_ESM.xlsx]

## Sheet: Ext Fig 6C
Ext Fig 6C: Kymographs of DAPI fluorescence intensity (mid-section). Yellow lines show positions used to plot intensity profiles.
cavitated D5 structure			non-cavitated D5 structure
Distance_(microns)	Gray_Value		Distance_(microns)	Gray_Value
0	70.723		0	1
0.3853	79.445		0.758	6
0.7706	101.42		1.515	20.5
1.1558	129.222		2.273	32.5
1.5411	141.328		3.03	57.5
1.9264	131.884		3.788	105.333
2.3117	112.406		4.545	92.333
2.6969	104.869		5.303	114
3.0822	96.468		6.061	116.667
3.4675	102.692		6.818	104
3.8528	111.399		7.576	80.333
4.238	140.44		8.333	55.667
4.6233	154.08		9.091	44
5.0086	145.349		9.848	33.5
5.3939	144.828		10.606	26.5
5.7791	151.839		11.364	49.167
6.1644	149.977		12.121	45.5
6.5497	165.784		12.879	67.333
6.935	187.561		13.636	94.167
7.3202	192.468		14.394	85.333
7.7055	174.308		15.152	59.333
8.0908	163.384		15.909	82.667
8.4761	154.43		16.667	46.167
8.8613	133.778		17.424	43.333
9.2466	130.37		18.182	37.333
9.6319	116.333		18.939	29.667
10.0172	92.039		19.697	39.5
10.4025	93.695		20.455	51
10.7877	122.292		21.212	80.667
11.173	130.217		21.97	134.5
11.5583	135.649		22.727	117.833
11.9436	121.382		23.485	134.167
12.3288	85.058		24.242	132.333
12.7141	57.33		25	105.167
13.0994	46.756		25.758	100.167
13.4847	48.976		26.515	107.667
13.8699	49.301		27.273	72.333
14.2552	46.074		28.03	59.667
14.6405	53.843		28.788	48.5
15.0258	58.25		29.545	88.833
15.411	62.102		30.303	106.333
15.7963	51.627		31.061	134.833
16.1816	50.703		31.818	122.333
16.5669	60.08		32.576	135
16.9521	68.947		33.333	94.167
17.3374	64.214		34.091	105.833
17.7227	63.849		34.848	99.167
18.108	72.289		35.606	63.667
18.4932	77.293		36.364	40.5
18.8785	68.824		37.121	19.5
19.2638	56.338		37.879	18.5
19.6491	39.37		38.636	9.833
20.0343	26.723		39.394	20
20.4196	24.915		40.152	27.5
20.8049	14.854		40.909	13.667
21.1902	7.535		41.667	43.833
21.5755	0.696		42.424	68.167
21.9607	0.082		43.182	83.167
22.346	0		43.939	78.167
22.7313	0		44.697	117.833
23.1166	0		45.455	140.833
23.5018	0		46.212	170.833
23.8871	0		46.97	164.667
24.2724	0		47.727	151.167
24.6577	0		48.485	185.5
25.0429	0		49.242	132.333
25.4282	0		50	176.833
25.8135	0		50.758	143
26.1988	0		51.515	151.167
26.584	0		52.273	140
26.9693	0		53.03	108.5
27.3546	0		53.788	92.167
27.7399	0		54.545	71
28.1251	0		55.303	58.333
28.5104	0		56.061	55.333
28.8957	0		56.818	42.5
29.281	0		57.576	30.333
29.6662	0		58.333	42.667
30.0515	0		59.091	59.5
30.4368	0		59.848	60.167
30.8221	0		60.606	102.667
31.2073	0		61.364	87.5
31.5926	0		62.121	96.667
31.9779	0		62.879	123.333
32.3632	0		63.636	121.833
32.7485	0		64.394	109.333
33.1337	0		65.152	69.167
33.519	0		65.909	43.333
33.9043	0		66.667	75
34.2896	0		67.424	94.167
34.6748	0		68.182	121
35.0601	0		68.939	104.833
35.4454	0		69.697	98
35.8307	0		70.455	89.333
36.2159	0		71.212	99.167
36.6012	0		71.97	112.167
36.9865	0		72.727	69
37.3718	0		73.485	67.167
37.757	0		74.242	41.5
38.1423	0		75	49.167
38.5276	0		75.758	72.667
38.9129	0		76.515	62.167
39.2981	0		77.273	62.167
39.6834	0		78.03	40.667
40.0687	0		78.788	29.667
40.454	0		79.545	23.5
40.8392	0		80.303	12.833
41.2245	0		81.061	11.167
41.6098	0		81.818	5
41.9951	0		82.576	10
42.3804	0		83.333	0.5
42.7656	0		84.091	0.5
43.1509	0		84.848	5
43.5362	0		85.606	1
43.9215	0		86.364	12.833
44.3067	0		87.121	15.833
44.692	0		87.879	25.833
45.0773	0		88.636	13.5
45.4626	0		89.394	15.167
45.8478	0		90.152	10.833
46.2331	0		90.909	2.167
46.6184	0		91.667	3.667
47.0037	0		92.424	20.333
47.3889	0		93.182	39.333
47.7742	0		93.939	29.5
48.1595	0		94.697	32.833
48.5448	0		95.455	44.167
48.93	0		96.212	58.333
49.3153	0		96.97	35.167
49.7006	0		97.727	61.167
50.0859	0		98.485	58.667
50.4711	0		99.242	64.833
50.8564	0		100	68.667
51.2417	0		100.758	79
51.627	0		101.515	41.333
52.0122	0		102.273	30.833
52.3975	0		103.03	17.5
52.7828	0		103.788	30.167
53.1681	0		104.545	12.167
53.5534	0		105.303	6
53.9386	0		106.061	12.833
54.3239	0		106.818	14
54.7092	0		107.576	8.333
55.0945	0		108.333	3.5
55.4797	0		109.091	5.333
55.865	0		109.848	1.5
56.2503	0		110.606	6.333
56.6356	0		111.364	2.5
57.0208	0.965		112.121	6.167
57.4061	5.021		112.879	15.167
57.7914	8.649		113.636	34.167
58.1767	1.575		114.394	40
58.5619	0		115.152	41.833
58.9472	0		115.909	18.833
59.3325	0		116.667	24.167
59.7178	0.026		117.424	4.167
60.103	0.812
60.4883	6.025
60.8736	10.767
61.2589	12.383
61.6441	12.908
62.0294	6.444
62.4147	0.777
62.8	0
63.1853	0
63.5705	0
63.9558	0
64.3411	0
64.7264	0.05
65.1116	10.84
65.4969	34.949
65.8822	69.737
66.2675	105.389
66.6527	122.82
67.038	132.311
67.4233	133.883
67.8086	122.863
68.1938	121.574
68.5791	117.431
68.9644	116.33
69.3497	110.933
69.7349	97.493
70.1202	110.18
70.5055	124.84
70.8908	141.489
71.276	148.027
71.6613	156.402
72.0466	165.386
72.4319	161.05
72.8172	152.527
73.2024	152.819
73.5877	142.781
73.973	119.333
74.3583	82.752
74.7435	65.48
75.1288	77.94
75.5141	85.674
75.8994	88.587
76.2846	99.219
76.6699	98.746
77.0552	96.455
77.4405	103.558
77.8257	119.635
78.211	126.392
78.5963	128.756
78.9816	126.611
79.3668	128.628
79.7521	123.092
80.1374	129.532
80.5227	130.26
80.9079	127.773
81.2932	131.479
81.6785	143.343
82.0638	126.654
82.4491	102.325
82.8343	93.201
83.2196	66.686

## Sheet: Ext Fig 6E
Ext Fig 6E: Percentage of hEE formation with mTeSR hPSCs co-aggregated with FACS-sorted SOX17-tdTomato+ cells
% left bar plot				% right bar plot
Days	MTSER + SOX17 sorted cells	MTSER alone		SOX17 RFP+	SOX17 endogenous
D2	84.8684			99.3421	0.657895
D4	96.9231			96.9231	3.07692
D3	92.9825			94.7368	5.26316
D4	98.7879	14.4068		86.0606	13.9394
Average	93.3905			94.2657	5.73434
Replicate 1	total	cavitated	non-cativated	SOX17 RFP+	SOX17 endogenous	cavitated %	non-cavitated%	SOX17 RFP+ %	SOX17 endogenous %
D2 mTSER with SOX17RFP sorted cells	152	129	23	151	1	84.8684	15.1316	99.3421	0.657895
D4 mTSER with SOX17RFP sorted cells	65	63	2	63	2	96.9231	3.07692	96.9231	3.07692
D3 mTSER with SOX17RFP sorted cells	57	53	4	54	3	92.9825	7.01754	94.7368	5.26316
	274			268	6
Replicate 2	total	cavitated	non-cativated	SOX17 RFP+	SOX17 endogenous	cavitated %	non-cavitated%	SOX17 RFP+ %	SOX17 endogenous %
D4 MTSER with sorted SOX17RFP	49	49	0	45	4	100	0	91.8367	8.16327
merge 2	39	38	1	33	6	97.4359	2.5641	84.6154	15.3846
merge 3	42	41	1	34	8	97.619	2.38095	80.9524	19.0476
merge 4	35	35	0	30	5	100	0	85.7143	14.2857
	165			142	23
MTSER alone
Experiments	total	non-epithelial cavitated	non-cativated	non-epithelial cavitated %	non-cativated %
D4 replicate 1	118	17	101	14.4068	85.5932
	Total number of structures	557
	MTSER with sorted RFP cells	439
	SOX17RFP	410
	SOX17 endogenous	29

## Sheet: Ext Fig 6I
Ext Fig 6I: D4 hEEs with phospho-SMAD2 expression in different compartments
hEE inner compartment			hEE outer compartment			SOX2 only			SOX17 only
76.1905	33.3333	95.2381	100	100	100	7.14286	0	15.3846	100	100	100
Number of structures
	number of hEE	SMAD2+ hEE inner comp	SMAD2+ hEE outer comp	Number of SOX2+ only structures	SMAD2+ embryonic	Number of SOX17+ only structures	SMAD2+ ExtraEmbryonic
Replicate 1	42	32	42	28	2	5	5
Replicate 2	60	20	60	1	0	1	1
Replicate 3	84	80	84	52	8	9	9
				81		15
Average	hEE	SMAD2+ hEE inner comp	SMAD2+ hEE outer comp	SMAD2+ embryonic	SMAD2+ ExtraEmbryonic
Replicate 1	42	76.1905	100	7.14286	100
Replicate 2	60	33.3333	100	0	100
Replicate 3	84	95.2381	100	15.3846	100
	186

## Sheet: Ext Fig 6J
Ext Fig 6J: Area measurements of hEEs under different treatments
Number of structures	C-D1	C-D2	C-D3	C-D4	PD-D4	SU-D4
1	1307.65	2306.51	2115.59	9709.05	5426.12	8422.11
2	1300.18	2970.68	2476.14	10248.4	2947.68	4763.67
3	1496.27	2832.67	4952.86	10117.9	2330.08	4753.32
4	1211.62	3771.14	3058.09	4976.44	3129.97	9596.35
5	578.495	2385.86	2362.86	9819.46	3465.79	5909.73
6	1204.72	3715.37	2848.2	10908	2257.63	6788.4
7	1491.09	3020.71	3974.13	7811.98	2323.76	4699.27
8	1565.85	2017.83	4405.99	10759.7	1672.23	4958.04
9	2176.54	2562.98	2828.64	12128.8	2504.32	6356.55
10	1346.18	2162.17	4399.09	9495.71	3536.53	4730.89
11	677.978	1483.04	3175.97	10295.6	2016.11	4624.51
12	1075.91	987.927	7057.52	14733.8	4590.58	6327.79
13	893.619	1501.44	2723.99	4313.98	1635.43	6150.1
14	1936.75	2763.09	3142.04	11339.3	4227.15	6714.22
15	1780.91	1454.86	2127.66	6228.88	3081.09	6148.95
16	683.728	2837.27	3549.17	7445.68	3104.67	9932.75
17	1000	1974.7	3940.78	15908	3212.2	9121.36
18	814.838	1238.65	6633.14	3351.93	2845.32	5147.8
19	929.847	1753.31	2606.68	13324.4	3300.18	10787.8
20	1076.48	2032.78	3035.66	4374.94	2465.22	5845.33
21	1629.68	2097.76	3492.24	4350.21	2573.9	9054.66
22	776.885	3150.1	3474.42	20357.7	1982.18	4342.16
23	1207.02	1790.69	3716.91	8692.37	3881.55	7047.75
24	2022.29	2047.16	3528.33	5613.59	3215.65	4746.99
25	1849.88	1653.25	4076.92	6470.4	5013.81	6282.36
26	1425.82	2381.84	7328.05	7550.34	1925.83	4087.42
27	1866.7	2326.63	3668.71	9342.25	1503.17	5740.1
28	1933.66	2824.05	3745.05	15643.3	1537.1	8955.17
29	1591.11	1990.23	7045.99	6743.55	2415.19	6411.17
30	1571.38	3053.49	7191.55	8313.64	2916.63	7706.18
31	1595.64	2426.69	4530.42	7349.72	3339.28	3761.37
32	1751.87	3008.64	4396.83	6782.04	5522.73	4129.97
33	2479.02	2522.15	6172.96	8960.24	1501.44	5430.15
34	1547.44	1603.22	6785.6	6137.71	4204.15	3835.55
35	1269.27	1341.58	4079.51	5067.69	2731.46	6316.29
36	1518.98	1783.79	7648.27	4729.02	3280.56	6284.09
37	1628.31	3103.52	5239.12	10858	1651.28	6313.42
38	1398.01	2883.85	6586.99	5589.44	1036.37	3890.18
39	1704	1889.6	3511.83	8116.97	2253.56	4914.91
40	1210.72	5223.71	7359.42	4403.94	825.153	4465.22
41	1037.02	3878.68	7786.07	7806.45	1175.46	5561.26
42	1580.44	1676.83	6708.29	5972.74	691.24	3308.23
43	1487.28	1699.26	6231.83	6719.61	2017.44	3344.46
44	1358.54	1492.24	4919.87	6331.14	2223.48	5155.28
45	1619.9	2715.36	6353.78	5818.45	1196.81	4996.56
46	1601.46	1055.21	4928.28	8906.87	1642.87	6222.56
47	1774.84	2584.25	6193.99	10642.9	2661.45	3652.68
48	1511.22	2262.8	4168.79	9220.95	1241.45	4941.36
49	1730.85	2454.11	7485.25	14175.1	3341.37	6550.12
50	1560.71	1611.17	6438.52	7166.32	1743.79	5614.34
51	1772.25	2171.08	6559.82	12318.8	1189.05	5370.12
52	1791.98	2181.11	4885.9	5792.89	1049.64	5860.17
53	2385.21	1953.07	2893.37	6041.31	2147.14	1700.12
54	2643.34	2710.62	4167.82	6894.28	791.513	3141.14
55	1118.53	2700.59	4024.2	7037.58	2657.89	2163.97
56	1886.11	2786.31	6525.86	2610.02	3705.26	8521.94
57	1556.5	3936.86	4032.28	4470.26	1523.51	4694.41
58	1622.49	3431.61	3516.04	7550.27	1599.85	5933.6
59	1740.23	2656.28	5014.32	8970.59	1361.13	5412.82
60	1629.6	3121.41	6794.66	7493.01	1610.2	6382.24
61	2154.58	2532.71	5452.61	9625.93	1510.25	5999.91
62	1668.1	2637.84	6447.26	14026.3	3779.01	2589.97
63	1468.2	1212.98	5318.05	8009.26	3550.97	5588.46
64	2042.34	3077.75	6859.02	8942.45	1359.19	2980.06
65	1584	2396.21	4847.41	6245.1	1528.04	5129.47
66	1755.11	2730.03	7579.38	6630.34	1716.29	8687.88
67	1898.08	2007.09	8057.13	8830.86	1510.57	4675.33
68	2503.6	2448.61	6588.93	7781.54	1099.13	9671.85
69	1820.45	2004.5	6359.6	7865	4921.16	8758.72
70	1919.1	3107.83	7582.94	5448.73	1454.29	3520.57
71	2128.71	2363.86	4274.56	7301.85	1502.48	4119.3
72	1733.11	1497.96	4511.01	10490.5	617.167	7199.31
73	1805.89	2179.82	3998.32	8621.58	1343.02	3581.7
74	1780.98	2381.98		5418.65	2665.01	3491.45
75	2119.33	2521.72		4980.03	956.802	3052.84
76	2185.64	2850.35		12269.3	1133.74	2818.98
77	1877.05	1748.32		11019.7	557.973	2126.12
78	1834.36	5023.7		9033.99	1300.97	4847.09
79	1567.18	3251.45		7694.21	1253.42	2209.57
80	1536.77	2274.27		12527.7	2341.87	6506.13
81	1069.37	3645.1		15843.2	2130	2197.28
82	1718.56	2490.66		9753.05	1744.11	3724.67
83	1770.31	2762.37		8334.99	1746.38	3540.95
84	1456.88	3405.41		9295.35	2035.23	7452.9
85	1577.85	2596.76		7396.62	1475.96	4837.71
86	1312.29	2234.8		13772.1	1975.71	3115.91
87	2674.07			7646.98	1455.9	1521.57
88	2299.17			6498.37	1648.69	2115.12
89	2031.02			16508.2	2455.73	4363.51
90	1959.86			8918.51	2892.08	2327.96
91	1487.28			14696.9	2752.02	3757.66
92	2702.53			11373.2	1359.84	7110.68
93	3244.65			10859.7	1541.95	7782.51
94	1720.17			15853.4	8612.5	2350.28
95	1921.04			13296.2	2302.07
96	2492.6			11410	1168.27
97	1507.01			12410	3372.76
98	2291.73				4361.08
99	1965.36				5071
100	1383.45				4150.09
101	1649.98
102	1909.08
103	2656.28
104	1241.13
105	1821.42
106	1295.47
107	1324.9
108	3214.25
109	1062.9
Two-sided unpaired t-test with Welsch’s correction.
Column E	PD-D4			Column E	PD-D4			Column E	PD-D4			Column E	PD-D4
vs.	vs.			vs.	vs.			vs.	vs.			vs.	vs.
Column A	C-D1			Column B	C-D2			Column C	C-D3			Column D	C-D4
Unpaired t test with Welch's correction				Unpaired t test with Welch's correction				Unpaired t test with Welch's correction				Unpaired t test with Welch's correction
P value	<0.0001			P value	0.6789			P value	<0.0001			P value	<0.0001
P value summary	****			P value summary	ns			P value summary	****			P value summary	****
Significantly different (P < 0.05)?	Yes			Significantly different (P < 0.05)?	No			Significantly different (P < 0.05)?	Yes			Significantly different (P < 0.05)?	Yes
One- or two-tailed P value?	Two-tailed			One- or two-tailed P value?	Two-tailed			One- or two-tailed P value?	Two-tailed			One- or two-tailed P value?	Two-tailed
Welch-corrected t, df	t=5.210, df=124.2			Welch-corrected t, df	t=0.4147, df=164.8			Welch-corrected t, df	t=10.90, df=131.0			Welch-corrected t, df	t=17.89, df=123.5
How big is the difference?				How big is the difference?				How big is the difference?				How big is the difference?
Mean of column A	1670			Mean of column B	2457			Mean of column C	4966			Mean of column D	8937
Mean of column E	2393			Mean of column E	2393			Mean of column E	2393			Mean of column E	2393
Difference between means (E - A) ± SEM	722.6 ± 138.7			Difference between means (E - B) ± SEM	-64.35 ± 155.2			Difference between means (E - C) ± SEM	-2573 ± 236.0			Difference between means (E - D) ± SEM	-6544 ± 365.8
95% confidence interval	448.1 to 997.1			95% confidence interval	-370.7 to 242.0			95% confidence interval	-3039 to -2106			95% confidence interval	-7268 to -5820
R squared (eta squared)	0.1794			R squared (eta squared)	0.001042			R squared (eta squared)	0.4757			R squared (eta squared)	0.7215
F test to compare variances				F test to compare variances				F test to compare variances				F test to compare variances
F, DFn, Dfd	7.149, 99, 108			F, DFn, Dfd	2.820, 99, 85			F, DFn, Dfd	1.654, 72, 99			F, DFn, Dfd	6.643, 96, 99
P value	<0.0001			P value	<0.0001			P value	0.0203			P value	<0.0001
P value summary	****			P value summary	****			P value summary	*			P value summary	****
Significantly different (P < 0.05)?	Yes			Significantly different (P < 0.05)?	Yes			Significantly different (P < 0.05)?	Yes			Significantly different (P < 0.05)?	Yes
Data analyzed				Data analyzed				Data analyzed				Data analyzed
Sample size, column A	109			Sample size, column B	86			Sample size, column C	73			Sample size, column D	97
Sample size, column E	100			Sample size, column E	100			Sample size, column E	100			Sample size, column E	100
Column F	SU-D4			Column F	SU-D4			Column F	SU-D4			Column F	SU-D4
vs.	vs.			vs.	vs.			vs.	vs.			vs.	vs.
Column A	C-D1			Column B	C-D2			Column C	C-D3			Column D	C-D4
Unpaired t test with Welch's correction				Unpaired t test with Welch's correction				Unpaired t test with Welch's correction				Unpaired t test with Welch's correction
P value	<0.0001			P value	<0.0001			P value	0.256			P value	<0.0001
P value summary	****			P value summary	****			P value summary	ns			P value summary	****
Significantly different (P < 0.05)?	Yes			Significantly different (P < 0.05)?	Yes			Significantly different (P < 0.05)?	No			Significantly different (P < 0.05)?	Yes
One- or two-tailed P value?	Two-tailed			One- or two-tailed P value?	Two-tailed			One- or two-tailed P value?	Two-tailed			One- or two-tailed P value?	Two-tailed
Welch-corrected t, df	t=16.68, df=102.0			Welch-corrected t, df	t=12.43, df=121.1			Welch-corrected t, df	t=1.140, df=164.6			Welch-corrected t, df	t=9.053, df=159.8
How big is the difference?				How big is the difference?				How big is the difference?				How big is the difference?
Mean of column A	1670			Mean of column B	2457			Mean of column C	4966			Mean of column D	8937
Mean of column F	5295			Mean of column F	5295			Mean of column F	5295			Mean of column F	5295
Difference between means (F - A) ± SEM	3625 ± 217.4			Difference between means (F - B) ± SEM	2838 ± 228.2			Difference between means (F - C) ± SEM	329.7 ± 289.3			Difference between means (F - D) ± SEM	-3642 ± 402.3
95% confidence interval	3194 to 4056			95% confidence interval	2386 to 3290			95% confidence interval	-241.5 to 901.0			95% confidence interval	-4436 to -2848
R squared (eta squared)	0.7316			R squared (eta squared)	0.5609			R squared (eta squared)	0.007832			R squared (eta squared)	0.339
F test to compare variances				F test to compare variances				F test to compare variances				F test to compare variances
F, DFn, Dfd	17.76, 93, 108			F, DFn, Dfd	7.006, 93, 85			F, DFn, Dfd	1.502, 93, 72			F, DFn, Dfd	2.674, 96, 93
P value	<0.0001			P value	<0.0001			P value	0.0725			P value	<0.0001
P value summary	****			P value summary	****			P value summary	ns			P value summary	****
Significantly different (P < 0.05)?	Yes			Significantly different (P < 0.05)?	Yes			Significantly different (P < 0.05)?	No			Significantly different (P < 0.05)?	Yes
Data analyzed				Data analyzed				Data analyzed				Data analyzed
Sample size, column A	109			Sample size, column B	86			Sample size, column C	73			Sample size, column D	97
Sample size, column F	94			Sample size, column F	94			Sample size, column F	94			Sample size, column F	94
