# Supplementary material for: Self-patterning of human stem cells into post-implantation lineages
Source: Nature. 2023 Jun 27;622(7983):574–83. doi: 10.1038/s41586-023-06354-4 (PMC10584676; doi:10.1038/s41586-023-06354-4)
Supplement: Supplementary file 20 — Source Data Extended Data Fig. 8 [file 41586_2023_6354_MOESM20_ESM.xlsx]

## Sheet: Ext Fig 8D-E
Ext Fig 8D-E: Average percentages of hEE phenotypes expressing CER1 and T
Experiments	CER1+ polarised, T+ gradient (opposing or overlapping)	CER1+ polarised, T+ no gradient	CER1+ polarised, T-	CER1+ scattered, T+ gradient	CER1+ scattered, T+ no gradient	CER1+ scattered, T-	CER1-, T+ gradient	CER1- T-	CER1-, T+ no gradient	total hEEs	Day hEE			%
1	0	0	1	0	0	6	0	0	0	7	D3			CER1+ scattered	CER1+ polarised	CER1-	Day
2	0	0	1	0	0	4	0	0	0	5				81.8132	14.3407	3.84615	D3
3	0	0	0	1	0	3	0	0	0	4				47.4747	48.9899	3.53535	D4
4	0	0	3	0	3	5	0	2	0	13				37.482	45.0235	17.4945	D5
5	0	0	14	0	0	17	0	2	0	33	D4
6	1 (opposing)	1	10	0	1	9	0	0	0	22				T+ no gradient	T+ gradient	T-	Day
7	3 (2 opposing, 1 overlapping)	1	7	1	2	7	0	1	0	22				5.76923	6.25	87.9808	D3
8	3 (opposing)	5	5	2	6	2	0	8	2	33	D5			7.57576	7.57576	84.8485	D4
9	2 (opposing)	3	11	2	8	9	0	2	1	38				27.2291	12.1307	60.6402	D5
10	3 (opposing)	2	10	0	1	8	0	4	0	28
									total hEEs	205
	%
1	0	0	14.2857	0	0	85.7143	0	0	0		D3
2	0	0	20	0	0	80	0	0	0
3	0	0	0	25	0	75	0	0	0
4	0	0	23.0769	0	23.0769	38.4615	0	15.3846	0
5	0	0	42.4242	0	0	51.5152	0	6.06061	0		D4
6	4.54545	4.54545	45.4545	0	4.54545	40.9091	0	0	0
7	13.6364	4.54545	31.8182	4.54545	9.09091	31.8182	0	4.54545	0
8	9.09091	15.1515	15.1515	6.06061	18.1818	6.06061	0	24.2424	6.06061		D5
9	5.26316	7.89474	28.9474	5.26316	21.0526	23.6842	0	5.26316	2.63158
10	10.7143	7.14286	35.7143	0	3.57143	28.5714	0	14.2857	0
	Average %
	0	0	14.3407	6.25	5.76923	69.794	0	3.84615	0		D3
	6.06061	3.0303	39.899	1.51515	4.54545	41.4141	0	3.53535	0		D4
	8.35612	10.063	26.6044	3.77459	14.2686	19.4387	0	14.5971	2.8974		D5
