# Supplementary material for: Self-patterning of human stem cells into post-implantation lineages
Source: Nature. 2023 Jun 27;622(7983):574–83. doi: 10.1038/s41586-023-06354-4 (PMC10584676; doi:10.1038/s41586-023-06354-4)
Supplement: Supplementary file 21 — Source Data Extended Data Fig. 9 [file 41586_2023_6354_MOESM21_ESM.xlsx]

## Sheet: Ext Fig 9D
Ext Fig 9D: Percentage of ISL1+ human hEEs generated from RUES2 (control) and Cer1/Lefty1 double KO RUES2 hPSCs
	RUES2 CER1/LEFTY1 dKO					RUES2 Control
	ISL1+	ISL-	%			ISL1+	ISL-	%
field 1	7	4	63.6364		Replicate1	77	66	53.8462
field 2	2	1	66.6667		Replicate2	111	59	65.2941
field 3	3	0	100		Replicate3	53	123	30.1136
Total hEE	12	5			Total hEE	241	248
%	70.5882	29.4118			%	49.2843	1458.82
	RUES2 CER1/LEFTY1 dKO
	ISL1+	ISL-	%
field 1	12	5	70.5882
field 2	10	4	71.4286
field 3	9	4	69.2308
Total hEE	31	13
%	70.4545	76.4706
	Number of structures for KO		61
	Number of structures for control		489
