# Supplementary material for: Self-patterning of human stem cells into post-implantation lineages
Source: Nature. 2023 Jun 27;622(7983):574–83. doi: 10.1038/s41586-023-06354-4 (PMC10584676; doi:10.1038/s41586-023-06354-4)
Supplement: Supplementary file 22 — Source Data Extended Data Fig. 10 [file 41586_2023_6354_MOESM22_ESM.xlsx]

## Sheet: Ext Fig 10A
Ext Fig 10A: Percentage of T+ hEEs under different treatment groups
Control D4			Control D5				LDN/Noggin				XAV			SB			PD			SU
19.6	6.6	20.4	42.11	28.13	17.24	59.02	8.9	0	0	1.7	2.2	8.3	0	3.1	0	0	0	5.3	2.8	0	0	0
	REP 1			REP2			REP3			REP4
Group	Number of structures	T+	% of T+ cells	Number of structures	T+	% of T+ cells	Number of structures	T+	% of T+ cells	Number of structures	T+	% of T+ cells
Control d4	46	9	19.6	76	5	6.6	54	11	20.4
Control d5	38	16	42.1	32	9	28.1	29	5	17.2	61	36	59.02
LDN	45	4	8.9	16	0	0	-		-	-	-	-
Noggin	21	0	0	58	1	1.7	-		-	-	-	-
XAV	0	0	0	45	1	2.2	24	2	8.3	40	0	0
SB	0	0	0	32	1	3.1	10	0	0	26	0	0
PD	0	0	0	56	0	0	19	1	5.3	36	1	2.8
SU	0	0	0	10	0	0	8	0	0	33	0	0
Number of structures
Control d4	176
Control d5	160
LDN	61
Noggin	79
XAV	109
SB	68
PD	111
SU	51
One-way ANOVA
Dunnett's multiple comparisons test for mutliple SOX17 layer
	1
Number of families	5
Number of comparisons per family	0.05
Alpha
	Mean Diff.	95.00% CI of diff.
Dunnett's multiple comparisons test	33.98	16.11 to 51.84	Below threshold?	Summary	Adjusted P Value	A-?
C d5 vs. LDN/Noggin	33.13	13.83 to 52.42	Yes	***	0.0004	B	LDN/Noggin
C d5 vs. XAV	35.59	16.30 to 54.89	Yes	**	0.001	C	XAV
C d5 vs. SB	33.93	14.63 to 53.22	Yes	***	0.0005	D	SB
C d5 vs. PD	36.63	17.33 to 55.92	Yes	***	0.0008	E	PD
C d5 vs. SU			Yes	***	0.0004	F	SU
	Mean 1	Mean 2
Test details	36.63	2.65	Mean Diff.	SE of diff.	n1	n2	q	DF
C d5 vs. LDN/Noggin	36.63	3.5	33.98	6.242	4	4	5.443	14
C d5 vs. XAV	36.63	1.033	33.13	6.742	4	3	4.913	14
C d5 vs. SB	36.63	2.7	35.59	6.742	4	3	5.279	14
C d5 vs. PD	36.63	0	33.93	6.742	4	3	5.032	14
C d5 vs. SU			36.63	6.742	4	3	5.432	14

## Sheet: Ext Fig 10D
Ext Fig 10D: Percentage of structures that exhibit different OTX2 expression within the inner compartment
	Polarised to one side				Uniform
Control	58.3	38.5	33.3	0	41.7	61.5	66.7	100
XAV939	50	20	80	22.2	50	80	20	77.8
SB431542	5.9	38.9	11.1	87.5	94.1	61.1	88.9	12.5
PD0325901	12	40	11.9	45.5	88	60	88.1	54.5
SU5042	43.8	45.8	7.1	45	56.3	54.2	92.9	55
LDN	-	-	6.3	28.6	-	-	93.8	71.4
REP1					Percentage
Experiment	Total structures	Structures with OTX2+ cells	Polarised to one side	Uniform	Structures with OTX+ cells	Polarised to one side	Uniform		Number of structures
Control	20	12	7	5	60	58.3333	41.6667		Control	180
XAV	36	16	8	8	44.4444	50	50		XAV	202
SB	24	17	1	16	70.8333	5.88235	94.1176		SB	170
PD	34	25	3	22	73.5294	12	88		PD	224
SU	25	16	7	9	64	43.75	56.25		SU	206
									LDN	135
REP2
Experiment	Total structures	Structures with OTX2+ cells	Polarised to one side	uniform	Structures with OTX+ cells	Polarised to one side	Uniform
Control	45	26	10	16	57.7778	38.4615	61.5385
XAV	47	20	4	16	42.5532	20	80
SB	28	18	7	11	64.2857	38.8889	61.1111
PD	36	15	6	9	41.6667	40	60
SU	37	24	11	13	64.8649	45.8333	54.1667
REP3
Experiment	Total structures	Structures with OTX2+ cells	Polarised to one side	uniform	Structures with OTX+ cells	Polarised to one side	Uniform
Control	51	3	1	2	5.88235	33.3333	66.6667
XAV	72	5	4	1	6.94444	80	20
SB	38	9	1	8	23.6842	11.1111	88.8889
PD	86	42	5	37	48.8372	11.9048	88.0952
LDN	69	16	1	15	23.1884	6.25	93.75
SU	47	14	1	13	29.7872	7.14286	92.8571
REP4
Experiment	Total structures	Structures with OTX2+ cells	polarised to one side	uniform	Structures with OTX+ cells	Polarised to one side	Uniform
Control	64	2	0	2	3.1	0	100
XAV	47	9	2	7	19.1	22.2	77.8
SB	80	8	7	2	10	87.5	12.5
PD	68	11	5	6	16.2	45.5	54.5
LDN	66	7	2	5	10.6	28.6	71.4
SU	97	20	9	11	20.6	45	55
